# Supplementary material for: Discontinuous rate-stiffening in a granular composite modeled after cornstarch and water
Source: Nat Commun. 2019 Mar 25;10:1283. doi: 10.1038/s41467-019-09300-z (PMC6434057; doi:10.1038/s41467-019-09300-z)
Supplement: Supplementary file 11 — Source Data – Suppl. Fig. 2a [file 41467_2019_9300_MOESM11_ESM.txt]

21.8,13.5,16.5,17.3,18.25,17.25,19.35,19.3,14.8,18.05,17.15,12.55,19.6,12.65,14.4,10.95,16.75,16.3,14.6,19.55,13.9,13.8,19.5,14.15,17.1,15.15,9,19,17.25,14.2,16.2,17.15,16.35,15,13.5,15.95,11.5,15.8,16.05,12,16.8,14.25,11.6,9.4,12.85,11.75,13.5,11.8,10.95,11.7,9.5,10.1,13.4,6.7,12.8,13.65,11.2,10.6,9.95,11.45,7.75,11.1,10.95,7.25,7.95,10.05,5.3,6.4,7.35,5.95,8.65,11.05,11.05,9.7,10.1,8.1,12.35,8.8,16.45,7.2,9.7,15.55,16,14.9,18.65,17.95,15.4,19.65,23.85,26.85,25.4,25.35,24.35,24.15,29.4,30.25,27.35,31.8,32.3,35.45,35.65,33.55,38.75,39.65,47.25,48.65,47,42.55,45.15,45.3,44.7,54.2,44.75,43.35,48.1,47.45,48.15,50.2,49,44.4,44.05,44.5,43.1,39.3,43.1,41.95,42.4,40.15,37.9,37.35,39.9,39.05,38.5,34.5,41.1,34.45,34.45,35.05,29.8,34.65,24.05,20.5,21.3,22.05,22.3,22.05,19.25,20.95,20.95,28.05,26.65,34.25,37.15,46.2,57.3,70.55,85.45,98.6,124.5,138.4,154.95,176.75,195.85,219.55,240.55,267.25,285.35,306.5,322.8,343.7,359.5,384.95,402.2,428.55,438.3,454.95,478.6,487.1,509.45,524.1,538.2,548.65,560.9,569.8,588.5,606.8,611.25,620.3,633.7,644.8,653.85,665.05,671.7,681.75,692.05,708,710.8,723.75,733.6,739.7,747.3,756.75,760.05,772.65,775.9,780.05,793.85,796.8,808.4,803.3,812.2,821,821.15,824.25,833.65,834.05,833.95,844.1,847.75,847.8,856.65,858.4,857.8,865.05,865.45,874.15,878.2,879.3,879.4,876.9,882.55,878.9,876.65,884.15,883.55,880.1,877.95,875.1,881.3,878.7,875.75,880.05,877.05,874.2,865.85,869.55,869.9,864.7,868.45,853.5,850.2,856.3,854.75,839.1,840.85,840.5,832.2,827.2,827.4,818.35,815.75,818.35,801.7,795.7,794.3,785.3,776.75,763.35,755.35,759,742.05,735.45,731.75,724.65,717.85,712,699.8,694.7,685.05,675.25,674.1,670.05,652.25,647.85,639.15,638.6,626.65,626.05,609.7,602.6,599.15,587.65,588.25,569.45,562.8,564.4,560.9,549.75,537.9,538.25,527.9,521.1,510.5,512.4,502.75,487.95,484.7,481.25,475.7,459,452.95,451.25,444.1,427.8,431.05,420.5,422.5,415.2,414.9,403.45,401.7,389.95,391.15,377.1,374.35,377.15,372.75,375,366.7,363.15,364.5,357.45,362.45,366.15,358.4,356.1,356.2,357.1,354.55,353.1,352.1,355.25,354.35,355.35,354.85,357.15,356.4,353.05,361.15,351.35,358.55,356.05,353.75,354.5,354.1,363,362.3,363.6,361.4,365,363.4,365.1,365.2,377.9,371.15,373.65,379,376.95,378.9,378.5,381.3,387.7,389.7,394.85,401,396.8,401.35,405.05,405.9,408.1,412.75,424.05,426.2,424.65,429.3,433.65,431.4,435.8,445.2,445.35,440.75,443.65,441.85,445.6,450.5,445.55,436.4,443.2,441.1,443.9,440.3,436.65,437.85,435,432.1,429.55,417.85,418,410.35,404.75,402.45,395.6,392.3,385.2,379.45,382.65,374.1,361.4,352.45,345.6,332.7,331.8,315.1,315.8,304.25,297.65,290.05,280.85,265.1,255.65,252.45,237,243.6,224.85,210.5,208.5,198.5,194,179.85,171.6,166.45,160.8,153.4,146.95,144.35,136,138.3,130.2,129.45,125.75,123.35,121.75,122.7,117.7,116,110.75,110.15,107.55,106.75,101.25,100.05,102,96.9,96.95,92.15,97.3,93.3,94.7,91.85,95.3,94.05,89.6,89.55,89.7,93.95,91.8,94.15,93.7,94.5,93.25,92.15,97.05,96.7,95.6,94.95,102.25,99.8,100.45,104.8,105.55,105.15,107.65,113.25,114.5,116.8,118.4,123.25,119.15,124.55,127.15,124.65,132.8,130.25,133.55,134.05,140.45,140.75,145.55,151.5,148,157.75,156.5,159.8,168.65,169.2,167.8,171.35,173.6,174.45,181.7,179.15,186,186,193.6,200.9,200.35,208.75,209,209.45,216.7,218.4,224.65,225.35,232.15,233.65,241.2,241,244.3,249.45,250.55,257.85,253.8,258.25,267.45,268.45,270.45,275.4,277.9,283.95,284,287.3,290.85,295.6,292.55,289.9,295.7,302.2,308.9,311.55,314.8,312.85,320.15,317.95,322.15,324.35,325.75,337.8,331.75,337.7,345.4,335.05,344.4,347.55,356.7,360.45,359,363.05,357.8,360.6,371,372.95,369.75,375.2,383.25,391.45,383.85,392.8,392.85,394.75,406.55,407.15,408.65,410.85,414.1,426.25,430.25,427.2,432,432.7,439.8,444.15,444.75,451.85,449.7,449.55,455.45,461.6,466.8,462.1,471.9,465.6,470.35,471.7,475.85,475.5,481.65,473.9,478.4,482.15,486.4,484.2,483.45,489.75,487,495.85,487.3,491.4,486.9,492.2,489.75,494.75,492.85,498.85,492.6,508.6,496.65,510.35,497.8,510.4,502.7,505.1,507,505.4,507.45,512.6,505.5,509.7,511.4,512.25,520.5,515.85,516.55,522.55,519.35,528.35,515.4,526.65,528.95,535.05,536.45,535.15,539.7,535.65,539.8,541.65,541.55,543.35,543.25,550.85,545.15,553.65,553.45,557.75,556.1,561.8,557.75,557.85,549.1,563.8,550.15,557.55,555.05,552.25,562.7,553.8,551.5,547.15,542.95,538.25,541.15,531.1,520.05,530.35,517.85,515.6,508.1,500.75,493.7,497.3,484.6,466.65,471.4,458.25,452.95,448.55,435.95,436.35,415.8,413.95,406.85,407.35,392.95,393.9,379.15,374.8,362.05,351.65,347,341.6,331.25,321.75,316.65,313.75,305.95,297.5,294.25,285.7,279.65,275.45,270.1,262.05,254.3,257.15,243.8,248.4,240.9,232.1,228.15,223.75,223.25,216.3,212.8,205.65,205.2,206.05,208.85,196.6,200.9,193.4,198.95,187,188.7,183.4,183.3,188.95,183.7,182.55,184.4,180.9,182.45,178.35,181.35,186.4,177.85,176.75,179.55,179.7,183.25,184.15,181.15,174.7,179.4,185.9,177.35,176.35,175.3,180.45,178.6,176.1,168.65,174.75,168.35,177.15,166.65,163.3,159.75,166.45,158.2,154.9,160.5,158.8,157.1,145.6,152.5,144.55,137.2,135.75,131.2,129.3,124.2,121.95,116.1,113.45,111.45,108.05,110.2,99.7,101.85,96.7,93,92.15,87.25,79.55,84.85,80.25,80.55,78.7,74,65.85,71.55,66.3,63.15,64,60.05,60.4,58.75,58.6,52.8,55.95,53.45,49.55,50.55,45.2,44.95,46.2,43.25,41.9,41.8,43,36.95,37.95,39.4,35.2,33.35,30.2,27.95,33,28.2,29.85,29.4,27.7,25.5,24.3,21.85,21.05,18,18,15.3,17.05,15.35,14.75,13.1,10.3,8.5,12.15,9.3,9.95,8.7,8.25,5.8,6.4,4.65,5.65,2.9,4.05,2.6,1.75,3.15,1.4,0.95,1.1,0.75,1.75,2.05,1.6,1.5,1.5,2.6,2.3,1.35,3.55,2.9,2.1,2.15,1.5,3.2,2.65,2.75,2.6,2.6,2.7,2.75,3.15,1.55,2.2,1.75,3.05,4.7,3.2,2.9,3.5,1.7,2.75,3,2.7,5.25,3,4.2,5,5.3,3.15,4.55,5.7,4.75,4.6,6.3,5.45,4.4,3.7,4.55,6.1,6.15,4.85,6,5.85,6.3,5.45,4.95,6.25,4.45,4.65,5.15,4.9,4.15,5.6,7.15,5.1,4.3,6.1,4.65,6.4,4.9,7.7,4.65,5,7.8,6.45,8,6.95,6.95,7.55,9.45,7.8,7.3,6.55,7.45,6.45,7.9,9.65,9.05,8.5,9.45,8.75,6.35,12.05,11.3,13.5,10.45,11.55,8.75,10.2,13,12.85,12.65,13.8,13.55,14.2,15.55,15.8,16.15,16.95,19.6,19.75,18.9,17.95,20.5,14.15,20.3,18.05,17,20.25,19.45,19.7,19.25,23.05,19.8,20.1,20.8,24.6,20.3,23.2,23,23.55,21.45,23.45,22.95,23.55,22.8,20.9,23.2,20.95,21.4,24.75,24.35,25.85,22.95,23.95,25.25,29.75,28.55,23.45,25.8,24.45,28.2,29,27.7,27.2,31.6,26,29.8,29.5,29.3,28.85,32.2,25.55,33.4,32.3,34.45,30.2,36.1,34.95,38.2,36.75,37.7,34.7,33.55,37.2,34.5,42.5,41.6,44.35,40.05,39,42.15,45.6,42.35,46.4,44.5,46.4,43.8,50.2,47.8,52.8,51.15,53.1,52.5,53.6,55.15,55.1,58.15,56.45,58.4,55.55,58.2,61.95,61.35,60.2,60.05,60.1,63.3,65.3,63.6,61.3,66.9,63.15,66.75,65.1,69.55,68.7,69.2,65.3,69.1,70.8,73.25,71.4,69,65.15,71.15,70.25,72.65,70.35,71.35,73.5,72.3,68.15,70.15,70.3,71.55,66.55,68,71,69.5,69.65,69.55,66.9,67.05,64.2,70.6,63.35,62.45,64.05,66.3,59.5,60.45,66.5,61.6,58.1,59.3,54.2,58.6,55.35,54.1,53.9,51.8,49.9,50.25,53.75,48.6,47.85,45.05,45.35,43.3,39.65,44.2,44.25,42.4,36.4,36.9,34.9,36.65,34.65,32.5,33,35.35,30.3,33.8,29.05,30.7,25.7,26.1,24.35,24.35,23.1,22.75,21.8,20.85,21.35,19.45,20.2,17.6,16.35,14.95,17.65,13.65,18.95,15.6,14.2,13.15,11.5,13.35,13.95,13.65,13.4,9.6,8.95,11.8,8.4,12.4,7,10.55,9.8,9.05,8.2,4.85,5.7,6.8,7.9,4.7,7.35,4.4,3.7,3.3,6.45,2.85,4,3.6,2.55,2.65,2.75,3.45,4.05,0.2,1.3,2.85,1.6,2.7,0.85,1.15,0.35,1.25,0.6,1.5,1.85,0,0,0.15,0.3,0.3,0.8,0.7,0,0.5,0.1,0.85,0.1,1.3,0.9,1.2,0.95,0.2,0,1.1,0.3,1.35,0.2,0.75,0.7,1,0.7,0.05,0.5,0.3,0,0.9,0.4,0,0.95,0,0.3,0.95,0.4,1.7,1.2,1.4,0,0.45,0.3,0.7,0.95,0.2,0,0,1.6,0,0.7,0.3,0,0.55,0.9,1.35,0.5,0,0.75,1.15,0.55,1.1,0.65,0.45,0.2,0.3,1.2,1.9,1.35,0.85,1,0.05,0.8,2.2,0.45,1.1,2.25,0.5,0.85,1.8,0.45,0.95,2,4.35,1.8,2.15,2.85,0.75,3.25,3.25,3.1,2.95,3.45,2.9,3.65,5.75,3.8,3.4,5.45,3.7,5.95,6.4,4.1,3.85,6.65,4.65,4.5,5.8,6.35,8.55,5.6,6.9,6.85,6.4,7.5,7,7.45,8.4,8.35,8.6,11.2,9.25,12.05,8.9,11.05,11.55,11.15,9.45,13.45,14.05,15.6,11.9,11.7,12.1,12.85,12.75,13.65,15.15,14.2,15.85,14.95,15.2,14.5,15.5,15.2,15.05,17.6,16.9,15.65,17.05,18.65,17.65,18.5,17.85,18.6,17.65,17.95,19.2,16.5,19.3,19,19.75,17.3,21.7,18.5,19.45,20.55,18.9,19.35,20.4,15.4,18.45,20.45,18.25,19.65,20.75,16.95,17.6,19.5,18.25,17.5,17.4,18,18.75,16.75,19.3,17.05,16.8,16.7,15.3,18.2,18.25,16.1,16.9,17.95,18.45,16.95,16.3,14.15,14.9,13.75,15.45,15.95,15.4,14,12.75,13.45,17.05,13.9,14.15,14.5,13.65,15.65,12.1,12.25,13.1,14.55,12.45,12.4,11.25,13.15,13.7,12.45,14.2,11.35,10.85,11.7,11.2,10.3,10.35,9.15,10.2,10.6,11.5,8.4,10.05,10.65,10.15,10.45,9.2,8.15,8.1,10.15,9.8,9.2,6.85,7.35,8.75,8.15,8.15,7.1,5.65,7.05,5.65,5.9,5.75,6.2,5.3,6.15,4.55,4.75,5.3,5,4.9,3.5,4.4,5.4,3.55,3.95,6.55,4.6,4.25,2.2,3.45,3.1,3.9,3.4,3.05,2.7,3.85,2.4,4.45,2.95,2.95,1,2.95,3.5,0.55,1.9,2.4,2.15,2.8,1.35,1.2,1.65,1.2,1.7,1.75,1.75,0.9,1.5,2.1,0.45,2.85,1.9,1.05,0.35,2.3,1.45,2.4,2,1.35,1.5,0.85,1.8,0.85,1,1.35,2.2,0.65,0.85,1.5,2.4,2.4,0.75,1.25,2,2.45,2.45,3.2,3.4,0.55,1.35,2,2.9,0,4,1.75,1.85,3.3,4.55,3.95,0.75,2.55,2.4,2.5,4.35,2.7,2.05,3.15,2.9,1.7,4.85,1.55,1.3,2.25,1.65,3.3,3.2,1.65,2.9,3.2,1.85,3.75,2.75,1.3,2.8,3.45,0.75,4.5,2.9,2.15,3.65,2.4,2.25,2.05,1.55,3.7,4.95,3.3,1.55,3.35,2.6,3.1,4.2,2.5,3.4,4.9,2.25,1,2.05,1.15,4,2.9,3.45,2.35,2.3,3.5,4.75,2.15,4.7,4.15,3.3,2.7,4.6,3.5,2.7,1.05,5.9,3,3.8,3,2.35,3.85,1.5,2.7,2.45,3.55,5.85,3.35,1.9,3.4,2.4,6.15,4.75,2.1,2.65,1.8,3.25,3.85,3.2,3.45,2.55,3.65,4.2,3.6,2.15,5.05,3.25,5.3,3.2,5.5,3.85,3.7,4.25,3.65,3.25,4.65,3.9,4.85,4.7,5.45,4.15,4.5,5.55,6.2,5,4.8,4.9,3.45,6.1,5.25,5.3,4.3,6.1,3.45,5.15,5.65,6.5,6.7,6.3,5.65,4.55,6.85,6.8,5.65,4.25,5.2,4.6,6.25,5.4,5.2,4.2,4.2,4.5,5.85,6.15,4.6,6.3,5.3,6,6.2,6.25,7.35,4.65,6.55,6.75,5.1,6.35,7,5.55,5.7,3.85,7.85,5.25,4.65,4.5,5.15,6.4,6.3,6.75,7.1,4.95,7.45,6.85,7.55,2.75,4.1,5.9,4.75,5.85,3.9,5.3,6.85,7.6,7.9,6.1,5.65,5.95,5.25,6.2,5.3,5.75,5.65,4.1,4.65,5.5,5.8,3.95,5,5.7,5.85,5.25,4.15,4.4,5.65,5.85,6.4,4.1,4.45,6.4,4.8,5.6,4.65,7.4,3.9,6.85,6.75,5.05,4.8,3.8,4.8,6.05,5.2,5.05,5.15,3.85,6.35,5.4,6.3,4.1,4.3,3.3,6.6,3.5,3.45,4.55,4.5,5.95,3.15,3.5,3.9,5.1,5.05,2.8,3.4,5.2,3.1,4,5.1,3.4,4.1,6.75,5,4.3,5.8,4.9,2.25,3.15,4.8,4,3.9,3.3,4.65,1.85,4.2,4.25,4.3,3.4,3.3,3.45,3.5,3.8,3.1,4.55,4.05,4.45,3.7,2.95,5.4,3.7,3.25,2.6,3.65,3.1,5.35,3.65,3.35,4.3,3.95,3.3,3.7,5.75,1.55,3.55,3.85,3.65,3.7,3.45,3.85,2.9,2.5,3.2,1.75,3.85,3.6,3.3,3.25,2.45,2.8,4.2,2.15,2.55,3.1,1.8,2.4,4.25,2.35,2.55,3.45,3.2,3.9,2.15,2.55,2.85,2.2,2.05,3.3,1.85,2,2.35,1.05,1.75,1.6,3.15,3.45,2.3,3.1,3,2.55,2.9,2.8,2.05,1.95,2.35,2.5,2.95,1.3,1.55,1.6,0.75,1.4,2.7,2.4,2.5,1.65,2.8,1.5,1.05,1.2,1.25,0.25,1.1,1.4,1.4,1.9,1.5,1.05,1,0.85,0.7,1.65,0.25,0.65,1.7,1.2,0.85,2.25,1.35,1.2,1.1,0.9,2.1,0.15,1.75,0.8,1.9,1.4,1,2.8,1.15,1,1.8,2.25,1.05,0.95,1.15,0.95,0.85,2.25,0.7,0.85,0.45,1.3,1.35,0.2,1.55,0.05,0.05,3.55,1.4,0.85,0.25,1.25,0.65,1.5,0.8,0.05,0,1,1.65,1.05,0.5,1.75,1.75,0.65,1.95,2.05,1.55,1.35,1.2,1.4,2.25,1.7,1.75,1.4,0.85,0.85,2.1,2,1.1,0.55,1.2,0.5,0.15,3.25,2.45,1.95,1.9,1.45,1.8,1.2,1.55,0.35,2.1,1.25,0.05,1.65,1.15,0.5,2.5,4.15,1.4,1.7,2.15,3.15,0,0.75,2.55,1.3,1.75,3.15,1.65,1.25,3.25,2.4,2.05,3.7,1.9,2.7,2.35,2.85,2.4,2.9,1.05,2.4,1.5,2.95,2.3,2.55,3.1,2.75,1.9,2.5,2.75,3.9,4.65,1.5,3.15,2.35,3.6,3.6,1.95,3,2.7,3.65,3.6,4.05,4,5.85,3.25,3.9,2.65,3.55,2.65,4.7,3,3.45,4.45,5.05,4.75,3.75,4.9,6.2,5.4,5,5.95,6.8,6.2,4.85,6.35,5.45,4.1,4.45,5,3.6,4.8,2.9,3.6,5.7,4.2,3.45,6.4,5.25,7.05,3.3,6.1,5.4,6.1,4.4,6.2,4.75,4,4.55,3.7,4.55,4.7,3.8,6.05,3.85,5.45,5.65,6.25,3.3,4.75,5.65,5.2,4.45,4.65,7.3,4.3,7.2,6.5,4.15,3.35,4.95,5.35,5.15,4.95,5.2,4.8,4.95,5.35,3.45,5.3,4.9,5.3,5.25,4.15,4.25,5.45,4.8,4.85,6.85,5.05,3.15,4.25,5.9,4.05,4.45,4.15,4.5,4.8,4.2,4.55,4.1,3.75,4.45,5.95,5.05,3.25,3.15,4.3,4.4,4.8,2.4,3,2.4,2.45,2.55,3.85,3.85,2.9,3.85,2.75,3.65,3.75,2.8,3,3.75,2.55,3.5,3.4,1.85,2.65,3.25,2.25,1.65,2.05,2.35,0.2,1.8,2.05,1.8,2.95,3.55,3.3,2.65,0.9,1.1,2.15,0.95,0.85,1.8,0.35,1.55,1.85,1.6,0.75,1.1,2.4,2,1.7,1.8,0.55,2.05,1.6,0.7,1,0.3,0.2,1.3,1.05,0.9,0,1.3,1.25,1.2,0.45,1.15,0.4,0.95,0.9,0.8,1.25,0.85,0.7,0,0.55,1.2,1.05,0,1,0.55,1.6,1.4,1.3,1.15,0.7,0,0.9,0,0,1.1,0.55,0.55,1.25,0,0.5,0.65,1,0.8,0.9,0.55,0.45,0.8,0.2,0,0.35,0.5,0,0,0.55,0.55,0.45,0.5,0,0.85,0.45,0.4,0.2,0.3,1.35,0.8,0.35,0.05,1.05,0.9,0,0.2,0.5,0.05,0.05,1.4,0.7,0.85,1.05,0.35,0.7,0.4,0.2,0,1.05,1.35,0.9,0,0.7,0.8,0.35,0.35,1,0.9,1.35,0.55,0.45,1.05,0.9,0,0.85,1.3,0.9,1.1,0.35,0.15,0.05,1.1,0.35,0.45,0.55,0.9,1.4,0.8,0.2,0.65,1.15,1.65,0.85,2.4,1.9,0.8,1.1,0.5,1.35,1.35,0.45,0.3,2.35,1.05,2.45,1.35,1.6,0,1.1,2.2,1.8,3.05,2.05,1.45,1.1,1.7,1.85,1.9,2.8,1.55,0.5,1.8,1.15,0.9,2.3,1.4,2.05,3.35,1.95,4.9,1.7,1,2.5,2.1,3.2,4.2,2.65,2.65,3.3,4.15,1.9,5.25,2.95,3.55,3.55,2.85,3.9,3.9,3.75,4.1,4.05,5.55,2.45,4.7,5.75,4.05,4.4,5.5,5.3,5.15,6.8,3.55,3.4,3.35,3.3,3.45,6.3,3.4,5.7,4.65,5,5.6,5.1,7.35,6.5,7.7,6.75,3.65,5.35,4.1,9.2,3.25,4.8,5.6,3.6,5.25,3.3,6.65,3.45,7.25,3.65,4.05,4.7,5.3,4.1,3.95,4.45,5.55,4.8,4.35,5,3.75,6.65,4.45,5,4.8,4.75,3.6,4.5,5.6,5.2,6.45,5.2,4.1,4.45,3.5,3.55,6.05,5.4,4.45,3.05,5.65,4.6,4,5.05,3.7,5.15,4,3.25,6.35,2.95,5.15,4.15,5.75,4.9,2.95,3.4,2.75,4.35,3.8,5.2,4.7,3,4.5,1.65,2.55,3.45,4.25,0.85,3.45,2.05,2.9,4.1,4.75,4.85,2.6,2.05,4,1.75,3.8,3.15,2.1,3.9,3.35,3.3,1.9,3.05,0.9,0.9,1.35,4.2,2.6,2.15,2.65,2.85,2.05,1,1.45,1,2.2,1.3,3,1.7,1.25,1.65,1.4,0.35,1.6,1.85,1.65,0.7,1.45,1.65,3.15,1.35,1.15,0.75,0.7,1.8,0.4,0.9,0.7,0.15,0.6,2.05,1.3,1.65,1.05,0.5,1.05,0.8,1.25,0.9,0.65,1,1.05,0.2,0.75,0,0.8,0.75,1.5,0.85,0.8,1.7,0.5,1.55,0,1.3,0.9,0.15,0.9,0.55,1.15,0.45,0.75,0,1.45,0.75,0.15,0.1,0.3,0.2,0,0.35,0.65,1,0,1.05,0,0,0,0.2,0.5,0.3,1.2,0.2,0,0.25,0.05,0.35,0.45,0.65,0.6,1.9,0.15,0.65,0.05,0.7,0.35,0,0.15,1.15,0,0.45,0,0.95,0.2,0.45,0.25,0.2,0.7,0.15,0,0.7,0.35,0.55,0,0,0.9,0,0.35,0.3,0.7,0.3,0.1,0,0.45,0.35,0.2,0.45,0.95,0.45,0,1,0.15,0.9,0.9,0,2,0.7,1.15,0,0.9,0.05,0.2,0.9,1,0.4,1.05,1.2,0.55,0.4,0.3,0.8,1.5,2.1,1.45,0.4,0.65,0.85,0.05,0,0.7,0.9,0,0.7,1.3,0,0.65,0.45,0.85,1.4,1.5,1.45,0.55,0.05,1.25,0.3,2.05,0.55,0.5,1.3,0.35,0.35,1.9,0.35,1.85,1.85,1.75,1.4,2.75,1.1,2.65,1.55,1.45,2.65,1.15,3.3,0.75,1.6,1.65,1.5,3.2,1.85,2.6,4.6,0.3,1.4,0.85,0.7,2.05,2.1,2.85,3.15,2.45,2.7,2.75,2.8,2.25,1.5,2.8,3,3,4.9,2.4,1.55,3.75,3,3.6,1.15,3.65,2.9,3.55,3.1,1.7,5.3,3.15,1.8,3.85,0.9,3.6,3,3,3.15,2.7,2.85,2.35,3.4,3.85,2.7,4.2,1.35,2.25,2.8,3.15,3.05,3.8,2.65,3.25,3.55,3.35,2.65,3.4,3.35,2.9,2.1,1.9,3.1,5.25,3.35,3.6,3.55,1.3,2.55,2.35,3.6,4.1,2.55,4.15,2.95,4.7,1.7,4.6,4.7,2.35,5.4,2.4,3.9,4.75,3.15,2.7,2.45,4.45,2.85,7.35,3.65,2.45,4.15,4.2,0.9,4.05,1.7,3.35,3.1,2.7,3.9,3.45,3.85,2.1,5.75,3,3.2,1.4,3.55,0.95,1.7,6.75,4.35,2.05,3.1,3.4,3.55,2.1,3.2,4,4.5,3.8,4.1,2.9,1.4,2.35,1.3,0.9,1.9,3.55,2.9,1.55,1.25,3.35,3.3,3.05,3.6,2.1,4.1,2.7,1.9,0.5,1.8,2.3,1.5,1.25,2.75,1.8,1.05,3.45,0.7,1.9,2.4,2.15,2.45,1.8,3.35,2.1,2.5,1.05,1.3,4.1,1.4,1.25,1.65,0.7,1.05,0.7,1.65,1.75,2.6,1.85,0.75,3.2,0.6,0.85,0.3,1.2,1.9,0.75,0.7,1.35,1.65,0.85,1.55,1.45,1,0,0.85,1.25,1.8,1.65,1.05,0.5,0.8,1.3,1.45,0.65,0.6,2.3,1.95,1.4,0.65,1.75,1.65,0.85,0.15,0.5,0.2,0.6,1.85,0.25,0,1.55,1.3,1.85,0,1.25,0.35,0.35,0,0.9,0,0.55,1.3,0,0.65,0.55,0.5,0,1,1.4,0.05,0.3,2.45,0.85,0.7,1.1,0,0.45,0,0.7,1,1.1,1.05,0.2,1.05,0,0,1.4,1.15,0.2,1,1.3,0.1,1.15,0.5,1.3,1.6,0.15,0,0.15,0,1.35,0.65,0,1.1,1.1,0.35,0,0.35,0.35,0.7,1.3,1.35,0,1,1.15,0,0.15,0.15,1.75,0.5,0.8,0.2,0.2,0.1,0,0.35,1.15,0.8,0.85,0.3,0.3,0.9,0,1.35,1.2,1.8,0.75,2.7,1.25,1.3,0.25,0.75,0.25,1.75,1.4,0.25,1.15,0.75,1.5,0.05,1.6,0.65,0.3,2.6,0.35,0.75,0.65,0.25,1.15,1.05,0.55,0.7,1.6,2.4,1.55,2,1.65,2.55,1.5,0.95,1.15,0.6,0.7,1.6,1.4,0.7,0.7,0.8,1,1.65,2.15,2.4,1.85,1.95,3.7,2.5,0.95,1.65,0.6,1.85,1.55,0.7,1.55,1.2,2.4,0.8,1.3,1.85,1.55,2.1,1.9,2.75,0.65,3.2,3.6,2.2,3.7,0.6,3.15,1.7,2.1,2.85,3.35,3.7,2.6,1.25,3.8,3.85,2.35,3.9,1.15,3.7,1.75,3.25,0.3,3.35,2.65,5.35,4.3,2.45,5.05,3.6,2.95,1.8,4.95,2.65,5.2,3.95,2.85,2.35,4.55,4.1,4.3,2.9,2.25,3.1,4.1,2.05,3.8,2.3,1.9,2.5,2.7,5.1,1.75,4,4.75,3.75,2.9,3,3.35,5.2,2.35,4.7,3.4,2.85,4.1,1.65,2.85,3.95,5.3,4.05,1.8,2.35,1.9,2.6,2.1,2.75,2.2,2.45,5,2.8,3.55,3.35,2.5,2.15,3.4,1.8,3.75,2.35,2.6,1.1,2.45,2,4.25,3.2,3.35,3.15,2.65,3.35,3.85,3.2,2,2.15,2.95,3.05,3.7,2.7,3.75,1.5,1.55,3.35,1.4,1.5,1.6,1.55,2.15,1.55,2.6,1.3,2.55,2.65,1.25,4.8,1.75,3.8,3.85,2.85,1.4,1.75,1.95,2.45,1,3.1,1.8,1.15,1.05,1.35,1.95,1.3,2,0.95,0.85,1.6,1.55,0.85,1.25,1.1,1.35,1.4,2.05,1,1.5,1.15,0.65,2,0.85,0.55,1.7,1.15,0.55,1.6,1.4,2.55,2.2,2.15,1.65,1.75,1.5,0.7,0.5,1.1,0,2.2,0,1.3,0.9,1,1.45,0.9,0.8,0.95,1.6,0,1.2,1.4,0.45,1.7,0,0,1.05,0.6,0.75,2.2,2.25,0.8,0.15,0.7,0.8,1.55,0.45,0.55,0,0.1,0.7,0.3,0.35,0.45,1.25,0.45,0.7,1.4,0.05,0,0,0.2,0.2,0.35,0,1.8,0.65,0.15,0.55,1.05,1.5,0.2,0.45,0,0.2,0.05,0.65,0.35,1.1,0.3,0.25,1.4,1.1,1.05,0.5,0,0.5,1.3,1.15,0,0,0.8,0,0.45,0,0.6,0.45,0.8,0,0.25,0.9,0,0,0,0.55,0.7,0.3,0.5,0.85,1.4,0.3,0.05,0,1.4,0.15,0,0,1.05,1.6,0,1.3,0.15,0.55,0,0.75,0.8,0,0.7,0.45,0.45,0.2,1.15,0.35,0.55,1.15,0,0,0.05,1.05,1.3,1.05,1.55,1.6,2.3,0,1.3,1.9,1.6,0.1,0.8,1,1.05,1.45,0,1,0.75,2.5,2.05,1.65,1.7,0.65,1.25,1.75,1.65,0.45,1.15,1.1,1.2,0.9,2.25,2.7,2.75,1.85,2.8,1.95,1.7,1,0.45,3.6,1.3,1.95,2.2,1.75,0,2.75,1.45,1.85,1.3,2.45,2.55,1.2,1.45,2.3,2.4,3,3.7,2.55,0.75,2.6,2,3.55,1.65,3.65,2.1,2.75,2.65,3.65,3.95,2.1,3.35,3.3,1.2,2.65,2.4,3.95,4.1,1.75,3.1,1.95,2.2,3.8,2.55,1.25,3.4,4.2,3.4,4.05,3.4,2.95,1.55,3.85,2.6,3.15,4.5,4.2,3.85,2.05,5.15,1.5,4.4,1.55,3.35,2.6,3.75,1.75,3.85,2.7,1.95,2.85,4,2.05,2.55,3.55,2.85,2.05,3,1.3,3.4,2.55,3.25,3.05,2.85,3.75,2.75,2.25,3.15,1.7,5.3,3.6,5.3,4.55,4.4,1.1,2.65,2.9,2.05,1.9,1.75,3.8,0.65,3.9,1.6,2,2.2,3.1,2.25,3.35,2.95,4,3.55,2.7,3.2,1.25,2.95,6.9,3.6,1.6,4.15,1.8,0.85,3.1,1.2,1.25,1.25,1.65,1.9,4.4,2.3,2,1.3,3.3,3.05,1.7,1.3,0.4,2.35,2.25,1.95,3.6,0.85,1.8,2.95,1.95,1.8,0.8,0.75,1,2.25,0.5,1.05,1.1,1.55,1.8,2.25,0.8,0.85,1.05,0.9,1.8,0.8,2,0.2,0.3,2.35,0,1.5,2.05,1.45,0.55,0.75,1.3,1.4,0.3,1,0.9,0.2,1.1,0.05,0.9,0.35,1,1.85,0.65,1.3,0.8,0.1,1.35,0.9,0.55,1.35,0.85,0.5,0.55,0.5,0.8,0.55,0,0.75,0,0.5,0.7,0,0.45,0.7,0.75,0.15,0.55,1.4,0.85,1.25,0.15,0.9,1.1,0.35,0.15,1,0.25,0,0.6,1.45,0,0.15,0.7,1,0.05,0.15,0,0,0.75,0.75,0,1.05,0,0,0.45,0,0.65,0.55,1.9,0.15,0.1,0.35,0.35,1.4,0.2,0.3,0.65,0.2,0,1.15,0.25,0.75,0,0.55,1.2,0.5,0.05,1.65,0.55,0.05,0.5,0,0.05,0.65,0,0.05,0.35,0,0.55,0.05,1.3,0,0.15,0.55,0.55,0,0,0,0.35,0.85,0.65,0.2,0.3,0.4,0.45,0.9,0.2,0.65,0.1,0.85,0.8,0.2,1.1,1.25,0.55,0.45,1,1,1.1,0.35,0,0.25,0.45,0.7,0.8,0.85,0,0.55,0.45,0.65,1.6,0.55,0.95,0.7,0,1.5,1.2,1.35,1.35,0.85,1.7,0.15,1.4,0.9,1.7,1.35,1.5,0.85,0.35,2.55,1.4,0.35,1.15,0.25,0.7,1.15,0.95,1.2,0.65,1.2,1.55,1.05,1.25,1.45,1.3,1.65,1.55,0.7,1.55,0.5,2.75,3.25,2.2,2.9,1.85,2.4,0.45,2.5,3.4,1.1,2.75,2.65,1.9,1.85,1.55,2.9,2.6,2.95,1.75,1.9,2.9,4.15,1.4,2.35,2.4,4.1,2.1,1.95,2.25,4.45,2,3.45,0.9,3.35,2.5,1.65,4,3.35,1.6,2,2.95,3.55,4.5,2.8,5.05,4.3,2.8,2.65,1.9,2,5.05,1.95,4.1,3.2,2.6,2.9,3.95,1.65,3.25,3.7,3.7,3.25,3.15,5.45,2.25,5.25,3.35,3.6,3.45,5.4,2,3.45,5.6,4.85,2.9,2.4,3.6,6.7,4.05,4.85,3.25,3.75,2.1,2.5,3.7,3.9,2.45,4.25,5.25,6.5,6.6,4.05,4.65,2.2,2.65,1.95,2.55,7.25,3.05,2.55,5.25,2.25,1.55,3.65,3.85,2.95,4.1,3.9,2.75,1.85,3.6,2,0.95,4.05,3.35,4.35,2,2.6,1.9,3.25,1.85,1.65,1.8,2.5,2.9,3.55,2.95,4.75,2.55,2.45,1.2,1.7,2.05,0.15,2.65,2.45,1.7,2.5,1.25,1.7,1.25,1.45,2.15,2.1,1.2,1.75,2.25,2.5,0,1.1,0.8,1.3,1.45,1.3,1.75,0.5,0.05,1.05,0.3,0.9,0.65,1.75,0.8,1.85,1,1.85,0.65,0.95,0.75,1.05,0.9,1,0.05,1.65,0.7,1.3,0,0,0.05,2.05,0.9,1.45,1.3,0.9,0.65,0.75,0.05,0.65,0,1.4,0.4,1,0.85,0.05,0.3,0.2,0,1.55,1.65,0,0.3,0.3,0.45,0.3,1.2,0.1,0.7,1.25,0.85,0.9,0.75,0.8,1.05,1.05,1.05,0.55,0.3,0.15,0.3,0,2,0.9,0.05,1,0.15,0.35,0,0.6,0.15,0.35,0,0.05,0.85,1.2,0.15,0,1.5,0.45,0.9,0,0.7,0.3,0,0.9,0.65,1.15,0.2,0,0,0.35,0.4,0.1,1.1,0.05,0.35,0,0.6,0.3,0,1.2,0,0.95,0,1.05,0,1,0.05,0.9,0.5,0,0.15,1,0.45,0.9,0.75,0.8,0.6,0.2,0.05,1,0.55,1,0.2,0.15,0.4,0.85,1.2,0.8,0,0.2,0.85,0.8,1.55,0,0.9,0.55,0.65,0.2,0.15,0,1.05,0.45,0.1,1,1.15,1,0.35,1.45,0.9,0.15,1.3,1.05,2.75,0.3,0.65,0,1.25,0,0.45,1.45,1.25,2.9,1.1,1.55,1.65,1.15,1,0,0.35,0.35,1.2,0.7,1.35,0.7,1.05,2.25,2.4,1.15,1.25,1.45,0.9,2,0.95,1.9,1.55,2.4,1.05,1.25,4.85,0.5,2.15,2.95,1.8,2.15,1.6,2.8,1.05,2.85,3.4,2.15,2.75,2.4,1,2.2,1.6,3.45,4.05,4.8,2.6,4.25,2.25,2.9,1.55,3.15,3.55,3.35,3.45,3.3,4.65,8.3,4.3,5.05,2.3,5.5,4.9,5.2,6.35,5.3,3.5,3.75,4.8,4.75,1.95,5.9,5.05,2.55,4.35,6.25,4.9,2.4,5.7,5.25,3.05,4.1,6.05,5.4,5.2,8.75,5.55,5.65,6.35,7.1,5.15,4.7,4.25,4.25,3.3,4.4,4.7,2.65,5.15,5.05,5.15,5.25,5.6,6.3,6.9,5.85,3.35,5.4,3.9,4.5,4.55,8.1,3.9,4.55,4.7,6.35,6.55,6.65,5.2,3.85,6.2,4.7,1.5,2.2,2.4,6.3,3.45,5.05,4.3,6,2.9,3.2,2.2,4.5,6.35,2.3,4.7,2.8,2.1,3.95,4.55,5.2,2.6,4.25,4.95,3.15,4.5,4.5,0.65,3.4,8.05,3.65,1.45,3.6,6.1,4.95,3.2,4.65,2.85,3.4,4.15,3.4,2.65,3.15,2.15,2.1,4.5,4.1,3.95,3.65,1.45,0.95,2.25,3,0.95,3.6,0.9,3.2,1.55,2.05,3.15,1.75,4.35,2.05,2.05,2.5,0.8,0.95,1.75,2.05,1.9,2.7,0.4,0.85,0.5,2,0.45,1,0.05,2.65,1.45,1.3,0.3,0.8,0.45,1.6,1.15,2.9,2.65,1.7,0.15,1,1.5,0.55,2.05,1.75,1,1,0.65,0.15,0.55,0.9,0.35,0,0.9,1.7,0.6,0.5,1.2,0.4,0.7,0.2,0,0.9,0.5,0.05,0.2,1.65,0,1.15,0.3,0.5,0.8,0.2,0.15,0.45,0.25,0.55,0,0.9,0.5,1.85,0.05,0.1,0.65,0,0,0.9,0.25,2.05,0.45,0.15,0,0,0.4,0.55,0.4,0.85,0,0,0.3,0.2,0.35,0.75,0.3,1.45,0,0,2.15,0.7,0,0.3,0,0.55,0.05,0.55,0,0.35,0.4,0.3,1.1,1.2,0.05,0.25,0.55,0.5,0.35,0.15,0.4,0.8,0.55,0.2,0.55,1.45,1,0.1,0.15,0.1,0,1.65,1.1,0.55,0.5,0.3,1.2,0.5,1.75,0.45,0.65,1.15,0.35,0.85,0.85,0.8,0,1,2.3,0.45,1.05,0.35,2.45,0.75,0,1.05,2.5,0.4,1.2,0.8,1.95,0.55,1.5,0.85,1.4,1.2,1.5,0.5,1.8,1.25,2.2,1.35,1.25,0.6,2.1,1.7,0.3,1.8,0.55,1.1,1.8,1.15,2.05,1.35,2.45,0.7,2.55,2,0.5,1.6,0.95,1.1,2.35,3.05,2.95,2.15,3.5,2,3.25,2.6,4.3,1.05,2,4.3,2.25,3.2,4.1,3.85,3.3,4.6,3.9,3.35,1.7,4.4,3.95,2.9,5.45,5.1,2.95,5.1,2.85,3.4,1.45,4,4.85,3.75,3.2,2.7,2.3,6.25,4.85,4.3,7.8,5.85,3.65,5.15,4.85,4.75,3.7,11,6.4,7.15,4.6,5.3,5.9,8.25,4.3,5,6,7.9,3.25,6.85,3.85,5.65,6.1,4.55,5.15,9.1,9.6,6.55,5.2,4.65,6.85,4.95,3.75,9.95,6.9,4.25,8.55,6.9,5.25,8.25,7.65,6,4.65,9.4,5.5,4.7,5.7,7.7,3.4,4.25,8.85,7.5,4.75,7,8.5,4.55,8.8,4.7,4.35,6.15,7.75,3.05,7.8,4.25,4.8,6.05,4.55,4.85,3.2,7.1,8.6,7.1,4.65,1.45,6.15,5.65,4.85,3.35,5.05,5.15,5.7,5.75,4.7,3.25,4.1,5.15,3.5,3,7.4,5.85,6.65,4.8,5.15,5.95,3.35,2.65,4.6,2.85,2.8,4.85,3.75,5.5,1.9,4.75,1.85,1.25,2.2,4.2,1.35,2.35,2.55,1.1,2.85,4.3,1.6,1.1,1.25,1.9,3.3,1.95,3.4,2.45,2.2,1.3,1,2.05,1.25,2.9,2.8,1.25,1.2,1.05,0,1.55,1.3,2.25,0.7,1,1.8,2,0,1.6,3.4,0.45,1.8,1.7,1.75,0.7,0.7,1.1,0.2,0,1.5,1.6,1.85,1.1,1.5,0.65,1.05,1.5,0,0,0.7,0.9,0,1.2,2.4,0.1,1,0.9,0.55,1.1,0.05,0.5,1.1,0.45,0.6,1.15,1.6,0.9,0.55,1.2,0.45,1.9,1.1,0.45,0.5,0,0,0.15,0.65,0,1.05,0.25,0.55,0.05,0.35,0.55,0.75,0.55,0.7,0.6,0.65,0.4,0.4,0.85,1.15,0,0.45,0,0,0,0.25,0.3,0,2.45,0.9,0.5,0.4,0,0.7,0.75,0.3,0.55,0.2,0,0.5,0.25,0.05,0.2,0.15,0.3,1.4,0.45,0.65,0.05,0,0.2,0.3,0,1.05,0.15,0.1,0.5,2.05,0.55,1.2,0.3,1.05,0.15,1.7,0.25,1.4,0.2,0.5,0.8,0.85,1.25,0.3,1.25,0.45,0.2,2.15,0.85,1.6,1.85,0.55,0.65,0.65,1,2.1,0.55,0.85,0.6,0.5,0,1.4,1.1,2.8,0.6,0.2,0.75,0.75,2.5,0.7,1.2,1,2.45,1.05,1.9,1.05,2.95,2.3,0.95,2.05,1,0.9,0.9,2,0.85,0.8,2.05,0.4,1.1,1.4,2.65,2.3,1.1,1.5,1.55,1.85,4.35,3.05,1.95,1.45,1.4,2.4,1.8,3.75,3.85,2.95,3.95,6.35,2.5,6.45,4.1,4.2,4.2,3.55,1.05,5,4.75,4.5,2.9,3.65,5.35,5.85,5.4,3.6,5.7,6.05,4.5,6.1,6.55,7.1,5.25,5.6,4.7,3.8,10.1,5,2.95,6.75,7.4,5.55,6.85,4.8,7.05,8,5.8,6.9,6.3,7.4,2.2,6.85,11.35,6.75,4.95,6.5,6.95,7.25,8.1,8.95,8.95,8.8,6.5,8.05,8.5,10.65,8.15,9.35,9.25,6.75,10,7.9,8.8,7.15,10.2,9.4,5.55,10.1,7.65,10,9.7,6.45,5.5,6.9,3.8,9.35,8.55,8.05,8.75,6.25,7.4,8.6,6.15,10.55,7.65,6.3,10.15,3.15,8.5,10.15,7.9,4.15,4.05,4.3,8.05,6.5,7.25,6.25,7.85,4.95,6.25,6.75,5.55,7.15,7.3,9.5,7.85,4.75,7.4,6.9,6.25,5.15,4.9,3.35,6.1,3.4,6.3,6.3,3.55,1.8,6.8,4.3,4.55,5,5.95,8.5,6.8,6.75,7.15,2.45,6.95,6.05,2.35,3.5,3.2,2.05,4.85,4.55,2.65,3.2,4.05,6.1,1.55,4,5.35,4,3.75,3.8,6.85,3.25,6.65,3.45,2.75,2.05,0.8,3.05,3.1,2.7,2.95,0.25,2.2,1.2,1.9,4,2.4,2.7,0.4,2.2,3.5,1.8,2.35,3.2,1.75,2.1,0,1.2,2.5,3.1,1.05,2.05,1,1.05,0.05,1.1,0.7,1,1.4,2.3,2.55,0.55,2.9,1.45,1.3,0.4,1.3,1.75,1.35,0.75,0.5,0.6,0.25,1.85,1.8,0.45,0.85,0.45,2.6,0.45,0.85,1.25,1.75,1,0.6,2.1,1.5,1.4,1.35,1.3,0.3,0.25,0,0,0.85,0.35,1.4,1.8,0.55,0.6,0.25,0.9,0.25,0,0,0.4,1.75,1.05,0.5,1.1,0.55,0.15,2.3,0,0,0.05,0,0.55,0.65,0.2,0.8,1.25,0.45,1.3,0.95,0.9,1.3,0.05,1.25,1.1,0.5,0,0.4,0,0,0.9,0.7,0.9,0.7,0.2,1.1,0,0,0.85,0.35,1.4,0,0.55,0.7,0.45,0.6,0.15,2.45,0.45,1.25,1.8,0.35,0.85,1.5,1.5,0,0.5,0.7,0.55,0.85,0.9,1.2,1.3,2.75,1.2,0.5,1.1,1.5,1.35,2.25,0.9,1.2,0.75,0.8,1.35,1.95,0.5,0.9,0.85,2.05,2.45,1.9,0.65,2.35,1.9,2,4.3,0.6,3.75,2.05,3.95,1.4,3.7,3.8,5,1.75,2.2,0,4.15,1.45,3.05,2.4,3,0.55,1.75,5.25,3.4,3.4,2.45,3.5,6,4.65,2.8,3,5,2.55,3.6,2.65,4.4,6.95,6.2,5.15,4.8,8.1,6.6,8.15,5.9,8.1,5.95,3.5,3.7,5.7,5.65,7.85,9.45,5.6,7.35,9.1,6.9,5.4,8.1,6.4,7.9,4.95,9,8.75,7.9,8.1,8.4,8.6,4.85,8.65,5.8,12.6,9.35,9.55,7.7,9.5,9.15,11.85,7,9.25,6.85,10.2,9.45,11.7,10.75,10.8,6.45,13.6,6.3,9.8,10.2,7.25,7,8.7,12.5,14.3,13.15,7.6,14.65,8.4,10.25,10.95,10.25,6.95,13.35,10.15,10.75,10.15,9.2,7.7,10.75,11.4,12.65,11.9,15.4,10.6,11.55,9.45,12.05,9.45,9.55,7.7,6.65,12.35,6.95,9.2,15.35,8,8.45,11.2,8.15,8.05,14.55,9.15,8.55,10.4,10.7,12.75,6.5,11.45,7.7,10.4,10.65,7.6,9.9,7.5,11.1,8.3,7.45,7.15,6,3.9,8.15,5.2,5.55,9.05,7.25,6.65,5.05,5.7,7.6,7.9,8.25,9.05,9.1,6.5,6.45,7.75,8,4.7,3.45,7.35,5.85,4.35,5.55,2.25,4.7,4.6,5.55,5.95,3.05,5.55,2.85,3.95,2.65,2.85,5.5,2.15,3.8,4.1,5.4,4,3.6,3.95,2.3,2.3,0.5,5.6,3.9,2.7,6.5,1.95,1.1,3.55,4.35,1.95,1.75,2.95,2.95,5.45,2.05,4.25,0.7,4.15,1.7,0.45,2.8,3.25,1.7,1.55,0.8,3.85,1.45,1.6,1.2,1.2,0.6,0,0.95,0.4,2.3,0.3,2,1.05,2.1,0.65,2.25,0.85,0.9,1,1.7,0.35,0.5,0.25,1.45,0,0.4,1.45,0.05,0.55,0.5,1.6,1.4,0.6,0.1,0.25,2,1,1.05,0.25,0.15,1.2,1.3,1.75,1.5,0.6,0,1.65,0.8,1.75,0.5,0.85,2.45,0.95,1.45,0.2,0.55,0.35,1.05,0.55,1.35,0.7,0.5,0.85,1.5,1,1.15,0.75,0.25,1.2,2.8,0.25,1.65,2.15,0.35,0.95,0.65,0.55,0.25,0.8,3.05,0.7,1.3,0,0.55,0.35,0.4,2.25,0.3,0.2,1.1,1.15,1,0.5,0.85,1.5,0.8,1.3,1.45,1,1.2,0.2,3.35,3.7,1.9,0.1,0.85,2.5,1.15,1.15,1,0.85,2.95,1.9,2.85,0.55,3.45,0.8,5.15,3.95,2.4,2.7,2.75,0.65,0.95,3.25,2.9,5.35,4.5,1.4,1.35,1.55,2.5,2.8,5,3.85,1.7,4.4,4,2.75,4.3,7,3.05,2.8,2.7,6.5,5,7.5,2.6,5.1,5.8,8.15,0.85,7.85,5.1,4.35,4,6.55,13.6,8.15,5.65,4.6,3.65,5.9,8.4,6.2,8.65,5.6,7.6,9.55,9.25,6.5,6.55,8.15,8.45,7.3,5.55,10.8,13.1,9.7,11.7,12.05,9.1,16.25,9.7,12.7,14.1,12.3,8.4,8.25,11.5,11.2,7.5,9,12.95,9.75,12.25,17.1,9.95,12.4,13.6,16,12.6,12.85,11.55,7.9,13.3,12.75,7.1,13.9,13.3,9.9,13.3,15.8,12.8,9.1,14.5,14.9,15.8,12.65,16.05,12.15,19.35,14.35,13.6,12.95,18.25,11.65,16.15,18.55,14.7,13.25,13.85,14.15,14.8,17.4,15.8,14.5,19.25,13,16.7,9.85,13.4,13.65,13.65,14.55,15.25,11.55,13.9,15.5,18.05,14.75,12.85,14.55,12.4,14.15,13.55,20.75,12.95,13.15,12.1,13.45,17.85,13.55,14.85,14.75,12.35,15.1,16.2,17.15,14.15,9.5,10.5,13.5,10.35,11.75,12.2,13.35,13.05,9,12.65,10.85,15.2,9.7,13.3,15.55,12.6,13.9,12.4,11,13.2,13.1,9.7,8.05,12.75,9.4,11.7,9.75,5.25,14.1,10.5,6.5,6.85,12.75,13.4,6.2,7.6,8.2,10.15,11.7,7,10.35,8.95,6.15,8.35,3.75,6,6.45,6.8,6,9.5,5.6,7.75,5,9.9,5.25,4.95,5.85,6.55,4.25,7.2,3.15,7,3.35,5.05,5.15,6.6,5.15,7.8,5.55,3.95,3.25,3.4,2.25,4.25,5.55,5.85,5.75,5.1,1.1,1.4,1.3,1.85,3.5,2.9,2.6,2.75,3.35,1.45,3.95,1.25,4.15,1.8,1.55,3.7,3.3,4.95,3.85,0.6,1.7,2.35,3.15,3.5,2.4,2.85,1.8,1.85,2.7,2.5,1.75,1.8,1.25,2.7,2.65,0.75,2.15,2.2,2.1,2.55,0.15,2.2,1.8,2.4,0.9,1.8,1.6,1.2,2.15,1.8,1.05,0.65,1.55,2.8,2.9,0.85,1.35,2.45,2.3,4,2.8,2.95,1.4,2,1.1,0.65,1.05,4.65,2.5,2.3,2.5,1.5,1.9,1.55,1.5,3.9,0.45,2.25,2.05,2.9,2.3,1.4,1.65,1.85,2.25,0,0.9,1.05,2.35,1.8,0.7,2.6,1.2,3,1.3,2.4,1.65,2.75,1.4,1.9,2,3,2.1,1.45,3.7,2.5,2.9,3.6,1.6,3.55,4.45,2.45,2.55,2.05,4.9,6.5,4.3,4.5,2.65,3.9,2.65,4.35,3.5,3.2,3.5,6.35,5.55,8.75,3.7,5.45,5.85,3.2,5.35,5.4,5.7,4.65,5.95,3.2,9.25,4.9,5.95,4.6,7,6.75,4.3,7.3,7.8,8.45,12,9.3,7.4,10.05,7.1,9.1,7.85,7.25,9,8.8,8.8,10.05,10.75,11.4,10.1,9.4,11.05,10.25,11.45,11.9,12.55,14,8.85,12.4,13,13.3,9.85,10.3,15.3,11.4,17.45,11.95,15.9,16.15,17.6,13.8,14.7,18.95,14.55,15.25,16.1,11,11.15,15.75,20.95,15.5,17.45,12.7,15.9,13.3,16.55,19.4,15,15.8,13,22.3,17.95,20.1,14.65,20.55,19,21.25,18.85,20.9,18.15,20.05,18.3,16.45,14.05,19.8,20.3,18.6,19.05,22.95,19.05,18,16,25.6,18.6,12.65,24.75,16.2,17.25,21.4,20.9,24.2,18.1,19.75,21.15,18.7,16.3,21.05,18.2,15.3,18.5,18.4,20.75,19.3,23,20.1,17.85,15.4,20.3,19.85,14.85,16.35,17.8,20.35,17.15,19.15,20.85,17.5,15.95,18.8,18.45,19.05,20.1,11.35,20.25,16.6,20.1,15.45,12.35,22.1,17.05,11.8,12.7,16,21.45,13,11.75,18.1,18.8,15.7,18.1,14.9,15.1,12.5,16.55,11.25,9.55,13.35,13.05,16.8,10.4,15.25,19.3,10.4,9.9,14,11.6,11.25,13.55,12.5,14.55,11.05,10.7,14.6,11.4,14.65,7.5,13,9.3,8.2,11.8,9.6,13.4,11.7,13.35,8.8,8.7,9.25,10.35,3.9,6.6,8.9,6.2,9.15,6.05,7.1,11.75,6.65,9.25,10.25,9.15,9.95,7.6,7.6,8.65,7.55,4.7,7.05,5.5,6.4,7.75,5.95,5.65,3.85,10.85,6.5,5.65,7.25,5.05,4.1,4.6,5.7,6.7,8.1,7.3,1.7,4.7,6.6,7.5,5.95,3.05,3.5,4.7,6.8,3.7,5.4,1.6,2.3,2.4,7.95,5.25,3.75,1.45,2.1,5.5,2.2,1.4,1.85,4.65,2.15,3.5,0.85,1.8,5.5,2.8,4.3,1.6,3.85,3.35,4,1.8,3.75,2.75,2.85,6.55,5.65,3.1,1.5,2.9,5.15,0.65,3.05,2.15,4.4,2.75,1.05,1.75,1.1,2.05,3.4,0.6,2.15,1.35,4.35,4.7,5.7,2.5,3.25,5.1,1.2,3.7,2.2,4.5,3.95,5.25,2.2,4.8,3.1,2.05,2.85,2.85,5.4,5.45,1.45,4.65,2.65,1.55,5.35,5.5,4,6.1,1.65,2.7,1.55,3.3,5.6,3.2,4.85,2.9,4.3,3.9,5.2,2.85,4.25,5.65,4.15,6.6,3.9,5.2,4.65,6.35,4,3.1,8.4,5.6,4.95,4.6,5.85,3.25,4.85,7.75,5.85,5.05,9.5,10.95,10.95,6.65,5.4,8.9,9.25,5.1,7.2,7.45,10.45,7.1,7.65,9.7,8.45,8.85,13.35,11.3,9.1,11.1,8.05,16.1,8.55,13.45,9.8,9.65,10,15.35,12.1,11.2,16.25,10.6,14.35,9.45,12.25,10.5,13,13.5,14.5,15.1,13.55,16.05,13.5,17.6,19.3,17.1,15.25,20.05,16.55,16.85,18.85,21.8,18.3,16.1,18.75,16.7,18.4,15.8,20.65,24.35,17.35,18.45,20,16.8,21.7,19.95,20.55,20.4,18.05,21.5,21.75,19.8,23.95,14.65,21.35,25.4,22.5,21.8,22.2,24.15,20.25,23.6,21.3,19.8,25.4,16.6,19.35,25.25,24.4,20.2,24.45,18.65,23.5,22.75,21.6,20.85,18.45,24.25,21.65,23.6,21.5,18.9,16,20.9,26.5,18.1,23.75,22.3,21,22,24.3,23.6,25.15,23.9,22.65,24.2,25,23.7,26.1,22,22.85,23.55,24.75,25.6,19.8,19.6,18.2,23.1,18.85,17.25,19.5,23.35,21.85,19.6,22.75,25,23.4,19.8,26.55,20.3,24.2,19.4,18.25,19.1,20.6,20.15,19.7,22.65,19.4,17.25,14.55,22.7,17.4,23.4,16.8,21.25,18.3,16.55,16.75,16.75,21.3,14.7,19.25,19.5,17.95,15.6,11.2,13.4,15.5,18.8,14.95,15.6,18.05,16.6,13.9,15.6,19.7,18.55,13.35,16.5,18.45,12.4,12.2,17.4,16.2,9.3,14,9.5,14.8,13.2,11.3,12,12.85,9.25,14.85,12.4,5.5,11.75,10.75,11.1,10.3,7.9,12.4,11.05,11.25,6.5,6.95,10.45,10.9,8.45,12.2,6.3,12.25,10.75,11.2,8.7,7.25,9.3,11,8.15,8.3,6.85,6.4,5.8,8.25,7.55,5.05,9.05,7.4,10.05,6.9,8.35,5.1,5.1,7.55,5.6,2.5,3.55,6.6,7.8,4.5,4.5,6.9,10.35,5.25,5.25,4.6,7.75,3.15,5.9,5.3,6.2,2.55,5.6,4.1,2.65,2.4,5.15,6.4,6.05,5.15,5.8,4.55,3.5,5.2,9.45,4.45,5.2,5.7,6.55,3.15,2.3,7.9,9.05,4,10.6,4.6,4.4,5.7,7.2,3.05,8.7,3.5,3.6,5.5,3.6,4.8,4.4,2.75,4.55,2.65,4.8,3.95,3.75,4.2,2.85,2.9,7.7,6.35,5.95,4,3.9,6.05,3.8,3.25,4.95,6.1,4.65,5.05,3.7,7.85,5.35,5.25,4.95,7.15,6.25,6.15,4.7,4.55,2.55,6.1,8.1,4.4,5,7.75,7.7,7.9,6.9,7.1,10.3,8.15,5.3,10.55,10.45,7.6,3.25,5.25,8.8,5.55,7.75,10,6.4,6.5,7.5,9.3,12.65,11.25,8.1,13,7.3,8.75,8.75,10.8,10.45,9.8,7.65,11.35,10.6,13.75,7.1,11,11.95,13.75,12,12.55,13.15,9.5,15.85,9.35,12.1,11.6,13.5,10.15,15.45,14.35,16,16.95,16.05,12.5,11.85,13.85,12.1,16.15,18.25,19.6,17.4,16.15,22,18.15,17.8,17.15,16.6,16.6,23.95,17.85,18.9,16.8,18.7,13.4,19.65,19.2,22,21.95,22.85,23.2,19.1,22.1,19.4,22.95,18.1,22.4,21.65,18.35,25.75,21.1,21,22.8,26,23.55,30.6,28.3,24.25,27.95,24.85,23.15,22.1,23.75,22.8,20.2,26.15,23.35,23.25,24.05,25.9,25.6,27.65,23.4,25.7,24.25,27.95,23.15,29.6,26.4,20.5,27.15,24.35,28.55,23.8,25.6,25.55,26,25.1,25.9,22.5,27.3,25.9,30.1,24.1,25.5,23.8,22.85,24.8,27.85,26.2,31.2,24.15,23.65,27.3,25.05,25.9,26,24.55,23.1,27.1,29.95,25.3,23.6,23.7,23.9,23.7,25.4,19.95,26.15,24.7,19.8,23.05,28.05,23,25,21.3,22.05,24.45,26.85,22.75,21,23.25,21.85,21.15,24.1,21.1,23.1,20.95,22.7,20.5,23.25,23.85,23.75,24.05,20.2,20.2,19.9,18.7,21.9,19.5,18.2,22.95
19.25,19.25,17.5,19.1,15.75,17,13.9,17.35,19.4,19.6,16.9,16.1,20.75,22.6,17.45,12.95,21.3,20.6,22.85,25.25,20.7,18.3,20,16.9,21.25,19.5,11.6,15.1,15.2,18.5,16.95,15.75,13.65,16.95,16.95,16.9,19.85,18.3,18,13.8,10.5,13.5,9.45,16.2,14.95,9.95,12.55,14.95,17.35,19.55,9.2,10.2,11.6,9.95,12.7,15.55,11.5,9.2,10.1,11.65,7.7,10.95,12.15,12.25,9.55,10.35,5.1,10.5,11.85,7.4,12.8,12.55,8.55,14,11.85,14.45,9.4,10.55,15.1,13.2,13.8,14.85,15.25,17.6,18.15,17.15,23.15,26.95,22.1,25.6,27.7,20.9,23.6,27,29.1,28.9,33.55,28.7,35.05,41.2,40.25,40.8,41.5,43.05,43.4,49.05,46.5,54.2,47.75,49.1,54.5,51.2,49.95,50.8,51.9,50.9,49.15,50.7,50.8,51.6,45.45,45.85,45.2,47.05,40.15,45.6,38.45,45.4,43.7,40.65,40,45.1,38.5,40.85,41.8,36.25,39.75,36.1,31.15,30.7,23.75,23.1,24.25,29.55,24.25,27.4,30.4,32.7,34.4,35.2,40.7,60.3,59.25,78.55,95.75,108.85,123.5,138.45,167.3,182.45,194.9,224,243,259.45,284.95,311.55,319.65,343.35,356.35,375.25,399.8,413.95,431.85,451.7,461.15,482.55,489.7,499.4,526.5,536.95,548.45,565.5,573.65,588.5,600.4,605.4,613.7,628.45,645.55,659.65,661,670,680.5,690.15,702.4,712.9,723,730.6,736.2,740.4,760.95,761.6,766.1,778.6,783.9,791.25,800.45,803.75,805.3,806.8,820.2,824.15,823.05,829.75,831.5,838.2,849.9,834,850.45,858.6,855.85,856.2,866,865.65,871.3,873.05,880.05,871.15,877.05,879.75,882.4,882.95,885.35,886.7,885.75,888.2,890.6,885,882.35,887.55,881.9,887.35,873.4,885.9,883.1,879.95,875.05,871.6,867.95,870.35,863.8,868.2,857.05,848.7,852.45,848.6,844.6,846.4,830.45,821.85,814.95,816,805.9,807.5,799.5,787.7,789.3,773.8,765.75,766.7,756.1,747,738.4,739.6,731.65,720.25,712.5,707.15,696.3,690.35,683.85,684.05,674.55,664.1,653.6,646.1,632.85,637.05,629.3,620.9,607.3,609.35,594.35,596.15,588.9,583.4,575.3,565.85,556.1,558.75,548.9,541.05,540.2,536.9,523.5,516.45,516.9,501.2,503.8,494.9,493.8,487.85,479.4,470.3,468,455.05,458.05,441.9,439.15,436.35,435.15,429.7,417.05,417.35,415.55,405.95,405.7,404.55,395.6,397.95,395.8,384.45,396.95,389.85,390.3,389.9,382.55,390.85,387.3,389.85,387.8,388.55,391.15,389.95,391.45,393.45,396.05,394.4,401.5,399.2,402.05,397.5,401.4,403.9,403.35,405.35,403.35,407.1,408.7,415.6,409.1,412.6,412.25,419.4,412.35,415.4,416.15,426.45,423.6,421.65,428.7,430.3,430.25,430.7,440.55,438.9,445.45,445.8,446.55,451.3,452.2,455.6,452.7,457.95,460,462.25,471,471.65,473.9,477.45,471.8,482.1,483.8,487.65,484.15,479.6,484.6,477.55,478,479.5,474.9,478.45,480.95,474.8,469.95,465.35,459.4,458.45,452.85,447.55,438.8,436.55,431.45,424.85,417.7,411.15,406.15,397.7,397.85,389.45,374.1,365.75,361.3,351.85,339.7,323.55,324,316.45,309.9,297.5,283.5,278.85,274.8,255.65,251.4,243.4,234.25,217.35,209.55,201.15,205.4,186.1,179.85,166.65,165.25,153.85,147.1,136.3,134.5,137.1,129.85,125.35,123.5,121.1,116.95,114.35,112.2,112.35,109.15,106.75,104,103.5,104.45,100,99.35,97.65,99.55,97.35,92.9,95.75,96.9,91.2,93.65,98.15,92.85,90.2,94.7,93.75,92.95,90.7,94.9,98.5,96.1,100.25,96.65,100,98.35,105.25,107.45,102.5,108.3,108.8,111.05,111.55,112.1,115.75,119.15,117.6,125.4,128.35,128.75,131.5,133.35,138,136.85,140.95,141.6,149.3,149.3,157.45,156.6,162.5,161.45,163.4,167.9,175.8,176.6,182,188.5,190,187.4,193.85,200.6,200.4,211.5,212.45,213.9,218.15,224.2,224.2,228.6,237.85,238,245.8,248.45,253.95,252.25,261.7,266.6,268.65,275.55,272.65,280,283.8,285.95,295.9,296.25,298.95,312.3,309.85,312.75,316.6,314.35,319,321.85,329.9,330.75,334.85,336.9,341.75,345.65,345.15,352.15,354.6,355.5,363.15,364.9,373.95,375.55,371.85,379.35,375.65,383.4,391.5,386.2,392.8,396.5,400.1,404.45,407.15,406.85,405.95,418.1,419.95,420.75,424.55,431.35,437.65,433.15,439.65,449.85,449.2,457.65,461.2,462,466.25,471.75,474.85,479.85,478.65,487.1,491.45,488.35,493.75,499.55,501.75,495.9,509.85,505.65,505.75,508.05,515.15,509.9,515.15,513.2,518.1,518.2,511.1,520,519.3,518.85,529.35,526.5,525.45,524.1,524.8,529.9,528.8,533.7,529.85,537.6,538.3,539.2,534.25,534.85,542,540.45,544.35,543.2,537.8,538.8,537.05,542.55,540.95,542,539.25,549.45,544.55,544.5,547.5,541.85,547.2,549.6,551.9,552.1,551.45,561.45,557.7,550.1,561.85,558,561.4,556.4,568.3,568.75,565.8,571.45,578.7,574.1,570.1,571.1,581.6,576.4,585.35,582.25,586.8,580.3,581.65,584.55,582.75,592.35,582.9,587.8,591.1,579.35,584.65,576.7,578.65,575.2,573.75,568.4,563.75,562.15,563.85,554.15,545.4,543.55,536.1,529.55,521.65,521.15,509,503.25,498.35,494.85,485.35,475.6,473.15,459.35,458.3,445,438.65,432.55,418.95,416.55,409.35,396,395.2,386.4,376.3,364.15,361.6,354.8,351.3,340.35,336.5,324.6,316.5,313.85,303.3,300.05,297.75,282.85,274.9,268.95,266.7,265.9,256.9,246.1,246.9,244.05,238.8,228.35,229.25,222.85,221.95,225.9,216.1,210.8,210.85,211.25,206.8,201.45,201.5,199.5,201.85,193.8,199.3,197.3,194.65,196.6,187.1,191.4,193.8,189.3,197.9,192.6,195.5,190.75,194.25,190.85,193.3,195.3,194.05,191.2,189.75,187.45,193.1,190.8,186.15,184.85,187.3,185,181.45,183.55,183.5,180,172.2,172,173.15,171.7,171.6,159.95,162.7,158.35,157,152.55,145.3,142.1,141.7,135.85,134.35,135.25,126.1,129.45,120.7,115.6,116.95,108.2,105.85,102.75,98.6,88,94.1,81.5,83.1,81.95,82.9,74.3,72.7,71.65,74.8,72,64.9,61.1,62.2,59.15,56.45,56.55,53.95,52.9,52.9,48.15,46.55,48.2,45.7,46.85,43.15,41,42.35,37.5,39,38.3,35.05,33.35,32.35,35.35,35.15,32.15,30.25,26.25,27.15,27.85,25.9,23.05,21.5,20.75,21.9,19.45,18.7,15.5,15.65,14.9,12.75,11.95,11.6,9.8,7.8,10.25,12,4.4,4.65,5.4,6.85,4.55,3.05,2.8,6.35,2.25,2.95,0.6,2.4,2.2,0.8,1.1,0.15,2.45,0.2,1.05,1.65,1.9,1.55,2.05,1.9,0.6,0.6,1.35,1.25,0.3,1.4,1.45,2.05,1.85,1.35,1.3,1.65,1.2,2.6,1.55,2.3,1.75,1.75,1.35,1.85,2.25,3,1.95,2.45,3,3.3,3.45,2.9,2.5,1.55,2.55,2.7,2.75,2.75,3.5,2.4,4.15,3.3,3.25,2.95,3.75,2.55,3.8,3.6,1.95,6.05,2.65,2.15,3.9,4.4,3.5,6.05,3.1,4,4.35,4.6,4.8,3.8,5.05,4,4.2,4.6,4.45,2.2,4.4,4.95,5.95,5.65,5.7,5.75,8.2,6.8,5.55,6.25,10.9,4.5,7.25,9.95,8.5,9.95,9.55,12.65,9.8,12.2,10.3,11.35,11.8,11.05,12.75,14.45,12.85,12.2,15,13.2,14.3,16.85,17.45,16.05,16.95,16.75,18.75,18.4,19.2,19.75,18.65,20.15,19.2,19.9,22.05,22.4,21.3,21.5,20.25,24.75,27.15,24.1,23.85,21.95,20.1,23.3,23.05,23,21.8,25.95,25.15,22.35,26.9,22.35,26,24.3,28.95,27.35,26.5,29.4,28.1,27.3,24.7,27.4,24.25,26.55,28.65,26.6,28.15,27.75,28.95,27.45,29.25,28.15,30.65,30.25,30.7,32.25,33.2,34.95,31.15,30.85,35.55,31.4,36.35,36,36,36,37.2,35.9,35.5,41.3,40.5,39.65,38.05,38.3,44.95,41.5,44.85,46.15,43.75,42.9,48.25,43.2,49.5,48,49.6,52.65,51.95,52.05,54.45,55.4,59.65,57.8,57.45,56.75,55.8,62.3,59,62.2,64.35,65.4,66.9,63.55,67.25,64.55,68.4,68.5,68.7,64.45,68.8,67.95,68.5,72.8,68.5,70.4,69.95,73.3,71,72.4,74.95,72.55,72.15,73.9,71,73.9,74.9,75.35,73.25,74.4,74.35,74.1,72.55,71.1,76.6,70.9,71.1,72.7,70.25,67.25,69.95,64.25,68.35,66,65.9,64.65,64.9,61.75,62.85,64.25,56.05,61.8,59.95,58.4,58.55,57.15,53.4,57.1,54.4,46.7,51.45,47.45,50.6,44.5,44.85,43.5,41.25,43.95,43,37.65,36.8,38.55,33.5,36.95,35.8,31.1,32.8,34.15,29.85,31.2,28.1,26.8,28.25,23.15,24.2,23.7,24.35,22.95,22.35,19.9,19.3,18.6,17.25,14.25,18.9,16.9,16.95,17.15,14.3,14.7,11.45,15.6,12.8,14.6,9.75,10.35,10.3,10.3,7.7,11.1,7.75,9.1,9.65,9.15,9.2,5.55,5.95,10.45,5.1,7,4.65,4.3,5.4,4.35,4.6,2.5,5.65,4,4.5,5.5,2.65,2.75,3.85,0.05,3.35,2.3,4.4,2.4,5.35,2.3,2.45,2.55,1.55,1.65,2.4,0.35,1.2,2.15,0.55,0.75,0,0,0.9,0.25,0,0.2,0.85,1.05,0.35,1.25,0.75,0,0.05,0.4,1.1,0.35,0.25,1,1.15,0.05,0.45,0.55,0,1.1,0.35,0.95,0.45,0.2,0.5,0.3,1.05,0.25,0,0.4,0.05,0,0.4,1,0.35,0.1,0.2,0,0,0.2,0.65,0,0.3,0.45,0.2,0,0.95,0.25,0.7,0.3,2.2,0.3,0.2,0.35,0.5,0,0.35,0.2,0,0.65,0,0.85,1.05,0,0.55,0.9,1.3,1.8,0.45,0.35,0.15,1.05,0.95,1,2.75,0.85,1.95,3.15,1.65,1.95,2.15,2.2,2.2,3.5,1.25,2.5,2.3,2.75,5,2.6,3.35,2.3,2.6,3.5,5.5,4.6,3.8,3.8,6.7,6.75,5.45,6.95,5.1,6.65,6.75,7,6.6,5.9,7.65,6.45,6.75,10.05,10.05,9.05,9.8,8.55,10.25,7.55,8.95,9.5,11.1,15.3,12.45,11.5,12.7,13.55,13.85,15.35,11.25,14.35,11.7,12.9,14.5,15.95,14.45,13.4,15.2,19.6,14.95,16.15,18.2,17.85,18.35,17.35,18.25,16.9,20,18.7,18.4,18.55,16.8,18.1,20.1,18.6,18.35,21.15,18.75,21.2,17.5,18.5,18.75,19.25,16.95,19.2,19.35,18.25,20.2,20.05,19.05,18.5,19.45,19.2,20.35,18.55,18.2,17.25,16.05,18.45,17,15.7,13.4,16.15,16.65,19.25,16.4,18,15.75,16.7,15.65,16.9,16.4,13.8,14.15,16.15,17.65,14.95,14.6,12.9,13.85,13.65,12.9,12.1,11.85,13.3,12.7,11.4,10.6,12.5,9.95,12.3,12.45,10.55,11.4,10.1,10.5,11.3,10.7,9,9,10.15,10,8.9,10.3,8.35,8.85,7.55,6.45,6.75,9.25,7.5,7.85,5.6,7.65,6.75,7.25,6.8,4.95,5.25,5.55,6.1,5.8,5.95,5.3,5.05,6.25,5,4.45,4.4,4.35,3.25,3.7,3.15,2.6,2.35,4.55,3.5,2.95,4.25,2.85,3.25,3.2,2.7,2.15,3.1,2.75,1.65,2.8,0.95,2.45,1.8,1.15,1.2,2.4,2.3,2.4,1.05,1.9,2.65,0.85,2.1,1.55,0.75,0.85,1.6,1.3,0.8,0,1.25,2.15,1.55,1.75,0.45,0.9,3.45,0.5,0.6,2.85,2.1,1.5,0.55,0.9,1.1,1.9,2.9,1.55,0.4,2.95,2.1,1.25,1.3,1.6,1.45,2.4,2.25,0.75,2.15,2,2.1,2.75,1.75,3.1,4,3.45,2.7,1.7,3.4,1.8,1.95,3.05,2.35,2.3,3.6,2.55,1,2.25,2.85,2.45,2,1.35,3.6,4.2,2.3,3.5,2.25,1.8,4,1.2,2.25,1.4,4.25,2.75,2.4,1.65,3.6,2.9,3.45,1.4,3.65,4.7,2.5,4.25,2.9,2.45,5,4.15,1.4,2.65,4.15,3.15,2.9,7.05,3.85,3.95,4.2,3.45,2.85,2.25,3.8,3.05,1.6,3,3,1.15,2.15,0.85,5.1,3.7,2.6,3.9,3.3,3.35,3.2,5.85,3.6,5.65,3,3.9,3.8,2.05,2.75,4.4,3.25,3.8,4.6,2.75,2.4,1.25,2.85,3.9,2.85,4.05,4.6,2.1,2.2,4.3,2.6,2.25,2.8,3.65,3.05,5.75,0.7,2.8,3.1,2.6,1.05,4.35,3.65,3.55,5.6,3.45,3.6,5.15,3.55,3,2.95,7.45,4.75,4.55,4.3,2.7,5.05,4.15,3.9,2.8,3.9,5.85,4.95,2.2,1.45,4.25,2.6,5.25,4.45,5,5.5,2.9,4.4,3.9,4.25,5.6,6.9,3.25,6.55,4.95,3.8,3.7,4.45,5.4,4.55,4.4,6.55,7.55,5.8,4,3.6,4.8,7.05,5.65,4.9,5,5.9,7.7,5.95,4.45,5.75,4.5,5.25,5.4,5,5.4,7.65,5.15,6.25,5.9,6.55,4.8,5.5,6.75,4.6,5.35,5.75,3.95,4.7,6.15,5.7,4.5,3.75,4.55,4.95,5.45,3.9,5.95,5.8,4.55,6.4,4.9,5.4,5.45,3.7,5.75,5.2,5.1,4.55,5.3,4.45,5.65,6,3,6.85,3.5,5.45,5.6,4.1,3.4,5.55,4.75,4.8,5.5,4.15,5.75,5.8,5.35,4.55,4.2,4.4,4.4,5.2,6.3,4.05,4.75,3.05,3.75,5.9,6.3,2.8,3.45,5.2,2.25,3.35,6.25,2.8,5.6,4.4,2.55,5.35,1.1,3.95,5,3.2,5.5,3.9,3.05,1.7,3.45,3.85,2.9,3.35,3.75,2.5,2.4,3.25,3.3,3.5,2.7,4.25,2.45,4.55,3.5,3.2,3.35,4.4,3.05,4.8,2.7,1.45,1.55,2.25,3.8,4.45,3.45,3.65,2.95,3.95,5,4.5,2.35,2.8,2.95,2.8,1.4,1.6,3.45,1.8,2.3,4.15,1.8,2.15,4.2,2.75,1.9,3.4,2.45,2.55,2.75,3.7,1.9,2.35,0.95,3.4,1,1.35,1.55,2.95,2.1,0.7,2.35,2.05,1.65,3.3,2.05,2.8,2.55,1.95,2.3,1.7,2.2,1.3,1.35,2.15,1.85,3.7,1.45,1.6,1.3,0.65,0.4,2.1,1,3.25,1.45,1.7,1.15,2.15,0.5,2.95,1.15,1.75,2.45,0.6,0.6,1.9,2.4,1.45,0.65,1.65,1,1.45,1.6,1.15,0.7,0.6,1.45,0.65,1.65,0.95,0.35,0.45,1.35,0.95,2.1,0.75,0.1,0.6,1.3,0.45,0.95,0.85,0.65,0.5,0.5,0.3,1,0.95,0,0.9,0.5,0.7,0.15,0.65,0.2,0.05,0,0.7,1.35,0,0.2,0,0.4,0.8,0.3,0.3,0.2,0.1,0.45,1.35,0,1.55,0.15,0.6,0,0.25,0.2,0.5,0.95,0.1,0,0.15,1.55,0.3,0.35,1.3,1.2,0.95,0.6,1.35,0.95,0.35,0,0,0.35,0.95,0,0,0.45,0.35,0,0,0.7,0.35,0.95,0.9,0,0.3,1.05,0.5,0.2,1.1,0.65,2.3,1.75,0.5,0.15,0.45,0.35,0.1,0.85,1.8,0.2,1.4,0.5,0.9,3,1.15,1.45,0.45,2.4,0.65,2.55,1.65,0.2,0.5,1.35,1.45,0.85,1.55,2.2,3.35,0.75,1.65,0.75,1.6,3,1.15,1.1,1.7,1.55,0.75,1.2,2.15,2.4,0.25,3.1,3.45,1.7,3.65,2.85,2.85,1.35,4.1,3.75,2.35,2.35,2.2,1.05,1.55,4.5,3.75,2.6,1.95,2.8,2.5,4.65,2.1,1.25,3,2.85,2.6,5.2,1.7,2.8,3.2,2.85,3.5,1.9,4,4,4.15,2.85,4.25,3.9,2.5,6.9,1.45,1.75,7.3,3.85,2.2,6,4.25,3.6,3.7,4.5,5.4,3.2,4.65,3.65,5.1,4.6,3.9,2.4,3.85,5.55,4.15,2.55,3.8,3.35,3.25,4.15,5.4,5.8,4.9,4.1,5.5,4.65,4.1,4.2,4.4,2.85,4,4.3,4.2,3.55,5.5,5.75,3.3,4.15,3.85,5.15,3.35,3.2,5.5,5.25,3.15,8.55,3.55,5.25,4.75,4.7,5.15,4.35,4.4,4.3,4.1,5.3,5.5,3.45,3.95,3.85,4.95,5.05,5.3,4.75,4.05,3.95,4.75,3.25,3.5,3.55,4.7,3.35,2.45,3.65,2.7,3.25,5.5,2.45,4.35,3,3.4,2.95,3,2.05,3.75,3.4,4.75,1.45,2.6,3.75,1.45,3.2,2.9,5.4,3.25,2.45,1.4,1.7,2.05,3.7,1.1,2.55,2.35,2.5,1.9,2.05,3.1,2.6,2.1,2.8,1.65,1.95,0.8,1.6,1.25,2.4,0.55,2.65,1,1.85,1.8,1.25,0.6,1.05,0.9,1.15,1,1.6,0.35,0.35,0.6,1.3,0,0.2,0.55,0.35,0.45,0,0.35,0.65,0.7,1.2,0,0,0.6,0,0.7,0.15,0.4,0.9,0,1.3,0.35,0.25,0,0.1,0.9,0,0,0,0.15,0.05,0.2,0,0.2,0.9,0.3,0.45,0,0,0.45,0.05,0.4,0.6,0,0,0.3,0.2,0,0.1,0,0,0.35,0,0.2,0.2,0.55,0,0.45,0,0.35,0.1,0.65,0,0,0,0,0,0.1,0,0,0.2,1,0.2,0,0,0.35,0.35,0,0.3,0.5,0.25,0.85,0,0.45,0,0,0.55,0.05,0.85,0,0,0.45,0,0.15,0.45,0.85,0.25,0.5,0,0.15,0.2,0.5,0,0.25,0.7,0,0,0.15,0.6,0,0.05,0,0,0.7,0.45,0.45,1.5,0,0.15,0.6,0.35,0.35,1.35,0,0,0.85,1,0.85,0.05,0,1.3,0.7,1.55,0.7,0,0.15,0.65,0.5,1.45,0.35,0.45,0.55,0.95,0.5,1.2,2.35,1.75,1.7,2.15,0.45,0.55,2.65,0,1.55,2,0.8,0.8,1.1,1.7,2.45,2.4,3.25,1.95,4.1,1.7,2.75,0.65,0.35,3.65,4,1.35,1.9,4.3,2.65,2.75,4.45,3.9,4.1,5.6,2.65,5.35,2.75,3.9,5.5,2.5,6.85,7.55,4.7,4.85,5.5,6.4,4.45,4.7,4.5,4.8,4.1,5.8,3.5,7.1,6.15,5.4,3.8,7.85,5.45,8.5,4.15,3.75,8.7,3.1,4.95,4.45,6.7,5.8,6.55,4.25,3.95,5.05,5.95,7.5,5.35,4.1,3.3,3.3,5.5,3.6,4.3,3.4,6.1,3.55,4.5,7.2,7.95,6,8.4,6.1,5.5,3.1,6.1,6.9,5.15,4.85,4.35,6.3,4.6,5.45,4.1,4.15,4.75,4.8,3.05,4.45,4.65,4.75,5.1,5.85,6.05,5.15,5.05,3.8,3.4,2.8,4.55,6.1,2.15,4.65,3.45,2.75,4.4,4.5,2.75,2.95,3.85,3.1,2.8,3.9,3.2,3.2,3.3,4.25,2.25,2.9,4.4,2.95,4.25,2.15,2.45,2.95,1.85,3,2.75,2.95,1.5,1.45,1.05,2.75,3.15,1.85,2.9,1.35,1.1,1.9,0.65,2.6,1.1,3.55,2.25,2.65,0.55,0.7,1.9,1,1.5,1.85,1.15,2.55,1.75,1.15,0.55,1.05,0.8,0.5,1.3,1.95,2.5,0.75,0.85,1.35,0.95,0.2,0.5,1.2,1.1,0.15,0,0.3,1.55,1.5,0.65,0,0.2,1.3,0.6,0.1,0.35,0.95,0,0,0.2,0.5,0.6,0.1,0.2,0.35,0.3,0.55,0.85,0.2,1.1,0,0.25,0.1,0,0,0,0.85,0,0.55,0.1,0,0,0,1.2,0,0.7,0,0.45,0.85,0,0.95,0,0,0.65,0.55,0,0,0,0.1,0,0.7,0.5,0,0.15,0.05,0,0,0.3,0,0,0,0.65,0.6,0,0,0.2,1.45,0.15,0,0,0.5,0,0.1,0,0,0,0.2,0.1,0.3,0.3,0,0.5,0,0.95,0.9,0,0,0,0,0.25,0,1,0.35,0.2,0,0.25,0,0.35,0,0,0.8,1.5,0.35,0.3,0.15,0.15,0.5,0,0.15,0,0,0.2,0,0,0.75,0.3,0.3,1.55,0,0,0.25,0.45,0.2,0.75,0.1,0.2,0.95,1,0.15,0,0.2,0.2,0.85,2.4,0.7,0.9,0.85,0.2,0.35,0.2,0.15,0.15,0.4,0.3,0.05,0.05,0.7,0.6,1,0,0.85,2,0.95,0.25,1.35,0.15,0.75,0.95,0.75,1.4,1.1,0.95,1.3,1.15,1.3,1.3,0.75,0,0,1.7,0.85,0.7,1.35,2.6,1.3,2.45,2.4,1.85,0.6,1.35,1.1,2.45,2.85,1.95,0.95,1.6,1.25,1.4,2.25,0.1,1.75,1.15,2.05,2.8,2.7,1.85,1.8,1,1.8,2.75,1.6,2.2,4.2,3.85,3.2,2.95,1.75,1.95,5.95,1.65,3.05,3,2.65,5,1.4,0.85,2.75,4.3,1.2,1.8,1,0.9,1.9,2.9,3.15,2.45,2.5,2.45,2.35,3.85,3.55,1.45,5.75,2.7,2.45,3.6,1.6,4,2.3,3.35,3.15,2.5,6.55,1.5,3.15,2.6,1.65,3.35,3.8,4.15,2.25,2.6,3.25,2.1,0.7,2.3,3.15,3,2.6,4.35,4.15,5.15,2.95,3.65,1.8,1.45,3.15,3.25,3.7,2.95,4.65,3.9,4.55,4.7,2.25,3.3,4.15,4,4.25,2,2.85,2,2.15,1.7,3.1,2.65,3.05,0.75,1.75,1.6,2.3,2.55,1.85,2.9,2.85,3.45,3.55,1.85,1.1,2.15,0.45,2.55,2.9,2.7,1.05,1.8,1.1,2.7,2.8,2.85,2.1,2.3,0.5,0.5,0,0.75,1.8,0.4,1.45,1.05,0.35,1.05,0.8,0.5,2.1,0.85,2.3,1.35,1.15,1.75,1.15,1,0.1,1.35,0.95,2,0.35,1,0.1,1.8,0.65,0.5,0.15,1.8,0.6,1.95,0,0.3,0.55,0.7,0.9,0.7,1.45,1.3,1,0.2,0.55,1.1,0.5,1.6,0.25,0.9,0.1,0.5,0.4,0.95,0.8,0,0.45,0,0.2,0,0.85,1.05,0.15,0,0.4,0.15,0.7,0.3,0,0.35,0.1,0,0.7,0,0.3,0.5,0.7,0.3,0.7,1,0,2.1,0,0,0,0,0,0,0,0,0,0.65,0.5,0.8,0.6,0,0,0,0,0.5,0,0,0,0,0,0.6,0,0.65,0,0,0,0.35,0.1,0.5,0.05,0,0,0,0.3,0.4,0,0.1,1.55,0.1,0,0.3,0,0.6,0,0,0.1,0.05,0,0,0.4,0,0.3,0,0.35,0,1.05,0,0.7,0.9,1.1,0,0,0.8,0,0,0,0,0.5,0.3,0.55,0.15,0.6,0.6,0.1,1.1,3.35,1.85,0,1.7,1.35,0.1,0,0.8,0.05,0.6,0.45,0.55,0.3,0.7,0.4,1,0.7,1.6,0.7,0,1.9,0.55,0,0,0,0.6,0.55,0.25,2.25,0.7,1.75,0.95,1.3,2,1.6,0.9,1.2,0.65,2,0.35,0.1,0.95,0.05,1.35,1.3,1.4,1.8,1.05,0.2,0.75,0.5,2.05,0.2,0.9,2.95,0.25,2.1,2.9,1.75,0.5,1.3,1.35,1.2,3.95,0.95,1.45,1.85,2.5,2.15,2.8,2.75,1.4,0.8,2.45,0.9,1.95,1,2.4,2.45,1.45,0.95,3.1,1.3,2.5,0.75,2.3,2.35,0.85,0.7,2.7,1.3,1.3,3.6,4.6,2.1,2.7,4.3,2.8,2.95,0.55,0,3.2,2.2,1.75,3.3,2,3,2.4,3.1,3.2,0.7,2.15,2.5,3.75,1,1.45,4.2,2.35,3.7,4.15,1.25,3.6,2.55,2.55,3.6,2.75,3.25,0.85,3.45,1.5,1.5,3.45,2.3,1.85,2.65,2.1,4,1.3,3.3,3.75,4.15,2.15,1.25,3.25,2.4,1.7,1.55,1.9,2.6,1.25,2.3,1.25,1.6,2.4,2.05,2,1.8,1.45,2.9,5.5,2,2.25,1.85,1.15,2,2.2,3.25,3.6,0.55,2.3,1.75,1.15,0.5,2.35,2.7,1.2,2.85,0.95,2.8,3.3,0.75,1.2,2.05,1.65,1.8,2.45,2.15,1.2,2.35,0.85,0.65,1.45,1.3,0.7,1,1.5,1.6,1.1,0.7,0.7,1.45,2.1,1.15,1.45,0.6,0.65,2.3,1,0.4,1,0,0.4,1.3,0.25,0.1,1.45,0.65,1.2,0,1.8,1.8,1,1.7,1.8,1.05,0.15,0.4,0.9,1.25,0.6,0.65,0.85,0.45,0,0.6,0.15,0,0.5,0,0.35,0.7,0.15,0,0.25,1.05,0.35,0,0.95,0.5,1.2,0.25,0.7,0.65,0.3,0,0,0.3,0,0,0,0.05,0,0.3,0.2,0.2,0.45,0.5,0.2,0,1.15,0.9,0,0,0,0.15,0.45,0,0,0,0.3,0,0.1,0.1,0.25,0.35,0,0.05,0.4,0.05,0.9,0,0,0,0,0,0.25,0,0.3,0.75,0.4,0.05,1,0.5,0.05,0,0,0.45,0.3,0,0.05,0.45,0.7,0.15,0.2,0,0.95,0.15,0.4,0.2,0.2,0,0.5,0.2,0.55,0.75,0,0,0,0,0.25,0,0.45,0.65,0.35,0,0.1,0,0,0.6,0.3,0,0.7,0,0,0.7,1.3,0.2,0.55,0,0,1.25,0.1,1.2,0.25,0.85,0.1,0.3,0.45,1.35,1.2,0.75,0.75,0.7,0.7,0.5,0.35,0.45,0.25,0.65,0.5,0.35,0.8,0.25,0.7,0.8,1.05,0.3,1.95,0,0.55,2.9,0.85,0.5,0.95,0,1.3,2.2,0.3,2.05,0.8,1.5,1.05,2.7,1.55,0.5,0.4,1.05,2,1.55,1.05,1.25,0.45,0.5,0.4,0.95,2.8,2.2,1.25,1.9,0.3,1.5,1.65,1.95,2.8,2,1.65,2.15,2.05,2.05,1,0.75,1.5,3.4,3,0.25,1.4,4.1,2.7,1.3,4.5,3.85,3.4,2.4,0.55,1.85,1.25,2.85,3.8,2.1,3.6,3,1.15,1.5,3.85,3.8,2.85,0.35,2.85,3.45,4.35,2.45,2.55,1.75,5.15,4,1.9,4.3,3.75,2.65,3.35,2.15,1.65,1.8,3.3,3.75,1.55,4.55,2.25,4.8,3,6.3,1.75,4.2,3,3.4,3.8,0.8,3.2,3.35,2.95,2.25,3.9,2.9,1.6,1.35,2.1,3.2,3.4,1.75,2.1,4.25,4,4.75,1.65,3.7,4.55,2.85,1.7,2.85,3.45,2.2,1.5,2.5,0.6,2.8,3.4,1.95,1.35,1.2,1.65,3.65,2,0.9,2.85,4.6,1.1,2.7,0.8,0.6,1.45,2.7,4.15,3.45,1.7,1.05,2.5,0.35,1,1.3,0.05,1.05,1.75,1.45,1.75,1.3,1.85,1.1,0.8,4.45,1.7,0.35,1.4,1.95,2.15,0.7,2.1,1.05,0,1.15,2,0.6,2.85,0.7,1.6,0.7,0.2,1.4,0.25,1.35,0,0.05,0.55,1.05,0.8,0.35,0.1,1.65,1.2,0.2,0.85,0.8,0.3,0,0,0.05,0.7,0.95,1.45,0.4,0.25,0.7,0.8,1.15,0.2,0.9,0.35,0,0.55,0.2,0.1,1.25,0.1,1,1.1,0,0,0,0,0.25,0.7,0,0.3,0,0,0,0.3,0.2,0.7,0.15,0,0.25,0.15,0,0.2,0.5,0.3,0,0.75,0,0,0,0,1,0,0,0.35,0.4,0,0,0,0,0.6,0,0.05,0,0,0,0.2,0,0.45,0.1,0,0,0,0.15,0,0.25,0.65,0.05,1.1,0,0,0,0.7,0.55,0,0,0,0,0,0,0,0.5,0,0.2,0,0,0.3,0,0.55,0,0,0.75,0,0,0,0.15,0.5,0.05,0,0.15,0.4,0,0.15,0.65,0.6,0.6,0.25,0,0.3,0.1,0,0.05,0.6,0.05,0,0.75,0.8,0,0.85,0.25,0.15,0.3,0,0.25,0.35,0.45,0.6,0.35,0.65,0.7,0,1.2,0.7,0,0,1.15,0.05,0.3,0.9,0,0.45,0.05,0.2,1.7,0.65,0.95,1.5,0.75,2.15,0.85,0.6,2.1,0,0.2,1.35,0.65,2.9,1.75,1.4,1.9,1.45,0.5,1.7,1.2,0.75,0.5,3.65,1.8,2.15,0.65,1.1,2.2,0.45,2,1.5,0.9,1.8,2.35,2.4,1.35,1.35,4.1,1.1,4.05,3.05,2.15,1.65,2.45,1.8,1.65,1.15,3.2,2.7,4.85,3.5,2.75,3.9,4.3,1.2,3.7,2.7,2.45,3.2,3.05,4.4,5.45,2.15,6.5,2.4,3.55,4.8,4.9,2.55,4.35,3.95,4,3.25,2.85,4.6,2.9,4.7,3.15,3.15,5.65,2.15,2.9,7.45,5.05,2.75,1.15,6.5,6.7,5.7,4.15,3.05,3.3,4.8,3.2,3.05,3.05,5.35,3.05,5.8,4.55,5,5.1,5.7,4.75,3.65,3.55,4.5,5.3,2.6,3,0.95,6.15,3.55,5.5,2.95,3.75,4.45,3.35,3.35,4.15,4.15,4.05,1.7,4.5,3.15,3.3,4.45,4.15,4.05,2.7,0.4,2.65,3.05,2.7,1.65,2,1.25,5.5,1.95,2.75,1.25,1.9,0.8,5.4,0.95,4.65,2.9,1.35,3,2.45,1.75,2.35,3.55,2.2,0.6,1.75,2.9,1.85,2.65,1.65,1.9,0.7,0.8,2.3,1.7,1.55,1.3,2.85,1.05,1.2,2.3,3.05,0.35,1.35,0.45,1.45,0.35,0.6,0.35,0.9,0.5,1.15,0.55,1.65,2.3,0.9,0.35,0.75,1.1,1.4,1.25,0.8,0.8,1.05,0.5,0.85,0.2,1.25,1.3,0.5,0.2,1.7,0.65,1.15,0.25,0.6,0.35,0.95,1.2,0.2,0,0,0.55,0.05,0.5,0.7,0.05,0.9,0.4,0,0.3,0.15,0.35,0,0,0.2,0,0.2,0,0,0.6,1.25,0.6,0.05,0.15,0.3,0,0.1,1.5,0.4,0,1.25,0,0.2,0.15,0.15,0.15,1.75,0,0,0.1,0,0,0,0.7,0,0.5,0.5,0.7,0.2,1.05,0,0,0.2,0.5,0.8,0.2,1,0,0.65,0,0,0,1.15,0,0,0.2,0,0.25,0,0,0.45,0.65,0,0.2,0,0,0,0.05,0,0.1,0,0.2,1,0,0,0,0,0,0,0.1,0,0,0.05,0,0.5,0.35,0.5,0,0,0.6,0.55,0.95,0,0.5,0.3,0,0.45,0.7,0.8,0.05,0,0.3,0.1,1.15,0.5,0.65,0.1,0,0.25,2.3,0.6,0.15,1.05,1.2,0.05,2.05,1.4,0,1.15,1.5,0.2,0.3,0.9,1.25,0.85,0,1.1,1.6,0.7,0.55,0.25,1.1,1.35,0.95,0,2,0.4,1.15,2.05,1.35,1.4,1.1,0,1.75,1.3,1.75,0.75,0.5,1.2,1.55,2.8,3.95,2.95,3.25,5.65,1.3,3,3.25,1.6,2.85,2.8,2.6,3.7,2.65,0.9,0.75,2.3,2.8,1.15,2.9,4.35,6.25,2.85,3,4.2,1.65,5.2,3.9,2.1,5.25,2,4.7,4.65,2.15,5.15,3.3,3.9,4.35,5,4.55,6.1,3.5,1.85,4.05,4.9,3.9,5.55,5.75,6.25,4.9,5.35,8.5,8.15,7.9,4.25,5.35,3.6,5.95,2.9,7,4.05,4.5,5.8,4.8,7.65,4.4,4.85,5.5,3,5.6,2.6,7.65,4.8,9.9,4.3,3.5,6.35,4.8,5.8,6.1,6.95,3.35,8.2,5.1,6.45,3.15,4.25,5.35,3.65,3,5.4,7.15,6.1,7.2,5.05,6.05,6.05,5.2,6.75,9.1,7.5,6.4,5.25,6.45,4.25,4.1,6.2,2.8,6,4.8,3.3,5.9,6.15,3.05,3.1,4.75,6.25,3.95,8.25,3.15,4.9,4.4,4.3,2.05,4.55,5.5,0.65,2.85,4.55,2.95,5,1.25,1.2,2.4,2.2,2.4,1.15,2.85,4.05,1.9,2.1,3.05,5.25,1.5,2.9,3.1,2.65,1.15,0.85,4.5,2.75,1.9,0.65,2.3,0.55,1.6,2.55,0.5,1.85,2.2,0,0.8,1.9,1.9,0.5,0.65,1.95,0.55,0.4,0.9,0.7,0.4,0.2,0.3,1.85,0.25,1.2,0.15,1.95,2.15,1.75,0.65,0.2,0.6,0.85,0.45,0.35,0.35,2.25,1.1,0.4,0,0.8,0.05,0.5,0.35,0.2,0.8,1.5,0.85,1.5,0,0,0.6,0.3,0.05,0.65,0.7,0.65,0,0.25,0.7,0.2,0.8,0.15,0.45,0.95,0.6,1.2,0.3,1.4,0.05,0.25,0,1.45,0,1.05,0.15,0,0,0.15,1.7,0,0.55,0.85,0,0.2,0.45,0,0,0,0.25,0.3,0,0,1.15,0.65,1.05,0,0,0.8,0.15,0,0.35,0,0,0.15,0.6,1.5,0.55,0.4,0.55,0,0,0.7,0.05,0.35,0,0.4,0,0,0.8,0,0.75,0,0.8,0.4,0.9,0.2,0,0.3,1.4,0.3,0.75,0.55,0,1.5,0.4,0,0,0.45,0.65,1.65,0,1.35,0.15,1.8,0.85,1.1,2.2,0.8,0.05,0.15,0.05,0.95,0.4,0.95,0,0.2,0.5,0.85,0,0.65,1.6,0.45,1.35,0.9,0.85,0.55,1.7,0.45,1.05,0.95,0.65,0.9,1.75,0.25,0.35,1.15,0.35,3.05,0.4,1.25,0.75,0.8,2.75,3.25,0.5,1.5,1.75,0.3,3.4,1.35,3.4,1.6,3.3,3.35,1.8,2.25,2.3,2.1,2.25,1.35,2.6,2.85,2.6,5.05,1.8,2.6,1.6,3.4,3.5,4.5,3.85,6.5,3,4.25,5.6,4.15,5.05,4.8,3.55,6.6,4.2,5.1,1.05,4.3,1.5,7.4,3.8,6,4.9,3.9,6.8,4.65,7.35,6.35,4.15,7.75,2.65,2.8,8.2,11.85,3.8,7.1,7.8,4.4,3,6.05,7.45,6.45,10.65,5.55,7,6.05,5.25,8.65,10.2,6,5,5.4,5.35,10.3,4.35,8.5,5.3,2.8,4.8,10.3,4.5,6.6,7.75,6.95,6.95,8.55,12.7,7.9,5.85,8.8,7.3,8.4,4.85,9.8,8.45,4.35,4.15,6.25,8.75,8.3,7.6,4.7,7.65,6.55,7.6,7.3,6.6,4.8,7.3,10.85,8.05,7.15,3.05,7.5,7.95,6.35,7.65,4.4,4.7,2.8,7.15,6.1,3.15,4.3,7.05,5.8,6.2,6.1,6.7,5.55,5.75,7.85,5.3,6.3,4.65,6.95,2.45,6.25,7.65,4.4,4.8,3,3,4.05,3.4,1.95,5.15,4.55,1.45,3.7,4.35,2.8,4.6,4.3,1.7,2.4,2.8,6.75,1.85,5.55,3.65,2.7,3.7,4.15,1.15,2.3,4.05,0.75,1.95,0.15,2.65,4.35,1.7,3.35,2.2,1.6,0.95,2.6,2.65,1.05,2.4,1.55,1.3,1.45,0.2,1.45,1.75,0.35,0.75,0.05,0.05,1.6,1.3,0.75,2.7,1.6,1.05,0.25,2.2,0.45,1.2,0.55,1.65,0.4,0.2,1.65,0.8,0,0.5,0,0,0.2,0.6,0.9,0.95,1.35,0.15,0.1,0.2,0.2,0.2,0.55,0.35,0,1.1,0.45,0.65,1.5,0.65,0.3,0.95,0,0.05,0,1,0.15,0.15,0,1.1,0.2,0.3,0,0.25,0.1,0.05,0.85,0,0.5,0.75,0.05,0.3,0,0.05,0,1.05,0,0,0,0.4,0.25,0,0.15,1.4,0,0.7,0.3,0,0,0.15,0.5,0.05,0.55,0,0,0.6,0.55,0.2,0.25,0.9,0,0.1,0.45,0.35,0.85,0,0,1,0.7,0.25,0.75,0.2,0.8,1,0.2,0,0,0.25,0.7,1.75,0.65,0,0.5,1,0.3,0.5,0.5,0.25,0.8,0,0.05,0.5,0,0.35,1.8,0.3,1.05,0.5,0,1.9,1,1,1.3,0.45,0.45,0.75,0.6,0.95,0.6,1.95,0.25,1.05,1.3,1.45,0.2,1.55,1.35,0.3,1.6,1.55,0.3,1.85,1.55,3.35,1.35,0.6,1.35,2.1,2,1.4,2.75,1.25,2.1,1.65,0.95,2.45,0.7,2.1,4.3,2.85,2.6,3.05,3.8,2.6,2.6,3.6,3.2,1.9,3.3,1.95,5.45,6.35,5.8,5.55,4.05,6.4,4.2,2.85,5.7,4.2,5.35,3.5,7.95,3.45,4.85,5.9,3.85,4.5,6.45,5.45,10.2,6.65,5.25,3.7,9.05,5.6,3.5,5.9,6.95,7.7,7.15,5.55,7,14.3,6.95,8.7,7,4.35,6.25,10.3,7.85,6.65,8.25,7.7,5.75,11.65,9.9,8.55,9.8,7.5,8.85,11.35,9.5,6.35,14.3,11.1,10.8,13.6,14.65,9.5,10.5,8.6,5.6,8.75,8.25,8.55,5.05,10.05,7.7,10.1,11.65,10.95,8.3,8.55,6.4,8.7,8.05,12.65,10.7,10.45,10.65,6.8,7.8,11.05,9.5,8.25,7.6,5.7,13.2,12.2,6.95,8.35,8.5,11.15,9.6,6.15,13.55,9.25,9.9,6.95,11.35,10.5,12.25,8.35,12.75,7.2,8.15,9,7.85,3.95,8.4,8.2,8.25,6.4,2.05,4,6.55,4.95,8.75,1.8,7.9,6.8,6.15,5,6.6,4.6,5.8,6.3,5.65,6.6,5.25,7.5,5.9,4.55,5.55,7.4,6.6,5.95,4.5,5.9,3.85,3.05,2.7,3.55,2.75,3.3,4.25,4,3.45,4.05,2.6,4.6,2.4,3.05,1.85,3.1,4.3,2.9,5.35,2.3,4.05,6.15,0.65,2.35,0.85,3.15,0.4,1.9,1.8,1.8,2.4,0.5,1.6,3.6,1,1.3,0.3,0.35,1.75,1.6,2,2.2,1.15,0.55,0,0.8,0.95,2.05,0.9,1.2,1.9,1.5,0.45,0.9,0.15,2.5,1.25,0.5,0.8,0.1,0,1.35,0.6,1.35,1,1,1,0.5,0.6,0.1,0.45,0.85,0,0.25,0,0.7,0.45,0.35,0.85,0,1.05,0.4,0,0.7,0,2.55,0.7,0,2.2,0.35,0,0,0.05,0.7,0.95,0.55,0,2.45,0.15,0.65,1.45,0.2,0,0.15,0,0.2,0.05,0.2,0,0.25,1.55,0.45,0,0,0,0.5,0.25,0.45,0.1,0,0.4,0.2,0,0,0.75,0.35,0.3,0.6,0.9,0,1,0.35,0,0.7,1.5,0.45,0.3,0.55,0.45,0.1,0.3,0.05,0.8,1.05,1.25,0,0.35,1.3,0.8,0.55,1.1,0.8,0.3,1.9,0.7,0.05,1.9,0.1,0.5,0.8,0,1.05,1,2.45,2.05,0.4,2,0.4,2.35,0.95,2.65,2.95,2.8,3.55,1.95,2.6,2.15,1.75,1.65,2.75,2,2.8,2.85,5.1,1.75,1.55,3.1,1.65,3.35,2.2,1.25,3.2,2.55,2.25,2.4,4.85,2.85,1.65,1.95,2.95,4.35,4.55,2.55,3.7,4.85,3.35,10.3,3.25,6.1,3.75,6.25,6,4.55,7.65,5.2,6.8,4.45,6.65,4.3,5,5.1,7.8,5.2,8.3,13.65,9.85,6.5,5.6,7.3,6.45,10.75,9.05,7.2,8.35,13.1,8.95,8.35,10.7,12.4,10.4,9.7,10.65,10.65,8.25,11.15,9.2,11.3,10.15,8.35,11.75,10.35,14.4,12.95,9.8,11.85,6.75,13.5,12.8,12.9,10.55,12.35,14.15,8.65,13.45,13.1,6.1,13.65,9.4,12.6,9.25,12.05,11.4,8.35,16.05,14.55,14.65,8,12.15,11.75,14,9.2,11.45,9.1,10.55,9.95,9.75,12.25,11.25,14.75,9.15,12.75,10.35,10.75,10.6,8,9.55,12.7,10.55,15.1,11.6,8.6,9.35,14.8,10.9,13.2,9.9,10.65,10.9,11.95,8.2,10.1,7.8,11.65,13.15,11.55,8.65,14,9.85,7.75,8.15,11.6,13.9,7.85,10.25,6.3,8.45,11.2,14.05,9.55,8.8,7.2,8.45,6.85,10.4,7.55,10.1,11.2,7.4,9.35,11.7,10.8,8.05,9.95,6.65,5.45,4.95,9.7,7.3,7.75,4.85,4.9,9.35,8.25,4.55,5.8,5.85,3.55,4.05,7.25,7.15,4.5,6.65,3.3,6.65,6.05,5.55,3.05,6.05,4.5,2.45,2.25,1.3,3.8,3.5,2.45,5.6,0.65,3.1,4.5,3.85,2,3.05,2.3,2.8,6.05,1.6,4.6,3.45,3.2,2.35,1.7,2.4,3,1.2,2.4,2,1.9,1.05,3.95,4.4,1.35,2.15,3.55,0.25,1.25,0.95,3.35,3.65,2.1,1.35,2.05,1.35,1.5,0.05,1.15,0,1.5,1.2,0.8,0.4,1.4,1.3,1.25,2.1,0,1.05,1.6,0.05,0.2,0.8,0,0.7,3.15,1.55,1.05,0,0.7,0.5,0.9,1,1.2,0,0.6,0.15,0,0.7,2.1,0.55,1.6,0.8,0,0.6,0,1.2,1.55,1.35,0.65,0.45,0,1.45,0,0.05,1.05,0.25,1.4,1.15,0.65,1,1.4,2.5,3.3,1.65,0.4,2.3,1.5,0.4,0.15,3,0.65,1.85,0.5,2.25,1.05,1.55,0,1.85,0,1.7,1.35,0.8,0.95,1.2,1.6,1.65,1.4,1.55,1.15,1.45,1.25,0.2,0.9,1.5,1.5,1.95,0.95,1.1,0.9,1.45,1.95,2.35,2.35,5.9,0.65,3.4,2.15,1.55,3.85,2.45,1.4,5.25,4.1,4.1,2.9,1.85,3.95,4.6,1.9,5.2,3.85,6.55,4.7,2.9,3.5,2.7,3.35,6.35,5.2,2.35,4,3.65,4.35,3.3,8.85,4.55,5.9,2.85,7,4.45,7,5.1,8.05,6.85,11.45,13.5,7.3,7.35,8.8,7.8,6.95,8.85,9.1,11.2,9.3,9.15,11.3,15.8,11.05,8,11.25,9.1,9.7,10.9,10.6,13.75,8.6,12.95,9.7,9.8,12.1,17.3,12.1,9.5,11.6,10.65,12.55,14.35,17.7,11.95,11.6,12.3,12.75,15.15,20.25,14.55,10.65,15.4,13.7,11.05,17.2,10.45,10.75,19.95,11.5,11.3,15.8,19.9,15.15,18.5,21.55,13.5,13.4,18.05,17.1,13.6,12.05,14.8,15.2,15.3,14.9,14.65,15.35,14.75,17.35,26,12.6,19.75,18.95,15.7,15.8,18.55,22.35,17.8,18.75,18.6,19.7,15.5,13.55,14.45,16.35,16.25,15.15,16,15.85,14.55,17.45,19.45,16.45,14.75,15.65,16.65,14.9,13.85,15.6,12.75,11.9,17.25,10.55,14.7,16.1,17.65,15.45,16.1,11,11.1,20.65,13.7,12.85,17.65,16.2,13.85,15.05,11.75,16.9,14.5,13.2,13.45,15.15,10.9,14.7,10.3,14.6,6.95,12.65,8.4,10.8,14.85,14.85,12.85,10.75,14.05,7.65,12.8,8.5,7.85,16.3,6.9,9.55,9.1,11.75,7.85,11.55,9,13.1,13.3,8.55,4.3,11.2,10.55,8.6,6.9,6,6.7,8.1,6.45,5.7,7.85,7.3,6.4,9.7,6.95,6.25,7.65,5.75,3.65,4.4,4.7,5.8,8,4.05,7.3,10.35,5.1,7.6,5.85,6.75,3.15,3.3,4.75,3.15,4.75,2.7,3.75,7.2,4.5,2.05,6.8,3.35,4.25,5.7,3.8,3.45,0.85,1.9,3.2,2.95,1.45,4.15,2.7,3.55,3.95,2.75,2.5,3.1,1.85,2.5,3.2,2.15,1.2,2.1,3.7,2.15,1.2,3.4,1.85,0.9,3.65,2.6,1.65,2.75,0.95,2.7,2.65,1.6,0.55,3.55,2.5,0.6,0.85,3.7,1.15,0,0.45,1.45,2.9,1.5,3.7,0.55,1.3,2.2,4.65,1.45,1.8,1.2,3.7,1.5,0.55,1.9,3.3,2.15,1.3,2.05,2,1,2.35,2.05,0.1,2.25,2.5,2.55,2.2,1.15,2.95,1.95,3.2,0.8,1.4,1.75,1.05,3.95,3,2.4,1.35,4.45,1.45,1.6,3.1,1.25,3.2,1.6,5.75,1.75,1.85,2.55,4.1,1.8,1.25,0.85,3,3.6,3.65,7.1,3.7,5.3,4.7,2.4,1.75,2.8,5.85,4.7,6.45,5.05,6.15,5.6,4.45,3.4,3.65,5.4,2.6,7.3,6.4,7.75,4.1,4.7,6.35,6.7,6.35,5.95,5.45,5.1,8.1,6.6,5.55,5.05,8.95,8.25,9.3,7.65,10.9,8.7,8.85,5.5,11.45,12.6,7.65,5.95,8.35,9.9,8.65,7.5,10.8,11.75,10.75,12.4,10.65,12.75,15.3,11.1,10.4,8.8,13.85,14.75,16.25,15.4,17.15,10.95,18.15,13.6,12.95,16.55,16.25,14.3,14.9,14.6,16.15,15.95,16.5,18.9,20.6,16.3,17.8,20,14,13.9,18.9,18.65,17.3,20.55,15.05,21.4,17.1,18.2,15.8,15.9,19.85,19.75,14.95,16.35,18.35,20.35,18.8,19.7,18.7,15.4,20.1,23.8,19.7,19.55,21.35,22.9,23.25,20.25,20.45,21.4,17.85,18.15,23.1,19.9,17.85,20.75,24.45,20.4,15.3,21.7,15.85,21.75,20.35,26.65,25.7,26.25,18.55,24.4,20.85,20.15,19,17.65,22.55,21.45,20.65,22.55,23.95,20.95,18.4,23.15,17.4,19.1,20.1,20.8,16.15,19,18.05,22.15,21.55,23.25,18.5,14.1,18,17.95,15.6,19.2,24.4,26.05,16.55,18.5,16.15,18.2,18.65,17.25,14.25,19.55,17.75,13.3,14.7,18.45,15.8,21.65,13.05,22.25,17.85,15.05,16.6,15.65,13.45,13.45,11.9,18.35,14.55,19.8,16.9,11.95,13.15,14,11.1,11.85,17,11.25,14.8,15,14.85,9.7,14.75,13.3,13.15,13.1,12.65,14.65,13,10.6,10.9,12.5,14.75,12.2,11.75,10.2,11.95,9,7.7,8.85,7.2,10.4,14.05,12.1,3.45,11,8.75,11.4,4.95,7.3,7.9,10.2,5.35,6.35,8.7,8.5,9.85,7.05,10.15,8.5,4.7,6.45,3.55,7.6,6.45,8.05,6.25,5.75,5.1,4.2,3.2,5.35,7,2,4.05,4.65,6.55,5.6,5.35,2.65,3.55,6.3,2.75,3.9,5.9,4.65,1.95,4.95,3.5,5,5.85,3.15,1.9,4.5,2.9,2.1,4.4,3.75,2.15,4.75,2.5,2.1,4.25,0.25,5.1,2.65,4.25,4.8,5.05,4.65,3.55,2.8,2.1,1.8,2.15,3.6,1.6,3.2,1.4,1.7,6.1,3.2,4,4,5.85,4.8,2.35,2.1,3.05,5.05,4.05,2.45,3.45,1.3,2.85,7.95,3.5,3.55,3.9,4.9,2.8,4.95,4.6,6.55,1.8,3.15,3.4,3.35,2.45,3.55,4.05,4.9,4.25,6.6,4.15,4.35,4.25,2.95,4.3,2.65,4.5,3.65,3.05,3.6,4.85,2.9,2.45,8.6,5.3,4.25,8.25,5.7,5,5.7,4.45,6.9,7.55,4.45,3.55,5.6,7.95,5.35,5.3,8.5,3.75,9.85,6.45,2.9,7.7,7.8,4.95,13.25,7.3,6.55,6.8,5.25,13.4,10.55,5.6,8.05,7.7,8.85,8.5,6.2,9.6,14.25,5.7,10.7,14.65,10.8,16,9.8,7.9,9.95,10.15,14.8,13.2,16.75,13.85,14.05,15.6,14.65,13.6,15.25,12.8,13.1,9.75,18.2,14.6,15.5,13.2,16.85,10.55,14.5,17,15.55,17.7,20,15.7,20.65,16.85,20.45,14.65,21.8,21.1,17.55,22.55,19.45,21.8,20.25,15.65,25.4,18.1,20.95,20.95,19,19.25,23.05,21.75,21.75,21.2,24.2,27.35,22,24.9,24.55,25.7,22.5,23.2,23.55,22.8,25.1,23.75,21.1,25.15,23.2,27.55,23.25,24.9,22.95,29.05,21.35,24.4,23.4,29.05,23.95,29.25,25.35,23.1,24.5,27.45,28.1,27.1,24.15,25.6,22.7,29,25.1,28.75,27.65,21.45,27.85,26.4,23.35,26.25,26.6,24.7,26.9,31.1,25.1,26.1,24.85,24,23.3,27.25,28.6,24.3,23.75,23.9,23.7,20.15,23.85,24.45,18.25,24.3,21.3,27.85,22.85,20.65,16.65,28.8,21.05,29.8,20.05,25.5,26.45,24.35,23.05,17.4,24.1,20.15,22.65,17.55,19.95,22.15,19.25,19.3,20.6,17.85,23.1,24,22.05,22.85,17.2,19.65,14.75,19.15,18.1,19.2,20.15,16.7,17.8,16.55,16.45,15.9,23.95,16.1,17.5,15.2,16.65,17.95,23.4,18,14,13.1,15.5,16.6,17.25,14.75,12,15.4,10.7,10.55,10.8,12.15,10.2,11.5,6.6,12.9,14.55,13.25,9.45,9.35,10.6,11.2,11.65,9.75,12.45,7.75,11.75,8.8,7.5,11.7,9.2,8.05,13.35,13.35,8.3,7.1,12.4,10.15,9.7,9.35,6,7.9,6.65,8.45,6.2,7.95,9.9,9.55,11.3,8.7,8.4,6.05,9.05,6.6,4.9,8.8,7.8,7.1,6.55,7.35,8.75,10,8.85,9.35,8.35,5.65,10.85,5.6,6.5,11.1,5.75,5.8,4.7,3.8,1.8,4.45,5.75,4.25,5.8,3.95,4.8,4.65,7.35,2.45,3.7,8.7,1.65,5.35,3.65,5.15,4.4,3,8.25,3.75,4.05,1.35,9.3,5.2,4.35,0.55,2.15,4.55,4.7,5.75,3.85,3,5,7.2,3.45,4.3,5.6,4.35,5.05,6.05,4.85,6.7,3.5,5.45,7.45,4.3,5.85,1.8,4.3,4.25,4.1,6.9,4.05,4.95,6.75,7.85,5.2,8.35,5.25,8.55,7.25,6.8,7,6.4,4.65,6.4,8.15,4.7,3.8,7.35,4.85,7.55,6.8,7.2,9.15,5,5.35,7.25,4.85,11.15,6.5,6.55,9.6,6.3,7.15,10.25,8.05,9.4,10.2,10.6,9.35,11,9.15,15.2,10.5,10.05,9.9,12.2,10.75,12.85,11.4,8.15,11.95,13.2,13.15,12.35,10.75,11.8,16.05,12.4,13.85,14,11.95,14.05,14.45,10.4,16.65,17.75,17.6,9.75,21.45,19.05,18.6,16.55,15.75,14.6,13.95,11.7,18.4,18.05,19.55,19.45,20.85,16.15,20.55,14.4,21.75,15,23.05,22.95,20.4,20.55,27.45,20.9,18.2,21.9,18.4,24.7,25.55,21.55,22.05,25.65,19.7,20.65,17.9,24.25,29.1,21.6,23.65,23.55,25.9,25.75,23.45,28.9,24.4,25.1,21.75,26.55,24.65,28.15,26.6,23.9,23.05,30.35,28.85,27.3,20.6,24.55,30.5,25.35,31.35,24.7,26.75,24.55,23.5,28.05,30.65,27.65,22.3,30.35,32.35,26.65,27.4,25.6,28.55,26.95,30.1,31.85,25.85,31.5,28.15,24.95,28.15,34.8,23.6,25,25.6,18.9,24.4,31.75,28.35,24.9,27.15,23.9,26.85,19.5,31.45,24.3,30.4,29.45,28.15,30.95,26.85,29.9,28.05,29.6,28.65,25.6,29.85,24.25,21,24.5,29.05,29.15,28.15,25.6,24.5,20.9,23.45,20.3,25.2,23.85,25.5,20.5,26.4,24.7,27.35,24.5,19.45,25.8,30.75,24.65,21.35,21.2,23.65,24.65,24.8,17.2,22.5,21.1,22
17.25,18.65,15.35,19.1,18.5,23.15,12.65,19.1,20.9,19.6,18.9,20.65,19,17.45,14.8,18.1,18.65,19.25,18.75,18.8,19,15.6,17.2,13.5,20.65,22.6,24.3,22.4,18.3,19.05,15.8,16.6,16.15,19.7,16,19.95,18.05,21.3,12.9,18.15,13.75,11.95,17.75,13.65,12.9,15.85,10.8,17.1,14.2,16.3,15.8,11.65,12,10.15,10.8,10.3,11.15,12.4,12.6,11.35,16.75,9.15,12.65,8.55,9.9,10.55,12.9,7.6,8.6,11.15,11.2,11.85,8.25,14.1,15.5,11.1,8.1,10.95,14.35,12.1,14.2,14.95,17.85,19.15,17.1,17.55,19.8,26.3,18.35,18.95,25.5,29.75,24.15,29.3,32.7,30.95,37.45,34.05,38.85,35.85,40.85,39.5,43.2,42.8,48.7,43.15,53.05,53,50.95,50.45,55.85,53.25,50.7,48.25,51.1,51.75,50.7,51.85,52.35,51.15,51.05,51.3,44.4,47.3,42.6,39.3,38.7,35.75,37.7,35.05,40.8,46.8,39.2,42.55,41.35,38.5,38.6,32.15,40.05,32.95,31.95,33.7,33.05,33.95,32.3,41.45,36.65,44.1,43.9,60.25,68.6,80.85,90.45,106.2,123.95,137.55,155,169.7,187.15,208,229.55,244.65,262.15,285.05,308.6,323.6,340.4,357.8,369,393.4,404.2,426.85,433.55,456.85,475,487.5,496.9,507,524.8,534.45,547.55,560.15,578.65,579.3,593.1,599.75,618.4,628.1,646.25,649.85,661.95,665.95,682.1,687.3,702.1,708.15,717,717.9,739.95,740.1,746.45,754.95,767.1,766.65,779.5,780.05,789.5,804.8,799.55,797.25,810.75,811.1,823,820.9,827.65,835.2,831.6,835.35,842.25,849.8,846.25,854.2,848.1,862.25,863.3,866.95,860.95,864.05,874.1,862.9,877.9,868.75,872.65,884,873.25,884.1,875.55,882,877.4,874.6,878.4,875.55,875.9,878.6,868.75,875.25,865.45,869.85,860.2,856.95,865.5,853.8,853.25,848.7,843.7,841.45,833.6,832.15,826.4,809.7,817.05,810.5,802.25,802.7,795.2,789.7,784.55,777.3,769.3,765.7,760.25,751.75,748.3,737.9,735.8,715.05,714.6,701.6,696.8,690.5,696.35,679.45,676.9,671.65,655.85,654.75,633.55,635.2,629.3,623.85,613.95,604.3,598.4,593.9,586.95,586.25,573.15,567.65,564.2,562.25,554.1,547.35,548.75,539.25,541.65,533.75,523.9,515.6,517.4,511.65,506.6,508.3,496.4,497.3,489.1,478.15,474.95,470.75,471.05,454.2,458.65,454.1,442.75,442.5,442.9,437.2,427.45,433.75,428.35,422.65,419.75,415.2,420.85,415.95,414.85,421.6,416.9,416.8,417.8,418.65,417.3,422.25,415.9,419.75,425.6,428.3,421.3,427.1,431,437.6,436.25,437.3,438.95,444.7,442.6,446.3,449.85,445.05,448.45,452.65,453.4,455.3,453.25,459.5,459.2,463.1,464.4,451.9,464.1,460.5,467.9,467.65,475.15,470.45,474.3,478.2,479.85,483.8,483.35,479.45,487.75,493.3,489.1,491.8,498.35,499.15,502.15,509.95,504.45,512,513.3,519.5,512.5,517,519.45,518.7,511.6,514.15,518.2,510.75,513.15,518.6,517.75,501.35,506.7,505.25,499.9,497.9,490,493.8,476.95,482.3,472.25,465.25,462.65,458.25,449.15,437.55,437.15,429.1,421.05,411.05,406.35,394.8,391.2,378.15,364.15,361.95,350.2,340.95,334.65,326.75,313.2,310.35,298.2,292.75,273.45,263.5,251.8,243.7,238.9,232.3,220.4,205.05,201.25,200.05,184.95,171.3,172.55,162.2,154,144.15,143,137.95,129.2,127.55,121.85,120.75,119.45,115.5,115.2,117.3,110.3,108.15,105.9,106.6,102.7,102.7,100.65,101.2,100.4,100.35,97.4,97,100.7,98.75,95.85,100.15,96,98.55,96.85,98.5,100.35,104.3,104,104.6,105,103.65,109.2,111.65,110.9,107.9,116.5,112,115.55,117.1,125.35,122,125.5,125.3,127.65,130.1,133,128.25,139.2,139.9,143.05,146.25,145.3,152.4,153.95,160,162,167.55,170.1,172.05,180.25,185.2,179.75,187.85,190.1,201.55,204.6,201.2,211.2,212.5,213.4,218.45,226.55,229.95,240.2,244.1,241.95,248.45,257.85,262.05,256.5,270.65,276.25,276.5,280.6,288.45,289.45,300.8,302.2,306.35,310.85,313.85,323.25,324.35,326.65,336.95,335.1,343.25,343.95,348.7,349.1,351.45,363.15,362.05,361.5,363.4,368.5,378.35,382.9,390.8,388.85,389.9,392.75,396.25,398.75,404.3,413.1,421.95,421.6,424.55,428.2,429.35,432.55,430.15,440,435.45,444.25,445.1,457.95,450.35,458.9,467.15,463.7,465.75,469.4,481.45,487.45,485.75,486.15,497.15,506.7,506.95,506.7,515.2,522.65,525.85,528.3,531.5,527.3,531.3,537.5,541.3,543.3,546.65,541.45,544.9,544.95,548.6,553.35,546.85,556.65,556.75,554.2,545.7,556.15,554.5,557.15,560.75,562.25,560.8,558.45,558.6,567.85,564.25,564.75,573.9,564.2,566.2,566.05,564.2,561.15,572.3,576.25,572.15,560.6,566.75,568.5,565.55,573.5,572.65,574.2,568.55,566.45,570.9,567.35,575,570.35,573.9,575.25,571.6,581.55,581.15,577.75,574.35,581.65,586.05,578.5,583.9,586.65,588.25,587.6,589.25,591.2,593.45,601.05,594.45,598.7,604.7,598.85,596.8,597.8,591.95,599.85,599.15,602.55,603.1,601.05,606,608.65,603.5,604.55,599.75,591.8,598.45,593.35,594.7,590.8,584.15,581.55,571.85,572.1,567.35,559.75,565.15,549.55,541.9,540.05,534.4,526.35,513.05,512.25,499.7,500.35,493.7,486.05,476.05,471.4,459.4,448.4,441.2,437.75,427,423.1,412.65,402.2,396.9,383.9,377.55,365.9,356.25,356.9,346,340.5,330.5,324.25,313.05,310.75,302.7,300.95,296.65,282.9,284.15,274.75,267.95,258.85,263.1,251.5,250.85,245.8,242.3,241.95,238.05,228.85,229,225.45,224.45,221.35,212.7,213.5,215,206.8,203.3,206.45,210.55,211.3,200.8,202.45,197.85,200.2,209.55,201.4,201.6,204.3,199.8,197.2,200.05,208.9,204.95,203.05,202.8,198.7,197.5,194.55,199.05,194.1,198.45,200.85,189.4,189.1,194.8,192,184.1,185.95,187.4,181.8,178.5,173.4,171.95,170.5,171.85,170.6,162.55,158.35,159.85,150.85,148.85,145,139.05,140.45,131.55,125.85,127.15,123.25,124.45,118.35,111.35,111.35,104.3,98.6,95.9,92.25,87.95,86.55,83.9,83.8,79.1,68.25,66,65.4,65.05,64.15,63.9,57.7,59.95,59,51.9,52.45,52.15,47.8,50.25,46.75,45,46.7,50.85,43.7,38.9,41.05,40.1,38.9,38.1,35.85,35,34.6,32.75,33.3,30.6,32.3,28.65,26.65,24.55,23.2,25,22.05,21.8,21.6,19.95,16.15,16.55,13.25,12.25,11.1,12,13,10.45,9.35,6.2,7.6,7.4,3.65,4.25,3.3,2.9,4.3,4.15,1.4,1.55,4.7,1.05,3.25,0.65,0.2,1.4,2.55,0.75,1.4,2.6,1.1,1.1,0.85,2.75,1.45,0,0.85,1.2,0.55,0.25,0.9,1.2,0,1.95,1.95,1.5,1,1,1.1,1.2,1.45,0.5,1.7,1.4,0.9,0.7,2.2,1.8,2.05,1.85,2.9,0.5,0.7,3.4,1.55,3,2.95,2.55,1.55,1.2,4.15,2.1,3.1,2.05,2.6,2.6,1.75,2,2.75,3.35,2.05,4,0.75,3.6,1.7,3.95,5.2,1.15,4.6,3.05,4.55,4.05,4.75,3.6,3.8,3,3.45,2.8,5.5,3.9,4.8,4.7,5.55,5.95,6.6,4.3,8.15,5.45,6.95,7.9,6.75,8.65,7.5,6.35,9.45,12.3,11.8,11,10.05,11.1,11.95,12.6,15.85,14.85,12,15.3,16.75,17.4,18.55,19.75,20.3,19.6,17.35,19.45,19.9,20.05,21.8,23.55,21.4,20.95,20.35,20.1,23.25,22.3,25.3,25.2,25.65,22.2,25.15,25.1,23.7,21.9,22.05,27.05,24.65,21.65,24.9,25.4,25.7,21.95,26.25,25.4,23.2,28.65,25.2,27.2,25.75,26.2,28.2,27.05,28.9,29.45,23.95,27.95,31.85,30.65,28.7,28.3,31.5,26.75,29.3,28.65,28.95,27.55,33.85,28.85,30.15,33.75,35,34.95,36.35,32.15,33.25,32.2,35.75,35.6,35.3,40.25,35.75,41.1,39.8,40.75,41.65,40.95,42.05,42.3,42.9,46.7,47.15,47.85,46.75,46.2,48.55,47.8,52.1,47.65,54.6,48.65,55.3,57.2,54.7,58.35,59.1,63.1,58.2,62.1,62.25,60.85,66.25,63.6,67.2,66.75,65.7,67.25,64.45,66.75,69.05,71.95,67.8,73.15,74.6,74.75,71.2,71.05,71.5,70.05,79,75.95,75.7,77.45,74.3,79.3,76.7,76.5,74.6,75.3,72.4,80.45,77,72.6,76.2,78.85,76.15,75.5,67.8,70.55,70.3,70.8,66.6,71.8,70.8,70.45,70.05,63.3,61.1,64.1,60.95,62.05,59.75,56.7,61.15,62.25,59.4,55.7,53.4,52.15,49.75,49.45,50.35,47.05,47.7,43.2,45.1,44.75,42.35,39.25,40.4,37,37.9,35.75,37.1,35.45,37.35,34.6,31.45,36.65,29.9,27.7,27.45,31.9,26.5,26.25,25.35,21.35,25.8,24.2,24.4,20.5,20.15,18.55,22.3,17.3,16.35,13.4,19,13.1,17,14.9,11.25,14.9,14.55,15.6,11.85,13.55,11.8,9.95,10.5,13.2,12.05,9.75,8.75,7.6,9,8.05,8.95,8.95,8.8,6.75,6.85,6.25,6.45,7.15,5.85,6.05,5.6,5,4.6,5.1,5.2,4.05,5.1,4,3.3,4.85,2.3,3.1,2.05,2.95,2.2,4.6,1.85,2,0.5,2.9,0,1.2,2.15,1.25,0.15,0.2,0,0,0.1,1.8,0.35,0.5,0.2,2.05,0,0.25,0.9,0.8,0,1.05,1.05,0.2,2.6,0.5,0.3,0.95,0.5,0.55,2,0.05,1.2,0.2,1.45,1.65,0.85,0.3,0.4,0,0.35,0,0,0.9,0.6,0,0.55,0,1.4,0.05,0,0.2,0,0.2,0,0,0.05,0.25,0.5,0.1,0.2,0,0,0,0,0.2,0.05,0.3,0.55,0.2,0,0,0.8,0.6,0.05,0.9,1.05,0.55,0.3,0.85,0.3,0.65,0.85,0.7,1.05,1.35,0.4,0.85,1.55,0.75,1.95,0.75,2.3,1.35,1.35,2.05,4.25,3,4.1,3.5,5.05,3.95,3.5,5.95,4.3,4.65,6.3,7.6,3.65,6.15,5.45,4.3,4.05,6.3,5.5,6.3,6.15,6.5,6.45,6.9,8.8,7.7,9.7,8.2,5.95,8.9,8.95,8.8,10.5,10.35,10.85,11.05,12.2,10.9,10.8,13.25,11.15,12.9,12.4,12.9,13.85,13.05,14.85,12.8,12.45,16.9,16.15,14.2,15.85,13.45,16.7,13.9,14.55,15.95,14.95,16.5,15.6,15.65,17.25,17.55,15.2,16.3,16.5,17.1,19.3,17.4,19.5,18.5,16.3,18.5,17.8,16.1,17.9,17.8,17.4,19.1,17.15,16,19.2,19.2,20.55,16.75,16.85,15.9,17.3,16.8,14.55,17.8,14.25,16.25,18,16.65,17.2,15.5,13.15,16.3,13.7,14.75,14.45,13,14.25,15.1,15.6,11.65,11.9,10.7,13.55,13.5,12.55,12.95,11.5,11,9.15,10.75,12.3,12.25,10.4,8.95,10.25,11.7,8,9.25,8.45,10.7,9.9,8.75,9.55,7,10.5,5.55,8.6,7.9,7.8,7.35,7.85,6.6,6.85,5.7,7.95,5.6,5,5.5,5.95,5.95,4.75,3.85,5,4.6,5.2,4.5,4.2,4,3.65,5,2.35,2.5,1.85,3.85,3.25,4.2,4.1,1.4,1.9,2.3,1.8,2.7,2.25,1.35,3.15,2.65,1.4,1.3,1.1,1.6,0.2,0.7,2,1.2,0.65,0.3,0.55,0.05,0,1.9,1.3,1.95,0.65,0.5,1.9,1.55,0.2,2.05,0.65,0.35,0.6,0,2.15,0.7,0.5,0,0.85,1.05,1.5,3.1,0.45,1,2.6,1.9,2.6,3.4,1.65,2.8,0.95,3.2,3.1,2.9,2.2,1.8,3.2,1.15,1.7,2.55,2.25,2.85,3.2,4.1,1,3.05,2.85,5.05,3.15,4.5,2.95,5,2.05,3.45,2.75,4.4,2.75,3,4.1,4.9,4.5,4.95,2.85,4.1,4.15,5.8,4.75,5.55,4.5,3.2,4.9,2.85,3.45,4.1,4.65,3.3,3.6,5.55,4.1,5.15,4.4,3.4,4.45,4.15,3.65,3.2,3.75,4.6,4.15,3.5,4.25,4.1,2.7,5.3,3.8,3.95,4.15,4.05,3.95,3.75,2.4,3.95,4.25,2.85,3.75,4.75,3.65,2.7,4.45,4,2.65,3.6,3.95,2.6,3.95,3.4,3.4,4.6,2.55,2.65,3.45,2.6,2.7,2.9,3.5,3.85,2.95,1,4,2.6,3.25,2.35,2.85,3.65,3.55,5.05,3.2,3.75,3.15,3.5,3.55,5.6,4,0.55,2.8,1.2,1.6,1.45,1.75,2.75,2.25,4.35,2.05,3.95,1.9,5.6,3.65,5.15,4.15,1.9,2.3,3.85,3.6,2.1,2.1,2.65,3.05,4.15,4.5,4,2.3,0.65,3.9,2,2.65,6.6,6.3,3.75,2.7,4.4,4.7,5.2,3.45,4.6,4.15,3.75,3.45,4.45,3.85,5.4,3.45,2,4.1,3.8,4.75,5.55,3.95,5,6.3,3.7,3.4,4,3.5,5.05,2.6,4.8,4.65,5.15,6.75,5.6,5,4,4.2,5.05,4.95,5.55,3.7,5.7,5,5.4,5.3,5.25,4.95,5.45,6.95,6.35,6.75,3,5.65,4.4,7.8,4.9,6.2,6.25,7.2,5.8,5.35,7.35,6.3,6.25,6.5,4.35,4.85,5.65,4.3,5.2,5.6,7.7,5.35,5.45,5.25,3.45,4.5,4.6,3.65,5.35,5,5.85,4.5,8.6,5.2,6.4,5.1,6.1,5.65,4,6,5.55,5.65,4.6,5.6,3.5,4.25,6.9,6.2,5.85,5.8,4.35,3.5,3.45,5.55,3.95,4.05,4.2,4.3,4.25,5.6,4.1,4.45,5.1,2.1,3.55,2.65,2.2,4.2,3.95,2.85,4.55,4.3,5.25,4.95,3.3,2.75,3.45,2.05,4.15,4.5,3.7,2.3,3.85,4,4.8,4.1,2.85,3.3,2.9,5.3,3.05,3.65,3.05,2.5,4.45,1.4,2.4,4.05,3.1,2,3.2,3.15,3.45,2.85,0.75,2.6,2.1,2.05,3.85,1.4,4.05,2.8,1.9,2.3,3.95,1.55,2.25,1.75,1.1,1.75,2.2,2.2,2.1,1.35,2.3,2.3,1.2,1.8,2.55,2.15,1.35,1.05,2.45,0.9,3.1,2.65,2.25,1.25,1.6,1.5,0.9,0.05,0.65,0.95,1.2,0.65,0.85,0.4,0.5,1.1,1.95,1.05,1.85,2.15,1.75,0.7,2.1,0,1.1,1.9,1,1.25,0.3,0.7,0,2.35,0.05,0.2,0.75,0.8,0.15,0.9,0.5,0.95,0,0,1.05,0.85,0,0.35,0,0.25,0.35,1,0.9,0.35,0.1,0.95,0,0.65,0,0.3,0.55,0,0,0,0.15,0.15,0.5,0.65,0.55,0.1,0,0.25,0,0.65,0,0,0.15,0.2,0.6,0.65,0,0.05,0.3,0,0,0.15,0,0.5,0.35,0.7,0,0.5,0.05,1.3,0,0.85,0,0,0,0.55,0.05,0,0,1.1,0.5,0,1.05,0,0.85,1.45,0,0.55,0,0.35,0,0,0,0,0.9,1.4,0,0,0.15,0,0,0.05,0,0,0,0.15,0.8,1.05,0.5,0,0,0.85,0,0.35,1.9,1.9,0.3,0.4,0.5,1.4,0.05,1.2,0.15,0,1.2,0.15,0.65,0.45,0.75,0.2,0.8,0.1,1.9,0,1.3,1.35,0.05,0.6,0.8,0.95,2.2,0.9,1.05,0.95,1.45,0.35,0.35,1.85,1.15,1.3,1.25,1.35,1.55,1.15,0.55,1.3,2.4,1.05,0.75,0.15,0.55,1.05,0.65,2.3,2.35,2.55,1.5,2.15,2.4,1.5,2.6,1.15,2.65,2.2,0.85,2,2.05,2.55,1.25,1.2,3.4,2.7,2.4,0.6,2.45,2.15,1.75,1,2.05,1.15,1.4,3.1,0.8,2.6,1.75,2.6,1.45,4.25,3.7,3.1,4,2.1,3.85,5.3,1.9,2.4,4.4,2.65,1.55,1.65,1.8,4.75,3.2,3.7,2.7,3.6,4.25,2.8,2.85,2.35,2.35,1.95,1.75,4.15,3,2.15,2.4,3.7,1.8,4.55,3.6,2.9,3.9,4.45,3,3.65,3.45,2.9,2.65,3.8,3.75,4.15,5.1,3.85,3.3,3.2,4.85,3.05,2.25,5.55,3.9,5.05,4.2,3.85,3.65,5.25,2.8,2.9,2.35,4.45,3.2,3.85,4.6,4.95,4.3,2.4,2.65,4.05,4.9,1.6,2.6,3.8,2.9,2.25,3.15,2.85,2.7,3.3,3.8,2.2,3,1.9,3,2.45,4.1,4.55,1.6,1.75,2.15,3.3,2.4,2.6,2.3,2.25,2.5,3.45,2.25,2.6,3.1,1.1,2.45,2.05,1.45,1.3,1.15,2.7,1.25,1.2,3.4,1.2,1.15,2.05,0.65,1.5,1.55,0.85,1,1.7,0.25,1.25,2,1.6,2.3,0.35,1.25,0.55,0.5,1.45,1.1,0.65,0.7,1.45,0.5,0.65,0,0,0.8,0.6,0.55,1.05,0.75,0,0.25,0.7,0.6,0.3,0.35,0.3,0.35,0,0,0,0,0,0,0.05,0.35,0,0,0.4,0.65,0.15,0.15,0,0.4,0.2,0.4,0,0,0.9,0.35,0,0.2,0,0,0,0,0,0,0,0,0,0.05,0,0.2,0,0,0,0,0,0.15,0.15,0,0,0,0,0.75,0.1,0.35,0,0.2,0,0,0,0,0.2,0,0,0,0,0,0,0.2,0.05,0,0,0,0.1,0,0,0,0,0,0,0,0,0,0,0,0,0,0,0,0,0,0.4,0,0,0.85,0,1.4,0.15,0.2,0,0,0,0.85,0,0,0,0,0.35,0.15,0.45,0.7,0.15,0,0.05,0.2,0,0.5,0.3,0,1.7,0.2,0,0,0.4,0,0,0.65,0,0.55,0.75,0,0.45,0.5,1.2,0.55,0.35,0.55,0.1,0.35,0,1.45,0.45,0.05,1.25,1.55,0.35,1.45,1.8,1.3,1.5,1.8,2.2,1.5,2.5,3.85,3.1,0.9,0.2,1.9,2,1.3,4.25,2,1.15,0.85,3.65,1.75,3.15,1.35,3.4,2,3.8,5.7,1.75,3.35,4.85,3.5,2.65,2.9,3.15,4.5,2.7,5.4,4.65,4.95,4.15,5.15,6.15,3.95,4.2,6.1,4.55,5.15,6.2,4.2,5,3,6,2.2,1.05,5.55,5.9,4.75,3.85,4.4,7.05,4,3.95,3.85,7.55,2.55,5.6,4.3,1.85,6,3.85,5.4,4.9,7.45,6.6,4,4.9,5.05,4,2.75,6.05,5.1,2.75,4.65,3.45,3.95,6.4,2.85,3.85,3.95,3.95,3.7,1.55,3.65,2.45,5.6,2.85,1.85,3.5,3.8,2.85,4.65,4.15,2.75,2.85,3.05,2.9,2.05,1.75,3.45,2.45,2.1,3.8,0.7,0.65,2.3,3.15,2.15,0.75,2.45,1.55,2.95,2.15,0.35,2.35,4.55,1.55,0.95,0.85,1.95,3.2,1.15,2.25,2.35,1.5,1.6,0.4,1.9,3.05,0.5,1.2,1.75,1.65,1.55,0.65,0.7,2.15,0.7,0.5,2.05,0.85,0.9,1.9,1.05,1.05,0.95,1.4,0.05,0.05,1.8,1.4,0.2,0.1,0,0.45,0.1,0.8,0.35,0.15,0,1.15,0,0.05,0.45,0.5,0.15,0.4,0.3,0,0.85,0.85,0.9,0,0.7,0.35,0,0,0.35,0.25,0,0.4,0,0.15,0.7,0.25,0.1,0,0,0.75,0.15,0.35,0.05,0,0.05,0.1,0,0,0,0,0.6,0.55,0,0,0.15,0,0,0.1,0.7,0,0.1,0.2,0,0,0,0,0.4,0,0,0,0.95,0,0,0,0,0.5,1.15,0,0,0,0,0,0,0,1.05,0,0,0,0,0,0,0,0,0,0,0,0.05,0,0.4,0.55,0,0,0.5,0.15,0.5,0.4,0.9,0.6,0.05,0,0,0,0,0.15,0.15,0.8,0.4,0,0,0,0,0.4,0,0,0.6,0,0,0.15,0.7,0,0,0,0,0.15,0,0.2,0.15,0,0.25,0.6,0,0.55,1,0,0.05,0,0,0,0.5,0,0.15,0.7,0,0.3,0.45,0,0.2,0.4,0.25,0,0.5,0,0.05,0,1.25,0.25,0.25,0.95,0,0.4,0.15,0.65,0,0.6,0.35,0.7,1.95,0.2,0,1.15,0.4,0.05,0,0.35,0.7,1.35,0,1.4,0.95,0.8,0.1,0,1.35,0.5,1.95,0.85,1.15,0.65,0.35,1.3,0.65,0,1.85,0.5,0.9,1.1,0.9,1.7,1,1.15,1.65,0.45,0.7,1.35,0.55,2,1.45,1.6,1.3,2.6,1.75,1.3,1.55,2.55,0.7,0.45,1.95,2.1,2.65,0.4,1.5,1.05,1.75,2.35,3.55,2.9,2.5,2.75,1.5,2.8,2.15,0.95,2.8,1.25,0.55,1.35,0.55,2.15,2.5,0.7,1.9,0.6,0.9,1.7,1.35,1.6,4.15,1.55,1.75,1.5,3.15,1.05,1.65,5.2,4.75,0.55,1.25,2.8,1,3.25,1.8,1.45,3.7,0.9,1.9,0.7,0,3,2.15,1.4,1.45,2.8,1.45,0.7,1.2,3.1,2.75,1.75,0.35,1.55,4.05,1.15,0.95,2.55,0.6,2.5,1.45,2.1,1.55,1.95,1.7,2.1,1.45,2.4,1.4,2.55,0.45,2.6,1.05,2.1,0.75,0.65,1.5,0.85,2.35,1.25,1.2,3.3,0.2,2.15,0.6,2.3,2.85,0.65,1.75,1.2,1.3,1.75,1.65,1.8,1.15,1.15,1.25,0.85,0.95,2.2,0,1.55,0.35,1.6,0.5,1,0.35,0.2,0.4,0.95,0.75,1.05,1.85,0,1.8,1.75,0.15,1.35,0.4,0.4,0.7,0.4,0.5,0.2,0.85,0.7,0.7,0,0,0,1.05,0.45,0.4,1.3,0.15,0.25,1.55,0.5,0,0,0.45,0.2,0.35,1.65,0.75,0.8,0.15,0.3,0,0,1.1,0.15,0.15,0.2,0.5,0.4,0,0,0.3,0.8,0,0,0.2,0.35,0,0.7,0.75,0,0,0.85,0.55,0.4,0,0.5,0,1,0,0.25,0,0.9,0,0,0.65,0,0.55,0,0,0,0.4,0,0,0,0,0,0,0,0,0,1.05,0.3,0,0,0.4,0.05,0.05,0,0.6,0,0,0,0,0.35,0,0,0.15,0,0.25,0,0.2,0.05,0,0.2,0,0.4,0.7,0,0,0,0,2.35,0.95,0,0.3,0,0.2,0.35,0,0.25,0.45,0,0,0.15,0.05,0.8,0.55,0.5,1.35,0.4,0.55,0.5,0,1.6,1.15,0,0.95,0,0.55,0.95,0.5,0.55,0.6,1.7,0.1,0.6,0.05,0.05,1.15,1.75,0.2,0.55,1.95,0.8,1.2,0.55,0,1.8,0.8,0.15,1.4,0.95,0.75,1.85,0.6,0.8,0.15,1.65,2,1.55,2.5,1.4,1.3,1.3,2.55,0.9,2.2,0.95,2.05,1.6,0.85,2.45,1.05,0.2,2.45,2.4,0.15,2.2,1.65,2.45,2.35,0.95,3.05,4.1,1.2,3.3,5.55,2.25,1.15,1.2,3.3,2.6,3.25,1.6,2.75,2.1,5.05,2.4,3.4,1.9,2.3,1.5,0.75,1.6,3,2.5,1.7,0.4,2.45,0.85,1.35,0.8,3.4,2.15,1.65,1.35,2.15,3.75,2.45,2.5,4.3,0.25,2.2,4.15,3,1.15,2.3,2.2,2.2,1.4,2.2,1.55,1.5,2.55,1.25,2.4,1.2,2.25,0.45,0.85,2,2.95,0.1,2.25,3.65,1.6,1.25,1.55,1.75,1.95,3.05,2.3,1.25,2.75,0.95,4,3.55,3.5,0.65,1,0.5,3.3,1.65,3.65,1.6,2.65,5.45,1.05,2.45,2.15,1.9,1.5,0.8,0.85,2.1,1.3,1.55,1,1.55,1.4,1.05,0.6,0.85,0.9,1.45,1.2,1.05,1.25,0,0.4,1.8,0.65,1.05,0.65,0.75,0.55,2.2,1.7,2.55,1.25,0.7,0.7,2.15,0.75,1.65,1.35,0.25,1.1,1.3,1.2,0.35,0.4,0.95,0.35,1.35,1.65,1.65,1.1,0.95,1.55,2.45,3.2,1.3,0.9,1.45,1.05,0.05,0.5,1.2,0.6,0.3,0.7,0.5,0.9,1,0.55,0.65,0,0.6,1.25,0.85,0,0.35,0.75,0.4,1.45,2.35,0,0.15,0.55,0,0,1.35,0.35,0.55,0,0,0.5,0,0.25,0,0.85,0,0.2,1.05,0,0.2,1.1,0.35,0.4,1.35,0,0.6,0,0.6,1.25,0,0,0.25,0,0,0,0.8,0.2,0.2,0,0,0,0.2,0.05,0,0,0,0,0,0,0.15,0,0,0,0.2,0.05,0.05,0,0.2,0.85,0,0.15,0,0.4,0.6,0,0,0,0,0,0,0,0,0,0.4,0,0.15,0.55,0.5,0,0,0.05,0,0,0,0,0,0,0,0,0,0,0.2,0.2,0,0,0.8,0,0,0,0,0,0,0,0,0,0,0,0.5,0.45,0,0,0,0,0,0,0,0.05,0.25,0,0.85,0.35,0.35,0,0.55,0,0.1,0.5,0.45,1.25,1.25,0.5,0,0.55,0,0.4,0.55,2,0.9,0.3,0,0.05,0.55,0.4,0.85,0.55,1.95,0.25,0.35,0.45,0.2,1.55,0.8,1.05,0.85,0.45,1.9,0,0.5,0.05,2.3,2.3,2.5,1.25,0.45,0,0.7,1.1,1.4,0.6,0.95,0.55,0.8,1.6,0.85,1.2,2.2,0.9,2.55,1,3.5,1.55,2.15,1.75,1.3,3.8,1.55,2.7,1.35,1.4,1.15,3.25,1.25,1.15,2.3,2.2,3.6,2.5,1.35,1.55,3.5,1.95,3.1,2.5,3.05,3.5,4,3.05,4,2.85,2.35,1.65,2.15,2.2,4.2,2.9,4.2,1.8,1.15,2.75,2.4,2.1,2.15,3.05,2.75,2.6,3.75,3.15,5.7,4.15,2.5,2.25,1.05,4.2,3.1,3.2,2.35,2.9,3.65,1.95,5.3,4,1.65,4.4,1.8,2.3,3.05,3.6,4.35,1.4,3.65,3.75,3.6,3.4,3.75,2.95,2.85,5.3,3.65,2.4,1.7,0.75,2.55,1.55,3.25,2.8,2,4.35,3.2,1.8,7.15,2.15,4.95,1.7,3,3.8,1.5,2.65,1.05,4.15,3.35,1.9,2.65,1.15,5.8,2.6,3.2,3.15,2.2,2,1.9,2.45,3.15,1.45,5.25,2.05,1.75,2.3,2.9,3.25,1.4,2.2,1.2,2.15,3.6,3.55,1.4,2.3,0.8,1.6,0.9,1.2,1.7,4.65,2.25,0.9,0.85,1.9,1.65,1.55,1.6,1.75,1.45,0,0.8,1.55,1.9,0.75,0.4,0.15,0.85,0.3,2,0.4,0.5,2.8,0,0.85,1.9,0.7,0,0.75,3.2,3.3,0.2,0,1.55,1.35,0.8,0,0.05,0.75,0.5,0,0.7,0,0.05,1.15,0.8,0.15,0.2,0.5,0,1.85,0.55,0,0.05,0,1.35,0,0,0,2.1,0.35,0.15,0.9,0,0.65,0,0.35,0,0.15,0,0,0.65,0.5,0,0,0,0.15,0.2,0,0.05,0,0,0.2,0,0.2,0.05,0,0.75,0,0,0.35,0,0,0.05,0,0.25,0,0,0.4,0,0.55,0,0,0.5,0,0.55,0,0,0.7,0,0.35,0.25,0,0,0.45,0.2,0,0,0,0,0.45,0.5,0,0,0,0,0,0,0,0,0,0,0,0,0.1,0.55,0,0.2,0.2,0,0.25,0,0,1.2,0.05,0,0,0.2,0.15,0.5,0,0.35,0,0.15,0,0,1.25,0,0.4,0.1,0,0.05,0.2,0.3,0.05,1.1,0.35,0.1,0,0,0.15,0.25,0,0.25,0,0,0,0.5,0.2,0,1,0.5,1,0.2,0.25,1.25,0.05,0.25,1.1,0,0.2,0.35,0.5,0,0.5,0.35,1.6,0.85,0.45,0.15,0.6,2.55,0.75,0.05,1.8,2,1.25,0.35,0.7,1.55,0.8,2.6,0.6,0.85,2.35,2.5,1.35,1.55,0.9,2.7,0.25,1,3.55,2.05,1.45,3.2,3.4,2.85,1.95,2.15,1.35,2.55,3.65,3.45,3.25,2.65,3.15,3.15,3.4,1.1,5.15,2.7,5,1.15,2.35,3.95,3.1,2.6,3.9,1.65,2.85,2.9,5.25,2.8,4.75,3.15,7.05,4.75,0.75,1.95,3.15,1.55,2.9,5.95,4.45,3.7,4,4.1,5.75,3.3,2.45,5.25,1.25,1.35,5.75,3.15,3.85,2,6.35,6.25,5.7,2.9,4.5,3.9,6.7,6.5,5.65,4.25,3.05,2,3.4,4.3,6.15,3.65,3.45,5.55,4.3,3.5,3.9,5.5,5.2,6.85,2.1,4.3,2.4,5.75,2.95,3.5,2,4,6.4,2.6,2.05,3,2,3.85,4.95,3.25,4.55,3.35,2.3,4.75,2.85,3.25,4.3,4.95,3.35,2.75,2.25,2.25,2.4,2.8,1.05,0.6,2.85,5.1,2.65,0.5,1.2,2.45,4.35,1.95,1.8,1.9,1.75,4.45,2.3,2.05,1.6,3,2.35,1.05,2.05,2,1.95,1.9,2.8,2.2,1.4,0.9,0.9,0.7,2.9,1.85,1.05,0.25,1.8,1.4,1.1,0,1.1,1.35,0.5,0.5,1,0.3,0.95,2.6,2.5,0.8,1.5,1.2,1.5,1.85,1.1,1.1,2,0.25,0.05,0.5,0,1.15,1.25,0.2,1,0.35,1.25,0.4,0,1.1,1.05,0.05,0.7,0.5,0.4,0.45,0,0.95,1,0,0,0.15,0.55,0,0,1,0,0,0.35,0.2,0,1.35,0.35,0.6,0.05,0,0.9,0.2,1.15,0.35,0,0.85,0.15,0.2,0,0.85,0.05,0,0.15,0.3,0,0.7,0,0,0.15,0.75,0,0,0,0.15,0.85,0,0.75,1.05,0,0,0.15,0,0.65,1.15,0.75,0.8,0,0,0.45,0,0.95,0,0.2,0.2,1.45,0,0.05,1.45,0.15,0.7,0,0.2,0.55,0.4,0.7,0.05,0.9,0,0.8,0,0.15,0.35,0,0.35,0.85,0,0.2,0.05,0.5,1.15,0.4,0,0.2,0.35,0.35,0.3,0,0.05,0.1,0.55,0.2,1.35,0,0,0.3,0.15,0.65,0.1,0.85,0.2,0.7,0.05,0.45,0.55,0.2,1.7,0.35,0,0,0,0.2,1.5,1.3,1.25,1.05,0.75,0.85,1.05,0.2,0.15,0.6,0.25,0.8,1.25,0.55,2.45,0.85,0,0.9,0.65,3.2,1.05,1.8,0.95,0.4,2,1.5,0.45,2.8,2.05,2.65,1.65,1.5,2.15,0.2,3.55,1.3,1.4,1.6,2.1,2.55,1.35,1.6,3,1.95,3.65,2.25,1.75,3.2,2.25,2.45,2.3,4.1,1.2,3.2,3.65,2.1,3.6,2.2,5.05,4.15,4.65,5.85,5.35,5.2,3.25,3.9,3.65,2.5,4.05,4.45,3.1,2.3,4.6,2.85,3.25,3.55,2.6,3.05,5.9,4.3,3.75,5.7,7.85,3.4,5.35,4.15,4.45,6.85,4.25,3.8,3.45,5.15,7.05,4.35,6,7.85,4.25,6.9,4.45,7.5,6.75,10.55,3.9,11.45,5.45,10.55,6.75,4.7,7.45,4.3,5.6,7.7,4.05,2.9,7.65,5.85,5.75,3.95,4.45,9.55,9.45,7.6,7.2,6.05,5.05,5.55,6.8,6.95,6.15,4.7,3.7,6.25,7.3,3.1,5.75,2.55,6.35,8.8,7.65,4.1,5.55,5.25,6.15,2.3,5.25,4.3,5.55,4.95,4.55,7.6,7.5,2.3,4.2,6.9,2.7,1.7,5.65,2.9,5.4,5.25,2.65,4.15,3.2,2.55,2.8,3.95,4.7,4.7,1.85,7.95,4.9,3.2,4,3.2,3.1,1.7,4.85,4.85,2.15,3.65,2,4.15,1.9,2.5,2,5.1,4.45,1.5,0.7,1.9,1.05,4.15,2.6,2.2,2.4,2.9,2.65,0.25,3.15,2.1,1.4,2.65,2.1,1.6,2.7,1.3,2.4,1,2,2,0.75,1.55,2.25,2.2,0.15,1.4,0.2,1.2,0.7,1.8,1.2,3.35,1.55,1.75,0.85,1.35,0.7,1.5,2.55,0.5,1.3,3,1.25,0.65,1.05,0.65,0,0,1.3,0.55,0.85,1.35,0,0.15,0,0,0.65,0,0,0.5,0.2,1.55,0.6,0,0.6,0.55,0.35,0.95,0.8,1.15,0.8,0.3,0.2,1.7,0.55,0,0,1.3,0.05,0.35,0,0.25,0,0.2,0,0.4,0,0.9,0.8,0,0,0.4,0,0.35,0.2,0.95,0.3,0.05,0.7,0.25,0.15,0.1,0.6,0.3,0.55,0,0,0.35,0.35,0.45,0,0,0.3,0,0.7,1.2,0,0.5,0.2,0.2,1.85,0.4,1.2,0,0.7,0.5,1.85,0.3,0,1.75,0.3,0.4,2.2,1.1,2.1,0.75,0.65,0.55,1.25,0.3,1.15,0.05,0.65,2.2,1.3,1.05,1.25,0.55,1.6,0.9,1.85,0.8,2.25,0,1.7,1.9,1.7,0.45,1.05,0.7,2.2,2.45,1.4,2.35,0.8,1.35,0.95,2.2,2.55,0.85,2.45,0.6,2.6,0.65,0.9,0.35,0,2.2,1.4,1.35,6.1,2.85,2.1,2,0.75,1.55,1.5,3.15,4.15,2.8,2.35,0.7,0.95,5.05,2.65,1.8,3.1,1.55,3.5,1.65,3.15,2.6,4.2,1.7,3.15,2.85,1.75,3.7,3.45,5,2.9,6.35,5.9,3.05,5.85,3.4,3.95,3.1,7.3,7.85,6.35,6,3.45,2.95,5.75,6.4,2.8,6.7,2.25,6.1,4.2,3.65,4.65,6.95,3.05,7.6,8,9.65,3.55,6.4,7.55,1.55,9.65,3.25,7.7,6.55,7.35,5.7,5.7,5.8,7.2,6.75,7.8,6.9,4.9,7.4,4.4,5.85,6.7,11.7,6.85,7.85,9.05,10.65,11.6,3.5,9.85,6,6.55,7.65,6.2,6.55,8.8,11.4,8.95,5,10.4,10.8,7.4,6.65,3.85,5.9,9.25,8.25,9.7,7.85,6.45,6.75,9.4,6.75,8.85,6.9,3.2,6.5,6.35,5.25,6.9,3.65,8.55,8.9,6.05,4.45,8.55,7.4,5.25,8.1,6.15,5.95,8.1,5.55,6.65,4.85,4.3,10.1,3,8.3,7.05,5.2,5.6,7.8,9.55,7.35,2.65,10.55,6.8,4.75,7.15,6.15,9.25,7.8,4.5,5.05,4.5,5.35,3.95,4.65,2.8,5.5,7.55,5.65,3.05,6.25,2.15,5.8,4.7,2.35,6.35,4.7,3.5,3.4,3.1,2.65,5.35,3.1,3.75,3.6,4.2,1.85,2,0.7,4.35,4.1,4.15,2.95,0.9,4.15,1.1,1.4,0.15,2.85,3.05,3,2.55,2.7,3.05,3.6,1.45,2.15,0.7,0.55,2,4.15,3.5,1.7,1.7,1.3,1.25,2.25,1,0.2,2.3,1.65,0.2,1.45,1.55,2.1,1.05,1.4,1.1,0.45,0.8,1.35,1.15,1.25,2.15,0.8,1.05,2.15,0,1.4,0.95,1.35,0,1.75,0.15,0.95,0.9,0.3,0.4,0.35,1.4,0.85,0.65,1.55,0.05,1.35,2.35,0,1.3,1.3,2.15,1.05,2.2,0.6,0.95,0.45,1.25,0.55,1,0.5,0.3,0.35,0.75,0.65,1.1,0.4,0.7,0.3,0.05,0.55,0.15,1,0,0.95,0.5,0.25,0.7,0,2,0.05,0.75,1,1.2,0.15,0.2,1.15,1.55,1.85,0.55,0.7,0,2,0.7,0.8,0,1.2,2.15,1.8,0.9,0.4,0.6,0.65,0.75,1.2,0.45,0.35,2.5,0.15,1.25,0.95,2.4,1.4,0.85,1.35,1.05,0,0.4,1.25,0.75,0.75,0.8,0.05,0.35,0.05,1.05,1.35,0.35,0.15,0.2,2.2,1.95,2.2,1.05,1.8,1.2,0.4,0.4,1.8,0.9,2.65,1.9,0.8,2.25,0.5,2.55,3.7,2.3,3.15,3.55,2.4,2.35,3.65,3.05,1.6,2.3,3.1,1.9,2.05,2.15,3.05,1.35,3.25,1.85,2.95,2.8,4.7,4.1,6.75,3.55,6.1,1.4,3.95,6.15,2.85,5.1,4.95,3.25,4.5,4.25,4.05,9.85,10.85,2.85,5.2,6.45,5.55,7.7,3.8,6.05,3.05,5.75,5.25,4.05,6.8,7.1,7.2,6.9,8.15,11.45,7.85,6.5,9.2,5.6,8.45,5.7,12.1,6.15,8.5,5.9,10.3,10.4,7.35,8.85,10.3,6.85,7.95,8.4,10.4,6.2,6,10.05,8.95,9.5,9.3,11.15,8.9,7.5,9.7,13.05,9.85,10.7,9.1,10.85,6.2,6.4,9.45,8.4,9.95,8.6,9.1,10.55,8.4,12,8.8,7.7,9.2,10.7,7.3,8.8,10.05,11.3,10.45,10.95,5.9,9.1,12.25,12.4,11.1,8.45,11.3,10.3,10.4,9.65,10.8,12.3,11.85,8.2,12.05,9.15,10.05,10.35,7.8,9.35,11.35,7.3,7.35,6.25,6.9,7.4,9.25,9.3,7.75,8.75,10.45,5.45,9.2,6.4,8.5,8.2,7.5,9.55,5.15,6.85,8.65,4.75,7.6,9,7.3,6.75,7.15,8.8,6.95,3.55,5.35,5.35,4.95,3.65,8,7.25,9.5,10.8,2.8,4.35,5.95,8.5,6.1,7.95,3,6.2,7,1.75,5.4,7.45,4.45,6.2,2.05,6.2,5.25,7.65,4.75,4.5,6.45,4.05,2.2,6.6,3.35,4.5,5.4,4.8,2.85,3.25,2.65,4.95,2.75,2.5,1,4,3.05,1.85,1.4,3.95,3.3,2.15,3.1,3.45,3.4,1.45,2.45,2.5,2.1,2.95,5,2.4,1.25,1.8,1.35,1.95,0.5,2.6,3.2,2.75,0.9,2.4,3.5,2.2,2.45,0.55,2.2,0,1.1,1.35,1.75,2.45,1.85,1.25,0.9,2.95,0.7,1.35,0.5,1,0.35,0.6,1.7,1.2,0,1,0.9,1.8,0.65,0,1.35,0,1.3,0.3,1.3,0.8,1.25,0.4,0.4,0.65,0.85,1.2,0.2,1.05,0.35,1.1,1.55,1.05,1.05,2.95,1.15,1.45,0.95,1.35,1.15,0,0.85,0.25,0.55,0.35,1.05,0,0.75,0.1,3.3,1.55,0.55,1.65,1,0.85,0.5,2.05,0.15,0.85,0.95,1.7,0.7,1,1.5,0.35,2.55,0.85,1.9,0.3,0.9,2.4,1.1,0.35,0.2,1.7,1.3,2.75,1.6,1.9,0.85,1.4,1.55,0.5,0.25,1.55,1.75,0.4,1.5,2.65,1.25,0.45,0.6,0.4,4.45,0.75,1.2,2,1.7,0.95,0.7,0.55,4.65,4.8,3.15,1.4,1.6,2.9,2.85,2.75,3.1,4.45,2.2,5.2,3.75,5.75,1.35,4.2,3.45,3.05,2.5,3.15,7.65,3.2,2.1,4.3,2.05,3,5.95,4.3,4,3.1,6.7,4.2,5.3,2.7,4,3.4,4.55,6.25,7.45,8.4,4.9,4.3,8.7,4.05,9.25,7.3,6.65,7.4,7.85,7.25,7.6,6.6,8.95,6.5,5.25,6.35,7.95,12.15,6.65,9.3,7.45,6.85,11.5,10.45,9.4,9.55,7.2,8.95,7.2,10.35,10.05,9.45,11.8,11.95,7.5,11.9,6.75,13.85,9.3,13.7,12.8,11.15,8.2,14.3,13.15,8.45,14.35,7.75,11.4,8.9,14.5,8.65,11.65,7.9,8.25,7.85,10.6,9.45,12,11.2,9.15,13.9,6.95,6.85,11.85,11.6,7.4,11.05,15.3,9.3,11.1,14.6,13.25,11.05,9.05,8.75,10.15,13.85,10.35,7.6,13.1,11.85,15,13.1,13.85,11.45,8.35,9.8,10.5,11.25,13.35,12.75,11.95,11.6,13.2,9.35,14.35,12.4,12.9,12.6,13.2,11,8,10.45,8.9,11.5,9.9,7.9,12.25,11.45,9,9.75,7.25,8.85,4.55,9.05,9.25,9.8,11.4,7.45,10.45,7,6.35,12.95,7.75,7.7,11.9,6.75,8,6.15,6.8,7.8,7.9,7.1,4.9,7.55,6.8,8.95,8.5,9.35,4.9,6,5.45,9.3,6.5,6.45,8.25,6.35,7.2,7.15,4.75,5.3,3.85,3.8,3.4,4.9,5.15,2.8,5.6,6.85,4.4,6.5,4.9,5.95,4.45,3.8,5.3,6.3,7.4,4.9,3.75,5.8,3.6,5.45,5.15,3.65,3.75,3.55,6.95,4.35,3.95,4.6,5.55,3.75,3.9,2.25,1.55,1.85,2.9,3.7,3.45,3.05,1.45,1.15,6.75,2.85,2.25,2.85,1.65,0.95,3.1,3.75,2.35,2.15,1.3,2.55,2.5,3.6,1.35,3.1,3.3,1.6,3.1,2.7,1.6,0.75,2.2,1.4,2.1,0.65,2.8,1,1.35,2.4,1.45,2.4,3.4,2.95,0.85,1.1,3.45,2.05,1.65,0.75,1.75,0.75,2.3,1.85,0.95,0.3,1.7,1.55,0.75,0.75,2.1,2.7,1.35,1.85,1,0.65,2.4,0.9,2.35,1.5,1.7,2.4,1.4,2.2,0.4,2.1,1.85,2.35,1.5,2.65,2.95,4,2.05,1.15,1.9,1.05,1.95,1.7,1.15,3.1,3.15,2.5,2.55,3.35,0.45,1.7,1.65,0.8,4.15,2.65,1.85,2,2.7,2.25,1.25,2.45,3.8,1,2.25,2.8,2.5,1.55,5.1,2.35,3.05,3.75,3.7,2.9,3.55,3.35,2.4,3.2,6.15,2.55,6.35,4.5,4,1.45,5.3,5.15,3.95,5.7,3.65,6.4,3.75,3.35,4.1,2.85,6.65,4.65,7.65,4.1,5.9,5.4,6.7,5.15,7.85,3.5,6,6.9,8.95,6.8,8.05,3.65,8.15,5.95,6.15,7.55,5.45,8.5,10.25,6.55,6.75,7.1,7.45,17.35,9.25,11.5,6.7,6.6,9.6,10.05,10.65,7.3,7.3,5.2,10.65,9.25,9.4,9.05,8.65,9.25,8.75,9.25,17.05,12.55,15.15,11.55,13.75,10.7,9.2,11.8,8.7,12.75,13.8,12.4,10.35,14.5,17.8,15.45,13.4,15,13.9,9.55,13.2,13.2,14.45,8.9,11.6,15.7,11.1,12.75,17.85,16.25,13.85,16.05,11.4,16.1,15.5,15.9,14.9,12.6,12,17.2,15.6,21.4,15.6,15.6,15.35,17.35,12.7,17.75,17.65,15.75,15.4,14.15,16.7,19.8,13.75,14.8,14.6,14.2,17.65,16.65,13.6,12.45,13.8,18.45,17.05,15.25,14,16.55,14.8,15.75,14.4,20.7,12.75,13.55,13.45,14.05,17.05,12.6,11.35,15.85,17.5,10.95,15.9,13,11.9,14.9,16.2,13.7,19.3,13.05,17.45,11.75,15.1,15.55,11.95,12.1,11.9,11.3,11.9,12.5,9.85,13.65,14.1,14.6,11.75,11.05,12.05,12.1,8.85,13.2,10.4,10.85,13.15,12.4,13.7,11.8,7.5,12.35,11.45,8.05,9.95,9.85,13.5,11.65,12.1,8.9,9.6,6.05,8.65,6.2,9.3,11.5,6.05,7.5,8.6,5,4.6,5.6,7.6,9.7,5.55,5.95,7.75,6.2,8.65,7.45,6.3,8.3,6.05,7.35,5.15,7.1,6,4.6,6.1,7.1,7.35,6.65,7.85,5.3,5.2,4.2,2.9,4.2,4.3,3.3,6.05,6.55,4.4,6.6,6.15,4.45,3.25,3.6,4.45,1.35,4.55,3.05,4.35,2.9,4.25,5.6,7.25,5.65,4.15,3.5,3.35,2.9,3.15,2.25,3.7,4.4,3.45,3.2,2.95,2.3,4.25,1.45,4.95,3.05,3.3,3.4,2.45,1.75,2.7,2.3,3.5,1.45,1.65,2,1.25,1.25,2.05,3,3.7,2,4.25,3.3,5.7,1.85,3.6,2.25,3.55,2.8,3.1,2.5,6.25,2.95,5.4,2.95,3.5,3.2,2.3,2.05,0.65,2.35,3.8,2.95,6.2,3.6,2.55,2.3,2.25,3.95,2.95,5.05,4.85,2.4,0.75,1.4,4.1,3.35,1.85,5.25,4.2,5.85,3.7,3.1,3.05,2.65,2.05,4.45,2.05,3.9,5.1,3.55,5.3,4.45,3.35,4.6,2.05,4.2,2.25,4.85,5.95,4.8,4.9,2.5,4.95,2.95,2.85,4.7,4.4,2.05,3.8,4.5,2.6,3.2,5.3,3.1,7,6.45,4.3,5.15,8.6,5.55,5.1,5.85,5.2,5.3,7.05,7.15,5.45,8.8,6.05,7.15,6.9,5.5,4.8,11.5,8.3,6.85,4.95,8.25,9.25,7.15,10.6,7.65,13.15,9.35,7.2,8.75,8.25,7.5,11.2,9.15,13.5,13.3,10.3,13.3,5.05,10.7,12.8,12.7,7.9,16,12.25,13.4,9,11.95,9.2,14.55,15.5,14.95,12.55,13.25,13.1,16.1,15.35,15.15,16,15.15,15.65,15.3,14.45,19.35,19.75,13.75,12.35,13.3,18.2,19.8,18.8,14.1,14.3,16.3,16.25,14.65,17.55,15.4,22.25,17.7,19.7,21.95,21.05,23.5,18.1,21.15,18.25,20.8,18.25,17.95,18.45,21.05,17.35,21.45,14.2,20.8,19.2,18.55,24.1,23.6,20.5,15.2,19.55,14.55,14.65,20.7,17.6,25.6,21.4,18.8,26.05,15.55,17.25,23,24.5,21.05,16.3,20.9,19.75,18.65,23.4,21.9,14.95,16.45,20.85,22.2,19.25,22.4,23,13.55,15.25,22.45,20.1,19.9,22.85,19.6,19.6,16.8,15.3,18.45,18.9,17.25,17,14,15.1,15.85,15.85,18.35,21.8,19.2,22.65,19.85,12.9,14.65,17.2,18.8,15.35,10.9,15.6,14.9,15.2,13.5,16.1,13.55,15.5,14.1,15.1,17.7,19.2,14.3,16.75,18.1,10.7,13.75,15.2,12.5,12.7,14.95,9.6,11.35,11.35,11.4,12.55,10.8,10.25,14.95,11.25,10.4,6.75,9.65,14.7,10.9,12.05,11.15,13.4,10.8,13.35,11.55,6.7,6.6,7.45,12.95,8.15,12.7,13.65,9.45,12.45,9.8,10.7,13,9.85,9.85,7.5,8.75,6.7,8.15,8,8.8,7.75,3.55,7.7,7.85,8.15,7.3,4.95,10.15,7.3,5.5,5.35,7.6,5.75,8.35,3.8,6.3,4.45,5.55,5.4,4.25,6.25,4.2,6.6,6.2,6.1,2.95,4.4,7.6,3.4,4.3,2.8,4.6,8.1,4.2,2.35,3.95,6,6.5,3.9,4.35,1.95,3.6,2.3,3.65,3.05,3.35,5.6,5.9,2.6,5.1,6.3,3.05,2.5,2.6,4.7,0.75,3.25,3.15,4.35,2.05,4.25,5.05,3.95,2.45,5.5,6.75,2.55,2.8,4.3,3,2.05,4.3,6.2,1.45,4,3.85,4.65,3.3,1.55,3.15,5,6.6,4.25,7.55,5.4,2.6,6.55,3.75,5.6,3.5,6.3,2.65,2.65,1.8,6.1,4.65,3.1,4,2.05,6.3,3.3,4,4.05,4.45,7.35,3.55,3.65,4.45,5.35,2.1,4.65,6.2,7.1,4.65,8.5,4.8,7.25,6.6,6.15,4.2,8.45,6.15,9.65,4.7,5.65,5.5,9.65,7.45,9.4,8.85,8.35,6.4,6.9,9.65,9.05,6.65,10.8,9.7,8.1,9.65,12,9.95,8.4,9.45,9.1,10.5,11.2,10.7,9.2,10.8,15.25,14.5,10.45,14.4,13.15,10.45,12.55,13.65,8.95,11.35,14.05,17,15.8,10.05,13.45,12,18.4,11.45,15.65,16.45,14.3,11.9,17.9,12.85,18.6,11.7,18.4,14.75,15.8,11,24.6,16.35,14.1,17.3,16.25,17.1,16.75,19.6,17.75,17.4,19.5,17.85,23.6,19.1,19.75,17.2,22.8,21.6,22.9,21.1,24.05,16.7,22.9,19.35,13.9,21.5,22.6,21.8,23.25,18.3,20.35,23,20.2,19.9,20.8,23.3,17.95,23.65,23,25.25,18.05,23.6,22.05,25.65,26.65,23.1,21.05,25.9,24.75,22.6,23.15,27.75,24.5,19.75,24.45,23.2,22.45,25.35,22.4,22.05,25.65,23.95,22.95,24.6,22.75,25.25,20.5,21.5,24,27.95,21.5,20.85,25.85,21.8,23.85,23.8,24.95,22.3,26.3,17.6,24.5,21,16.5,23.15,21.05,25.45,24.1,24.45,18.05,22.1,26.7,23.15,19.05,22.9,20.75,19.05,21.75,20.95,20.2,19.25,19.1,19.25,15.35,16.55,21.55,13.75,18,21.2,21.25,21.55,18.3,16.85,21.5,20.6,18.65,23.45,19.75,15.9,20.45,18.1,18.5,14.65,17,18.55,15.3,12.55,18.85,14.8,14.9,19.1,14.1,16.65,13.7,13.45,13.25,12.35,14.25,12.8,12.8,13.55,15.25,14.95,11.85,11.2,11.05,11.2,9.5,12.7,9.25,8.9,11.35,16.6,13.4,10,11.55,10.7,15.3,10.7,10.75,8.2,12.6,6.2,8.8,17.25,9.6,10.95,11.8,7.65,9.5,7.5,11.65,10.85,7.95,8.8,8.75,7.95,9.45,5,9.5,9.05,8.25,11.05,8.7,7.8,6.6,3.7,7.75,7.35,5.65,6.3,6.35,6.55,7.8,8.15,6.55,7.2,6,6.75,6.3,6.6,7.3,4.65,6.5,8.1,7.8,6.45,4.45,7.55,5.5,2.35,4.25,4.45,5.6,7.8,4.5,3.65,4.7,5.55,5.7,7.9,7.8,5.55,6.95,5.15,8.55,6.95,6.45,6,5.6,3.85,4.65,5.5,3.85,3.4,7,5.7,7.2,4.75,4.95,6.35,5.35,9.7,8.4,5.7,5.75,6.4,3.25,7.05,4.95,6.1,9.65,6.15,8.95,6.05,3.8,3.4,3.25,4.1,5.05,6.6,4.55,4.8,2.7,7.2,6,5.95,5.4,7.15,6.45,3.65,7.5,7.9,7,5,7,8.2,8.5,7.65,4.45,10.75,8.7,7.4,13.15,7.35,8.7,7.3,8.3,7.95,7.6,10.95,5.25,7.1,8.95,9,6.2,11.7,10.75,8.85,10.05,8.8,9.15,13.4,8.6,10.45,6,6,11.15,10.25,12.35,13.65,10.9,12.3,13.6,9.7,10.2,13.5,13.7,13.3,11.9,12.95,11,14.4,15.1,10.95,16.2,14.1,16.1,17.85,15.85,17.45,11.15,21.6,12.9,17.9,16,11.9,14.15,20.95,20.6,13.65,19.15,15.15,17.35,17.65,19.45,16.15,16.4,21,18.15,15.6,23.5,21.15,21.55,18.15,17.45,20.85,22.8,22.45,24.35,24.45,17.75,19.95,19.65,21.45,24.15,21.25,22.2,25.6,24.65,23.75,24.75,26.1,29.7,20.7,20.05,26.2,25.45,23.7,19.15,25.7,23.25,26.8,23.6,28,20,24.5,25.2,32.5,25.9,19.1,27.4,24.95,33,31.8,24.05,26.3,27.05,29.55,25.4,20.9,27.15,30,30.4,20.45,31.1,26.25,23.7,27.75,24.55,25.35,23.55,29,29.4,29.65,25.85,28.25,27,26.2,26.3,24.7,24.3,24.5,24.45,24.7,26.2,26.5,27.65,22.55,23.05,27.75,16.35,22.4,23.35,27,24.45,21.75,25.35,21.2,24.25,22.55,29.25,23.9,19.4,19.75,22.05,22.35,19.6,24.5,22.15,22.7,18.05,23.25,25.7,18.8,18.25,21.9,20.3,22.95,24.95,26.2,19.15,20.05,21.8,23.25,21.35,17.35,26.65,24,22.2
17.45,17.3,19.35,24.05,16.05,21.5,20.75,21.8,15,17.8,18.25,17.1,16.35,19.9,21,19.15,22.4,22.05,20.5,20.3,19.9,24.7,21.75,15.2,29.8,26,19.6,22.3,16.3,21.95,19.6,16.05,15.25,17.9,18.4,18.45,14.4,23.1,16.8,15.65,16.05,17.15,17.2,13.65,13.1,12.4,13.3,20.05,13.55,16.05,10.25,13.85,12.2,13.85,10,10.65,12.25,12.9,12.75,13.8,10.15,9.5,13.65,10.45,11.9,16.4,15.65,12.55,14.55,13.4,11.8,14.1,12.05,14.4,14.85,12.75,15.75,15.75,17.5,16.8,18.15,16.1,24.05,19.1,20.8,24.05,23.25,27.65,22.7,24.85,31.35,31.1,31.55,35.25,34.65,40.5,36.65,38.25,45.9,43.9,44.5,42.65,46.05,44.35,51.4,49.25,51.7,52.5,54.65,57.6,53.25,56.75,52.55,51.95,53.65,55.25,50.7,48.8,50.25,48.9,50.05,50.9,50.8,48.4,46.55,46.5,45.35,48.8,42.9,49.15,46.65,44.3,42.8,39.25,42.6,42.35,36.95,45,33.6,34.95,36.25,41.2,40.1,46.15,42.75,44.5,47.7,56.45,57.05,70.7,86.6,105.4,113.35,134.1,148.2,167.85,179.4,201.2,225.8,241.85,253.25,276.55,298.6,315.95,326.9,348.45,364.15,385.4,400.7,419.65,430.85,445.15,458.6,480.6,493,504.45,525.5,535.4,547.15,557.15,566.85,580.95,594.6,613.1,616.85,629.75,642.95,647.2,662.75,675.85,679.45,686.7,700.65,707.65,719.45,721.85,734.2,738.25,749.85,756.55,766.1,768.65,781.8,783.8,791.35,799.85,805.1,811,807,814.75,826.85,837.05,830.3,844.15,840.65,846.05,844.4,850.75,854.9,862.55,863.6,865.8,862,867.95,869.4,870.55,874.2,873.45,884.05,878.35,886.7,876,888.8,889.1,887.45,889.4,892.35,898.25,886.85,885.65,883.3,886.95,874.6,876.65,879.05,879.1,872.75,870.8,874.25,870.15,861.8,868.75,858.75,860.75,847.75,852.1,845.05,843.95,829.7,838,832.95,820.25,818.15,815.8,804.9,795.25,794.15,786.65,784.05,773.75,772.85,762.65,757.2,754.6,750.35,743.15,730.9,729.7,719.9,714.9,709.2,696.55,689.95,688.3,674.1,665.75,669.75,660.4,649.25,637.7,630.65,629.6,611.35,613.6,607.65,595.9,594.7,587.05,583.75,581.9,568.9,574.4,568.25,565.35,554.4,555.25,546.35,539.6,546.1,540,532.35,528.4,529.15,521.5,512.3,505.55,507.45,506.9,498.85,489.8,487.9,484.35,477.7,475.65,480.15,464.8,471.35,472.7,463.6,461.65,455.35,456.1,464.7,449.25,452.15,453.15,455.3,457.25,450.35,460.3,456.8,458.95,460.4,457.6,464.45,454.65,466.55,469.75,475.15,473.95,474.85,478.3,487.7,493.25,491.45,495.35,499.35,500.45,500.25,498.55,509.85,509.1,512.65,520.5,515.05,521.05,515.55,522.55,522.4,526.05,520.8,526.6,532.15,532.4,530.05,534.3,535.3,537.7,544.4,546.9,541.25,545.1,551.7,552.65,548.45,550.6,553.5,557.3,561.75,568.25,564.2,560.15,570.55,567.95,570.6,575.85,576.8,573.9,573.85,581.35,570.6,570.7,573.95,569.15,573.25,573.75,562.5,560.75,556.65,558.1,546.95,549.85,543.85,529.9,530.6,520.3,515,507.35,496.75,501.45,488.2,477.45,467.1,462.8,453.4,443.8,435.1,423.15,421.95,409.9,400.25,390.5,378.05,370.45,366.7,344.2,340.75,325.35,313.35,308.45,296.7,285.75,280.45,265.9,258.9,251,240.25,231.8,226,216.3,208.15,194.45,190.4,182.5,180.65,172.7,167.55,159.3,152.85,148.8,140.85,148.6,138.65,142.1,137.6,135,126.95,133.4,126,125.65,129.45,121.15,125,126.3,123.05,122.45,119.9,124.75,125.25,120.2,121.3,121.45,130.35,127.1,123.3,124.65,126.3,128.7,123.95,130,127.5,130.55,131.85,134,138.45,134,139.15,140.9,142,146.3,152.25,149.55,157.55,153.4,158.95,161.6,160.4,165.1,168.85,172.35,173.9,178,180.05,188.05,192,197.4,201.85,199.7,208.45,211.55,211.15,213.6,223.6,224.8,229.4,230,235.95,240.9,254.45,251.2,256.85,264.4,261.5,270.05,276.7,276.65,281.2,288.6,292.35,300.75,303.95,308.95,317.55,319.7,323.8,329.6,338.75,345.4,345.55,351.85,354.4,356.35,368.35,367.45,369.5,380.95,388.55,389.9,388.95,391.35,400.65,412.1,408,409.45,419.1,422.7,421.1,430.45,436.4,440.65,438.15,447.3,453.35,458.05,466.5,462.4,462.3,476.95,474.3,484.7,489.35,494.05,490.55,496.2,507.15,499.95,519.95,522.1,517.95,514.3,525.75,530.5,530.7,533.85,542.65,546.7,549.15,557.8,560.6,566.8,570.15,581.75,578.7,578,580.4,586.05,588.25,596.65,588,595.9,597.9,595.8,589.1,603.1,597.75,598.7,609.15,602.15,600.95,608.6,607.25,609.35,603.35,604.95,610,611.3,612.8,609.8,609.45,615.4,608.2,612.6,610.85,612.05,616.2,613.2,616.25,606.15,613.8,609.9,607.5,613.9,604.3,608,608.05,613.05,612.65,613.15,603.15,614.05,615.7,615.6,609.65,612.35,617.25,610.5,618.95,612.6,607.9,605.15,614,615.15,610.15,612.1,618.05,626.6,618.8,623.25,629.3,624.2,625.05,628.3,623.85,625.25,633.55,638.8,633.3,640.65,635.65,635.1,646.55,638.7,638.5,641.6,638.4,633.3,638,640.35,634.65,637.8,629.7,632.75,633.4,626.8,619.6,618.9,610.3,608.85,609.05,607.85,595.85,586.7,584.9,578.4,576.05,565.55,562.1,556.25,546,539.55,535.1,527.8,520.85,508.15,505.4,488.1,480.6,471.1,469.75,458.05,449,444.65,426.8,427.5,410,408.75,402.35,387.8,384.6,374.8,367.9,358.15,354.15,345.6,337.75,325.75,321.7,319.8,310.15,304.9,294.65,294.2,286.75,281.25,280.2,272.1,263.05,265.25,255.15,255.2,253.05,247.75,242.75,240.45,240.8,232.5,233.1,224.8,229.85,230.15,226,223.85,223.8,218.4,213.75,225.45,214.75,222.05,220.85,210.5,213.15,217.8,217.05,219.85,218.1,215.4,224.9,215.7,212.15,211.2,212.7,209.8,216.05,213.6,209.3,211,210.75,210.4,203.1,203.55,204.3,203.8,193.5,200.55,195.15,192.3,191.9,184.85,185.5,177.7,170.55,171.95,165.45,167.1,162.85,158.75,156.7,148.95,149.2,141.95,138.45,135.85,124.3,123.15,119.65,117.65,113.35,110.85,110.75,103.05,103.6,93.7,90.25,91.2,85.15,80.2,83.35,76.5,76.95,71.25,69.45,70.05,63.3,66.1,67.15,63.95,60.85,56.25,56.35,53.2,53.3,54,51.15,52.85,50.95,47.7,46.6,46.5,45.95,45.2,42.5,44.85,38.55,35.3,37.95,35,32.9,33.65,31.4,31.8,26.8,29.85,26.7,23.85,23.9,23.35,20.75,21.7,17.95,21.9,19.4,15,15.2,10.65,11.3,10.5,8.95,14,10.6,8.55,6,6.1,4.35,3.05,4.75,6.65,2.65,2.95,3.7,2.45,3.4,1.05,2.15,2.05,1.95,0.8,1.45,1,1.25,2,2.8,0.7,1.65,1.4,1.95,2.2,2.5,1.65,1.1,1.75,3.85,1.9,2.6,2.55,1.65,1.65,0.55,2.4,0.5,2,2.3,2.4,1.5,1.9,2.35,1,2.8,3.2,2.3,3.35,2.65,2.5,3.8,2.75,2.95,2.85,4.15,2.55,1.9,2.85,0.95,2.1,2.2,1.1,2.9,4,3.5,2.25,3.6,4.05,2.3,1.6,3.6,3.85,3.65,1.6,4.4,3.35,4,4.4,3.5,5.55,4.15,5.5,3.85,4.2,3.6,4.55,9.05,7.95,8.55,8.8,7.65,8.95,8.85,10.85,10.95,13.8,13.15,14.4,14.4,14.6,14.1,21.65,18.65,17.3,18.95,21.55,18.85,20.15,17.9,20.25,23.15,20.9,24.35,24.4,22.55,25.6,23.7,26.8,27.2,23.05,24.45,25.65,25.55,26.25,31.15,26,28.4,26.5,31.3,26.4,31.9,28.2,28.1,27.8,27.7,28.65,28.2,29.1,34.5,30.6,28.9,29.45,31.5,28.9,25.8,29.7,30.5,27.5,30.4,30.9,28.65,30.85,28.95,32.05,26.25,28.65,31.35,29.1,33.2,31.25,27.75,28.8,32.55,33.95,34.1,33.8,35,35.25,37.3,34.3,35.7,37.1,36.15,39,38.35,41,41.5,42.1,42.6,43.1,43.1,42.6,43.2,41.15,48.3,46.95,48.2,50.95,49.65,48.3,52,53.55,52.6,57,56.2,57.5,60.05,59.85,62,63.5,66.35,67.55,65,72.95,69.35,73.8,74.1,73.8,75.35,75.15,79,81.2,83.9,82.25,80.2,82.6,87.6,84.7,86.9,87.7,88.85,85.75,91.4,90.25,90.5,91.9,93.05,94.55,94.5,94.4,99.3,98.25,94.5,101.05,96.25,95,95.7,93.5,94.35,93.75,97.7,91.45,94.8,95.4,88.55,91.5,94.2,88.55,91.3,90.95,91.7,84.7,86.55,84.25,84.85,86.75,80.65,82.65,80.6,74.2,75.55,77.8,75.05,71.95,75.1,68.8,69.85,65.75,68.1,62.5,61.35,63.7,57.65,61.45,58.9,56.15,55.75,55.85,53.3,52.1,50.45,49.25,50.8,46.7,44.85,43.1,41.3,42.55,43.05,37.45,37.6,38.2,37.65,35.6,37.35,31.45,31.75,31.85,28.1,29.15,28.4,28.75,30.8,29.65,27.3,22.55,22.7,28.7,25.65,24.5,21.5,19.5,22.95,21.3,16.85,13,15.55,19,16.15,14.2,15.55,15.3,13.3,16.4,15.15,11.25,11.5,13.25,11.75,7.8,11.4,11.9,11.75,7.65,10,8.35,9.3,6.15,8.7,5.2,6.5,4,5.7,6.45,3.35,4.8,3.85,4.4,3.8,4.9,4.35,0.75,2.85,1.9,2.25,1.9,2.65,2.3,0.35,1.15,1.55,0.5,1.2,1.35,1.35,0.5,1.05,2.05,1.8,0.8,1.1,0.6,3.15,1.15,0.2,0,0.65,1.25,1,0.85,2.75,1.65,0.55,0.95,1.25,0.6,2.1,2.05,0.45,1.6,0.85,1.6,2.3,0.9,2.3,2.55,0.9,0.7,0.2,1.15,1.05,1.85,0.5,1.3,1.35,0.45,0,1.2,1,1.1,0.85,0,0.75,0.15,1.9,0.55,2.3,0.5,0.1,2.25,1.75,1.3,2.05,2.05,2.6,1.1,0.55,1.45,1.85,2.35,0.95,1.4,1.25,1.05,1.25,1.35,2.15,3.45,2.3,2.5,4.1,3.35,1.7,2.45,2.6,1.25,2.75,3.1,5.45,1.55,3.35,4.5,5,3.75,4.25,4.8,7.1,6.15,6.5,3.65,7.75,7.05,6.15,5.25,5.5,6.75,5.45,8.95,9.3,7.55,6.8,9.2,8.6,8.25,7.9,8.45,7.4,9.05,10.5,9.95,10.8,10.35,11,11,12.25,11.05,10.2,11.95,13.45,13.45,13.05,13.55,12.65,15.15,11.8,13.95,13.4,14.65,12.75,14.95,16.75,17,16.05,17.8,18.4,17.1,16.2,16.15,22.5,16.35,18.8,19.8,16.15,15.5,16.2,20,20,18.5,18.55,19.25,21.1,21.8,14.7,17.45,19,17.3,20.75,18.4,18.4,14.35,21.95,19.75,20.25,16.2,18.25,16.9,19.2,18.05,18.15,16.9,14.1,16.85,15.6,18.85,16.95,15.25,13.9,12.35,15.1,16.2,15.65,15.7,14.55,12.8,14.2,14.8,11.85,14.7,13.45,12,10.9,13.85,13.4,11.05,9.95,12,11.45,11.6,12.25,9.85,11.85,10.55,12.05,8.8,11.1,8.75,9.6,7.8,11,9.3,10.6,9.3,8.1,8.8,6.4,8,7.9,6.45,9.75,7.15,7.05,8.1,5.85,5.3,5.8,5.35,5.55,5.95,5.65,5.8,5.05,6.25,6.15,3.8,5.25,4.9,5.15,3.5,4.05,3.55,2.95,3.25,3.85,3.8,3.35,4.45,1.75,2.15,2.8,2.85,2.7,2.4,3.1,0.95,2.1,2.6,3.5,2.9,2.05,2.75,0.75,0.25,1.35,0.7,0.2,1.85,2.4,0.45,2,1.65,2.25,1.3,0.2,2.1,3.55,1.4,2.75,1.85,0.3,0.35,2.3,0.8,0.6,0.45,1.1,3.15,2.45,0.75,4.05,1.8,0.85,3.85,2.1,2.3,2.4,2.1,3.3,1.65,1.6,4.75,5.3,3.1,4.5,4.35,4.6,6.65,3.95,6.05,2.45,3.1,5.4,2.35,7,3.55,5.15,5.95,4.5,7.15,7.15,7.7,6.95,6.15,5.75,7.45,7.05,5.15,7.6,8.95,6.45,6.1,5.55,6.15,6.6,5.35,6.95,7.75,6.15,6.7,7,6.65,7.2,5.65,6.4,6.95,6.6,5.8,6.3,4.75,8.1,5.45,6.5,6.05,5.5,5.75,3.4,5.15,3.7,4.35,6.05,6.5,6.95,6.8,7.6,4.6,6.55,4.35,7,5.4,6.95,5.85,3.85,6.05,5.35,3.95,6,7.05,5.65,3.15,3.75,3.25,8.7,3.35,5.75,3.8,5.3,3.55,3.95,3.85,3.75,2.5,3.2,3.75,3.85,2.75,4.25,3.85,6.95,3.6,2.75,3.8,2.1,4.45,3.3,5.05,4.2,6.15,2.4,3.55,2.8,3.65,2.95,4.4,6.55,3,2.3,2.6,5.45,3.8,3.8,4.6,3,3.85,2.85,5.95,3,5.1,3,5.95,6.15,1.5,6.15,6.5,3.9,3.7,4.5,3.45,2.5,3.55,5,4.8,3.5,4.45,3.05,4.6,3.7,3.85,5.5,5.25,5.95,4.3,4.6,5.35,5.1,5.15,5.05,4.75,4.55,4.35,4.5,5.05,4.75,4.3,5.4,7.2,4.15,2.55,3.8,6.35,6.45,4.55,6.1,6.65,5.45,8.15,7.7,5.3,6.25,6.65,5.95,8.05,4.7,6.15,6.15,5.45,6.9,6.7,6,4.85,6.25,7.2,5.75,6.5,8.3,7,7.95,6.55,5.55,6.65,4.55,5.75,7.25,8.05,7.9,7.7,6.75,7.35,5.9,6.3,7.7,6.65,7.65,6.5,8.75,6.15,6.35,5.5,8.1,4.95,7.35,6.25,6.9,6.1,7.15,4.8,6.9,8.25,6.5,6.05,5.95,7.1,8.15,8.4,6.15,5.95,3.95,5.5,7.1,4.6,7.6,6.6,8,5.8,4.2,4.7,4.5,4.9,4.4,7.2,4.75,8.05,7.4,3.4,8.75,4.8,6.2,3.35,2.8,5.85,6.1,5.25,5.65,5.8,4.05,5.7,6.3,2.75,4.65,3.25,3.5,4.7,3.95,3.3,5.45,3.65,5.65,4.8,3.15,4.2,3.45,2.85,5.25,1.7,3.85,3.95,2,4.3,5.5,2.85,3.15,3.3,4.25,4.25,3.75,4.4,4.9,5.35,5.4,2.1,2.45,2.5,4.6,3.5,2.9,3.05,3,2.8,2.9,3.6,3.5,3.4,3.25,3.25,2.3,3.15,3.9,1.95,2.3,1.1,2.4,1.15,1.9,3.15,1.9,2.75,2.4,2.75,2.85,2.45,2.5,1.15,1.05,2.55,2.65,2.75,2.7,1.4,1.4,3.25,1.3,2.65,1.95,1.65,1.85,0.45,2.3,0.75,1,1.7,3.5,2,2.05,1.95,2.05,1.5,1.2,1.9,1.6,1.05,1.25,1.35,1.3,1,1.3,0.45,1.25,0.3,2.1,2.3,1.6,1.05,0.5,1.35,0.6,0.95,1.1,0.65,1.35,0.65,1.2,0,1.05,0.7,1,0.1,0.45,0.7,1.8,1.55,0,1.4,0.25,0.85,0.35,0.75,0.85,0,0.8,0.05,0,0.65,0.05,1.8,1.7,0.7,0.7,0.35,1.2,0.4,0.1,0.7,0.45,0.1,1.05,2,0.7,0,2.4,0.9,0.5,0.1,0.7,0.6,0.2,0.2,0.1,0.45,0.5,1.15,0.65,0.2,0.35,0.85,0.25,0.65,0,0.1,0.8,0.6,0,1.15,0,0,0.05,1.4,0.3,1.95,0.4,0,0.4,1.5,1.15,0,0.75,0.85,0.4,0,1.1,0.55,1.2,0.7,1.5,2,0.45,0.35,1.05,0.55,0,0.2,1.3,1.35,0.4,0.35,2.25,1.85,1.25,1.75,1.75,1,0.5,0.6,0.7,0.7,0.35,0.9,1.5,0.35,2.7,2.1,0.6,1.75,1.05,1.65,1.2,2.8,2.05,1.35,2.05,1.7,2.8,2.6,1.55,1.45,2.15,2.75,1.75,1.55,3.3,0.95,1.05,3.3,3.45,2.15,3.7,1.7,2.6,1.95,3.3,4.45,1.75,2.95,2.9,3.4,2.25,4.45,2.75,2.45,2.85,3.4,3.15,5.25,4.3,2.15,1.9,3.65,1.8,4.7,3.05,4.3,4,4.55,3.25,3.1,4.3,2.7,2.4,4,5.45,3.85,4.8,2,3.35,3.85,4.75,2.7,3.75,3.15,2.05,5.25,3.25,4.75,5.15,5.85,4.25,3.6,4.15,6.05,3.15,4.05,5.5,4.9,4.75,4.65,4.4,5.3,4.85,5.25,5.05,4.5,3.25,5.85,5.75,4.45,4.2,5.4,5.35,5.5,4.55,4,3.35,4.25,4.5,3.75,4,5.15,4.4,4.2,5.05,5.45,5.1,6.35,3.75,5.15,4.35,7.15,6.95,5.25,7.2,4.45,6.2,5.35,4.45,3.9,4.65,4.8,4.45,6,5,5.55,5.75,5.75,5.45,4.4,2.8,4,2.85,5.05,4.55,6.7,7.15,2.7,4.2,1.65,4.95,4.65,4.15,4.15,2.7,3.9,3.4,1.7,3.7,2.65,4.4,3.15,3.45,3.95,3.4,4,4.2,2.8,3.15,2.95,4,2.3,3.95,2.9,4.3,3.25,2.3,1.8,2.9,2.4,1.2,2.05,3.2,2.3,2.6,3.25,2.4,2.85,2.35,3.75,4.35,2.3,3.35,1.25,0.45,2.65,2.45,1.25,1.8,1.2,2.15,1.85,1.75,1.3,2.75,1.35,1.9,1.75,1.75,1.05,1.1,2.05,0,0.45,1.2,0.8,1.3,1.75,0.5,0,0.05,1.2,2.4,1.15,0.55,0.85,0.8,0.55,0.15,1.25,0.65,0.45,0.1,0.8,2.65,0.15,0.15,1.35,1.05,0,0.95,0,1.6,1,0.9,0.35,0,0.7,0.85,0,0.85,0.65,0.35,1.45,0.45,0.75,0.5,0,0,0.7,0,0.7,0,0.65,0,0,0.2,0,0.35,0.8,0.05,0.75,0.05,0,0,0.65,0,0,1.6,0,0,0,1,0.45,0.5,0,0.85,0.55,0,0.05,0.6,1.15,0,1.25,2.45,0.3,0.45,0.45,0.55,0,0.7,0.1,1,0,0.4,0.45,0.45,0,0.55,0.85,0.15,0.9,0.7,0.6,1.8,0,1.4,0.05,1.25,0.75,0.35,0.65,0.95,0.4,0,2,0,0.85,0,0.1,1,0.15,1.3,1,1.55,1.2,0.95,0.15,2.8,1.5,1.3,0.85,1.45,2.6,0.6,1.85,0.65,2.25,2.15,0.9,0.7,0.95,2.35,1.1,2.45,1.6,1.65,3.6,1.15,1.85,2.35,3,1.95,4,1.85,3.9,1.85,2.85,5.4,3.6,2.7,4.15,3.45,6.2,5.4,5.05,3.85,4.15,3.35,2.75,4,4.2,5.8,6,3.4,3.35,3.05,2.9,4.1,3.1,4.6,3.65,4.65,2.3,5.55,4.15,3.3,3.55,5.3,2.9,5.75,3.75,3.95,5.85,4.7,5.85,6.2,6.25,5,5.95,5.15,9.35,7.55,4.4,4.5,5.2,5.8,4.85,4.9,3.9,3.3,5.25,4.25,4.9,4.1,5.7,4.65,3.75,3.35,3.35,6.8,6.9,5.25,4,5.95,3.8,3.05,6.45,4.1,4.05,3.9,5.55,4.05,4.75,3.35,7,4.4,3.4,2.8,4.6,3.95,5.85,3.55,3.95,5.25,3.85,3.55,3.15,3.75,3.45,5.75,4.2,1.35,3.95,2.35,3,5.05,3.95,3.4,3.5,2.4,2.25,3.55,3.25,2.8,4.1,2.8,4.2,2.1,5.5,2.7,3.4,5.9,4.2,4.75,2.75,3.7,2.85,3.15,2.1,4.3,4.05,1.4,1.55,4.05,1.7,4,1.9,1.85,0.9,1.85,1.45,0.5,2.45,2.7,2,2.6,1.7,1,2.7,2.4,3.3,2,2.4,2.05,2,1.15,1.2,0.7,1.55,1.25,1.75,2.95,1.4,1.15,1.5,0.4,1.15,0.45,0.7,0.75,2.5,0.2,0.8,2,0.4,0.6,1.5,1,0.25,0.2,0.7,0.1,0.2,0.55,0.8,1.45,0.7,0,2.25,0.35,0,0,1,1.5,1.15,0,1.15,0.4,0.05,0.05,0.45,1.1,1.1,0.2,0.3,0.35,0,0.1,0,0.05,0.3,0.25,0.9,0.4,0.55,0.75,0.3,0.2,0,0,1.2,0.9,1,0.25,0.7,0.4,1.3,0.3,0.8,0.4,0,1.9,0.05,0,0.05,0.25,0,0.5,0.75,0.7,0.75,0.45,0,1.05,1.85,0.15,1.2,0.8,0.85,0,0,0.35,0.1,0.45,0.45,0,0.2,0,1.25,0,1.2,0.95,0.8,1.45,1.25,1,1.35,0,0.45,0.1,0.3,0.35,0.6,0,0.7,1.4,0.4,0,0.05,0.05,1.65,0.05,1,0,1.6,0.45,0.95,0.8,1.4,0.1,0.55,0.9,0.05,0.6,0.4,0.15,1.3,1.75,0.55,0.65,2,0.9,0.1,0.85,0.85,1.65,0.75,2.65,0.85,2.2,1.45,1.15,1.45,2,1.4,1,1.65,1.6,1.35,0.65,1.55,0.7,1.6,1.05,3.15,2,1.7,1.45,1.4,1.65,3.6,1.6,2.4,0.95,2.45,1.5,3.5,1.2,0.75,3.6,3.1,1.35,0.85,2,1.2,1.35,0.55,2.95,1.1,3.3,1.65,3.3,4,2.7,3.3,1.95,4.05,2.4,2.9,2.95,2.6,1.4,2.3,3.2,2.65,2.05,2.85,2.45,3.1,2.75,2.35,2.2,4.7,3.15,3.15,2.6,0.9,3.85,4.75,4.05,2.85,3.2,2.75,1.4,1.4,2.05,3,2.85,2.95,3.35,3.3,1.95,1.9,2.6,2.45,4.4,4.7,4.35,3.3,4.15,2.75,4.1,3.55,2.15,3.2,4.35,2.35,1.8,5.7,1.75,3.1,3.6,4.1,4.55,2.45,2.9,2.3,5.7,2.35,2.55,3.45,2,3.65,4.1,4.95,3.5,3.35,5.95,2.55,5.05,2.7,4,3.25,2.5,2.8,4.2,3.55,2.25,3.55,2,5.9,3.55,3.65,3.3,4.25,3.35,3.1,1.35,4.9,3.05,2.4,2.4,3.2,5.2,1.8,3.1,3.35,3.5,1.45,3.6,4.05,4.6,2.35,1.85,1.45,2.95,3.45,0.6,2.6,2.7,1.75,4,2.55,4.1,0.6,1.95,1.4,1.5,2.85,2.8,0.75,1.95,3.05,3,2.65,1.3,2.7,2.2,0.35,3,0.2,2.3,3.05,1.75,2,0.65,0.85,2.7,0.25,2.2,1.95,1.25,2.8,2.95,1.3,2.4,3.3,0.65,2.05,2.3,1.15,0.25,1.5,0,2.4,1.5,1.45,0.55,0.4,1.6,1,1.45,0.65,0.5,1.4,0.7,1.45,2.8,0.75,0.8,1.75,2.1,0.85,0.95,2.85,0.85,0.7,2.6,0.55,0.8,0.7,0.55,1.45,0.85,0.75,0.05,1.4,3.05,0.45,1.3,0.35,1.75,0.05,0.95,0.3,1.1,0.2,1.3,2.05,1.2,0.95,0.9,0.4,0.65,0.85,0.25,0.9,0.35,1,0.75,0.3,0.1,1.55,0.65,0.95,0.95,1,0.1,1.25,0,0.05,0,0.4,0,0,1.35,1.1,0.55,0.65,1.9,0,0.4,0.35,0,0.6,0.55,0,0.45,0.4,0.95,1,0.95,0.9,1.7,0.25,0.05,1,1,0.35,0.3,0.05,0.2,0.25,0.55,0.55,0.35,0.2,0.95,0.75,1.1,1,2.25,0.4,0.35,0,0.05,1.45,0,1.85,1.2,0.25,0.55,2.65,0.65,1.4,1.95,0.75,0,2.45,0.6,2.05,0.4,0.5,3,0.3,0.25,1.3,1.65,0.95,2.1,1.9,1.4,1.6,1.45,0.5,2.8,1.45,3.7,1.85,2.4,2.05,2.55,1.55,0.1,1.4,1.85,3.45,1.9,0.65,2.6,3,3.5,1.5,1.25,1.5,3.65,1.9,4.05,2.25,2.35,2.7,2.95,2.75,2.4,1.85,1.55,3.65,3.6,3.5,0.55,2.4,3.65,2.75,2.65,3.35,2.25,2.35,5,1.85,2,4.15,2.8,6.2,2.35,1.05,2.9,3.55,3,3.85,4.05,4.15,4.3,2.7,4.15,3.35,4.8,1.95,3,3.1,2.75,3,4.05,3.3,6.35,2.7,4.5,4.1,3.05,4.9,3.45,2.55,2.7,2.1,2.95,4.1,1.65,2.1,5.05,3,2.05,5.7,6.05,4.05,5.45,3.75,3.2,1.75,4.3,2.1,2.75,3.8,1.75,3.1,5.3,5.45,4.5,2.15,4.6,3,3.55,2.3,1.05,3.7,3.9,2.2,3.45,2.2,4.5,1.95,3.8,1.9,1.75,2.95,4.35,2.4,4.4,2.85,4.4,5.45,1.95,5.4,4.05,1.3,2.4,3.35,4.45,2.75,1.85,4,2.7,2.05,2.1,2.9,3.5,2.05,4.75,3.05,2.4,4.35,2.8,1.75,3.3,2.4,2,3.05,2.3,1.6,1.7,3.3,2.15,2.9,2.75,2.05,2.05,3.55,2.45,3.45,1.6,1.2,2.3,2.95,2.45,2.45,0.8,3,1.25,1.25,2.95,2.15,1.5,2.15,2.95,2.45,1.8,0.65,3,0.6,2.1,3.4,2.55,1.65,3,1.6,3.9,1.85,2.3,2.55,2.25,2.05,2.1,2.3,1.65,2.05,2.35,1.7,1.75,1.65,1.55,1,1.3,1.85,1.2,0.6,0.2,2.05,2,0.1,0.35,1.25,1.75,1.2,0.35,1.8,2.2,0.65,0.75,1.3,1.1,0.25,1.45,0.85,1,0.75,1.05,1.2,0.95,0.3,1.15,1.75,1.45,0.2,0.65,2.25,2.05,1.5,0.55,0.5,0.05,1.25,1.25,1.1,0.2,0.7,0.7,0.4,0,0.45,0.4,0.1,1.25,0.75,0.45,0.05,2.25,0.8,0.45,0.45,0,0,0.65,0.25,0.05,0,0.2,1.3,0,0.35,1.4,0.85,0.45,0.15,1.05,1.1,1.4,0.8,0.65,1.15,0,0,0.5,0,0.25,0.8,0.1,0.05,0.95,0.05,0,1.8,0.1,0.65,0.2,0.05,0.25,0.9,0.9,0.1,0.5,1.1,0.8,0.35,0.35,0.8,0.25,0.45,0.95,0.15,0,1.05,0,0.3,1.1,0.95,0.45,0.9,0,1.45,0.2,0,0.55,0,0.15,0.15,0.85,0.6,0.25,0.1,0.7,1,0,1.15,1.45,1.2,0,2.15,1.45,0.95,0.55,0.95,0,0.8,0,1.35,1.1,1.35,2.5,0.55,1.3,0.9,3.3,1,1.2,3.8,0.35,2.3,0.05,1.4,2.95,1.15,0.05,2.7,0.9,1.45,0.85,3.45,1.3,2.25,2.05,1.85,1.45,2.15,2.25,2,1.75,2.75,1.75,0.85,1.55,2.85,3.4,1.5,3.2,4.6,1.4,2.05,2.95,1.9,5.75,2.15,2.7,5.7,1.05,2.1,1.4,4.75,4.75,3.9,6.65,4.05,3.45,3.2,2.35,2.7,4.95,4.35,3.3,6,5.2,4.85,2.5,5.3,4.6,5.7,3.85,4.6,5.1,5.1,6.15,3.6,6,3.95,3.4,2.65,2.7,4.9,6.8,4.25,5.25,4.25,3.1,2.35,5,5.35,1.6,4,4.2,3.85,5.15,2.4,3.65,4.7,5.1,5.25,4.9,6.05,3.25,3.85,6.2,4.4,6.15,4.9,7.05,4.75,4.75,3.35,3.75,6.15,3.5,4.85,3.2,3.85,3.4,3.5,4.15,1.85,5.15,4.25,6.25,4.1,5.1,1.6,3.25,5.8,2.7,2.75,2.35,5.5,3.9,5,6,2.5,6.4,2.9,4.25,2.45,5.05,4,2,5.7,3.4,1.8,2.4,3.35,3.3,6.55,2.15,5.05,2.2,1.1,4.35,3.85,3.65,3.45,3.15,3.75,4,3.35,2.7,2,2.6,1.35,2.85,4.2,2.45,2.15,3,2.95,5.05,0.6,4.35,2.3,3.1,3.15,1.85,2.15,1.9,2.65,3,1.45,1.15,0.8,1.35,2.9,1.5,4.4,2.1,0.35,1.8,2.4,1.65,1.8,2.3,1.75,1.95,1.35,0.45,2.85,0.65,0.45,2.4,1.3,0.9,1.8,1.9,2.9,0.8,1.3,0.8,0.85,0.4,0.5,1.2,1.5,2.25,1.7,0.9,0.55,1.15,0.5,0.8,1.35,0.4,2.15,0.15,0.65,2.7,0.4,2,1.7,0.4,1.2,2.75,0.5,0.85,1,1.1,0,1.15,0.3,0.65,0,0.95,1.3,0,0.5,0.45,0.95,0,0.4,0.2,0.75,0.4,0.35,0.05,0.35,0.15,0.55,1.6,0.75,0.15,0,0.55,0.3,0.5,0.2,0.5,0,0.45,0.15,0.4,0.1,0.15,0,0.05,0.1,0.2,0.75,0.9,0.8,0.1,1.4,0.05,0.45,0,0,1.6,0.3,0.55,0,0.9,1.85,1.05,0.5,1,0.4,0.7,0.4,0.15,0.15,0.25,0.75,0.05,0.55,0.25,0.3,0.9,0,0,0.05,0,0.6,0.75,0.85,0,0,0.15,0,0.7,0.4,0.2,0.2,0.85,0.45,2.15,0.4,0.75,0,0.95,0.45,2.1,0.7,1.2,0.7,0,0.55,1.25,0,0.55,0.35,0.45,1.95,0.25,1.1,0.5,1.15,0.8,0.65,2.85,0.75,0.2,1.7,0.85,0.45,0.35,0.65,0.25,0.55,3.95,1.25,1.45,2.35,2.75,1.6,1.05,2.5,1.6,0.05,1.8,2.4,1.8,0.75,2.8,1.85,1,2.65,1.8,0.95,1.25,2.7,1.45,1.5,2.05,3.25,1.65,3.7,3.25,2.15,3.55,5.75,3.45,3.45,2.25,2.1,2.4,2.3,1.35,3.25,4.3,6.55,3.6,5.7,4.45,4.65,2.45,4.25,3.45,3.8,4.05,4.3,3.9,4.35,3.7,4.65,4.75,7.5,5.15,3.7,4.55,6.1,9.4,4.6,2.45,3.7,3.5,4,5.9,3,7.95,4.9,5.85,4.7,4.65,4.25,5.55,3.35,4.35,4.05,5.5,3.6,6.6,6.25,8.1,3.7,6.2,4.2,5.2,6.4,7.15,4,4,5.45,6.65,5.4,6.5,5.05,5.3,3.1,6.95,4.3,7.55,3,5.9,4.3,5.6,3.25,5.1,6,6.4,6.6,6.1,8.85,2.7,3.85,4.2,4.5,6.7,3.5,3.9,5.85,5.95,6.4,6.55,4.05,2.7,6.15,5.1,8.95,4.6,3.4,4.6,4.55,7.2,3.65,4.95,6.35,6.75,2.55,3.7,2.05,4.15,3.25,4.5,3.95,6.25,3.15,4.5,6.5,1.55,3,5.25,2.15,3.3,3.6,2.75,1.25,0.2,4.4,4.1,3.35,5,3.7,4.65,3.8,2.35,4.5,3.5,2.25,3.9,4.55,3.85,3.15,1.45,2.8,2.3,1.6,1.65,1.25,0.35,2.4,3,2.4,2.55,1.45,2.5,0.9,2,0.8,2.5,0.9,1.1,3.5,2.1,3.05,2.2,3.25,0.4,1.15,0.75,0.45,1.6,0.7,2.2,0.75,1.05,3,1.9,1.6,1.3,2.5,1.75,0.8,1.2,0.9,2.05,0.8,0.2,1.6,1.2,1.2,0.55,1.95,0.05,1.05,1.35,0.85,0,0.8,0.9,1.3,0,1.95,1.15,1.15,1.5,0,0.9,0,0.55,1.5,1.65,0,1.3,0.5,0.6,0.85,1.25,0.65,0.15,0,2.3,0.15,0.55,1.7,1.5,0.15,0.55,0.7,0,0,0,0.8,0,0.2,0.2,0.45,0,1.7,0.4,0,0.95,0.25,0.75,0.35,0.15,1.15,0,2.2,1.6,1.7,0.7,0.05,0.55,1.4,0.2,1.2,1.5,0.6,0.25,0.2,0.65,0.8,0.8,0.1,0.8,0.95,0.7,0,1.55,1.1,1.5,1.1,1.8,0.95,0.9,1.25,1.05,0.05,0,0.05,0.15,0,0.5,0.7,1.4,0.7,3.9,0.9,0.2,0.8,1.05,2.25,0,0.05,1.45,0.65,2.4,0.55,0.7,2,0.4,0.55,1.9,0.35,1.1,1.3,0.85,3.75,2.6,1.85,0.3,2.15,1.15,1.55,2.5,3.7,0.3,2.4,2.7,2.3,2.4,2.95,1.4,2.5,2.15,4.15,0.4,2.35,3.05,2.35,3.8,3.75,3.35,2.05,2.3,2.5,2.05,2.4,3.9,5.2,3.15,0.85,3.7,0.45,1.95,2.95,3.45,3.35,3.4,2.75,7.1,7.45,1.7,1.15,6.7,3.8,3.85,2.95,4.85,6.15,2.6,3.8,1.8,5.9,7.05,6.15,6,6.6,4.9,1.75,7.6,6.8,2.4,6.3,9.15,5.25,4.75,4,6.8,5.25,5.2,5.45,4.7,6.15,7.2,5.2,5.4,5.85,8.95,5.25,6.15,4.65,7.7,4,10.1,4.85,7.05,10.45,6.6,6.65,6.6,5.8,11.45,10.8,4.3,7.95,8.6,4.8,7.25,5.55,5.45,5.3,8.2,5.85,7.85,11.15,6.1,8.65,4,8.35,8.95,8.1,9.35,9.7,5.7,6.45,5.45,8.4,4.1,6.2,7.2,7.15,3.9,7.4,7.8,6,6.4,8.85,5.2,7.15,6.35,3.75,4.8,8.05,4.6,7.4,4.75,10,6.85,11.05,5.4,7.85,7.15,5.15,3.65,5.4,4.3,4.95,8.9,5.65,2.4,4.9,5.3,6.25,10.05,4.55,6.9,5.9,3.75,6.6,4.65,2.6,5.15,3.7,5.35,3,3.95,5.2,3.1,5.4,5.1,3.55,3.55,7.35,1.7,4,5.2,0.8,2.2,3.15,2.9,2.5,3.05,1.8,1.8,1.4,2.45,4.55,2,2.2,3.8,1.95,4.45,2.65,1.6,4.45,1.6,4.05,2.45,2.35,2.95,1.05,3.05,3.25,3.35,3.65,2.25,1.4,2.8,2.05,1.8,2.35,3.15,1.9,2.15,2.45,3.05,0.6,1.15,0.85,1.6,1.15,3.05,0.2,4.3,2.05,0.8,0.4,0.2,0.3,0.2,0.8,1.05,1.05,1.25,0.45,1.15,0.85,0.7,2,1.35,1.1,0.7,0.95,2,2.4,1.1,1.55,2.2,0.2,0.75,2.9,0.95,1.1,0.2,0.5,0.35,2.4,0,0,0.95,1.9,0,1.95,1.2,0.55,0,0,3.05,0.05,1.4,0.8,1.25,0.15,0.45,2.35,2.1,0,0.55,0.9,1.4,0.5,1.15,0.45,0.7,1.35,0.4,0.5,0.25,0,1.35,2.1,1.55,1.95,0.25,0.65,0.95,0.7,2.95,3.75,1.2,1.5,1.65,3.35,0.35,1.95,0,1.85,2.25,1.25,0.25,1.05,0.1,0.35,0.55,2.75,1.1,1.25,1.55,1.3,0.55,2.65,0,3.05,0.2,0.8,1.65,0.75,1.15,1.4,1.15,0.55,2.3,5.25,2.1,1.9,3,1.8,0.65,0.55,1.65,0.25,3.5,2.45,1.15,2,2.25,4.6,1.85,0.55,1.35,0.85,4.2,4.05,1.25,2.05,2.6,3.05,4.25,1.4,2.35,2.3,1.2,1.75,3,3.05,2.85,3.7,4.6,2.85,3.85,2,3.55,1.55,3.6,4.1,2.75,2.25,2.05,8,3.9,6.7,1.6,3.15,5.85,4.1,1.55,3.65,5.05,4.65,6.35,6.6,5.45,4.65,3.95,5.8,5.4,4.65,6.45,7.35,5.55,6.2,2.9,6.8,4.7,9.65,4.85,3.35,6,4.7,11.9,6.1,7.2,6.4,6.45,9.75,7.55,6,7.25,7.2,8.3,7.2,4.45,6.45,11.8,6.25,5,8.05,6.95,9,8.65,6.8,11.75,6.3,6.8,11.35,7.4,8.55,9.95,10.9,6.7,8.55,9.45,6.7,9.95,8.8,11.5,8.7,10,11.15,6.3,10.7,8.55,7.6,6.25,8.4,11.85,11.6,11.35,9.5,6.2,8.65,9.1,11.1,11.15,8.4,7.25,10.35,6.75,7.75,8.9,7.25,7.4,9.05,8.5,8.25,6.8,9.75,7.25,7.8,7.9,8.4,12.6,9.9,8.9,9.25,10.15,10.1,9.55,6.95,6.75,8.5,6.65,10.85,8,9,6.5,5.05,8.25,7,5.35,8.45,9.25,4.2,8.55,7.5,8.95,6.8,8.6,6.9,6.65,9.05,6.9,5.7,4.75,4.25,5,3.95,5.35,7.1,9.5,9.55,5.3,10.2,5.25,3.75,4.4,3.8,3.15,8.25,6.15,6.05,3.6,2.45,6.3,3.6,6.8,1.8,4.3,5.45,2.8,6.35,2.75,2.45,6.2,4.75,4.3,3.85,1.1,3.45,3.05,2.15,1.65,2.55,3,2.75,2.6,6,3.35,5.15,5.65,0.55,1.4,0.65,2.3,3.5,3,1.75,2.75,3.7,1.6,1.95,2.35,2.3,2.2,3.95,0.5,2.7,1.35,2.5,2.25,1.85,1.55,1.2,0.15,3.35,1.9,2.2,1.55,0.3,0.9,0.25,1.8,2.2,2.05,1.9,0.95,0.5,1.55,1.55,1.1,1,0,0.3,1.2,0.6,2,1.25,1,3.65,1.7,0.8,1.7,0.35,0.05,1.95,0.8,0.7,0.4,0.6,0.95,0.7,0,2.5,0,0.15,1.05,2.45,1.5,0,0.2,0,1.1,0.6,0.25,2,1.75,1.85,0.35,0.05,1.2,1.4,1.1,0.8,0.2,1.1,0,0.55,1.35,0.3,4.25,2.15,0.8,2.15,1.55,1.1,0.7,0,0.75,1.15,2.1,0.95,0.5,0.8,1.75,2.2,2.3,0.25,2.8,1.75,2.3,0.75,1.3,0.6,0.25,1.4,1.2,1.85,1.55,0.65,2.25,1.75,3.15,1.45,2.65,1.45,1.65,2,1.4,5,1.75,1.75,2.65,1.3,1.5,2.8,1.8,1.55,2.6,4.9,0.7,3.55,3.2,3.7,1.7,1.6,2.6,4.85,4.15,3.45,3.95,1.9,1.4,2.85,4.05,5.6,3.25,4.65,2.5,3.75,2.35,2.05,3.15,2.7,3.5,2.45,6.35,5.9,4.1,4.8,5.8,5.75,2.2,2.4,6.5,5.75,3.45,6.55,9.4,4.3,7.45,5.45,4.1,7.5,5.8,6.5,7.5,6.25,8.45,7.3,7.55,11.8,5.5,9.2,6.95,10.85,7.75,7.65,8.55,9.65,8.3,7.45,8.8,8.5,12.55,3.65,10.25,8.95,6.6,7.45,5.85,12.1,4.35,9,9.5,6.25,7.35,8.65,7.1,9.45,8.85,12.3,8.8,12.5,6.55,11.1,6.85,7.7,10.65,6.8,8.45,10.25,11.55,10.75,9.2,9.6,13.95,11.65,13,11.2,9.6,8.55,7.75,13.95,8,6.55,8.45,8.35,11.55,11.5,12.5,9.8,11.85,9.65,12.25,11,12.5,12.45,8,12.7,9.25,9.95,12.75,12.15,7.85,13.3,10.3,14.8,10.55,11.65,9.15,12.45,10.9,9.75,11.6,11.3,8.85,8.45,10.5,5.95,11.5,11.35,9.45,10.25,12.25,9.95,6.1,8.2,12.5,10.55,8.3,10.85,5.65,9.35,7.55,8.75,5.55,8.65,8.65,5.45,6.85,10.55,6.45,9.2,8.1,7.15,8.05,6.55,7.05,8.85,8.1,3.65,8.7,4,4.65,6.75,7.85,8.95,3.45,4.7,3.8,4.7,6.6,6.45,3.3,4.35,3.7,4.6,3.85,5.3,4.9,4.8,4.75,3.45,2.75,6.5,6.85,3.2,1.95,5.6,4.5,6.5,3.1,5.1,3.85,3.75,4.95,3.1,2.7,6.7,2.3,5.4,3.45,4.35,3.7,3.05,2.35,0.75,2.9,3.2,3.05,2.7,2.1,1,1.05,4,2.4,2.4,3.25,1.15,3.55,2.2,1.55,0.95,0.65,2.8,1.4,3.3,1.95,2.7,1.7,1.7,2.1,2.8,1.1,4.05,0.15,3.25,1.7,1.5,2.55,1.4,2.25,1.6,1.95,1.6,1.95,0.85,1.4,2.8,1.95,0.5,2.15,0.9,1.05,1.05,1.05,1.5,1.95,0.55,1,0.8,0.2,0.7,0.8,0.8,0.3,1.15,1.7,0.6,0.95,3.3,0.6,0.85,1.7,2.5,0.55,1.05,0.95,2.25,0,2.55,0.3,1.85,0.1,0.1,1.75,1.65,0.95,2.5,0.4,1.15,4,1.15,1.5,0.85,1.7,0.5,2.05,1.55,2.55,0.75,0.35,3.3,1.35,0.6,1.3,2.75,0.4,2.25,1.7,0.25,2.65,1.3,0.55,0.25,1.45,3.05,2.25,0.95,1.85,3.35,2.25,1,2.5,1.3,0,1.9,3.4,3,0.95,3.9,1.45,2.8,4.3,5,1.35,2.45,3.8,2.5,2.85,5.05,3.55,2.3,1.9,2.8,4.4,4.85,2,4.35,1.85,3.3,4.1,4.55,4.85,5.7,5.05,4.65,5.3,2.9,2.1,5.6,4,3.1,3.8,5.7,7.1,5.8,5.9,3.1,6.7,6.8,5.75,4.85,5.05,8.15,5.95,5.25,7.65,10.8,7.3,5.7,4.8,6.85,8.9,7.5,7.3,4.25,7.6,11.55,11.6,6.3,9.05,9.35,8.55,7.35,10.45,9.95,7.45,10.05,9.35,9.35,10.2,8.35,8.6,8.5,12.8,10.1,8.75,9.8,12.5,10.8,14.9,9,10.85,8.55,12.7,10.8,9.5,11.3,13,13.4,12.6,11.3,15.1,10.45,7.35,11.05,13,11.75,17.4,14.75,13.1,13.85,13.85,12.35,10.4,13.3,11.6,10.2,12.7,14.4,11.55,7.35,13.95,11.3,12,14.4,19.55,11.15,10.15,12.75,11.2,14.6,10.85,15.05,17.9,16.5,9.25,13.85,13.85,14.35,13.4,10.7,15.55,14.25,12.6,10.55,13.7,12,15.2,10.25,15.2,14.1,13.35,10.8,13.75,14.75,13.9,14.3,10.3,11.95,14.5,15.2,8.8,9.4,11.55,8.95,13.25,13.35,12.05,7.4,13.25,6.3,15.25,5.25,11.35,11.55,10.6,8.1,9.5,8.3,10.4,7.7,7.15,11.5,10.25,10.1,8.35,9.05,11,8.7,7.7,9.4,7.1,9.05,9.7,7.75,11.4,9.35,5.2,9.45,8.9,8.65,8.95,6.55,12.8,6.05,8.85,8.75,5.55,9.05,2.9,8.95,2.85,7.5,3.55,6.35,6.15,6.75,4.7,3.55,5.9,3.85,6.7,8.05,7.8,6.8,6.75,4.75,6,6.2,6.2,4.8,4.55,4.2,4.65,1.75,3.6,4.6,4.05,6.4,3.35,3.55,4.25,5.15,4.4,1.95,4.45,2.6,4.3,2.05,2.65,2.85,4.55,2.05,4.5,1.75,3.35,4.7,1.8,3.25,3,4.95,2.55,4.1,2.15,1.6,0.85,2.5,3.1,4,4.05,1.45,1.4,0.95,2.2,0.6,2.35,2,1.65,1.75,2.5,1.2,1.8,1.55,2.6,1.65,1.9,1.65,1.45,2.55,3.7,0.75,1.5,1.7,3,2.9,3,1.25,3.3,1.4,1.1,1.8,1.8,1.65,2.05,2.85,1.35,1.35,0.8,2.3,0.9,2.6,3.2,1.9,1.15,1.55,0.9,2.55,0.5,1.45,2.5,1.9,3.9,3.45,1,1.9,1.95,1.3,1.45,2.25,2.8,1.5,0.8,2.9,3.1,3,4.9,5.7,0.4,1.35,1.05,2.5,4.15,3.55,3.3,1.5,0.9,2.9,3.7,1.9,4.6,4.75,2.6,2.45,3.45,1.2,1.95,4.15,5.25,2.95,3.85,4.25,5.25,8,4.3,3.55,2.35,0.4,2.95,5.15,3.8,2.7,3.35,6,2.85,5.8,4.25,6.05,6.65,6.1,5.2,7.6,4.2,3.8,5.3,5.45,6.75,5.9,5.75,7.5,10,8.75,9.8,2.8,5.95,9.45,2.8,5.85,8.85,4.65,8.6,9.9,4.5,5.05,8.4,7.25,8.05,14,9.6,12.5,9.05,9.8,12.95,7.4,11.55,11.75,11.4,8.15,13.7,10.4,11.75,10.8,10.95,12.15,14.1,18.1,13.6,13.55,14.4,16.15,13.5,15.65,17.65,9.4,10.1,12.55,12.8,14.55,13.1,12.5,14.5,12.2,19.25,15.85,16.5,13.15,14.65,12.3,15.85,13.85,12.95,14.95,11.35,12.4,12.45,18.2,10,17.35,14,14.8,17.7,16.25,20.95,15.1,17.5,14.25,13.55,18.1,15.5,15.55,16.5,11.95,16.05,17.55,14.8,15.95,16.85,15.75,18.55,12.45,18.45,14.85,15.15,19.35,10.35,16.3,15,13.6,15.55,19.55,16.3,13.05,12.3,12.65,16,15.7,16.35,15.75,11.65,16.2,14.85,15.5,12.85,16.4,17.15,14.75,19,13.85,16.35,13.15,13.7,12.1,16,16.55,17.2,16.7,15.05,13.65,14.1,16.35,11.9,17.6,12.1,12.05,11.05,15.35,13.5,14.35,13.75,16.6,16.15,12.25,15.05,9.4,8.2,10.45,11.65,12.5,11.3,7.95,12,12.3,11.4,9.35,14.05,10.75,8.9,18.05,9.6,9.8,13.55,10.2,8.65,9.7,9.5,11.55,10.75,13.5,8.65,4.85,8.45,7.05,5.25,9.4,5.3,7.1,9.45,10.1,8.85,9.25,6.7,6.2,9.1,3.25,8.85,6.55,8.15,8.65,6.15,6.3,5.4,7.4,9,8.2,3,6.05,5.95,4.85,3.6,7.6,5.85,3.55,6.3,6.5,5.85,5.3,7.4,4.4,1.25,7,4.9,3.85,4.1,3.5,5.6,3.5,4.55,3.25,4.55,2.45,4.05,4.35,1.9,2.3,6.8,3.1,4.55,4.65,3.55,3.75,3.3,5.4,2.35,3.05,1.9,3.45,3.65,1.25,4.15,2.45,2.65,2,1.25,0.95,1.9,2.1,2.95,3.8,2.15,4.3,4.45,3.1,2.85,3.4,1.75,1.75,2.75,2.4,2.55,2.95,4.6,1,1.6,1.8,2.3,1.85,3.8,2.4,3.8,1.7,2.25,4.6,1.7,1.8,3.9,4.25,4.35,2.6,1.15,3.8,0.55,3.35,2.45,2.9,4.45,3.45,2.7,4.55,2.5,2.55,2.55,3.6,3.55,1.9,4.55,5.3,5.1,3.15,5,4.7,2.95,4.7,4.15,5.9,4.45,5.2,3.45,5.1,5.65,3.8,3.95,6.05,7.15,6.2,1.55,3.15,3.65,5.45,5.45,6.3,6.9,6.35,6.65,5.35,5.65,3.1,6.55,6.5,3.7,3.9,4.85,7,9.7,3.75,6.55,7.5,5.05,7.65,5.15,6,6.35,9.5,8.6,8.95,8.45,7.9,10.7,5.75,6.9,8.7,10.5,6.65,11.6,9.9,9.05,7.75,9.35,7.2,7.75,9.85,10.7,12.65,7.75,17.7,15.25,16.15,9.85,9.4,10.95,9.6,11.75,7.65,18.4,15.4,10.15,13.25,13.6,13,17,10.6,17.7,12.5,13.95,11.75,12.35,13.1,13.7,18.3,17.2,16.4,13.4,15.2,19.95,17.8,20.5,10.2,20.6,21.05,18.8,19.9,18.7,17.2,14.75,21.5,20.75,18.65,20.05,18.75,15,16.6,19.2,20.05,17.65,15.5,21.75,17.8,12.85,17.1,19.65,16.85,16.6,23.75,20.95,20.05,18.95,25.15,20.7,17.45,21.2,18.2,20.15,14.5,20.65,17,19.55,22,24.65,23.05,22.55,17,18.95,15.95,21.15,22.2,19.6,18.25,16.45,17.95,14.5,18.95,21.15,22.25,19.45,18.4,21.95,16.9,23.75,17.5,21,17.9,19.7,20.6,17.2,18.2,19.45,17.4,21.1,22.65,17.05,19.75,22,16.1,17.35,13.6,18.2,18.05,18.05,19.05,18.2,18.6,16.25,20.8,19.85,14.75,14.95,17.25,17.85,11.95,16.3,16.4,15.35,15.2,15.7,17.6,16.45,12.6,12.4,16.05,14.95,14,13.3,12.3,19.4,10.05,9.15,15.8,15.7,10.6,15,11.55,11,10.85,11.75,12.9,18.35,9.15,9.65,8.2,13.95,9.9,11.75,12.95,11.55,12.7,7.95,10.15,11.5,8.35,9.3,15.35,10.95,6.85,6.3,9.8,8.5,11.2,7.1,11.35,8.75,7.55,7.7,5.9,9.1,6.15,4.55,5.2,8.25,1.85,7.1,5.4,5.4,10.05,8.35,4,8.55,5.8,7.15,7.05,4.65,7.1,4.4,5.5,5,5.95,11.9,9.85,3.85,4.3,7,6.7,4.15,4.3,3.65,8.1,6.8,2.4,5.6,4.35,6.25,5.1,5.05,5.1,1.6,6.45,5.5,3.25,3.65,1.95,5.15,5.15,5.55,2.75,3.3,4.3,5.55,3.65,4.75,4.8,4.3,4.25,3.65,1.25,3.45,3.7,5.25,2.75,4.65,2.95,4,2.05,2.1,4.25,3.85,5.35,3.15,4.35,1.35,4.25,3.2,4.1,3.7,6.65,4.05,4.5,3.65,2.75,7.75,4.65,4.55,6.8,5.4,2,1.55,3.1,4.25,3.35,3.7,6.3,5.7,1.2,4.85,6.05,3.35,6.3,3.15,0.85,3.5,1.45,3.95,5.6,6.3,6.75,5.5,6.7,6.35,5.9,7.4,5.95,6.95,5.8,6,3.35,4.3,8.5,2.95,4.55,7.85,4.7,9.25,4.65,6.4,7.1,7.45,7.95,5.5,10.15,7.9,5.95,6.3,8,9.45,11.45,10,6,9.5,6.45,7.55,10.05,10.8,10.75,7.4,6.5,11.3,10.7,13.2,11.25,9.75,9.1,9.65,6.1,16,8.6,10.95,13.7,10.05,19.45,13.55,12.35,12.15,15.2,14.5,9.95,15.1,11.9,14.65,14.85,11.75,14.6,17.7,8.7,13.8,15.3,11.5,19.1,18.55,14.2,16.3,15.15,17.5,17.8,16.2,22.1,19.85,19.1,17.8,19.3,18.4,19.25,19.8,18.5,17.15,20.65,21.05,19.95,16.75,16.7,19.45,19.3,21.95,23.95,23.35,24.8,18.05,24.95,21.4,24,23.55,17.55,23.65,20.3,21.05,22.15,18.1,22.75,24.8,22.95,21.95,21.75,18.95,23.05,25.6,22.35,19.85,23.15,22.45,26.7,17.8,16.7,23.45,19.6,21.5,22.4,19.9,27.1,24.2,24.1,20.35,22.8,25.95,22.65,21.85,23.05,19.5,24.75,23.05,26.4,22.25,26.5,21.4,21.25,27.15,23.8,27,22.9,26.95,22.75,20.15,22.35,16.85,22.7,21.95,20.1,15.1,22.35,20.35,20,20.75,20.75,18.6,25.35,19,25.7,16.25,21.75,21.8,19.7,19.25,12.55,20.9,15.75,17.25,21.4,18.75,21.8,18.9,23.45,14.55,22.1,17.85,19.3,17.2,18,17.6,19.9,16.7,17.6,14.95,17.65,21.9,14.7,15.8,18.75,20.65,12.7,17.05,21.1,11.65,12.15,16.35,13.85,17.1,16.95,18.6,11.85,10.9,13.65,14.8,9.25,14.45,12.25,15.05,13,10.15,11.6,10.9,8.6,12.45,13.6,13.1,11.5,13.6,12.5,11.05,10.2,12.75,8.95,11,6.5,7.7,7.45,7.65,8.85,10.75,12.75,9.15,7.35,11.6,10.2,7.4,7.4,6.7,8.7,8.75,4.7,7.3,9.05,8.1,4.6,8.2,7.85,9.9,3.1,11.2,6.3,6.65,7.25,5.4,6.55,6.95,5.2,4.3,8.1,5.4,5.85,8.85,3.3,5.9,5.95,7.35,5.75,4.4,4.35,3.95,5.15,5.55,7.8,4.8,5.9,7.25,4.4,1.6,6.1,6.8,5.25,3.3,4.85,6.45,4.8,6.45,4.15,5.85,5.6,5.65,5.7,5.05,5.35,6.45,7.45,4.15,5.05,6.85,4.45,7.8,4.9,4,2.9,5.75,4.25,5.8,3.9,4.45,7.15,5.75,4.35,5.45,6.5,3.6,8.8,6.3,1.95,5.45,6.05,4.65,3.25,5.7,5.6,4.3,5.85,5.3,4.3,4.95,6.15,5.8,7.6,7.9,6,5.2,4.95,5.6,5.85,8.05,10.15,5,7.05,8.3,6.2,9.4,6.3,6.55,6.5,7.95,6.5,5.85,8,8.05,6.25,6.4,7.25,6.85,8.35,6.3,9.6,10.85,9,10.75,8.6,8.45,8.8,11.05,8.9,10,11.8,12,13.9,11.2,12.55,10.35,13.75,8.15,12,14.45,10.75,15.65,11.4,12,16.75,15.05,16.45,13.2,14.6,16.7,10.55,15.6,15.95,10.45,15.7,12.55,17.2,13.7,16.65,13.55,14.55,17.9,20.4,12.45,17.25,17.15,21.2,17.8,13.25,20.2,21.25,16.05,21,20.35,16.8,22.45,18.4,13,23,22.05,23.7,17.3,19.2,23.35,21.7,24.8,16.85,25,23.75,21.85,21.05,21.9,18.65,23.65,22.05,20.45,24.35,25.05,27.45,23,21.85,18.25,23.75,26.95,21.35,22.6,21.35,23.6,26.15,22.55,23.95,23.35,27.85,29.1,22.1,32.4,25.35,25.45,25.65,27.45,24.4,24.4,32.55,28.6,26.25,23.95,26.95,21.1,21.55,24.1,19.8,24.25,29,26.75,24.75,22.2,23.4,27.65,21.35,25.85,24.4,26.3,26.45,27.5,28.75,22.1,24.95,21.4,23.9,28.2,22.85,22.1,17.75,27.4,25.95,27.85,20.95,26.75,22.9,23.3,20.55,21.15,27.9,21.45,27.85,23.6,22.25,25.1,24.4,22.05,22.7,22.35,22.35,22.8,22.9,23.95,23,22.75,20.85,17.6,19.6,22.55,25.25,19.2,22.95,24.9,22.15,19.7,20.95,23.05,20.05,21.05,17.45,13.75
18.9,19.5,18.1,19.8,21.75,18.6,24.7,23.5,19.9,17.85,19,20.95,19.3,22,18.35,23.7,20.4,20.8,20.05,19.05,20.75,19.65,20.15,16.05,23.3,16.65,21.55,23.45,21.25,19.65,19.45,22.5,22.6,20.75,17.5,23,21.4,19.8,21.6,10.8,19.95,16.65,16.15,12.9,16.95,12.75,15.1,12.6,15.35,14.05,16.55,14.6,11.85,16.1,16.15,10.45,9.2,14.1,12.25,10.55,11.5,11.8,8.75,11.2,12.85,11.85,6.45,12.45,10.6,13.3,12.5,15.95,13,13.35,15.6,11.4,12,14.4,14.55,16.35,19.7,13.7,19.75,21.7,24.65,22.5,26.2,30.85,26.7,27.25,31.9,31.35,34.1,36.5,35.7,41.2,37.4,37.35,40.9,46.9,46.7,49.4,49.45,48.15,52.35,55.55,54.4,53.6,49.2,52.3,50.85,55.25,52,52.9,58.95,57.25,52.95,55.2,55.05,49.35,51.5,44.35,47.7,45.55,43.05,39.65,41.9,44.35,43.1,44.15,42.65,41.65,37.7,41.65,40.8,34.7,33.15,30.55,33.35,31.75,33.45,37.45,39.9,41.5,44.45,45,50.75,66.3,69.05,83.2,100.25,110.85,128.45,137.55,155.7,173,189.15,200.7,223.9,243.05,259.15,282.35,292.6,311.7,328.95,342.55,366.35,384.2,397.25,413.15,426.55,447.3,465.15,478.65,491.05,504.15,517.4,527.75,544.3,555.05,570.75,577.05,586.9,599.8,610.85,622.25,628,633.75,656.05,659,663.55,675.4,681.55,689.3,703.45,700.25,724.1,718.45,723.85,732.85,747.05,748.75,758.65,759.05,766.5,768.55,768.85,782.35,783.5,783.45,790.5,801.2,799.05,799.4,804.95,805.1,816.7,815.15,809.7,825,825.05,824.15,833.85,835.05,833.15,824.35,837.95,829.5,834.6,834.85,840.25,835.8,833.55,834.05,839.85,840.15,836.3,839.7,839.15,840.65,837.7,835.75,831.45,835.5,832.05,827.9,823,817.5,819.45,821.5,819.5,809.9,809.05,806.25,800.3,785.15,792.35,798.5,790.95,787.85,778.5,771.3,767.95,761,758.6,751.45,751.3,741.3,742.65,731.3,730.35,734.3,719.65,714.35,701.3,702.7,696.9,689.7,680.75,665.4,669.6,660.1,654.8,645.4,638.85,628.85,622.6,617.6,612.5,608.5,596.25,588.55,582.7,570.5,573.45,564.4,556.4,560.2,550.25,540.85,539.75,536.4,529.75,531.5,528.75,519.6,516,509.9,515.05,508.4,504.7,503.85,496.15,492.5,493.15,489.35,488.75,479.4,477.65,479.6,470.7,463.25,461.9,461.15,458.8,455.55,455.4,451.75,446.45,451.85,444.4,439.7,440,440.2,439.9,441.75,440.15,437.6,441.3,440.85,444,444.2,448.15,453.45,445,448,454.55,452,465.45,462.6,464.85,469.5,477.4,483.85,489.35,492.2,495.95,496.1,498.55,508,510.8,515.45,509.95,522.7,519.2,520,517.1,523,518.6,523.6,530.4,532.15,531,534.55,538.15,533.25,549.3,536.75,545.1,539.85,544.25,554.75,549.1,550.45,553.05,551.25,563.55,556.2,563.35,566.95,565.85,567.1,565.4,565.75,565.5,567.35,572.95,578.95,574.5,577.8,571.7,567,570.25,571.2,571.15,575.4,560.85,563.95,556.85,558.9,548.4,553.65,541.55,538.45,532.1,527.2,524.35,520.05,509.15,500.35,500.6,488.3,481.7,480.65,463.45,464.15,444,438.6,431.25,430.4,410,407.95,395.45,387.75,379.15,363.95,363,344.65,341.75,329.65,314.2,313.25,296.9,287.65,273.8,269,258.05,248.6,241.45,237.4,226.75,216.4,211.5,199.1,193.9,191.2,183.9,175.5,170.6,165.8,156.65,150.25,139.35,145.7,137.15,138.55,140.6,134.3,131.7,130.7,130.9,125.85,129.35,127.55,125.95,124.2,125.05,127.95,125.55,126.7,127.2,127.55,127.95,127.45,134.6,127.2,127.95,128.55,136.05,132,134.05,136.9,133.95,136.3,133.65,133.05,138.35,141.45,145.85,142.95,146.65,148.4,149.5,152.7,150.85,153,157.25,162.85,166.7,166.95,170.15,174.2,172.55,183.4,180.55,188.85,189.1,199.1,197.2,205.35,200.5,203.5,209.9,213.5,217.55,226.65,225.75,229.5,242.2,241.15,250.85,249.95,260.8,263.8,264.95,267.4,274.35,277.35,279.9,290.5,296.35,299.95,303.75,313.1,313.7,322.6,330.85,327.6,340.9,343.6,346.55,352.35,358.4,364.65,371.45,371.55,377.7,378.5,382.8,394.35,392.3,403.6,408.35,410.75,420.2,420.25,421.65,429.9,430.9,434.9,442.65,447.05,452.2,456.15,461.65,466.2,470.6,476.85,475.7,475.65,487.35,487.55,488.45,494.75,498.9,499.6,508.3,515.95,521.7,520.65,522.9,530.4,530.3,538.95,540.3,541.1,547.15,557.6,564.5,560.6,562.85,568.15,570.7,574.65,578.2,578.4,580.9,588.2,586.6,582.65,596.2,593.85,596.65,595.65,594.65,600.35,598.85,594.7,596,602.15,595.4,604.35,598.75,601.85,596.4,603.7,607.6,599.3,604.4,603.25,600.2,605.45,606.85,600.1,609.3,603.35,597.65,606.55,610.85,608.05,598.1,607.85,598.25,598.15,594.75,597.05,585.5,592.4,597.95,591.35,595.1,599.2,599.2,597.75,590.65,587.65,593.65,591.05,597.8,598.85,591.9,599.65,590.65,599.9,595.1,602.45,596.95,601.95,601.95,600.35,600.35,601.6,607.6,608.5,607.2,608.15,617.45,616.55,606.55,607.8,615.5,614.4,624.9,617.8,611.85,616.8,620.4,624.35,619.45,616.3,615.9,621.2,614.8,613.75,620,612.4,608.4,605.6,598.6,601.9,594.65,589.65,583.65,579.05,579.65,570.8,571.2,557.1,552.75,543.5,539.7,533.1,524.4,522.05,517.15,501.6,495.15,481.4,476.8,467.85,462.8,452.7,441.95,438.6,429.2,418.15,406.95,403.35,389.85,386.05,375.6,361.65,360.15,351.35,349.3,338.45,331.55,318.3,313.15,308.05,300.55,297.4,291.15,281.7,275.05,269.45,265.25,260.5,253.8,251.55,243.9,242.55,238.8,236.1,233.5,233.85,225.85,221.6,222.5,222.1,219.7,216.5,226.05,217.7,215.75,212.95,209.2,209.85,209,207.1,203.2,205.5,205.05,204.95,198.6,204.4,208.3,206.95,199.85,203.6,200.6,203.1,206.7,195.5,200.9,198.45,200.75,200.45,199.7,198.85,199.95,191.95,194,192.7,188,193.4,188.5,184.5,179.55,176.35,177.9,171.45,170.35,165.75,164.6,161.9,163.8,157.65,152.7,152,145.85,137.05,133.65,132,129.55,126.5,124.15,117.7,113.9,111.55,107.55,104.95,98.65,97.1,92.35,92.6,87.95,87.7,84.25,81,78.25,72.8,72.65,72.35,72.9,67.45,69.2,67.95,64.3,64.7,58,64.45,60.6,59.95,56,56.3,54.85,56.05,51.05,57.25,47.55,48.65,48.35,49.5,41.85,41.3,42.55,39.3,39.45,39.85,35.45,32.55,32.35,28.35,32.1,30.25,25.9,28.45,21.1,26.4,23.15,18.4,21.15,20.05,21.55,17.25,14.9,17.3,11.55,12.55,13.75,10.6,8.85,9.7,8.65,8.1,5.8,4.45,4.95,3.45,2.6,1.3,0.95,0.15,2.55,0,0,1.5,0,0.3,1.45,0.05,0,0,0,0,0,0.9,0,1.05,0,0,0.45,0.2,0,0,0.5,0.65,0,0.35,0.45,0,0.05,0.35,0.45,0,1.15,0,0,0.45,0.3,1.35,0.5,0,0,0.65,0.25,0.7,0,0,0,0.45,0.55,0.05,1.15,0.35,0.45,0.45,0.55,0.05,0.2,0.25,0.8,0,0.5,0.8,0.65,1.2,1.6,1.45,0.6,3,3.05,5.05,1.15,6.75,7.7,5.8,6.6,6.7,5.3,12.15,11.95,9.65,11.35,10.85,13.1,12.5,13.55,17.45,15.05,17.9,16.4,17.1,18.35,18.1,22.45,23.3,22.55,25.1,25.95,27.55,24.55,25.1,23.3,28.45,27.55,28.5,27.9,26.95,30.9,27.2,30,28.95,32.55,30.6,29.4,32.35,30.3,30,32.95,29.7,30.95,28,32.85,32.85,33.4,29.5,33,29.85,30.95,33.65,28.45,28.65,31.85,32.1,30.1,31.4,28.35,29.05,26.95,28.8,30.3,29.15,30.4,29.3,29,28.65,32.1,31.55,32.05,30.7,32.15,31.3,31.7,30.2,29.5,29.25,34.3,33.35,36.05,37.25,37.35,32.7,38.25,38.6,36.4,39.55,38.2,35.4,43.95,43.8,41,37.7,44.95,42.8,48.15,44.85,49,49.95,51.15,50.15,58.5,54.4,59.1,59.25,62.5,61.45,60,64.05,64.75,64,69.5,70.7,68.35,68.8,75.3,74.25,77,74.5,80.8,80.6,81.25,84.05,88.1,89.25,88.85,89,90.7,91,91.45,98.25,93,100.65,99.25,100.35,96.1,101.95,102.3,101.35,102.85,104.1,103.6,108.25,103.15,103.3,103.45,102.7,105.05,101.75,107.95,105.25,104.7,107.45,102.8,104.85,104.6,101.95,99.25,101.5,98.95,97.1,98.8,98.05,97,93.1,100,92.8,91.2,94,88.5,90.15,83.7,92.55,88.2,86.9,82.8,82.25,80.2,76.5,83.25,75.9,79.05,74.9,66,72.7,69,63.5,68.35,65.45,61.35,62.7,62.15,58.65,57.35,57.1,52.9,54.6,49.8,52,49.6,46,47.55,45.05,46.15,37.65,46.9,39.75,37.35,46.15,38.7,35.25,40.65,35.9,35.5,31.7,33.15,29.7,32.45,29.15,33.1,31.25,31.15,24.95,28.15,25.35,27.9,23.55,24.35,22.85,20.65,22.75,21.75,19.9,15.75,18.7,16.5,19.15,15.35,14.1,15.3,13,16.8,15.1,13.65,8.85,12.85,11.6,11.3,12.45,10.7,12.3,10.85,8,7.5,9.05,4.85,5.95,5.85,7.55,4.15,5.15,5.15,1.95,1.9,3.95,1.95,2.1,0.4,1.4,0.65,1.3,1.05,1.9,0.1,1.6,0.45,0.15,0.3,0.05,0.2,0,0,0.55,0.3,0.85,0.7,1.1,1.1,0.6,0.6,0.4,0.65,0.2,0.5,0.35,1.3,0.05,0,1,0.55,0.3,0.3,1.65,0.05,1.2,1.1,0.3,0,0.85,0.8,0.4,0.3,0,0,0,0,0.05,0,0.65,0.8,1,0,0.2,1.55,0.2,0.2,0.4,0,0.2,0.45,0.45,0.55,0.05,0,0.05,0,0,1.9,1.15,0.65,0.05,0.2,0.45,1.1,0,1.4,0.55,0,0.9,0.85,1.95,0.45,1.75,0.6,1.6,1.1,1.8,1.05,2.35,1.1,1.3,1.35,3.1,2.75,2.1,0.55,3.35,1.6,3.8,2.65,3.4,1.9,3.25,4.65,4.15,3.9,4.6,3,3.95,3.75,2.65,3,3.55,3.25,5.65,5,5.7,5.75,4.95,5.5,7.2,6.6,5,6,4.8,5.9,6.85,8.7,10.6,11.55,9.25,6.2,9.65,7.8,11.25,10.2,9.75,8.7,10.45,12.35,13.6,10.9,12.65,12.85,13.4,11.3,11.75,14.95,12.5,13.5,15.75,12.8,15.85,14,13.45,16.4,11.95,17.15,14.75,14.35,13.6,10.8,14.8,14,13.35,15.15,12.95,17,14.7,15.5,15.05,14.8,19.05,13.35,13.6,11.45,15.7,14.3,14,13.35,13.95,9.85,13.55,14.15,12.8,12.75,12.3,12.9,11.25,14,12.9,10.2,12.2,12.55,9.1,9.35,6.25,10.35,8.15,9.35,8.75,8.35,8.3,9.85,7.65,5.6,6.5,8.9,7.55,8.1,5.2,5.9,3.25,4.1,5.6,6.4,4.45,2.4,6.3,4.35,4.7,4.35,3.3,2.8,3.9,2.05,4.45,3.1,2.1,3.25,3.1,2.1,2.5,1.7,2.85,3.3,1.1,0.7,0.6,2.6,1.75,1.9,0.65,0.5,0,1.4,1.15,1.4,0.2,0.05,0.25,0.3,0.6,0,0.3,0.9,0.05,0.05,0,0.05,0.5,0,0.6,0.35,0.1,0,0.6,0.15,0.15,0,0.55,0.2,0.8,1.15,0,0,0,0,2.5,0,0,0.5,0,1.8,0,3.5,2.05,0.45,0,1.2,0.4,1.5,1.55,1.7,4.25,2.05,4.5,3.5,2.6,3.3,2.2,5.4,4.45,2.95,6.05,3.15,5.7,7.95,4.35,6.05,6.4,3.15,6.35,5.9,7.3,4.05,11,7.95,4.95,7.2,4.65,7.2,8.3,9.8,7.35,9.15,8.05,8.1,7.4,5.95,11.4,7.95,8.7,9.7,9.1,9.9,7.55,10,5,10.15,8.1,10.65,7.75,10.15,8.75,9.75,9.3,9.7,9.3,9.25,8.95,16.2,8.35,10,10.5,11,9.55,11.4,7.25,13.55,8.95,8.55,7.3,6.65,9.35,8.05,9.75,7.9,10.5,6,8.5,11.05,9.3,10.95,6.05,11.35,6.75,10.05,7.7,8.2,6.7,9.8,6.3,6.7,3.25,7.7,5.3,5.9,6.7,6.65,6.7,8.9,4.95,5.6,8.9,6.85,4.25,6.5,5.9,5.15,4.5,6,4.95,4.7,3.05,4.9,4.35,4.1,6.15,6.7,5.2,4.8,4.85,4.25,4.7,4.8,6.15,2.75,3.15,5.45,4.2,3.2,4.05,4.65,3.4,4.45,4.1,2.95,3.8,4.15,3.85,2,6.55,4.95,4.25,2.9,3,3.85,2.75,3.65,2.3,1.8,2.25,2.95,2.3,2.6,2.55,4.9,2.45,1.2,4.35,3.5,5.35,2.65,3.35,3.75,4.8,3.9,2.95,2.5,3.15,4.55,3.5,3.25,3.2,1.7,2.75,4.25,4.75,3.25,2.95,2.1,4.3,3.8,5,1.7,2.05,4.75,3.65,3.7,2.75,4.95,4.4,3.1,1.5,3.9,4.65,3.05,3.6,2.55,6.05,3.25,3.15,4.25,2.1,3.1,5.1,4.7,5.75,1.85,4.9,4.35,4.5,4.85,4.5,2.6,6.15,4.6,4.35,2.6,5.55,5.15,3.95,3.65,5.35,3.45,4.6,4.4,5.3,5.9,5.3,2.25,3.15,4.5,3.4,4.65,4.55,5.3,3.5,5.35,3.8,4.5,3.8,3.3,2.25,3.8,4.15,5,4,5.9,4.25,3.4,2.8,4.3,3.5,4.75,5.05,4.8,3.4,2.65,2.45,3.3,3.35,3.3,2.25,3.05,2.1,2.95,2.95,1.85,2.45,3.55,2.55,2.9,1.95,2.7,2.4,2.5,1.65,2.2,2.7,2.5,1.4,1.8,1,1.45,2.85,1.55,1.35,3.7,2.15,2.25,2.15,1.75,1.2,2.45,2,0.9,1,2.85,1.2,2.1,3.2,0.9,0.05,2.9,1.1,0.75,0.1,0.8,0.9,0.8,1.65,1,1.65,1,0.95,2.1,0.65,0.4,1.7,0.85,1.55,1.15,1.15,1.9,0.45,1.05,1.35,2.15,1.75,0.35,0.05,1.45,0,0,0.35,0.9,1.3,0.55,0.8,0.15,1.05,0.05,0.45,1.15,0.05,0,0.45,1.15,0,0,0.8,0.55,0.05,0.4,0.55,1.85,0,0.2,0.9,0.55,0,0.05,0,0.5,0,0,0.05,0,0.8,0.2,0.6,0.05,0,0,0.5,0.1,0,0.15,0,0.2,0.7,0.5,0,0,0.1,0,0.15,0,0.25,0,0.85,0,0.3,0,0,0,0,0,0,0,0,0.4,0,0.55,0,0,0,0,0,0,0,1.25,0,0.9,0.7,0.05,0.3,0,0.5,0.85,0.5,0.35,0,0.05,0,0.7,0,1.3,1,0.15,0,1.9,2.25,1.1,1.3,0,2.4,0.45,0,0.8,0,0.15,0,1.3,0.75,0.3,0.75,0.45,0.75,0.45,2.15,0,1.1,0,0.15,0,0.1,0.35,0.65,0.25,0.05,0,0,2.25,0.65,0,0,0.6,0,3.15,1.5,1.25,1.2,2.9,1.25,1.8,0.95,0,0.35,1,0.6,2,2.05,0.7,0.7,0.85,1.35,1.35,1.8,0.5,0.6,2.7,1.45,1.65,2.65,0.75,1.15,2.7,0.45,0.6,0.5,0.3,2.4,1.3,1.3,0.9,3.05,3.8,2.4,1.55,1.65,1.8,0.65,1.2,0.7,0.75,0.6,1.7,4.1,3.85,0.7,6.45,2.4,2.4,4.1,0.8,4.5,5.75,3.55,1.6,1.1,1.7,1.5,3.15,2.25,2.3,0.9,2.85,6.25,4.35,3.05,4.15,2.65,0.85,4.4,0.5,3.25,1.2,2.25,5.45,3.45,1.2,2.4,3,3.8,4.7,2.6,3.75,2.8,4,2.05,4.9,3.7,2.3,3.75,4,1.3,6.5,2.7,4,5.35,1.65,3.95,2.2,1.95,1.7,3.65,5,2.75,4.15,3.45,4.15,3.25,6.65,1.95,1.45,3.45,2.75,3.55,2.1,3.7,2.45,3.9,1.5,4.1,4.3,4.85,3.35,3.3,2.35,3.7,2.1,2.25,4.4,4.35,2.85,3.65,4.05,2.35,3.65,2.9,2.35,2.4,4.55,1.6,4.25,0.9,3.3,3.35,3,2.55,2.75,4.2,3.3,2.8,5.8,3.65,2.75,2.75,0.9,1.8,2.6,2.95,3.4,3.5,3.3,2.45,1.4,3.25,3.7,2.45,2,1.95,2.8,3.7,2.75,3.25,2.5,2.1,3.45,2.8,1.8,1.95,2.1,0.7,0.65,2.2,1.9,1.95,1.45,1.4,0.3,1.4,0.7,3.15,0,2.5,0.2,1.2,2.95,1.65,1.25,1.35,0.6,0.55,0.95,1.8,0.95,0.45,0.7,0.6,0.9,1.75,0.95,0.65,0.55,1.55,0.05,1.55,0.15,1.1,0.85,1.7,0,0.85,0,0.55,0.5,0,2.65,0.75,0,0,1,0.6,0.45,0.05,0.7,0.6,0,0.65,0.6,1.15,0.45,0,0.45,0.75,0.15,0.55,0.05,0,0.35,0,0,0.1,0,0.9,0,0,0,0.3,0,0.15,0.25,0.05,0.1,0,0.45,0.4,0,0.85,0.2,0,0,0.65,0,0,0,0,0,0.15,0.6,0,0.35,0.35,0.1,0,0,0,0,0,0,0,0,0,0,0,0,0,0,0.2,0,0,0,0,0,0,0,0.2,0,0,0.8,0,0,0,0,0,0.15,0.25,0,0,0,0,0,0,0.35,0,0,0.1,0,0.75,0.5,0,0,0.05,0.6,0,1.05,0,0.2,0,0,0,0.55,0.05,0,0,0.55,0,0,0,0.7,1.05,0,0.1,0.3,0.7,0.45,0,0,0,0,0,0.3,0.7,0.5,1.75,2,2.55,0.2,1,0.55,1.85,2,0,2.7,1.05,1.35,1.6,2.6,1.2,2.65,0.7,3.55,2.2,4.3,2.8,0.85,0.9,2.85,1.75,0.95,3.4,4.4,4.95,1.9,2.5,2.9,5.55,3.45,3.8,5.45,2.95,1.8,5.45,4.1,6.9,5.1,8.4,5.9,5.55,6.05,6.7,8.9,4.35,4.5,6.2,6,4.7,5.05,2.6,2.85,4.1,6.95,3.85,6.9,4.25,8.4,6.1,7.6,6.8,7.55,4.6,4.2,4.7,6.75,4.2,4.35,8,7.9,5.15,4.8,4.25,5.9,5.3,7.3,6.25,6.15,5.5,4.75,7.5,3.6,3.85,5.8,5.45,4.05,8.05,7.65,4.85,4.9,5.65,4.55,5.3,5.3,5.25,8,5.2,6.5,6,5.6,2.6,6.15,5.65,4.75,4.1,3.55,2.85,4.9,6.1,3.25,4.25,2.25,4.3,3.65,1.6,4.5,3.85,6.3,5.45,2.7,2.65,4.7,4.15,3.15,2.95,3.7,4.75,5.85,3.95,4.45,1.4,3.05,2.65,1.5,2.9,3.35,2.75,3.9,2.5,3.2,2.6,1.9,1.1,2.1,2.15,2.6,1.65,1.4,0.5,1.1,1.55,3.25,0.15,1.75,1.95,1.6,1,0.85,1.15,0,2.75,1.05,0.15,0.35,0.1,0.65,1,0.5,0.5,1.45,0.5,0.6,0.7,1,0.8,0.95,0.7,0,0,1.65,1,0.5,1.45,1.85,0.9,0.55,0,0.45,0.55,1.15,1,0,0,1.35,0.85,0.35,0.4,1.05,1.25,0.2,0,0.9,0,0.7,0.4,0,0.05,0.25,0,0.25,0.55,0,0,0.05,1.35,0,0.8,1.65,0.55,0.45,0,0.1,0.65,0,0.2,0.35,0.05,0.45,0,0,0.6,0,0.35,0,0,0.1,0,0,0.1,0.5,0.65,0,0.45,0.5,0.15,0.45,0.2,0,0.25,0,0,0,0,0,0.55,0,0,0,0.35,0.6,0,0,0,0,0,0,0,0,0,0,0.05,0,0,0,0,0.65,0,0,0.45,0,0.25,0.2,0,0,0,0.1,0,0,0.9,0,0,0,0.5,0.15,0.4,0,0,0.05,0.35,0.5,0.7,0,0.3,0.05,0,0,0.45,0.05,0.75,0,0.7,0,0.5,0.2,0,0.2,0.3,0,0,0,0.55,0.7,0.55,0,0,0.85,0.65,0,0.85,0.9,0,0.1,0.35,0.65,0,1.8,0.5,1.6,0.55,1,0.95,2.1,0,0,0.2,1.95,0.5,0.3,1.05,0.8,1.5,0.2,0,1.4,0.5,0.15,0.65,0.55,0.7,1.2,0.8,2.1,1.15,0.85,0.25,0.45,2.45,0.8,1.85,0.3,1.4,1.2,2.2,1.15,0.95,1.65,1.9,2.4,1.7,2.7,2.05,1.15,2.5,1.45,1.2,2.55,1.1,5.3,0.95,2.7,3.05,2.5,4.55,3.4,3.35,3.2,2.7,3.4,1.25,3.9,3,2.7,2.65,3,2.75,2.4,2.55,2.9,4.85,2.55,3.15,1.8,1.4,2.15,1.2,4.95,4.45,3.9,5,5.45,5.4,4.85,5.95,3.4,3.75,6.75,3.1,4.3,3.7,3.8,3.05,4.1,3.95,4.45,2.45,4.5,3.1,3.15,2.25,5.7,5.8,3.3,4.6,4.15,4,4.05,7.4,5.6,4.3,5.95,2.2,4.65,2.95,4.6,3.25,4.95,4.3,4.85,3.8,4.8,5.35,4.7,4.1,4.95,4.95,2.45,3.2,4.15,4.5,1.95,2.8,3.75,3.45,5.55,3.45,4.05,1.05,2.2,2.5,4.4,4,3.9,5.1,4.95,2.25,2.1,1.8,2.7,1.4,2.9,3.05,2.85,4.2,1.6,1.6,3.5,2.35,3.8,1.45,1.9,2.15,0.85,0.95,1.3,2.5,2.9,3.65,4.5,2.25,1.95,1.9,2.5,1.85,2.5,2.45,1.05,2.25,0.45,1.55,2.6,1.15,0.85,0.9,0.85,2.15,1.1,0.25,0.2,1.05,2.5,2,0.85,1.3,2.1,0.75,0.4,0.15,1.15,0,1,0.85,1.5,0.5,0.15,1.5,0.5,1.4,0.1,0.9,0.05,0,0,0.55,1.1,0,0.8,0.65,1.45,0.2,0,0,1.85,0,0,0.3,0,1.2,0.4,0,0.2,0,0.85,0.3,0,0.35,0,0,0,0.85,0,0,0.95,0,0,0.35,0,0.8,0.5,0,0.05,0.2,0,0,0,1.05,0,0.55,0,0.85,0.15,0,0.4,0.45,0,0.5,0,0,0.1,0,0,0,0.05,0,0.2,1,0.45,0,0.4,0.05,0.1,0,0.05,0,0.5,0,0,0,0.05,0,0,0,0.75,1.05,0,0,0.2,0,0,0.3,0.4,0,0.6,0,0,0,0.5,0.3,0.75,0.05,0.4,0,0.35,0,0.75,0.15,0.5,0.2,0.4,0.15,0.75,0,1.3,0.25,0,1,0.95,0.1,0.75,0.7,0.45,0.5,0.8,0.65,0.35,0.55,1.95,0,0.05,0.45,0.85,0.2,0.3,0.95,0.15,0.3,1.05,0,1.7,2.15,1.7,1.2,1.05,1.75,1.45,0,1.75,1.2,2.35,2.05,2.25,0.85,2.3,0.9,2.85,2.6,1.4,1.2,3,1.05,2,1.7,2.05,2.8,2.85,1.05,2.2,3.05,4.15,4.55,3.3,3.35,2.2,3.95,3.15,5,3.15,3.9,1.8,5.05,1.65,3.3,2.25,2.95,4.65,3.65,5.3,3.05,4.65,3.25,6.2,1.95,4.45,3.1,2.6,5.2,3.4,3.45,1.95,4.5,3,5.05,4.95,1.75,5.65,2.65,6.15,7.85,4.3,5.7,5.35,4.5,5.8,4.2,5.35,4.2,9.1,2.65,2.5,5.85,3.75,4.2,5.75,7.45,4.6,3.75,4.95,3.6,6.85,2.35,3.4,3.85,6.25,6.35,2.55,5.05,4.6,5.1,2.3,4.6,5.55,2.95,5.5,3,4.35,4.5,2.45,4.9,4.2,5.1,3.45,4.8,5.4,2.25,6.8,5.8,2.8,5.25,2.5,4.15,6.9,4.6,2.3,3.6,5.95,4.25,2.1,2.2,5.35,7.9,2.35,3.35,6.15,2.5,2.65,5.1,2.8,2.45,2.95,2.6,1.3,1.9,5.3,2.45,1.55,1.85,0.4,3,2.75,5.05,3.25,3,4.55,3.9,6.2,3.1,2.25,1.4,1.55,3.7,1.25,2.9,1.15,4.45,1.2,3.35,3.65,1.15,2.8,1.45,2.3,2.05,2.9,2.45,4,0.55,1.75,2.6,1.95,3.45,1,2.25,0.2,2.85,2.45,4.6,1.45,2.95,0.75,2.25,0.75,0,0.9,0.9,1.4,0.4,0.35,0.35,0.05,1.8,1.25,0.2,2,0.55,0.9,0.75,1.5,0.2,1.5,2.7,0.7,0,0.5,2.7,0.6,0.7,0.05,0.05,0.7,0.65,1.65,0,1.45,0.85,0.65,1.05,1.4,0,0.2,0,0.15,0.5,1.5,0,0.2,0,0.65,1.2,0,0.35,0.55,0,0,0.55,0.95,0.05,0,0,0,0.15,0.35,1.15,0.25,0,0.05,0.2,0.2,0.05,0,0,0.05,0.3,0,0,0,1.5,0,0,0.3,0.2,0,0.25,0,0.05,0,0.75,0,0,0.2,0.15,0,0.2,0,0,0.1,0.75,0,0,0.2,0.2,0.7,0,0.05,0.55,0,0.05,0,0,0,0,1.35,0.2,0.05,0.45,0.8,0.25,0.55,0,1,0.85,0.7,0.35,0,0,0.45,0,0.55,1,0.75,0.1,0.05,0.85,0,0.05,0.7,0.7,0,1.65,0.1,1.2,2.2,0.05,0.55,0,0.65,0,0.75,1.45,1.25,0.85,0.25,0.2,3.25,0.6,1.85,1.4,1.75,0,0.85,1.05,0.8,1.15,0.4,3.1,2.5,1.75,1.95,1.2,3.65,0,1.9,2.55,1.6,3.15,3.1,2.1,1.85,2.55,2.95,0.55,3.25,3.25,1.95,2.75,3.6,1.85,3.3,2.9,3.7,2.1,3.35,3.9,3.1,4.65,3.1,1.75,4.6,2.2,4.65,6.6,5.4,3.6,4.65,5.65,4.2,3.7,2.8,4.95,5.05,3.9,4.25,3.15,2.95,8.85,5.35,4.7,6.6,5.25,5.25,7.55,6.5,5,3.45,5.8,6.2,4.75,1.9,7.1,6.6,4.4,3.85,4,3.95,5.7,5.25,5.75,5.8,3.25,5.3,4.5,6.1,8.1,8.05,1.95,4.95,7.6,4.85,6.25,7.05,7.35,6.25,5.65,4.8,6.2,7.1,6.05,5.8,6.4,4.95,9.4,6.35,4.75,7.1,6.65,5.7,3.55,6.15,5.35,5.5,5.6,6.1,7.75,6.2,7.75,7.3,3.2,4.85,6.55,4.15,3.65,8.25,4.4,8.35,4,3.35,5.05,4,5.8,4.95,7.9,4.7,5.2,5.55,2.8,5.45,3.65,5.45,6,0.45,5.55,3,2.25,5.95,4.7,4.45,2.3,4.15,1.8,2.4,4.85,4,4.75,1.5,3,2.95,2.7,3.15,2.8,0.6,6.6,2.35,2.15,3.75,3.1,1.75,3.15,2,3.65,1.4,3.05,1,1.5,5.4,2.45,2.35,1.95,2.85,1.7,1.25,1.9,2.25,0.6,3.5,2.05,1.8,2.45,2.5,0.9,3.9,0.4,0.3,3.25,0.3,1.05,2.4,2.3,3.2,1.1,1.8,1.9,1.35,1.35,0.7,1.6,2.25,2.25,0.05,0.3,0.9,0.3,1.05,0.2,0.15,1.8,0.35,0.05,0.1,1.3,1.35,0.1,0.7,0.05,0,0.3,0.9,0.15,0.15,0.55,0,0,0.9,0.7,0.05,0,0,0.3,0.25,0,0.85,1.3,0.1,1,0,0.2,0,0.45,0.6,0,0.55,0.4,0,0,0.15,0.5,0,0,0.5,1.6,0.85,0,0.35,0.4,0,0.5,0,0,0.55,0.2,0.35,0,0,0,0,1.1,0.45,0.2,0,0.3,0,0.2,0,1.55,0,0,0.5,0.2,0,0.4,0.5,0,0,0,0,0,0.15,0.55,0,0,1.25,0.4,0,0.65,0,0,0,0.65,0.2,0,0,0.2,0,0,0.15,0.05,0,0,0.05,0,0.2,0,2.3,0,0.15,0.75,0,0,0.4,0.9,0.7,0,1.05,0.55,0.95,2.45,0.05,0.3,1,1.5,0.7,1.45,1.8,0,0.4,1.9,1.45,0.2,1.85,0.9,0.5,1.9,0.6,1.45,0.6,1.1,1.75,2.45,2.65,1.15,2.35,1.8,2.1,1.1,6.75,2.9,1.75,1.8,2.35,1.55,1.4,3.65,2.5,3.4,4.05,4.25,3.85,1.85,1.6,2.6,4.55,5.35,2.1,0.95,4.5,2.95,2.15,2.6,3.85,6.15,3.2,3.3,6.75,4.7,4.9,4.65,5.25,4.45,4.85,4.7,6.35,5.65,6.7,4.55,9.15,3.95,5.25,4.9,3.55,5.05,5.8,7.1,6.25,5.75,5,5.55,3.95,7.95,6.7,4.25,5.1,6.7,7.2,4.25,6.6,7.35,8.95,7.95,6.4,5.1,7.6,6.6,5.5,6.25,8.9,9.45,4.45,6.55,7.55,6.6,6.95,4.35,6.85,7.3,6.15,6.45,8.25,5,8.6,5.45,6.45,8.15,4.3,5.7,4.3,7.3,8.2,5.45,7.35,8.8,5.6,5.85,7.65,5.1,7.45,6.4,5.65,6.45,6.9,5.85,4.3,7,6.15,6.5,6.25,4.1,5.35,6.85,5.85,6.15,7.8,6.4,5.65,6.65,5.45,6.25,5.3,5.35,8.35,4.55,2.5,5.4,5.55,4.55,5.95,6.45,5.2,5.25,4.65,5,5.35,3.85,5.9,5.2,4.25,4.9,4.6,6.95,2.95,5.95,3.7,3.35,5.25,2.7,6.1,2.95,4.65,2,1.8,4.2,4.25,2.85,4.45,5.9,2,2.4,3.8,2.35,4.1,1.95,2.2,1.6,0,2.9,2.25,4.05,2.3,1.6,1.25,1.05,1.8,1.25,0.7,1.5,0.2,1.65,0.75,2.2,1.6,2.45,0.8,1.25,0.5,0.2,2.65,0.05,1.1,0.8,0.75,1.35,2.05,0.5,1.5,0.4,0.05,0.55,0.65,1.45,0.55,0.2,0.35,0,1.95,1,0,1.3,0.4,0,0,0.45,0.35,0,0,0.35,0.5,0,0,0.2,2.05,0,0.95,0,0.2,0,0,0.5,0.05,0.85,0.2,0,0.6,0.85,0.05,1.05,0,1.4,0.05,0.15,0.35,0.3,0.5,0.5,0.3,0,0.2,0.1,0.8,0.35,0,0,0,0,1.7,0,0,0,0,0,0,0.4,0,0.3,0.05,0.35,0,0,0,1.9,0.1,0.15,0.5,0.05,0.2,0,0,0.35,0.85,0,0,0,0.35,0.55,0.05,1.2,0,0.1,0,0.35,0,0,0.4,1.4,0.2,0.3,0,0.55,0,0.3,0,0.05,0.05,0.55,1.25,0.7,2.55,0.45,0.55,1.25,0.4,0.45,0.25,0.5,0.8,0.05,0.7,1,0.55,0.2,0.3,0.65,0,1,0.4,3.1,1.05,0.15,0.35,2.3,0.5,0.05,1.35,0.4,2.35,0.85,0.95,2.4,0.65,1.45,1.1,1.2,1.75,1.8,1.4,1.2,2.2,3.2,1.15,4.35,3.35,3,2.6,2.65,1.7,2.2,3.25,2.4,2.9,1.65,3.5,3.2,3.5,5.4,3.8,2.05,4.5,3.6,6.75,2,3.4,5.2,4.85,2.2,4.6,5.6,2.6,5.35,6.15,5.75,5.35,5.55,5,2.3,5.25,8.1,4.6,6,5.95,5.85,5.1,4.85,8.6,2.55,5.15,5.1,4.4,4.65,6.3,7.25,8.75,5.95,6.95,8.6,6.75,9.55,5.55,3.65,5.45,7.3,5.55,5.6,5.35,5.3,8.5,8.1,6.85,8.85,5.45,7.65,7.6,5.95,4.1,8.4,7.55,6.15,6.3,4.95,6.7,9.8,6.2,6.3,5.3,7.15,7.6,8.15,6.85,6.85,8.45,9.6,6.9,9.6,8.1,6.7,7.3,8,6.65,9.6,7.05,3.65,6.1,7.5,8.5,6.7,5.3,10,6.75,6,7.2,7.15,8.1,7.4,8.8,10.4,6.4,7.75,8.05,6.6,8.05,3.35,5.25,5.6,5.7,3.8,7.25,7.3,6.2,6.25,5.25,7.25,5.2,5.55,5.2,5.95,5.85,7.6,4.15,6,7.65,4.55,4.7,6.9,4.95,4.75,6.25,5.6,4.3,4.25,4.45,5.95,4.95,6.1,3.4,4.7,2.85,4.5,3.3,3.7,3.5,3.05,3.7,1.55,1.85,2.85,6.35,2.1,5.25,4.6,3.15,3.45,1.9,2.1,3.6,1.8,0.95,0.5,3.3,0.9,1.55,0.95,0.3,2.4,1.05,2.25,0.9,0.55,1.85,3.25,0.05,2.75,2.25,1.25,1.9,0.55,0,2.55,0,1.05,0.55,0.2,1.25,0.65,0.3,0.8,0.2,0.95,0.85,0.35,1.95,0,0.05,0.35,0.35,0.65,0.15,1.3,0,1.5,0.7,1.2,0.95,0,0.15,0.05,0,0,0.15,1.5,0,0.3,0.2,0.05,0.4,0.15,0.3,0.25,0.05,0,0.15,1.2,1.8,0,0.5,0,0.2,0.05,0.4,0.25,0.45,0.3,0,1.15,0.6,0,0,0.4,0,0.3,0,0.35,0,0.8,0,0.8,0,0.05,0,1.6,1.2,0,0.3,0.2,0.95,0.3,0,1.1,0,0,0,0.5,0.35,0,0,0,0.75,0.4,0,0,0.1,0.25,0.85,0,0.65,0,0.95,0,1.75,1.15,0,0.65,0,1.55,0,0,0.3,0.35,1.9,0.2,0.55,2.3,0.05,0.05,2.5,0.25,0.75,1.65,0.3,0.85,0,1.1,0,3.85,1.9,2.65,0.55,0.05,0.05,1.5,1.15,2.35,0.2,2.1,2.2,3.15,0.9,2.1,2.8,0.75,0.95,0.6,3.55,3,2.8,3.35,3.6,2.35,5.5,3.45,2.55,2,2.25,1.6,3.8,2.45,4.95,2.35,0.2,5.2,1.2,2.7,3.25,3.1,5.05,4.3,5.35,5.6,4.85,6.85,3.25,3.2,8.5,5.1,4.05,7.8,4.25,4,4.5,6.5,6.5,6.25,3.5,7.5,6.95,5.2,5.15,8.6,7.35,9.1,6.1,7.5,6.25,8.55,7.75,5.6,10,6.05,10,7.45,6.35,5.2,6.35,9.2,7.45,9.2,9.1,10,6.9,6,9.25,9.55,9.7,9.85,9.5,4.1,8.15,7.25,8.65,9.3,8.9,8.4,7.9,9,12.95,9.75,7.7,8.65,7.4,8.15,11.65,7.6,7.75,9.85,9.25,11.85,8.55,11.8,8.3,6.7,9.35,5.15,9.3,7.9,11.95,7.3,7.95,7.45,10.25,10.65,10.4,6.9,4.05,7.6,10.1,8.5,11.25,10.35,9.1,11.95,9.25,10.7,10.2,4.65,8.2,10.15,12.05,10,6.35,8.6,6,6.65,8.85,7.05,7.3,7.5,7.75,7.55,4.8,11.5,6.9,9,6.55,5.45,8.75,6.8,9.6,6.15,5.85,7.45,4.3,5.55,5.75,6.55,4.75,5.15,6,4.25,6.7,6.2,8.65,9.45,3,7.45,8,3.05,5.7,3.1,5.35,5.6,8.55,2.85,5.35,4.45,4.75,3.85,3.8,3.65,5.15,3.9,3.4,6.7,4.85,1.35,5.1,3,1.9,1.65,3.8,1,1.35,2.95,3.5,1.3,6.65,3.65,2.35,2.1,1,1.2,0.8,3.2,3.25,2.75,1.05,1.25,1.9,0.05,1.1,1.75,1.55,0.55,1.25,1.35,0,1.2,1.05,3,0,3.25,0.05,0.75,0.9,1.65,0.95,0.2,0,1.2,1.2,0.4,2,1.25,1.8,0.5,1.35,1.65,0.4,0.8,2,1,0.3,1,0.55,0.15,0.8,0,1.25,0.55,0,1.15,0.05,0,0.15,1.3,0.3,0.85,0.65,2.65,0.9,1.4,0,1.05,2.5,0.75,0.1,1.2,0.65,0,0.5,0,2.15,0.65,1.25,0,0.75,0,0.35,0.15,1.15,0.7,0.3,0,0,0,0.7,0.15,0.95,0.05,0,0.8,0,0.05,0,0.85,1.65,1,0.5,0.2,0.3,0.15,0.8,0.35,0.2,0.85,1.55,0,1.75,0.45,0.45,0.55,0.5,1.2,0.9,2.45,1.5,1.75,2.45,0.55,0.25,1.85,0.85,0.4,0.9,1.15,1.7,1.15,1.55,1.05,1.75,1.7,2.65,1.45,2.4,2.3,0.45,2.55,1.2,1.7,1.9,2.25,2.35,2.9,2.55,2.25,3,1.2,5.85,3.4,3.5,2.45,2.65,3,4.45,2.2,1.85,1.95,2.9,4.15,3.1,4.1,1.35,6.35,3.75,4.65,5.05,6.05,5,4.3,2.35,5.6,5.6,4.3,6.7,5.45,4.05,5.25,4.9,2.05,5.85,6.75,4.55,8.6,7.75,4.95,7.6,7.4,7.75,7.95,6.1,8.4,9.75,8.35,7.25,10.6,8.25,8.15,8.95,12.7,9.05,7.45,7.7,8.8,8.5,6.85,7.95,9.7,11.3,8.7,10,10.9,9.4,7.85,8.85,7.45,10.85,12,12.2,11.25,10.3,12.45,8.4,12.25,13.1,10.55,7.15,11.7,9.45,10.85,11,9.7,11.1,11.7,15.25,11.4,13.35,11.45,13.1,18,11.25,14.7,12.1,10.45,8.75,12.6,12.45,12.7,10.9,11.5,12.85,11.85,10.25,11.3,9.85,13.35,9.2,14.2,12,11.6,10.3,7.3,13.55,10.85,12.8,14,14.25,11.05,11.95,9.4,10.4,13.55,7.55,12.35,13.3,11.85,12.65,11.25,9.95,11.65,10.45,11.55,15.2,8.4,9.7,8.1,11.85,7.55,10.4,13.3,11.95,11.15,6.5,12.65,9.85,7.8,11.35,11,8.2,8.65,10.35,6.35,7.8,12.3,5.6,11,7.95,11.3,7.15,8.4,8.75,9.4,9.55,8.15,6.85,6.3,7.7,8.75,6.95,8.9,4.35,5.6,5.75,9.2,6.15,8.7,4.6,3.35,8.35,6.15,5.95,4.6,5.05,6.05,6.6,5.8,5.15,1.4,4.85,6,5.5,4.8,2.15,4.9,1.95,3.65,5.2,6.9,2.05,1.2,3,3.3,2.2,3.25,2.3,2,2.95,2.8,2.5,4,1.15,2.75,4.35,1.8,4.65,1.05,1.5,1.4,0.3,0.65,1.5,1.8,4.65,2,1.6,1.5,3.25,1.6,1.5,0.4,0.55,1.15,0.55,0.5,1.1,1.05,2.4,0.85,0.85,0.65,0.35,0.35,1.65,2,2.45,0.7,0,0.9,0.3,1.5,0.7,1.05,0.05,0.3,0,2.1,0.7,0.35,1.05,1.15,1,1.1,1.3,1.15,2.25,0.5,0.3,0.5,0.2,2.1,0.55,0.95,0.35,0,1,1.4,1.95,0.25,0.5,0.9,0,1.15,1.1,0.8,0.15,0.45,1.15,0.35,2.4,1.05,0.95,0,0.4,0.55,0.2,0.55,0.5,3.15,1.2,0.05,1.15,0.8,1.5,0,1.5,0.35,0.5,1.2,1.1,1.55,0.7,0.65,1.55,0.05,1.05,0.8,1.6,0.7,2,0.95,1.2,0.85,1.95,3.55,3.05,2,1.45,1.15,3.45,1.4,1.4,2.7,3.15,3.7,3,1.35,2.75,4.5,1.4,1.15,1.9,0.5,4.1,2.75,3,3.9,3.1,2.6,3.65,2.95,3.55,3.05,2.1,5.6,2.85,3.85,4.5,3.3,3.7,2.15,5.3,4.65,5.45,3.5,5.55,4,2.85,2.95,4.8,3.75,2.45,5.45,6.9,5.15,3.4,7.55,4.3,6.1,7.5,8,8.75,5.15,5.85,4.55,8.85,6.15,11.9,9.4,8.4,8.4,10.2,8.6,8.1,11.15,11.55,8.2,6.95,9.6,8.65,10.75,7.65,12.15,8.2,8.5,9.95,11.85,6.95,6.8,12.6,8.3,14.95,9.9,13.05,8.65,11.3,9.9,11.95,9.45,10.25,12,13.9,9,9.35,9.95,15.55,8.9,11.8,11.65,15.75,14.65,15.65,15.15,12.3,12.9,12.95,11.1,13,14.25,17.1,15.45,9.35,10.05,13.75,14.15,17.4,14.6,13.1,18.65,17.25,16.15,14.45,15,14.75,15.75,12.25,14.05,13.7,15.45,14.85,13.4,15.15,13.9,17.05,15.45,13.65,11.9,12.05,14.8,14.8,15.4,15.15,10.45,11.3,11,13.15,11.45,14.7,11.5,16.5,18.1,14.9,10.75,13,15.95,16,13,10.25,10.3,9.3,10.55,16.05,10.35,11.7,11.45,9.9,6.85,10.4,7.3,10.95,6.3,10.5,9.95,13.05,10.35,9.45,10.75,10.55,8.55,10.35,8.65,8.55,7.45,8.3,10.85,10.6,10.4,8.45,5.85,6.35,8.45,6.45,5.3,5,6.75,5.4,6.1,8.1,8.65,7.25,6.4,6.4,7.25,3.95,8.95,5.15,9.5,2.9,5.1,5.5,5.65,4.15,4.3,1.5,5,3.45,6.75,5.35,6.7,4.4,2.55,2.25,2.3,4.8,3.75,4.15,1.85,3.15,3.9,3.95,1.65,2.7,3.2,3.75,1.25,1.95,2,2.15,4.05,2.1,3.1,3.5,2.15,2.55,3,4.1,3.1,1.1,3.15,0.35,1.45,1.9,2.2,0.7,0.65,2.65,0.9,1.6,0.5,0.9,0.05,1.1,1.6,1.85,0.85,2.55,1.9,1.85,1.45,1.4,0.8,1.7,1.25,0.6,1.05,0.7,1,1.15,1,1.6,1.1,0.35,2.75,2.75,0.85,1.35,3,0.7,1.55,0.95,0.05,1.35,1,0,1.85,0.65,1.7,1.7,0.15,2.1,1.4,2.05,0.75,1.85,0.75,1.2,0.75,0.05,0.65,0.45,1.15,1.4,1.25,3.15,1.8,2.1,0.65,1.95,0.7,1.55,0.2,0.6,0.55,1,2.1,0.65,0.35,1,1.65,2.1,2.85,0.5,1.55,2.3,1.15,1.6,0.25,0.85,1.45,2.75,1.1,2.9,2.1,3.3,3.4,1,2.45,4.75,2.45,4,1.35,1,4.1,3.8,6.5,0.9,3.2,2,1.55,2.75,4,1.9,5.45,3.3,3.8,2.85,2.95,3.2,5.7,6.35,6.45,7.7,3.75,3.35,2.5,3.85,8.35,4.7,5.7,1.35,2.65,6.1,4.25,5.25,7.8,7.2,5.15,6.7,8.5,10.05,7.9,5.35,7,5.35,8.25,7.25,4.65,9.6,8.4,7.05,9.95,6.8,12.4,7.6,10.3,6.2,8.75,12.9,10.25,10.5,11.45,8.9,10.7,9.55,11.5,14.85,9.75,11,17.45,15.2,9,11.55,12.75,12.65,11.7,13.15,10.45,11.9,13.4,16.4,10.2,10.45,12.25,14.85,11.7,14.3,13.05,14.4,15.2,14.25,13.25,16.1,17.95,12.6,16.1,14.7,13.4,15.9,17.3,14.9,16.4,15.55,14.8,13.55,13.7,17.5,17.15,14.1,19.15,15.35,18.7,18.3,12.2,16.85,17.6,19.1,12.3,16.55,11.85,16.15,15.2,18.5,17,14,17.5,16.4,18.45,16.25,17.8,11.85,14.2,18.4,18.4,14.6,14.3,16.4,15.45,14.9,11.5,16.05,20.1,15,17.05,17.25,15.6,17.65,18,14.45,16.95,15.35,16.5,11.35,15.15,12.45,17,18.15,14.3,15.35,14.9,14.9,13.5,13.4,10.7,14.65,14.7,15.05,9.6,8.85,13.65,12.35,14.2,11.8,14.8,14.65,16.3,11.2,17.85,10.1,12.15,12.45,9.3,9.8,7.2,16.25,13.05,11.15,9.65,8.4,8.95,10.45,12.7,13.05,10.2,10.9,11.45,9.4,10.8,11.75,9,10.1,7.95,8.4,9.15,8.25,9.55,6.45,7.4,8.05,8.95,9.55,9.9,7.8,3.55,5.4,10.2,5.3,7.35,5.4,5,8.05,5.35,4.55,8.1,5.45,3.35,7.6,5.3,3.1,2.5,8.3,6.8,4.4,3.5,1.9,4.6,4.5,2.9,1.45,6.5,6.4,6.7,3.15,4.9,6.15,2.95,2.65,3.5,3.1,1.35,2.8,2.85,1,5.25,3.4,5.55,3.75,2.75,0.05,2.4,2.1,4.35,4.2,1.5,3.25,1.7,2.05,1.65,1.4,2.65,1.75,4.5,3.8,1.45,2.05,1.45,1.75,1.2,1.75,1.5,2.05,3.8,4.65,1.45,2.2,1.95,3.1,0.7,2.25,4.4,0.7,0.55,2.5,1.7,0.6,1.05,0.65,2.55,0.65,1.1,2,1.8,1.3,0.5,0.75,3.6,2.1,0.4,3.85,1.5,2.2,1,2.05,3.1,0.65,2.25,2.4,0.7,1,1.75,3.7,2.15,4.35,3.95,1.75,1.1,3.55,3.8,1.65,2.7,1.8,4.7,5.55,1.35,1.9,1,2.55,1.6,4.9,2.15,3.15,5.7,4,4.3,3.9,4.35,3,4.15,4.9,3.75,2.2,5.7,6.4,4.05,6.1,4.05,4.1,2.9,2.4,5.45,3.9,4.55,6.4,4.9,4.45,5.3,6.1,9.45,5.15,8.8,4.8,5.75,8.5,7.05,7.3,7.4,7.25,9.1,3.25,8.1,8,9.55,6.05,13.3,8.1,8.95,7.8,10.9,9.4,10.85,10.95,7.25,8.6,10.6,8.1,13.7,10,10.75,10.75,11.2,11.85,10.25,12.7,11.05,11,11.7,13.8,14.1,17.4,13.15,12.95,17.1,16.45,12.45,10.7,10.75,16.6,14.05,13.2,14.9,11.2,16.85,14.25,14.2,18.1,14.6,12.4,13.75,17.15,15.25,18.05,16.9,13.1,15.55,18,13.95,15.1,16.95,20.65,18.75,20.35,16.6,20.2,19.3,19.65,19.55,16.85,19.45,18.1,16.6,25,19.3,19.8,22.25,13.2,20.85,23.5,18.35,24.85,18.55,26,16.75,22.95,22.2,14.8,19.05,18.45,22.35,18.55,17.65,16.75,21.95,20.8,17.9,22.75,24.05,14.05,19.7,17.55,18.65,19.1,14.8,17.85,24.95,20.9,21.05,24.65,22.25,20.15,19.9,19.35,17.75,15,15,17.4,21.25,21.55,20.3,22.05,22,18.8,16.4,15.65,18.9,20,17.05,15.8,19.7,13.2,22.95,15.7,18.05,14.25,15.95,14.8,18.95,16.95,13.6,15,16.65,17.9,16,15.05,15.1,15.45,14.45,16.15,18.7,18,16.15,16.45,14.2,13.95,12.3,14.5,9.95,10.95,12.95,16.5,9.5,11.15,14.2,13.95,16.6,10.3,13.15,13,11.45,14.05,11,7,12.75,11.8,9.65,9.85,12.25,12.2,10,14.05,6.4,9.6,5.3,4.7,10.7,8.05,4.2,10.95,8.1,6.35,8.65,5.05,9.2,3.4,5.4,7.75,4.25,6.85,6.95,4.9,5.5,8.45,6.65,6.3,7.15,4.05,5.3,6.3,4.65,3.45,5.8,4.4,4.05,5.55,5.6,4.35,6,3.7,5.9,6.15,8.15,4.1,2.25,4.05,4,3.9,5.25,4.75,3.5,5.85,5.45,5.7,2.4,3.65,2.95,1.8,2.55,1.85,2.25,2.4,2.25,4.45,4.15,3.15,2.35,1.8,4.05,2.85,5.2,2.15,4.7,1.8,3.5,1.95,4.5,1.35,2.4,2.3,4.25,1.95,3.55,1.65,4.1,2.95,2.35,1.95,3.3,3.25,0.15,1.15,2.6,0.65,4.55,2.45,2.2,3.35,1.7,1.35,6.2,2.1,2.65,3.55,2.15,4.6,2.4,8.2,2.55,2.65,3.75,2.5,1.7,3.4,2.05,4.15,3.8,2.1,0.45,2.15,4.1,3.6,4.05,4.25,6.05,2.3,5.25,6.4,4.1,6,3.45,3,4.05,3.15,3.85,4.85,2.9,4.05,8.3,5.1,2.15,5.05,3.25,7.25,5.55,1.9,6.6,5.65,3.7,6,7.4,4.6,7.35,7.25,6.3,7.25,9.4,5.05,9.65,5.25,7.85,6.85,4.95,6.3,9.3,9.55,11.3,10,10.3,5.65,8.8,12.1,11.25,6,10.9,13.85,9.95,9.6,11.75,12.6,13.75,10.9,13.75,14.95,14.55,13.55,16.05,13.2,11.7,11.9,15.1,14.2,13.75,13.85,10.8,15.1,9.9,13.4,13,15.95,13.8,17.2,11.9,18.75,14.8,20.45,15.2,15,15.7,17.1,16.65,15.45,22.45,15.7,21.2,15.7,19.05,20.45,16.5,22.85,19.35,19.35,25.45,20.85,21.1,17.45,19.75,22,22.7,18.2,20.4,21.4,18,16.55,18.8,21.85,20.3,19.05,18.3,17.9,25.25,19.55,21.45,22,25.7,22.65,17.5,21.25,19.3,18.95,23.4,19.35,21.65,29.25,24.75,22.95,24.15,21.7,22.8,24.05,19.45,23,23.5,22.95,24.8,18.85,26.15,22.75,23.35,21.6,19.65,21.7,23.5,20.15,24.8,16.3,24.95,24.75,19.4,23.3,22.45,16.75,18.6,19.5,23.55,19.85,25.5,20.5,22.7,23.7,20.35,20.7,22.75,22.45,18.95,21.1,19.05,18.3,18.55,21,24.6,20.5,24.3,18.4,20.5,19.55,14.85,23.5,16.35,20.65,17.3,17.05,18.4,16.25,16.25,19.15,20.85,12.95,17.6,19.75,17.75,15.5,16.3,14.95,12.8,15.85,17.25,12.35,16.6,12.45,16.1,17.95,14.8,15.6,14,15.05,16.65,14.15,9.1,18.25,10.3,14.95,10.2,12.8,13.45,11.6,12.4,8.9,8.05,9.8,8.15,10.9,8.9,9.15,9.85,13,7.9,11.55,8.7,12.15,6.8,10.3,10.15,11.55,6.15,9.95,4.75,11,9.55,7,8.2,7.35,5.45,8.65,9.95,4.05,5.25,6.25,3.05,13.05,4.95,7.45,3.9,5.7,6.5,5,6.55,6.1,4.85,6.35,7.55,7.2,5.35,6.05,3.05,4.7,4.25,6.2,8.2,8.45,5.95,4.3,2.2,5.7,1.85,5.7,6.95,2.95,3.6,3.1,4.3,2.05,3.3,2.35,1.4,4.8,3.7,3.55,6.6,2.7,0.8,2.55,2.65,5.65,4.6,2.15,5.4,4.4,3,2.6,4,4.35,1.85,2.7,2.6,4.3,3.85,2.45,0.65,3.25,4.1,3,3.55,3.35,3.2,2.15,3,2.15,3.75,6,5.6,2.8,2.2,2.55,5.25,5.3,4.25,3.4,2.8,3.05,3.2,3.45,4.2,4.1,4.8,4.2,3,2.55,3.2,3.9,6.2,3.75,4.9,5.25,4.75,4.05,7.95,9.5,5.95,4.25,5.9,3.6,6.5,5.2,5.45,8.6,3.9,3.05,2.5,7.4,4.4,5.55,5.1,8,5.8,7.2,5.95,9.35,4.35,8.7,9.4,9.95,6.7,7.15,9.15,7.8,8.5,7.05,8.85,11.95,8.4,9.85,10.75,10.95,9.9,9.9,11.85,9.85,12.25,6.9,10.35,10,16.3,11.65,13.1,11.35,8,10.95,15.3,13.75,15.8,13.35,9.95,16.1,13.05,13.8,18.25,14.7,14.45,16.5,14.4,10.35,19.8,15.3,16.1,14.05,14.75,18.5,13.45,13.15,18.55,19.65,15.6,19,17.2,18.1,20.15,17.65,26.3,21.5,20.35,21.1,20.1,24,17.45,19.8,21.7,29.1,20,29.15,24.15,29.45,19.05,22.4,28.3,24.35,21.8,23.9,23.95,28.45,21.4,24.95,24.95,15.95,30.2,24.25,21.45,17.45,19.9,24.35,25.75,23.15,30.6,20.8,23.95,23.5,23.85,29.4,28.65,24.85,20.65,26.7,24.7,27.95,29.25,28.7,20.25,24.7,21.15,25.75,25.35,23.35,26,25.9,23.45,30.7,20.05,28.05,22.6,29.9,30.4,26.35,24.65,24.2,22.55,25.25,25.95,26.95,26.45,23.95,20.25,20.8,27.85,18.85,23.3,23.15,21.95,26.15,22.2,20.15,24.6,19.5,19.05,21.85,24.15,25.55,24.2,18.65,22.35,20,22.35,19.6,20.9,17.25,18.1,22.85,21,21.25,22.1,19.55,19.25,22.15,20.85,19.2,15.7,17.5,24.7,18.45,21.45,24,19.25,21.15
16.45,13.55,11.85,15.65,13.5,13.35,15.25,15.8,12.05,10.95,12.75,9.5,15.8,13.25,12.6,12.3,14.75,12.65,10.95,15.5,18.9,13,13.15,13.15,17.6,12.45,15.1,13.95,14.35,18.8,11.05,12.55,16.7,12.8,13.4,13.05,15.95,13,11.6,13.35,17.3,12.2,10.95,8.35,7.7,13.05,11.9,12.85,12.7,10.8,8.1,9.45,10.4,7.45,12,6.65,8.2,7.95,6.35,10.95,8.3,3.4,7.1,6.9,9.1,6.55,7.7,7.55,5.7,7.2,7,6.35,8,7.85,10.15,8,11.3,13.05,11.1,11.7,14.05,8.9,15.2,11.95,18.05,14.8,18.8,20.05,19.65,20.85,23.9,26.95,27.5,22.55,31.5,35.15,31.2,32.25,36.65,35.05,36.15,42.1,37.75,41.1,44.9,44.45,45.9,47.6,42.3,44.85,47.3,46.2,45.65,43.9,43.65,43.15,43.2,47.75,42.05,39.7,43.5,40.55,38.65,37.35,34.75,32.05,37.45,34.3,32.5,28.85,35.25,32.45,26.3,26.4,28.9,28.8,30.25,32.55,25.85,32.3,35.25,35.3,39.35,43,44.75,55.15,56.5,69.65,80.75,93.05,104.4,123.85,130.4,143.4,160.9,176.55,193.9,210.05,223.55,238.5,243.75,272.65,287.95,307.05,317.5,338,358.3,374.8,386.5,401.15,421.85,437.75,447.15,467.95,475.7,492.1,510.35,514.25,531.55,541.1,549.4,561.85,574.95,583.9,593.5,599.65,611.4,609.45,633.7,641.7,647.1,643.2,656.5,661.05,670.55,679.75,688.9,692.1,695.9,705.7,718.2,717.25,725.6,724.35,732.35,738.65,743.5,745.05,745.55,752.05,764.95,758.7,773.4,762.9,773.55,777.8,777.2,787.85,789.4,792.8,795.25,795.65,798.35,794.5,792.4,793.85,801.95,795.65,805.1,799.4,800.15,798.9,805.9,799.8,797.3,799.4,792.35,806.1,797.65,793.45,796.5,790.35,790.5,793.85,786.6,785,783.3,782.45,781,782.05,773.95,776.55,773.25,768.7,763.6,764.55,760.45,758.3,754.9,757,743.5,743.25,741.05,734.4,732.5,727.7,721.75,711.75,708.35,707.7,702.05,691.1,684.85,680.65,673.65,672.4,665.8,662.1,659.1,651.4,640.3,632.75,632.85,620.95,610.5,616.3,594.5,594.95,593.4,586.2,575.55,568.9,562.8,553,550.25,545,533.65,532.55,525.4,518.55,511.3,516.25,504.4,504.75,499.65,491.85,496.4,484.55,487.1,479.55,482.15,473.45,476.65,478.6,473.05,469.05,473.25,459.75,467.7,457.15,458.8,455.7,446.5,452.6,449.8,443.25,442.45,444.3,441.45,443,432.2,436.3,439.8,431.65,424.45,430.2,424,426.7,424.55,433,432.65,429.75,431.8,438.75,434.8,432.7,441.45,446.55,452.55,453.9,454.45,456.05,465.15,467.6,475.85,479.4,479.9,487.3,492.55,494.4,499.35,503.85,501.8,511.9,507.3,509.35,516.45,519.1,519.2,522.9,533.8,534.1,534.1,538.65,531.25,535.5,531.05,538.05,543.4,544.45,547.9,544.05,547.4,551.2,552.15,553.05,555.55,557.5,559.6,564.55,559.1,563.95,566.95,568,563.5,571.75,560.85,571.4,569.65,576.05,575.8,568.95,574.5,574.45,571.2,566.75,570.9,567.2,566.25,561.95,560,564.25,548,551.15,546.2,542.05,532.75,530.25,524.55,516.15,507.9,497.2,494.5,483.9,480.1,468.45,467.35,457.55,450.95,437.1,424.3,427.25,413.5,406.5,397.2,391.95,377.95,376.45,358.3,350,335.6,333.8,324.65,308.4,301.5,286.1,279.8,270.95,269.15,258.15,244.7,231.85,223.2,221.65,216.85,203.15,195.35,182.85,182.95,171.4,168.15,167.3,151.6,150.9,146.65,145.75,144.15,136.85,132.8,133.3,134.6,124.2,129.5,125.65,124.5,121.6,127.05,127.3,124.7,122.9,119.85,125.15,121.95,125.85,123.35,120.35,123.5,126.5,128.25,126.15,126.6,128.1,128.9,128.5,133,130,129.05,135.2,133.85,134.6,135.3,138.7,139.1,140.3,137.5,143.3,140.55,148.9,148.6,152.55,153.95,161.75,159.8,160.7,161,165.3,170.8,178.3,180.2,181.25,188.2,189.65,191.05,196.25,202.35,202.55,209,217.05,220.85,222.05,221,233.65,237.65,240.65,246.1,249.8,250.15,258.75,261.75,268.1,272.45,279.65,280.4,290,289,302.3,310.35,306.4,315.7,322.65,323.55,331.4,335.95,344.8,347.45,355.15,359.95,359.95,365.65,376.2,379.4,383.65,390.25,394.85,404.55,404.6,404.75,413.9,421.05,426.2,430.85,434.4,436.2,444.5,448.35,452.55,453.85,459.2,467.65,468.45,479.5,475.2,483.45,485.2,490.1,497.05,499.15,509.35,503.75,505.25,512.05,522.1,522.6,530.45,536.45,541.35,541.3,546.8,552.95,553.75,558.9,563.6,568.15,569.55,570.25,575.15,572.15,582.85,578.8,584.15,582.1,581.85,578.05,591.5,587.9,586.7,593.2,592.85,591.9,586.6,593.5,596.2,596.1,592.5,593.1,595.35,592.6,590.35,603.7,600.2,588.55,596.5,588.8,595.35,595.05,590.45,593.65,585.15,591.75,595.95,588.8,588.3,579.3,590,584.85,581,585.6,584.8,584.65,576.6,582.85,578.55,577.8,580.65,577.75,571.3,580.4,569.95,578.5,580.7,579.15,577,568.75,576.15,575.55,570.15,573.2,575,574.95,579.6,580.5,583.1,583.25,584.7,584.7,592.5,585.95,590.05,586.1,587.3,596.8,593.55,590.8,595.1,594.55,592.7,597.75,594.8,600.1,600.8,596.6,596.25,595,593.3,601.8,601.85,591.85,585.7,588.8,587.45,579.35,576.8,573.9,577.35,575.1,555.25,552.25,557.5,546.4,536.75,531,529.7,522.7,513.75,509.3,501.8,497.15,483.85,485.6,466.45,459.1,453.4,438.1,441.9,426.35,419.85,413.95,405.45,400.8,389.25,376.4,364.55,361,355.25,346.65,335.05,328.7,316.6,309.5,301.8,296.6,286.2,287.45,279.55,277.45,266.45,253.05,255.15,245.35,249.25,241.05,235.5,228.85,227.85,218.6,221.45,217.95,213.25,212.2,205.85,205.65,199.15,201.9,197.35,196,199.5,197.1,193.8,194.7,186.1,189.7,190.85,182.95,185.3,184.2,183.8,189.65,178.6,186.2,187.05,186.3,183.55,182.6,183.55,176.2,183.3,178.95,174.9,174.75,179.45,174.3,176.95,170.45,169.8,174.4,167.15,172.8,165.25,161.75,155.85,160.15,155.7,153.7,149,145.4,149.15,147.3,143.2,134.55,137.5,130.35,130.2,121.75,120.65,118.15,117.15,111.1,109.8,106.35,105.65,101.35,96.5,97.65,89.75,86.55,84.75,75.5,74.7,74.1,70.65,71,66.55,65.65,68.45,68.45,61.45,60.25,59.15,59.4,59.6,56.05,56.15,58.1,54.2,54.3,53.75,52.35,51.2,48.5,47.2,45.95,46.65,43.2,42.7,42.75,41.8,48.6,42.45,40.4,37.3,35.7,35.1,34,36,29.45,29.2,31.1,26.4,29.25,25.8,24.9,22.65,23.35,23.35,21.6,21.2,21.2,19.15,16.75,19.15,13.1,15.75,10.65,8.5,8.35,9.4,6.85,7.15,6.4,4.85,6.3,5.85,2.7,2,3,2.25,3.1,0.5,1.1,0.9,0.85,2.9,0.65,0,0.5,0,0,0,0.45,0.3,0,0.5,0.6,0,0.25,0,0,0.6,0,0,0,0.7,0.25,0,0,0.25,0,0.3,0.25,0.3,0,0.3,0,0,0,0.5,0,0.15,0.5,0.15,0,0,0,0,1.35,0.25,0,0.25,0.35,0,0.15,1,0.55,0.35,0.8,0.1,0.65,1.35,1.3,0.65,3.65,2.45,3.4,1.2,5.25,5.2,5.2,2.95,5,7.15,7.15,6.75,9.35,11,6.95,10.95,11.35,9.85,12.45,13.15,16.4,14.75,17.05,18.7,17.05,18.05,19.3,17.65,18.15,22.9,21.25,22,27.15,24.55,22.4,26.2,24.3,28.8,25.95,25.9,28.5,26.4,26.95,28.25,28.45,27.5,30.05,30.35,27.15,27.75,30.4,30.15,27.85,29.9,30.7,32,29.1,32.45,30.3,27.85,30.85,29.75,31.25,29.5,31.15,28.6,26.25,24.55,29.35,28,27.4,27.85,30.3,27.75,27.35,27.1,30.75,29.75,29.35,28.6,32.9,27.65,28.85,29.95,27.2,30.5,27.6,29.7,30.2,28.35,30.25,34.15,32.3,31.95,27.85,29.7,33.8,32.55,33.25,32.95,32.25,36.5,36.6,35.3,36.35,37.65,41.25,40.6,44.1,40.85,45.3,47.05,47.15,47.75,47.75,51.55,49.45,55.05,52.05,55.35,57.2,56.95,60.15,61.25,60,64,64.05,67.45,63.8,71.15,70.1,69.85,76.2,82.5,82.9,79.55,75.95,83.6,83.35,82.45,84.95,89.7,87.2,88.85,88.9,94.8,90.65,90.1,92.9,93.05,96.95,93.9,98.15,95.3,93.05,99.1,95.25,100,102.25,101.95,97,97.15,106.35,100.5,98.8,96.45,95.45,95.3,94.3,95.15,96.75,94.7,96.5,86.85,94.95,92.9,94.5,90.45,85.6,83.3,87.1,88.5,86.35,84.55,82.9,78.75,80.7,79.2,79.35,78.1,76.7,73.15,72.35,72.6,72.25,67.45,67.55,66,59.7,61.55,63.8,60.65,59.85,58.55,55.2,55.7,55.7,54.6,48.3,48.5,52.25,49.45,46.25,46.6,46.35,43.95,40.5,45,39.55,40.15,37.3,39.15,40.25,37.65,35.75,33.25,33.3,32,35.95,32.6,31.2,30.95,33.9,27.35,29.4,26.5,28.8,25.4,26.95,26.3,25.6,19.7,23.3,22.55,19,21.9,20.1,21.35,18.05,16.1,14.25,16.75,15.95,15.15,17.35,11.85,13.55,14.7,11.65,10.8,10.85,10.35,10.55,6.9,4.6,7.8,7.45,7.15,7.45,6.05,5.2,3.15,4.3,3.05,4.95,4.8,3.3,2.35,3.2,4.15,1.6,2.1,3.4,1,1.05,1.15,1.1,2.1,1.85,0.7,0.45,0.05,1.5,0,1.1,0,1.3,0,0.05,1.05,0.8,1,1.2,1.05,1.15,1.7,0.6,0.8,0.45,1.25,2.1,0.3,0.6,0.95,0.3,1.35,0.95,0,0.05,1.95,0,0.7,0.55,0.3,1.1,0.8,0.8,0.3,1.3,0.15,1.1,0.4,0.3,0,1.1,0.7,0.85,1.05,0.25,0.6,2,0,0.1,0.65,0,0.55,1.45,1.5,2.65,1.5,0.8,0.45,0.7,0.6,0.75,1,1,1.85,0.35,1.95,1.5,0.5,1.8,1.35,1.4,1.45,1.5,2.7,2.05,1.85,2.3,2.05,4.25,3.1,3.2,2.95,4.2,3.7,3.6,4.15,4.05,3.05,5.35,5.1,3.7,3.9,6.2,5.9,4.7,4.3,4.95,4.05,7.4,5.25,5,6.9,6.6,6.35,5.5,7,8.65,7.95,8.2,8.45,8.45,7.8,7.05,8.85,8.4,8.25,6.75,8.25,8.5,8.9,8.85,11.05,9.85,10.25,8.85,11,10.9,11.05,10.65,8.7,10.75,10.7,11.05,10.85,11.7,10.6,14.7,13.15,14.65,14.95,14.05,14.35,12.2,14.7,15.25,14.35,13.95,14.15,13.4,13.8,11.8,12.9,15.7,12.95,13.45,15.3,13.7,12.45,15.3,11.3,13.05,13.8,10.4,15.6,16.45,11.85,13.25,12.95,14.25,13.15,12.5,12.75,11.9,13.5,11.4,12.6,11.15,8.9,8.95,11.25,10,10.45,12.2,10.25,10.1,9.2,8.7,8.15,10.05,9.1,10.3,5.25,6.9,7.3,6.35,7.7,7.85,4.45,5.55,6.4,5.4,6.4,6,7.1,6.6,2.65,4.95,4.85,5.55,4.6,4.35,4.25,2.8,2.45,4.1,2.7,3.25,2.2,2.75,1.05,1.85,1.9,1.9,1.35,2.35,1.15,1.55,2.3,1.5,1.3,1.75,1.45,1.35,0.4,0.7,1.3,0.1,0.65,0.35,0.6,0.35,0.65,1.35,0,0.15,0.35,0.7,0.4,0.6,0.1,0.6,0,0.6,0.85,0,0.25,0.3,0.4,0.15,0.7,0.15,0.7,0.5,0,0,0.95,0.15,0.25,0.4,0,1.1,1.55,2.65,1.95,1.05,2.9,1.4,3.55,3,2.7,2.6,6,3.15,2.9,2.2,5,4.6,3.7,4.1,6.05,6.55,4.8,3.2,4.85,5.4,4.7,6.75,7.65,8.15,3.75,7.05,7.65,7.7,7.8,6.9,8.2,9.85,7.05,9.3,8.85,8.7,10.7,10.35,9.5,9.1,9.8,11.95,11.85,11.1,8.4,12.6,13.3,10.05,12.3,10.2,10.5,11.05,11.6,9.6,10.85,11.75,8.2,10.8,10.1,13.8,12.25,11.95,11.9,11.75,8.55,8.15,14.35,11.5,11.7,14.6,12.55,11.25,15.15,10.5,11.55,11.7,9.85,10.2,10.7,10.5,11.35,10.75,11.6,10.7,8.8,8,7.55,12,9,7.7,8.65,10,9.5,9.4,9.05,7.95,6.85,8.95,8.85,6.75,7.6,4.75,6.4,7.35,7.2,6.75,6.3,5.25,6.5,6.7,4.4,4.2,7.3,4.1,6.45,4.75,5.3,6.45,3.65,4.3,3.55,4.55,3.15,6.05,6.4,3.8,4.4,4.85,4.4,3.85,2.55,4.25,2.7,4.65,4.25,3.85,2.9,2.3,2.35,4.5,3.35,3.35,3.45,2.75,1.95,2.35,2.65,2.85,3.3,3.75,2.25,6.65,2.9,2.45,3.25,4.3,3.95,2.2,2.3,2.9,2.85,1.15,4.6,3.2,1.7,2.45,2.8,4.85,3.6,4.85,2.65,3.45,2.5,3.45,3.9,2.3,3,3.6,4,3.85,2.8,4.15,4.35,3.55,5.05,3.65,4.35,3.5,3.9,3.5,4.5,4.75,3.2,4.6,4.75,4.85,5.7,6.15,3.55,4.6,4.45,3.8,5.55,4.2,7,5.3,4.75,4.4,5.25,3.5,4.3,5.1,6.7,6.2,2.9,5.65,5.85,5.3,5.2,6.3,5.4,7.15,6.95,5.2,6.8,5.65,8.75,4.7,7.95,4.9,5.35,4.55,6.9,8.75,4.15,4.65,5.35,5.95,4.3,4.85,5.45,7.25,3.85,4.95,4.85,5.1,5.55,5.25,6.8,6.85,6.15,5,5.7,4.35,6.25,5.25,7,3.5,6.55,5.6,5.25,5.9,3.35,5.7,6,5.65,5.3,3.85,2.8,4.6,3.75,5.85,3.8,4.45,4.35,2.95,2.85,2.6,1.55,3.4,3.35,3.15,3.7,3.4,2.45,4.55,1.35,3.55,3.25,1.95,3.65,3.75,3.3,2.55,3.45,3.6,2.05,2.8,3.55,2.8,1.3,1.9,1.6,3.25,2.75,1.95,3.2,1.8,2.9,1.2,1.35,2.8,2.4,3.05,1.55,2,1.55,1.35,1.35,1.6,2,1.55,2.9,2.35,1.6,2.75,2.2,1.65,0.45,1.45,1,0.8,1.85,0.95,0.8,0.8,0.6,0.1,1.35,0.75,1.45,0.35,1.45,1.05,0.85,0.85,1.25,0.5,1.3,0.1,0.6,1,0,0.15,0.3,1.45,0.45,0.15,0.5,1,0.5,0.2,0.25,1.15,1,0.15,0.65,0.65,0.3,0,0,0.85,0.1,0.45,0.65,0,0,0.3,0.05,0,1.55,0.25,0,0.55,0.35,0.3,0.1,0.95,0.55,0.15,0.15,0.75,0.6,0.2,0.45,1.8,1.45,0.6,1.85,0.5,0.6,0,0.95,0.7,0.5,0.85,0.6,0.05,0,0,1.75,0.4,0.7,0.6,0,0.6,1.95,0.05,0.2,1.5,0.9,0.75,0,0,0.25,0.2,0,0.2,0.55,0.15,0,1.4,1.05,2,0.5,0,2.8,0.5,0.15,0.85,0,1.4,1.45,0.5,0,0.35,0.95,0.75,1.3,0.65,0,0.6,0.4,0.7,1.5,2.7,1.3,1.1,0.15,0.35,1.25,0.35,1.45,0.45,0,0,1,1.5,0,0,0.1,1.25,0,0.4,0.4,0.85,0.75,0.55,1.4,1,0,0.15,0.55,1.95,0.9,0,1.8,2,1.85,2.25,0,0.35,0.2,1.9,1.5,0.5,0,1.1,1.35,0.3,0.45,2.45,0.2,1.1,0.3,0.25,0.85,1.3,0.65,0.85,0,0.2,1.6,1.2,0.15,0.3,2.05,1.65,0.75,1.7,2,1.65,1.6,2.05,1.5,3.15,0.45,1.3,1.7,0.5,1.1,1.1,0.15,0.55,1.35,0,2,0.8,1.55,0.6,0.7,1.15,1.15,2.25,2.4,1.05,0.85,2.2,1.95,2.25,0.95,2.4,0.6,0.5,2.15,3.05,2.4,1,1.45,0.65,1.3,1.7,1.45,2.05,3.15,2.6,4.25,1.55,2.35,1.9,1.8,3.7,1.7,1.75,2.55,2.2,2.6,2.75,3.05,2.7,1.15,2.5,4.6,1.9,2.6,2.15,3.15,3.1,2.9,2.65,2.35,2.95,3.9,3.2,3.65,2.95,2.4,3.45,2.95,3.9,3.65,3.15,2.2,4.25,2.8,4,2.75,2.6,1.65,3.25,4.2,2.8,3.55,3.7,2.55,4,3.45,3.85,3.75,2.7,1.5,2.9,2.6,3.6,3.1,2,2.55,2.2,5.05,4.05,5.25,3.4,3.9,2.7,3.65,2.85,2.2,2.25,4.1,3.9,2.6,2.45,2.9,4.05,4.45,3,3.15,2.45,2.2,4.1,3.15,2.4,1.75,2.35,5,3.2,2.15,3.4,3.4,1.2,2.55,2.75,2.4,2.95,2.7,2.75,3.1,2.75,2.15,3,2.95,1.45,1.75,1.25,1.9,2.2,2.4,2.25,2.1,2.4,0.7,2.15,1.15,1.6,1.3,1.65,0.85,1,0.7,2.7,1.2,0.7,1.95,0.7,1.4,1.45,0.9,0.95,0.15,1.05,1.05,1.2,2.55,0,0.45,1.2,0.5,0.95,0.8,0.65,0,0.35,1.15,0.7,0.8,0.75,0.35,0.8,0.65,0.3,0.1,0.45,0.15,1.15,1.15,0,0,0.15,0.25,0,0,0.25,0.5,0,0,1.05,2.05,0,0,0,0,0.25,0,0,0.5,0,0,0.15,0,0,0,0,0,0,0.3,0,0.1,0.25,0,0,0,0.85,0,0.15,0,0,0,0,0,0.1,0,0,0,0,0.1,0,0,0,0.1,0.9,0,0.4,0,0,0.85,0.35,0,0,0,0,0,0.25,1.15,0,0,0,0,0,0,0,0,0,0.25,0,0.8,0,0.05,0,0,0,0,0,0.4,0,0.2,0,0.95,1.4,0,0,0,0,0.25,0,0.1,0.45,0.3,0,0.25,0.5,0.7,0.15,0.15,0.25,0.85,1.1,0.2,0,0.7,0,0.1,2,0.65,1.3,1.75,0.6,0.7,0,1.15,0.15,0.15,1.05,1.25,0.7,0.3,0.2,0,1.55,1.45,1.15,2.15,2.05,0.85,0,0.7,0.75,3.55,0.5,1.65,0,3.45,1.4,3.15,1.4,3.1,2.55,2,3.3,3.45,0.5,3.3,2.7,3.45,3,4.55,2.9,2.75,0.65,4.9,2.1,3.35,1.15,2.55,2.75,3.3,6.3,3.35,2.75,4.05,3.95,3,4.7,3.9,2.85,2.8,2.05,5.05,5.55,2.55,4.3,2.45,2.8,4.15,5.3,4.85,4.15,3.35,4.75,3.1,6.2,4.35,2.85,3.05,4.9,2.45,2.45,3.15,2.2,3.25,3.35,3.55,3.9,3.95,4.5,3.05,2.65,5.7,3.85,3.35,2.6,5.45,2.4,1.7,2.9,3.2,3.35,2.4,2.3,3.55,2.85,2.7,3.8,3.5,4,1.3,2.3,2.4,1.3,1.05,3.3,1.75,5.05,3.85,3.15,1.75,4.35,1.95,2.05,1.1,1.55,1.95,3.15,3.2,2.2,0.25,1.85,2.05,2,1.2,1.4,2.4,1,3.2,1.4,3.05,0.45,2.15,2.75,0.45,1.65,1.15,1.45,1.3,1.35,1.7,1.05,2,0.85,3.3,0.3,2.7,2.7,1.9,2.55,1.5,0.85,1.3,0.6,1.15,0.7,1.55,1.45,0.95,0.1,0.55,1.85,1.45,0.7,0.55,1.7,0.8,0.6,1.45,0.35,1.1,0.65,0.4,0.2,0.45,1.05,0.5,0.35,0.3,0,0.35,0.1,1.9,0.35,0,0.85,2.2,0.85,0.1,0.35,0.85,0.3,0.3,0.6,0.45,0.35,0.3,0.7,0.65,0.6,0.35,0.5,0,0.3,0.5,1,0.95,0,0.8,0,0.95,0.45,0.5,0.7,0.5,0,0.55,0,0.15,1.35,1.85,0.3,0.25,0,0.15,0.5,0,0,0.7,0.05,0.15,0.7,0.25,0.45,0,0,0,0,0.55,0.3,0.5,1.15,0,1.05,0,0.15,0,0,0,0.3,0,0,0,0,0.65,0.25,0,0,0,0,0,0,0,1.1,0.5,0.3,0.15,0,0,0.6,0,0.05,1,0.25,0,0.35,1,0.3,0.15,0.3,0,0,0.35,0.55,0,0,0.5,0,0,0,0.6,0.45,1.2,0,0,0.45,0,0.75,0,0,0.3,0.5,0,0.45,0.25,0.25,0.7,0.45,0.6,0.1,0.2,1,0,0.15,1.15,0.2,0.1,1,0.3,0.25,1.3,0.15,1.1,0.1,1.3,1.5,0.3,0.65,1.7,1.75,0.55,0.15,0.75,0.35,0.9,0.6,0.95,1.15,1.65,0.6,0.85,0.15,0.4,1.15,1.25,1.05,0.4,2.1,0.5,1.9,0.65,0.05,2,1.05,0.85,0.85,0.95,1.45,0.85,0.3,1.35,1.7,0.9,1.9,2.15,1.85,2.55,2.8,1.95,1.85,1.6,1.8,0.95,0.7,1.1,0.75,0.7,1.1,2.05,2.6,2.65,2.2,1.7,1.95,2.5,2.1,1.8,2.95,1.55,3.55,1.2,1.65,2.25,1.45,2.45,2.05,0.45,1.05,1.9,1.65,1.65,0.15,3.5,2.4,1.6,3.75,0.85,1.6,1.7,1.7,1.2,2.05,1.8,2.75,1.1,1,4.25,2.8,1.2,2.6,4.15,2.3,2.15,2.85,2.85,1.4,1.35,1,5.55,0.6,2.7,1.35,2.7,2.05,2,1.4,4.25,2.55,1.45,1.7,1.25,0.65,1.7,2,2.35,1.55,2.05,2,0.95,0.6,1.8,3.7,1.7,1.3,1.3,3.05,2.65,1.55,2.25,0.45,1.75,1.2,1.6,0.85,3.4,1.45,1.15,1.35,0.9,0.8,1.8,1.75,2.55,2.1,0.35,1.2,1.3,1.05,1.7,0.55,0.15,1.05,0.75,1.85,1.25,1.5,1.9,0.4,1.7,1.45,0.75,1.75,0.5,2,1.35,1.7,0.15,1.35,1.35,0.85,2.95,1.65,0.5,0.25,0.25,0.65,0.95,0.85,0,1.5,0,2.05,0.8,0.05,0.6,1.65,0,2.4,0.7,1.05,0.75,0.35,0.5,0.7,0.35,0,0.25,0.7,0.3,0.1,1.05,0.3,0.45,1.5,0.3,1.85,0,0.5,0.4,0.8,0.6,0.5,0.6,0.5,0,0,1,0.7,0.7,0.85,0.6,0,0.3,0.7,0,0,0.15,0.2,0,1.05,0.45,1.2,0.75,0.85,0.3,0.95,0.25,0,1.5,0,0.85,0.6,0,0,0,0.85,1.3,0.6,0.35,0.1,0.5,0,0,0,0,0,1.7,0.15,0,0.65,0.1,0.35,0.15,0.65,1.35,0.3,0.25,0.85,0.8,0,0.6,1,0,0,1.35,1.7,0.35,0,1.15,0,0.8,0.65,0,1.45,0.15,0,0.65,0.45,0.2,0.5,0.45,1.05,0.25,0.65,0.8,1.15,0,0,1.05,1.7,0,0.2,0.1,2,1.35,0.8,0.8,1.3,0.3,0.3,0.4,0,0.7,0,0,0.2,0.9,0,0.8,1.55,0.3,1.5,0.65,0.5,2.05,0.85,0.7,0.05,0.3,1.2,0.4,1.7,0.6,0.45,1.5,0.2,1.35,0.9,0.9,1.2,0.1,2.4,2.05,0.25,1.5,0.35,1.9,1.8,1.35,1.9,0.05,1.2,1.55,1.15,1.4,1.4,0.4,2.35,2.2,1.5,3.35,1.55,1.95,1.25,1.5,2.4,1.15,1.45,2.65,1.5,0.6,2.15,2.9,3.1,2.85,4.25,2.9,1,3.1,1.65,0.9,2.65,3.85,2.6,4.4,2.9,2.1,2.55,3.75,1.1,2.4,4.2,1.5,1.9,1.05,2.9,0.9,2.35,2.25,2.25,2.95,1.55,2.35,2.15,2.3,5.6,1.95,4,0.8,1.75,3.45,4.25,1.65,3.75,3.8,1.85,2.6,2.7,3.25,5.95,3.75,1.75,1.85,3.05,2.3,5.1,1.7,5.6,0.45,5.05,2.95,2.85,3.95,1.55,4.65,3.6,2.05,2.15,3.1,1.7,1.95,4.85,2.1,1.85,1.05,2.4,2.1,3.35,5.35,4.2,2,1,3.75,2.15,2.75,1.65,3.15,2,4.4,3.65,0.9,1.95,3.15,3.9,1.55,2.8,1.3,2.75,2.05,2.6,3.75,1.45,2.95,4.85,1.8,2.45,2.65,1.25,2.1,2.3,1.55,2.4,0.3,1.1,2.3,2.25,2.15,2.25,0.7,2.55,1.1,1.75,1.65,2.85,1.8,2.1,3.25,1.65,2.45,1.15,2.1,1.35,0.95,1.65,0.6,0.5,1.9,0,2.15,1.1,1.9,1,1.65,0.8,1.8,0,0.55,1.1,0.55,1.25,1.3,1.3,0.55,0.7,0.5,1.35,0.35,1.5,1.2,0,0.5,1.8,0.3,0,1.5,1.15,0.7,2.05,0.85,1.35,0.25,0,0.35,0.3,1,0.6,0.8,0.3,0.65,0.65,1.1,1,0.9,0,0.3,0,0.5,0.25,0,0.35,0,0,0.35,0.8,0.85,1.3,0,0,0.8,0.3,0.1,0.9,0.65,0,0.5,0.15,0,1,0.25,0.4,0,0.7,0.3,0,0.5,0.25,0.5,0.15,0.5,0.55,0.25,0.45,1.05,0,0.25,0.1,0,0,0,0.1,0.9,0.55,0,0.25,0.35,0.1,0,0.05,0.35,0,0,0.1,0.1,0.65,0,0.7,0.05,0,0.95,0.15,0.45,0.3,0.2,0.15,0.15,0.65,0.45,0,0.5,0.35,0,0,0,0,0,0.15,0.6,0.95,0,0.6,0,0.2,0.2,0,0,0.15,0.05,0.25,0.8,0.15,0.65,0.05,1.1,0.15,0.6,1.2,0,0,1.5,0.85,0.8,0.25,0.5,0,0.8,0.3,0.15,0.8,0.65,0.3,0,0.5,0.7,1.45,0.5,0.7,0,0.6,0.8,0.6,0.8,0.3,0.6,0,1.05,0.8,0.3,0,0.2,0,0.75,0.65,0.45,0.9,0.65,1.4,2.05,0.5,0.6,0.8,0,0.65,0.45,1.35,0.35,0.35,0.7,0.75,1.35,0.85,0.7,0.65,0.35,0.45,2.1,1.25,0.4,0.05,1.15,1.95,0.9,2.65,1.95,0,1.7,2.05,1.35,2,1,1.5,1.85,2.75,2.3,3.4,0.25,3.1,1.6,2.1,2.2,2.3,3.05,4.4,2.85,2,2.6,1.35,0.65,1.65,3.85,3.3,2.95,1.55,2.05,2.9,4.7,3.75,3.75,5.05,3.35,0.45,3.1,3.2,2.2,5.2,3,2.45,4.05,2.35,3.35,4.45,3.2,2.25,5.5,2.8,4.15,3,2.1,2.05,4.9,3,3,5.25,3.55,3.75,3.6,4.1,4.8,4.2,2.9,4.4,4.95,1.1,3.5,3.3,3.15,3.9,3.15,3.4,3.35,4.75,4.4,1.85,2.75,3.5,5.45,4.4,6.55,3.7,7.05,3.6,5.2,4.6,2.6,2.95,4.7,4.35,4.7,1.9,4.45,2.05,3.45,4.65,4.8,3.5,4.95,5,3.05,2.95,2.4,2.05,3.15,2.5,1.7,5.45,2.5,3.9,1.55,1.85,2.8,2.7,0.9,2.35,5,1.2,3.6,2,0.5,2.75,1.75,2.3,4.75,0.2,0.25,1.2,1.7,3.45,1.15,3.4,3.55,1.15,2.8,1.65,1.05,0.85,1.4,0.8,1.2,1.45,2.6,3.4,1.35,0.4,0,0.85,2.15,0.85,0.15,1.35,0.4,2.65,1.4,1.85,0.3,1.25,0.45,0.25,0.35,2.2,0.7,0.3,1,0.7,0.15,1.9,1.3,0.2,0.2,0.95,0.55,0.65,0,1.15,0.45,0.35,0.15,1,1.1,0.65,0.3,1.8,0.7,0,0.8,0.95,0.9,1.05,0.65,1.35,0,0.35,0,0.25,0.6,0,0,1.15,0.85,0,0,0.35,0.5,0,0,0.9,0,0,0,1.05,0.6,0.8,0.15,0.15,0.65,0.35,0,0.4,0.25,0.25,0.35,0.5,0.45,0,0.3,0.5,0,0,0.35,0.15,0.35,1.1,0,0.3,0.4,0.05,0,1.35,0,0,0,0.3,0,0.1,0,0.15,0,0.25,0,0.3,0.7,0,0,0.1,0.45,1.05,0.6,0,0.15,0,0,0,0,0,0.15,0,0.8,0.65,0,0.3,0,0.35,0,0,0.6,1.15,0.6,0.1,0.65,0.5,0.05,0.65,0.8,0,0.7,0.4,0.8,1.15,0.65,0.7,0,0.65,0.75,0.65,0.25,0.45,0.15,0.15,0.65,0,0,0.5,0,0,0.05,0.55,1,0,0.8,0.15,0.9,0.05,0,0,0.75,0.55,0.75,0,1.1,1.05,0.75,0.7,1.65,1.9,1,1.9,1.8,2.2,0.65,0.05,0.5,1.35,1.6,0.5,0.3,0.55,1.2,0.25,0.7,0.35,1.55,1.7,1,1.05,1.15,1.65,0.75,4.45,2,2.75,2.2,1.05,2.05,1.85,1.3,1.2,2.45,2.05,2.9,0.8,2.1,0.85,1.35,1.35,2.1,1.45,2.55,2,3.5,2.5,1.55,4.8,2.35,4.45,3.95,3.9,1.4,2.95,0.35,2.45,4.95,5.4,2.7,2.1,2.6,3.4,3.95,2.9,4.45,2.75,2.25,7.35,2.95,3.35,8.35,3.1,3.45,1.4,4.9,4.45,4.15,1.1,6.2,7.8,4.4,5.35,5.45,4.3,3.65,3.15,3.4,2.35,4.05,5.1,2.6,1.35,5.65,3.95,2.5,4.4,6.8,2.85,3.9,7.05,4.05,3.55,2.95,5.4,3.7,4.85,5.25,4.3,4.8,4.9,3.4,5.1,3.25,3.55,5.55,2.35,3.4,3.8,4.4,3.55,3.6,3.3,2.8,3.9,2.6,1.65,2.9,4.2,4.25,3.45,3.95,4,3.55,3.75,3.85,3.55,3.75,2.45,4.05,1.75,1.55,2.85,3.4,3.45,3.45,3.95,3.15,3.9,1.4,2.75,2.5,4.75,5.2,2,2.9,2.75,3.35,0.85,1.6,1.9,1.3,1.7,1.35,1.8,0.8,1.5,1.05,2.65,2.55,0.6,0.15,2.35,0.65,1.1,1.6,1.55,1.5,1.55,1.7,0.55,1.5,0.35,1.75,0.55,0.35,1,0,0.15,1.85,0.25,0.4,1.3,0.4,0.75,1.4,0.6,0,1.15,0.8,2.05,0.8,1.15,0,0,0.6,1,0.1,1.35,0,0.7,1.7,0.65,0.65,0.4,0.25,0.65,0,0.1,0.55,0,0.35,0.55,1.15,0,0.75,1.85,0.1,0.55,0.65,0.75,1.15,0.2,0.45,0.05,0,0,1.25,0,0,1.5,1.45,0.55,0.05,0.5,0,0.9,0.15,0.3,0,0.45,0,0.75,0.1,0.45,0,0.15,0.25,0,0.3,0,0.5,1.55,0,0.3,0.3,0,0.15,1.65,0,0.8,0.7,0.35,0.5,0.85,0.1,0.3,0.25,0.75,0.75,0.6,0,0,0.15,0.5,0.35,0,1.2,0,0.05,0.8,0.45,0.75,0.5,0.8,0,0,0,0.5,0.05,1.05,0.45,0.15,0,0.3,0.25,1,0,0.35,0,0.5,1,1.1,0.3,0.3,0.6,0.15,1.1,1.55,1.75,1,0.8,0.1,1.35,0,0.8,0.9,0.55,0.8,2.05,0.55,1.5,0.7,1.6,0.25,0.3,0,1.1,1.15,1.7,1.5,0.1,0.95,1.6,2.1,0.85,1.6,1.45,2.45,2.2,1.85,1,1.65,1.1,1.75,3.8,2.2,2,2.05,1,1,2.2,1.55,2.4,1.9,1.3,1.85,2.8,2,1.45,3.05,3.5,2.85,1.8,0.25,3.9,1.75,2.05,4.1,2.55,2.05,4.15,1.3,5.5,2.4,1.8,1.8,5.15,4.35,3.2,2.45,4,2.05,1.4,5.4,4.3,2.8,1.15,3.55,2.7,5.55,4.95,3.2,3.1,3.3,2.6,3.2,3,3.1,2.55,4,5,1.65,2.45,2.1,2.4,4.1,2.8,4.25,6.45,2.85,2.1,4.55,4.75,5.1,4.75,6.5,3.5,5.35,4.95,5.2,4.95,2.75,8.8,2.95,3.55,3.4,3.8,5.4,1.95,4.15,2.4,5.65,2.65,3.05,5.75,1.25,4.2,5.2,8.1,2.9,3.9,4.65,3.85,6.8,5.3,5.6,2.3,4.8,3,4.1,4.45,4.4,2.95,5.15,5.05,4.8,3.5,3.65,6.5,2.7,3.55,6.25,3.8,6.2,4.8,1.95,3.75,5.85,4.9,3.4,4.4,6.85,2.3,0.95,4.95,2.7,4.6,3.2,6.45,3.4,3.4,6,3.5,3.65,2.8,2.55,2.75,2.35,2.8,2.3,1.7,2.7,2.3,2.55,0.85,3.75,2.9,2.35,2.8,0.95,5.15,1.85,2.95,2.25,1.15,2.7,1.7,1.7,1.3,0.65,2,2.25,2.7,2.55,1.4,1.65,2.85,1.75,1.65,1.7,4,2.15,0.65,0,1,0.95,1,0.15,0.45,0.05,4.15,1.9,0,1.4,1.2,1.75,0.5,0.55,0.85,2.35,0.95,0.85,0.2,1.05,2.5,0.5,0.65,0.65,0,0.7,0.35,0.95,0.85,0.9,0.45,1.65,1,0,0,0.7,2,0.1,2.15,0.35,0.55,0.85,0.55,0.5,0.05,0.35,0,0.7,0.7,0.3,0.15,0,0,0,0.7,0.5,0.15,0.8,0,0.35,0,0.2,0.6,0,0.95,0,0,0,1,0.9,0.2,0.15,0.3,0.75,0.4,0.15,0,0.3,0.5,0,0,0.65,0.6,0.1,0.85,0.3,0.15,0,0.25,0,0,0,0,0,1.25,0.5,0,1,0.4,0.15,0,1.15,0,0,0.7,0.1,0.55,0,0.35,0.7,0.9,1.7,1.5,2,0.8,1.05,0.5,0.15,0.4,0,0,1,0,0,1.1,0.9,1.75,0.15,0,0.65,1.25,1.35,0.35,1.95,0,1.4,0.95,0.35,2.35,1.3,0.85,0.7,2.3,0.85,1.35,0.45,0.7,0.4,1.7,0.2,0.05,1,1.25,1.75,0.45,0.5,0.15,0.6,1.05,0.7,0.8,1.3,0.3,0.55,2.65,1.75,1.75,0.6,1.8,0.8,0.5,1.4,3,1.5,1.7,2.7,2.45,2.25,1.8,1.85,2.8,0.8,3.6,2.1,3.6,3.35,0.4,2.35,3.5,3.3,1,2.45,2.65,1.6,1.9,1.9,3.5,0.95,4.4,4.05,4.3,3.7,4.9,2.8,1.6,1.8,2.3,3.45,1.65,3.5,2.05,4.05,1.9,4,2.15,3.9,2.2,4.1,1.65,6.05,3.95,4.4,5.05,3.25,4.05,4.1,5.05,2.75,2.15,6,6.6,4.05,4.15,6.45,5.15,6.25,4.15,8.8,5.65,4.95,6.95,3.95,6.2,3.95,7.35,3.15,9.75,4.95,6.95,3.9,5.35,5.9,5.2,4.8,6.2,7.8,6.45,8.35,3.5,4.55,6.05,2.1,6.6,5.85,7.8,6.15,4.1,6.2,6.55,7.8,2.65,6.85,5.5,6.35,5.8,3.25,4.1,6.05,7.1,6.85,4.4,6.15,4.3,8.8,7.7,4.45,4.85,3.35,7.35,7.9,3.8,7.15,6.7,5.7,4.05,7.5,3.55,2.85,5.15,6.65,5.5,2.1,5.35,3.85,6.55,3.5,6.2,1.8,4.85,4.3,4.65,5.95,2.6,3.65,5,4.8,4.15,3.25,4.1,3.55,4.15,2.8,1.55,2.7,2.65,5.9,3.1,2.35,2.4,4.05,2.9,5.25,3.45,1.65,4.1,3.6,1.85,2.2,3.1,1.6,2.6,2.3,1.45,3.85,3.05,1.3,1.9,0.6,1.25,0.8,1.2,0.75,0.85,1.25,2.2,0.7,1.25,0.65,1.45,1.2,2,1.25,1.3,1.1,0.95,1.5,1.7,1.5,1.05,1.6,1.5,0.75,1.4,0.8,0,0.1,0.55,0.6,1.45,0.8,1.15,1,0.3,1.05,0.1,0,0,0,0.6,0.9,0.2,1.15,0.35,0.2,0.65,0.7,2.55,1.7,1.2,1.1,1.4,0.7,0,0.45,0.35,0.3,0.25,0,0.25,0,0.4,1.05,1.05,0,0,0.5,0.1,0.95,0,0.05,0,0,0.05,0.3,0.15,0.4,0.1,0,0.3,0.6,0,0.6,0.35,0.7,0.15,0.8,1.05,0,0.35,0.65,0,0.55,0,0.7,0.7,0.7,0.9,0.75,0.45,1,0.15,0,0.3,0.5,0.25,0.15,0.05,0,0,0,0.2,0,0.25,1.4,0.3,0,0.7,0,0.65,2.85,0,0.35,0.2,0.8,0.3,1.6,0.7,0.85,0.55,1.05,0.8,0.75,0.55,0.95,1.25,0.15,0.65,1.4,0.4,1.15,0.45,0.65,0,0.6,0.65,1.55,1.95,0.3,1.3,0.2,1.45,0.65,0.8,0,1.5,0,0.5,1.75,2.8,0.65,0.95,0.65,0.5,0.45,2,2.7,1.95,1.95,1,2.4,1.65,4.5,3.1,3.15,2.95,1.8,1.25,3.4,2.35,1.4,3.4,2,1.2,4.4,1.2,1.5,2.3,1.8,6,4.65,4.8,3.1,3.25,0.8,2.95,4.5,2.65,3.55,7.25,4.85,2.45,4.6,5.45,7.2,3.35,3.45,2.45,3.75,5.6,2.9,5.05,7.9,4.55,3.2,6.2,5.25,6,7.15,9.45,7.2,4.4,4.9,6.25,8.7,4.8,5.95,6.5,5.3,7.25,4.95,6.45,6.75,6.45,4,7.95,10.15,8.4,5.3,8.2,10.15,8.75,9,8.5,8.75,5.35,8.2,6,9.4,6.85,9.1,9.1,7.25,7.15,12.85,6.95,4.6,6.85,5.9,5.05,7.85,2.65,9.2,6.65,8.1,9.75,11.2,8.1,8.65,6.35,8.1,10.1,6.9,11.3,7.35,5.55,10.35,9.5,5.4,5.5,6.2,9.65,5.75,6.7,10.2,6.5,8.6,8.1,5.8,9.3,5.6,10.35,5.6,9.65,6,5.35,7.4,4.05,7.5,6.3,7.95,5.6,5,6.2,7,10.9,6.3,8.35,5.8,8.25,3.9,4.55,5.6,6.1,4.2,3.9,7.3,3.65,7.95,7.85,5.8,3,7.15,9.05,3.45,6.35,6.85,4.45,4.3,6.65,4.6,3.7,2.5,5.6,3.55,4.8,2.65,1.45,4.75,3.05,4.3,2.1,3.6,2.95,2.25,3.45,3.65,2.7,1.1,3.4,2.95,1.5,2.05,1.25,3.2,5.1,2.6,3.8,1.45,1.5,1.65,1.45,1.1,4.8,2.5,1.75,2.95,2.25,2.9,0.35,1.15,1.9,1.2,2.55,2.35,4.2,2.15,1.7,2.05,1.35,1,1.7,0.95,0.3,1.85,0.55,0.4,1.05,2.05,0.95,2.05,0.45,0.85,2.25,0.65,1.45,1,0.15,1.15,1,1.5,1.6,1.65,2.1,0.15,0.85,1.6,0.65,1.25,0.55,0.8,0.45,0.15,1.45,0,0.15,0.5,0.4,0.7,0.35,0.8,2.1,0.35,0.15,1,0,0,0.9,0.95,0.55,2,0.7,0,0.6,0.2,0.05,0.55,1.45,0.45,0.45,0.35,0.75,0,0,0.15,0,0.3,0.15,0.3,0.15,0.15,0.45,0.15,0.3,0.55,0.05,0,1.35,0.95,0.3,1.25,0,0,0,0,2.1,0.65,0.15,0.4,0,0.1,0.15,0.2,0.45,0.4,0.45,1.45,0.15,0.45,1.35,0,0.1,1,1.1,0.05,1.35,0.95,1,0.3,0.4,0.95,1.7,1.1,0.55,2.35,0.2,0.65,0.75,2,0.3,2.6,0.3,0.7,1.2,2.35,1.65,0.65,0.65,2.55,0.7,0.4,1,0.3,1.75,3.35,2.5,0.7,1.75,0.45,1.95,1.65,1.7,2.8,3.85,4.15,1.85,1.7,2.15,2.75,2.9,3.1,5.1,2.9,3.55,4.25,3.2,1.3,3.6,1.95,1.7,5.35,4.75,4,5.65,3.3,6.85,2.85,1.55,2.8,4.3,6,2.85,6.1,3.4,4.8,7.25,4.15,4.05,6.8,8.1,9.45,6.5,6.65,9,4.85,6.65,5.35,5.15,4.45,7.4,5.95,8.35,3.4,9.55,5.75,5.55,3.4,7.95,6.6,8.3,8,6.45,8.2,7.8,4.5,10.3,9.25,4.15,10.75,7.75,12.5,11.9,8.3,7.95,6.35,7.1,8.25,9.8,8.75,9.05,8.45,7.7,7.3,5.15,7.8,13,15.45,9.5,14.4,9.85,6.1,7.6,10.8,8.35,17.1,9.25,6.85,9.1,7.7,6.85,7.75,7.95,7.7,9.1,8.1,9.45,12.25,7.85,5.15,10.75,10.55,8.9,5.75,7.55,8.05,5.5,10.45,8.1,8.15,9.45,8.05,7,14.4,7.4,11.9,9.25,12.05,10.55,9.5,11.25,8.15,6.2,8.4,9.9,6.45,7.8,6.7,10.8,5.4,7.2,8.75,5.1,5.45,2.4,5.4,4.35,5.5,6.6,6.95,5.85,6.05,6.1,8.95,5.2,4.3,3.9,4,6.5,6,4.5,5.65,6.75,2.6,4.95,5.6,4.15,3.65,2.75,3.1,4.25,7.4,4.8,3.45,6.1,4.4,3.55,2.5,2.05,4.45,4.85,3.7,2.4,3.95,6.85,2.65,2,2.05,2.8,2.65,3.1,4.35,3,1.95,2.75,3.65,3,2.25,1.5,1.65,1.1,2.95,3,2,0.5,0.4,1.3,0.7,0.7,0.2,0.25,3,0.45,1.4,3.95,1.25,0.75,1.05,1.45,0.85,3,2.45,1.15,0.65,2.8,0.65,0,1.9,0.85,0.35,0.5,1.15,2.35,0.2,0.3,0.55,1.65,0.8,0.05,3.25,1.05,0.65,1,0.55,2.45,1.85,0.95,0.85,0.3,0.55,0.45,0.55,0.75,0.35,0.7,0.65,1.15,0,0.75,0.65,0,0.4,0.25,1.15,1,0.4,1.05,1.75,0.2,0.5,0,0.1,0.9,0.5,1.05,1.1,1.3,0.85,0.4,0.55,2.05,2.4,0,0,0.8,0.2,1.4,0.25,0,0.7,0.4,1,1.1,1.7,0.85,0.45,1.75,0.45,1.3,1.95,0.1,0.95,1.25,0.95,1.1,2.35,0.5,1.2,0.05,1.6,3.1,0.75,2,1.7,1.35,1.95,0.95,0.75,2.3,1.5,0.8,0.2,2.65,0.3,1.85,0.7,0.6,0.7,1.75,0.7,0.45,1.2,1,2.05,1.05,2.2,1,1.5,2.5,1.8,0.8,2.55,2.1,1.5,1.85,2.85,2.55,2.55,6,2.85,1.1,2.7,3.8,1.9,2.2,3.5,1.35,2.55,3.5,4.55,4.5,3.35,2.05,3.3,6.2,4.4,3.35,7,2.65,9.4,6.8,5.15,5,4.8,5.25,7.15,6.7,5.55,7.2,2.75,4.1,5.05,4.75,5.95,3.1,6.4,4.1,4.7,2.95,6.5,7.75,8.8,7.2,8.1,6.65,6.5,4.45,6.4,9.7,9.55,10.55,8.5,8.1,5.8,9.55,6.8,7.35,10.15,6.7,10.35,8.2,13.65,12.1,11.4,10.9,10.6,6.85,8.95,11.35,8.25,8.55,7.9,7.55,11.65,13.65,11.45,8.2,9.85,10.55,12.85,10.8,8.9,10.75,8.85,14.35,13.25,11.25,11.1,11.8,12.65,9.7,14.5,10.75,15.2,11.5,13.15,12.65,13.55,13.6,9.6,13.1,12.85,13.3,13.55,7.65,11.5,9.7,14.75,12.35,7.65,12,9.85,10.5,14.3,12.3,16.1,12.15,12.65,13.05,9.75,10.7,10.45,11.45,11.4,9.25,9.4,7,12.1,8.25,13,8.95,8.85,13.15,12.2,9.1,9.45,9.3,8.2,11.1,11,8.45,9.4,8.75,9.9,12,9.3,11.2,7.45,13.7,8.95,9.75,7.25,6.4,9.2,6.05,8,11.05,6.9,8.7,8.35,6,4.8,6.4,4.95,7.55,4.6,7.05,5.3,5.7,7.9,11.7,6.05,4.6,4.85,5.9,8.45,6.8,3,4.6,4.4,7.85,2.15,5.1,3.3,2.8,1.95,4.4,3.8,7.45,3.7,3.2,5.2,3.75,1.3,6.15,5.55,4.15,1.4,3.7,2.65,3.25,1.75,2.3,2.35,5.15,2.25,3.15,1.85,3.35,0.85,2.45,2.1,3.05,0.85,0.95,3.7,2.85,2.7,1.95,0.85,5.65,0.75,4.15,3.65,0.6,3.1,0.2,3.9,0.2,0.8,1.25,1,1.35,0.5,1.85,1.5,0.25,0.15,0.75,1.1,2.7,1.85,0.85,2.2,1.6,1.85,0,1.45,0.25,0.3,1.95,1.9,0.5,1.7,0.25,1.65,0.05,0.4,2,3.15,0.5,0.2,1.55,0.85,2.15,1.7,0.4,2.2,1.25,1.7,0.6,0,0.35,0.7,1.4,1.7,1.9,1.35,0.95,1.15,1.15,1.5,2.4,1.9,1.25,1.9,1.45,0.2,0.7,1.05,1.4,1.65,3,1.6,0.4,0.9,1.25,2.9,0.4,1.3,1.8,1,0.7,1.5,2.9,2.3,0.05,0.5,1.9,2.9,1.3,1.15,0.3,1.5,0.9,2.25,2.5,2.55,0.35,2.6,2.2,2.65,1.1,2,0.35,2.15,0.8,3.55,1.75,1.5,1.55,1.5,1.95,2.55,3.1,2.25,1.6,4,1.5,3.85,4.7,4.85,2.15,3.1,3.15,4.4,4.9,4.5,6.8,5.7,3.7,1.55,5.05,5.55,5.6,3.35,2.7,3.3,3.05,7.3,6,8.05,3.8,4.1,6.2,6.55,2.35,6.65,6.5,8.55,9.4,7.6,5.9,8.55,8.65,7.4,6.6,6.65,9.8,6.3,7.4,9.55,8.85,11,9.15,7.25,8.25,14.3,8.25,10,10.6,6.55,9.8,10.9,11.75,9.95,6.15,13.1,13.15,9.55,8.55,11.1,11.4,12.6,11.5,13.5,12.25,13.75,6.8,14.6,14.2,8.5,10.9,10.2,10.4,13.7,13.6,15.3,16.95,14.6,13,12.9,14.65,10.8,13.1,12.5,13.3,13.65,13.55,11.75,12.2,14.6,14.3,16.45,11.85,16.7,12.3,9.65,18.3,11.3,13.9,17,11.6,11.9,10.45,16.55,13.4,13.2,17.2,10.45,9.3,16.25,14.4,13,16.9,14.4,12.45,14.15,17.5,13.5,12.65,19.1,12.95,11.85,17.15,15.6,10.25,12.5,14.75,11.35,14,14.75,13.85,16.45,15.05,12.05,10.85,12.05,13.15,17.85,10,13.4,7.1,8.2,15,10.9,10.95,10.2,10.95,13.9,12.35,12.4,8.85,12.9,8.3,11.5,10.65,8.35,12.6,11.3,10.65,9.6,10.5,10,13.3,9.85,13.85,9.2,10.45,9.3,4.75,9.7,7.75,5.5,8.5,9.25,6.8,15.75,5.15,7.4,6,7.4,7.15,7.95,12.2,5.3,4.6,6.55,4.4,7.05,5.65,7.2,6.55,4.65,5.35,5.7,5.9,4.55,7.75,7.4,6.15,6.15,5,6,4.75,3.1,4.1,3.45,5.25,6.7,4.15,4.85,2.7,5.65,3.35,4.95,2,3.05,3.7,2.1,3.15,3.9,2.9,0.75,3.4,2.55,2.6,1.7,4.45,4.35,3.5,4.35,3.5,4.45,4.7,1.55,0.7,3.1,1.25,1.3,1.35,3.1,4.15,1.4,2.15,1.2,1.6,2.8,5.25,1.85,1.7,2.6,0.7,1.8,0.7,2.45,1.6,0.6,0.85,1.1,1.2,1.9,0.6,1.55,0.4,2,2.35,1.45,2.85,0.9,2.15,1.7,0.9,0.75,0.65,1.7,0.4,2.3,0.95,0.95,1,0.3,1.4,2.3,1.85,2.6,1.45,0.9,1.75,1.3,2.45,0.75,0.75,3.15,1.15,5.05,1.05,1.5,0.95,4.05,3.9,1.65,2,1.7,2.5,0.75,0.55,2.15,3.4,2.25,0.95,1.2,1.75,1.4,1.75,0.75,1.3,2.75,2.25,0.95,2.95,0.75,0.25,1.55,2.25,1.3,3.9,2.7,3.75,2.95,0.65,2.9,2.7,1.05,3.15,5.4,2.1,1.6,2.75,3.85,1.4,1.2,1.8,3.1,5.75,3,2.3,4.9,4.35,3.4,2.05,6.8,4.3,7.4,2.55,5.85,5.65,6.5,6.3,6.35,7.1,4.5,7.55,3.4,7.05,4.8,4.4,4.05,3,9.05,6.8,6.15,7.25,7.05,9.8,8.55,7.45,5.95,4.8,10.85,6.9,8.35,7.25,11.85,7.05,9.1,7.55,9.9,5.9,8.4,9.45,9.9,7.15,11.8,8.15,12.8,9.5,10.3,10.55,8.6,10.55,9.8,10.45,11.2,11.55,14.3,12.45,15.05,8.85,10.2,14,20.6,14.7,9.25,19.65,11.9,16.8,14.5,13.15,12.9,12.6,10.65,15.35,13.4,14.05,17.2,15.2,15.5,13.95,14.35,19.35,17.05,15.8,11.8,13.3,12.5,16.35,16.6,12.8,17.45,14.25,16.45,19.2,15,16.5,13.5,15.8,20.05,15.05,13.65,17.3,18.35,13.95,17.2,19.7,18.35,15.8,17.1,14.75,16.25,10.75,13.9,14.05,13.4,16.05,20.45,24.55,16.25,15.1,23.6,16.45,19.75,15.3,13.75,15.25,15.8,13.5,12.9,16.45,14.55,14.1,12.6,17.75,20.65,19.1,13.85,14.9,16.3,20.9,15.85,15.85,11.9,15.65,12.3,12.45,19,11.15,17.55,11.35,15.9,14.75,11.4,17.15,10.95,14.95,12.75,15.05,10.8,13.3,8.25,13.8,14.65,17.35,14.05,10.95,12.1,12.65,12,13.75,10.45,9.35,9.25,8.3,10.85,13.55,5.65,7.8,13.2,9.6,8.45,8.55,10.35,9.55,14.55,7.2,9.6,11.3,7.1,11.95,9,5.85,4.45,8.2,5.3,3.9,10.1,6.7,6.35,8.9,10.6,7.05,8.4,4.45,5,4.1,7.2,2.25,5.9,7.35,3.5,3.85,5.55,3.7,6.55,1.9,5.05,6.3,5.95,5.8,2.6,4.95,4.45,3.55,4.2,7.65,3.1,3.45,5.25,6.05,3.05,2.55,3.65,1.95,4.8,3.1,2.8,3.55,3.15,2.65,3.15,3.3,3.5,2.2,4.05,2.55,1.4,1.75,3.35,3.2,2.55,3.45,2.65,4.55,2.5,2.25,2.15,1.25,1.2,1.8,0.5,1.35,4.1,3.95,3.4,1.2,2.2,3.2,2.45,2.35,1.55,2,2.65,2.1,3.9,0.95,1.75,2.9,4.75,1.95,4.75,1.4,3.05,2.65,1.6,1.9,1.4,3.45,1.1,0.8,0,3,2.65,1.2,1.65,1.5,1.75,0.75,2.55,3.1,2.6,3.6,1.45,1.15,2.8,4.5,1.6,3.5,2.3,2,3.2,3.5,2.2,5.05,2.35,2.15,3.3,3.3,2.55,2.1,2.4,4.4,0.95,1.55,2.25,5.35,4.35,2.3,4.3,4.2,5.05,1.55,2.6,4.05,3.3,2.8,3.75,6.35,5.55,5.95,5.15,4.65,6.25,6.05,3.7,5.9,6.35,5.95,4.95,5.25,6.3,2.65,7.75,3.55,5.75,3.7,6,7.9,5.4,5.5,3.4,4.65,5.5,4.4,5,7.65,6.65,7.2,9.5,10.6,10.5,7.8,7.7,7.3,8.35,9.95,8.2,9.2,11.1,11.4,9.65,12.6,9.4,10.5,11.25,10.8,11.45,11.65,9.25,8.7,14.2,10.5,9.45,8.95,12.25,14.9,17.55,13.3,11.5,13.1,14.35,14.4,8.2,15.25,12.7,16.25,11.75,15.3,18.85,20.6,16.45,12.6,11.95,14.05,14.6,14.15,16.2,16.25,16.5,19.8,11.85,17,16.4,16.4,14.6,16,18.25,16.65,18.95,16.2,16.85,16.45,17.95,18.85,18.55,15.1,19.35,17.2,16.15,20.2,21.65,18.6,15,17.4,22.05,23.85,19.95,19.6,20.7,16.2,18.75,16.95,15.55,18.1,18.2,19.7,19.75,17.25,23.6,16.45,17.55,19.1,14.75,18.3,20.9,18.05,14,20.45,20.55,16.1,19.75,14.65,16.95,14.4,14.4,22.75,13.5,18.25,21.05,15.3,16.5,21.1,13.9,15.3,17.7,17.5,17.95,14.35,17.55,16,23.4,17.05,11.7,17.3,15.55,22.5,14.7,16.2,15.5,12.15,11.9,16.2,13.15,16.05,12.55,12.3,14.9,15.25,14,16,13.05,13.15,12.85,10.3,11.8
14.35,16.45,9.35,11.7,11.55,15.65,9.15,19.6,14.1,14.2,13.5,12.75,18.15,15.1,10.85,11.65,18.55,16.6,9.4,13.3,13.5,15.25,15.7,12.2,13.45,14.55,13.6,12.5,14.25,13.45,12.95,16.85,14.35,14.65,17.95,14.5,11.55,15.35,13.15,9.6,14,11.55,13.15,6.9,10.1,10.5,7.65,8.4,11.75,7.6,6.55,9.5,9.05,10.3,11.4,4.7,8.55,7.9,10.4,10.95,9,8.85,10.1,9.45,9.5,5.3,8.35,5.1,5.65,9.5,8.85,10.95,9.1,9.6,6.75,7.8,13.65,11.65,9.75,13.15,15.45,9.9,16.4,11.8,14,19,14.15,20.55,19,20.65,24.35,29.7,24.95,24,25.95,31.55,30.8,33.15,32.8,35.3,31.8,33.55,38.35,39.35,40.3,44.1,43.25,38.5,38.25,41.05,41.55,43.5,39.95,39,41.8,36.3,33.6,40.7,36.1,33.8,33.9,33.6,31.8,28.6,27.3,31.1,27.45,26.6,24.6,23.8,30.15,24.15,27.8,26.3,28.9,31.4,30.8,30.8,33.3,37.3,38.5,44,43.95,52.6,57.95,66.4,74.3,90.7,97,108.7,118.7,128.65,142.1,155.7,166.25,181.3,193.45,211,231.15,234.4,252.45,263.7,278.05,295.65,314.95,326.25,344.45,362.8,371.6,392.5,410.05,418,437.5,454.9,468.75,474.75,497.3,500.2,515.5,520.65,537.85,538.6,553.3,565.2,566.05,579.95,583.85,589.15,609.4,618.75,613.25,622.05,632.2,643.25,650.25,651.55,665.1,666.6,674.7,683.45,682.25,686.05,689.9,696.1,700.4,702.45,715.25,716.65,718.55,725.55,722.85,734.65,742.05,737.15,736.1,741.7,744.5,760.5,749.8,756.7,763.95,752.4,763,764.75,757.85,759.25,766.8,756.65,765.5,763.9,763.45,757.3,757.55,759.6,752.85,762.65,748.65,761.15,759.8,755.7,754.5,750.75,744.3,749.75,746.7,743.05,742.5,738.1,748.05,735.6,742.65,743.8,731.5,728.5,727.85,721.5,725.7,725.4,716.9,714.6,708.35,708.15,706.2,706.6,698.55,685.1,687.45,679.15,672.75,672.15,668.95,661.2,650.05,657.55,639.25,635.65,629.8,634.95,616.25,615.35,615.7,594.8,595.85,592.3,579.15,576.45,571.25,565.95,551.8,542.25,542.95,540.25,527.05,521.1,516.5,515.3,499.45,493.3,499.7,491.4,485.7,480.85,468.05,467.1,463.6,458.15,452.95,454.2,453.65,443.75,448.3,443.55,447.95,436.95,431.95,426.85,426.7,427.8,421.55,415.9,416.2,418.95,413.85,412.3,415.85,410.4,406.8,405.55,405.75,401.7,400.3,395.4,396.6,386.25,391.2,391.1,387.05,396.7,388.65,388.65,395.25,390.45,392.1,393.3,391.8,394.65,402,400.95,411.7,408.6,403.85,413.85,420.05,424.5,431.1,435.65,443.1,443.55,447.1,453.75,460.65,468.2,472.4,479.95,471.6,476.8,481.9,484.6,490.3,486.55,490.55,499.5,497.1,505.05,501.5,508.9,507,508.2,504.4,506.95,512.55,511.05,516.15,516.3,518.15,522.75,530,525.8,529.85,530.9,534.8,533.25,534.75,530.95,541.15,536.65,533.65,541.3,539.6,549.75,544.7,538.55,542.15,540.7,543.05,544.1,545.1,549.4,545.2,544.6,531.45,531.35,525.85,522.4,520.4,522.8,511.95,507.35,503.35,498.95,498.95,477.55,486.15,473.2,470,459.55,460.15,453.65,445.3,431.1,427.5,416.05,411.7,407.1,394.55,378,372.85,368,355.25,349.2,337.8,328.8,321.9,304.25,304.8,290.4,284.25,269.95,262.8,254,244.1,245.9,229.45,223.6,211.85,208.45,198.45,183.5,181.4,167.9,167.95,157.05,151.05,143.65,139.8,141.25,135.6,132.35,126.15,120.95,123.05,119.8,121.1,115.5,116,110.6,111.05,111.6,114.3,108.65,108.85,107.15,104.8,110.15,107.85,106.3,111.15,108.25,108.8,112.1,108.75,112.85,109.45,115.35,112.75,106.9,112.35,117.65,114.15,113.9,110.55,117.7,115.6,116.7,120.05,121.8,121.35,121.45,127.55,129.5,124.1,127.15,128.6,130.5,136.95,141.2,137.95,144.85,150.65,149.9,147.1,155.7,160.9,161.1,164.95,163.5,171.7,169.9,184.2,186.9,186.85,195.9,197.1,196.5,204.9,211.45,212.25,217.15,222.6,229.75,230.15,239.1,243.85,250.55,253.5,261.3,264.7,273.5,283.65,285,290,293.25,300,304.95,303.55,306.25,317,324.95,332.4,337.35,342.65,351.1,352.2,355.3,373.5,370.35,380.7,382.2,388.9,397.15,398.1,403.5,402.65,414.25,419.65,426.4,427.8,430.55,434.05,439.4,447,446.5,452.9,462.35,456.1,463.95,472.25,478.2,475.9,480.95,486.05,489.15,495.2,498.9,500.8,506.65,512.55,514.55,517.15,522.2,522.3,532.95,539.15,530.05,538.95,541,547.2,544.05,545.85,550.65,558.25,546.65,543.5,552.6,554.8,560,562.6,554.5,553.65,562.35,558.75,565.9,563.55,560.6,565,557.7,562.7,560.25,569.25,562.3,559.35,568.35,552,561.85,555.4,563.65,554.45,548.9,555.2,563.15,551.15,556.25,547.65,549.05,549.1,553,548.75,550.8,536.1,546.5,546.9,546,548,552.5,536.7,538.15,546.25,538.05,546.8,539.75,538.7,533.3,531.85,540.95,540.3,536.95,539.85,534.65,541.8,537,532.5,542.35,545.4,542.25,543,538.55,545.45,544.85,546.75,543.25,554.7,547.3,548.35,557.4,545.85,550,559.4,560.05,553.35,554.85,555.25,546.8,552.55,552.95,547.85,551.15,538.7,546.2,548.35,544.7,543.15,539.45,536.85,530.9,528.2,523.35,527.8,521.15,523.25,512.85,510.85,507.55,499.6,495.5,485.8,479.1,474.15,465.4,456.15,446.65,439,433.95,423.85,423.8,409.3,403.1,395.7,379.35,374.65,381.05,361.65,353.45,345.9,343.45,327.05,325.1,312.8,309.4,298.65,289.75,276.5,283.75,272.55,264.8,263.2,257.75,249.1,240.1,233.55,231.7,228.9,222.6,224.15,215.1,213.75,201,202.7,201.5,198.9,193.95,193.75,181.5,181.05,178.85,178.55,173.1,180.75,177.15,176.95,170,166.95,172.7,165.65,163.85,166.5,165.55,163.05,163.2,161.15,166.4,161.35,157.9,163.4,157.95,159.1,152.2,163.6,156.6,157,158.1,161,158.6,149.25,151.35,155.45,154.85,147.45,150.15,141.4,151.05,142.85,142.15,139.8,138.8,135.8,138.4,132,128.95,127.7,128,123.1,118.85,112.9,110.45,105.2,106.8,106.7,96.6,101.2,98.75,93.75,86,92.15,82.65,78.3,76.15,73.35,74.95,69.7,65.6,66.7,60.75,56.3,57.95,58.15,54.25,54,53.25,51.35,55.5,52.85,48.2,47.8,45.3,47.85,49,46.4,41.85,48.55,42.3,42,42.45,41.4,41.35,39.55,36.95,38.8,39,33.25,38.25,36.65,34.65,27.05,29.55,30.35,33.15,31.45,30.65,22.2,24.65,23.75,21.4,22.3,19.6,19.75,20.9,15,18.1,17.95,13.55,12.45,10.65,11.7,9.8,8.8,8.9,9.45,6.25,4.55,5.35,4.85,3.45,3.65,2.55,2,2.4,0.05,0.45,0,0,0,0,0,0,0.35,0,0.55,0,0,0,0,0.05,0,0,0,0,0,0,0,0,0,0,0,0,0,0,0,0,0,0,0.25,0,0,0,0,0,0,0,0,0,0.1,0,0,0,0,0,0.35,0,0,0.25,0,0,0,0,0,0,0,0,0,0,0,0,0.9,0,1.2,2.45,0.65,1.15,0.1,1.65,3,4.7,5.55,7,4,6.95,5.4,5.35,7.15,8.05,10.85,10.3,11.35,8.9,10.9,14.05,13.45,16,16.95,16.45,18.2,19.45,18.95,21.25,19.85,19.7,18.85,20.5,22.35,18.75,22.4,21.35,21.3,22.55,23.3,20.1,21.1,22.9,26.15,23.7,23.2,27,24.45,26.95,25.3,27.75,30.8,26.5,28.25,22.3,26.6,24.55,22.75,23.9,21.05,23.75,24,23.35,25.45,24.3,24,22.75,24.8,22.2,22.75,24.95,22.25,21.75,22.45,22.2,23.25,20.15,22.9,22.45,23.35,20.9,23.85,22.95,20.45,24.65,22.3,27.3,26.5,23.45,22.95,20.3,25.6,21.7,23,25.95,28.5,28.9,28.3,29.9,26.65,30.15,30.55,32.35,30.9,36.35,36.95,33.6,39.45,39.4,34.95,38.4,37.6,41.15,45.1,42.3,49.9,50.45,49.4,51.35,49.5,50.75,51.05,56.4,54,58.65,61.85,59.9,64.05,65.45,65,63.5,64.05,66.7,67.15,69.2,69.55,70.5,73.85,71.1,71.75,75.9,81.15,76.35,79.95,77.9,81.7,78,79.45,80.9,78.55,83.2,81.95,86.1,83.45,85.85,85.5,84.6,83.7,81.85,84.45,84.8,82.7,81.95,89.95,80.05,82.8,86.35,81.5,80.15,83.8,79.95,81.65,85.8,76.8,80.95,77.25,77,77.55,74.6,72.55,71.8,69.45,72.3,76.1,70.35,66.8,67.05,67.4,64.2,65.5,61.3,60.35,61.55,57.65,60.25,59.6,57.75,56.65,51.35,56.05,56.25,54.65,49.35,47.45,51.6,47.7,47,41.5,47.75,40.8,43.15,40.65,40.55,40,39.7,38.3,36.3,40.8,38.65,36.1,33.95,31.85,32.6,34.05,31.05,29.65,32.25,28.45,28.65,29.6,28.1,26.15,23,20.6,24.75,20.1,23.25,25.7,24.1,19.9,20.15,18.65,16.9,17.45,16.15,11.95,13.95,11.35,14,13.25,14.2,8.95,8.45,10.15,7.65,8.75,8.1,6.85,5.85,6.25,6.1,3.8,5.2,4.9,2.5,2.15,4.55,3.25,1.8,3.9,0.85,1.45,0.6,1.9,0.9,0.55,0.7,0.55,0,1.05,0.45,1.8,0.75,3.3,1.15,1.25,0.75,1.4,0,1.6,1.4,1.2,2.3,2.7,0.5,1.3,3.15,1.05,1.95,2.05,1.7,2.5,1.8,4.5,2.95,0.8,2.8,2.6,1.7,1.05,4.3,2.7,3.55,1.2,2.45,0.8,0.8,2.25,0.95,2.2,2.85,2.4,0.4,3.15,1.35,1.5,1.6,0.65,1.6,1.75,2,2.65,1.65,1.05,0.1,0.8,1.3,0.1,1.05,0.4,1.15,0,1.15,1.65,1.65,1.4,0.25,0.75,0.85,0.9,1.05,1.45,0.2,1.4,1.35,1.1,2,2.2,2.55,1.25,2.6,1.95,3.25,3.8,4.6,2.45,3.95,2.95,3.15,3.2,4.5,3.45,4.4,3.35,3.7,3.85,3.9,4.1,5.05,4.85,3.75,5.3,4.1,4.4,5.45,4.7,5.5,7.4,7.6,6.45,7.1,5.15,4.35,6.95,7.25,6.7,8.5,7.6,7.05,7.8,9.4,8.75,7.45,9.75,8.1,7.55,7.05,8.8,10.55,9.8,9.95,11.25,10.15,7.5,9.75,10.3,10.3,10.95,10.4,11.2,12.3,8.95,9.45,12.8,9.4,13.65,13,11.25,11.45,11.8,11.7,12.65,13.15,11.6,12.55,14.15,11.1,14.45,12.35,13.1,11.25,14.55,12.95,14.75,14.8,10.85,10.25,13.75,11.95,12.8,12.9,16,10.55,8.9,12.7,11.25,11.5,11.15,11.85,9.9,12.25,9.7,10.05,10.9,8.35,8.95,8.55,8.55,9.75,11.2,8.8,9.05,7.65,6.25,9.55,8.3,6.9,5.5,5.85,4.5,5.3,5.6,4.45,5.9,5.35,6.4,6,5.45,3.6,5.45,3.6,3.95,4.05,4.5,2,4.7,4,3.15,3.5,1.9,2.65,2.5,1.75,1.3,1.95,2.75,1.65,1.05,1.25,1.4,0.4,1.7,1.05,0.7,0.45,0.2,0.75,0.45,1.8,0,0.25,0,0.45,0,0,0.55,0.25,0.6,0,0.6,0,0.7,0,0,0.05,0,0,0.05,0,0,0,0,0,0,0.2,0,0,0,0,0,0,0.1,0,0,0,0,0.9,0.2,0,0.4,0.1,0.15,1.25,0.15,2.95,0.7,1.85,1.25,1.45,1,0.75,0,3.45,3.15,2.45,3.1,4.1,2.65,4.1,3,5.05,4.8,3.1,3.2,6.1,5.8,2.65,6.45,6.25,5,5.75,6.4,4.85,6.45,6.4,8.15,8.45,6.95,8.45,6.45,7.4,6.3,8.05,5.3,9.65,9.4,10.75,10.95,6.8,8.4,8.65,8.4,8.75,9.3,8.75,9.6,8.9,9.4,9.6,11.95,10.65,9.3,11.5,8,12.6,7.85,8.45,12.3,8.95,9.8,12.25,8.35,12.85,10.4,8.9,9.1,7.35,9.05,8.7,9.4,8.1,8.4,7.9,9.65,9.35,6.15,8.2,8.95,7.5,11.2,6.6,8,7.15,7.85,6.4,7.85,4.85,8.75,7,4.15,8.5,6.35,4.85,6.2,5.8,5.6,7.35,9,5.55,6.85,7.8,5.75,6.75,4.6,5.25,4.05,3.6,4.2,4.4,6,7.7,6.2,3.8,4.65,2.9,2.5,2.55,1.8,3.7,3.85,2.05,1.8,1.85,1.95,1.85,1.6,2.8,2,1.6,0.8,2.15,3.15,1.2,2.1,1.9,1.45,1.45,2,1.3,0.5,0.45,0.95,1.05,4.65,1.2,1.05,0.2,1.85,1.7,2.2,0.1,2.35,2.35,2.25,0.7,1.05,0.65,1.5,2.6,2.2,1.5,3.05,2.3,4,2.05,3.95,1.65,2.35,4.3,3.7,3.5,2.4,3.8,3.5,2.05,2.65,4.15,2.7,4.65,3.2,4,2.5,3.55,3.55,4.55,4.95,4.95,5.7,4.7,7.25,7.05,5.85,4.85,5.55,5.7,6.15,5.4,4.2,5.3,5.65,6.45,4.2,7.75,6.35,8.3,7.75,7.95,5.5,7.35,7.3,7.8,4.2,7.4,7.4,6.25,5.9,5.45,7,6.75,8.9,9.8,7.6,7.4,8.75,8.6,8.65,9.6,6.8,8.2,7.15,9.15,7.1,6.15,7.1,8.9,7.45,7.55,6,6.7,8.65,8.4,7.75,6.3,8.9,3.75,5.05,9.15,5.6,6.85,6.1,4.65,5.9,4.35,5,3.4,6.15,4.9,5.9,4.3,5.55,4.8,4.65,5.65,6.45,6.2,3.9,4.9,3.15,3.15,5.2,5.25,3.75,3.95,3.3,5.6,4,3.2,2.85,3.25,2.15,3,3.2,3,0.75,2.75,3.9,1.1,2.8,3.55,3.25,2.8,2.25,1.45,1.65,2.8,1.3,3.55,2.75,2.35,2.1,2.15,2.2,0.85,2.2,1.65,2.75,2.1,1.6,1.4,0.6,1.2,1.2,1.5,1.4,0.75,0.45,1.15,1.5,1.1,0.35,1.45,0.2,0.05,0.9,0.9,0.7,0,1.2,1.55,1.1,0.5,0.35,0.45,0.1,0.6,0,0.6,0.2,0,0.25,0.45,0.25,0,0.1,0,0.8,0,0,0,0,0,0.2,0,0,0,0,0,0.1,0.4,0,0,0.7,0,0.6,0,0,0,0,0,0,0,0,0,0,0,0.25,0,0,0,0.25,0,0.1,0,0,0,0,0,0,0,0,0,0,0,0,0,0,0.9,0,0.35,0,0,0,0,0,0.05,0,0,0.05,0,0,0,0,0,0,0,0.05,0,0,0,0.4,0.15,0.85,0,0,0,0,0.75,0,0,0.85,0,0.2,0.2,0.75,0,0,0,0,0,0.15,0.35,0.75,0,0.5,0,0.2,0,0,0,0,0.25,0,0,0,0.05,0,0,0.65,0,0.25,0.2,0.2,0.4,0.55,0,0,0.2,0,0.15,0,0.35,1.2,0,0.65,0,0,0,0,1.1,0.55,0,0,0,1.05,0.2,0.65,0.05,0,0.55,1.75,0,0,0.9,0.8,0.1,1.4,0.6,0.95,1.35,1.1,0,1.05,0.1,0,0.8,0.75,0,0.5,1.4,0.1,1.95,1.3,0.55,0.75,2.95,0.45,0.35,1.65,1.5,1.15,0.9,0.65,1.25,1.5,0.5,1.35,0.55,1.4,0.35,0.9,1.5,0,2.15,0.45,1.65,0.45,1.75,1.2,0.9,2,1.85,0.8,0.95,0.8,1.25,2.3,1.1,1.4,1.4,3,0.65,0.55,1.7,2.35,2.4,1.6,1.9,1.75,1.45,3.4,3.05,1.55,1.55,1.5,1.7,3.3,3.85,1.25,1.25,2.25,3.75,2.45,1.9,2.3,2.2,2.3,3.8,3.05,2.5,2.9,3.1,4.2,3.3,2.35,2.95,3.5,3.05,2.05,2.65,1.6,1.95,1.6,2.7,0.85,3.5,1.55,3.45,3.05,3.1,2.3,2.05,4.75,2.75,2.9,2.1,2.05,2.9,3.65,2.85,3.35,1.85,5.25,3.1,3.8,2.8,3.7,2.1,3.55,3.75,3.15,4.25,2.5,2.5,4.25,3.15,1.95,2.75,2.85,4.25,3.6,2.55,4.15,4.05,3,3.4,0.6,1,3.55,2.9,1.4,2.85,3.45,2.45,2.45,2.4,0.7,2.6,2.75,3.75,2.5,2.85,2.7,4.65,2.6,1.75,2.35,2.05,2.8,3.45,2.25,0.8,1.1,1.45,3.4,1.65,1.5,2.4,1.55,1.25,0,2.4,2.45,1.25,0.55,0.8,1.05,2,2.6,1.9,0.7,0.95,1.05,1.1,1.2,1.1,0.95,1.25,1.05,0.2,1.4,0.45,0.25,0.15,0.9,0.95,0.35,0.8,0.5,0.45,1.45,0.25,0.25,0.95,0.45,1.65,0,0,0.25,0.8,0.9,0.45,0.45,0.1,0.05,0.9,1.05,0.7,0.05,0.35,0.9,0.6,0,0.4,0.2,0,0,0.4,0.05,0.25,0.25,0,0.8,0.05,0,0,0.45,0.4,0.95,0.45,0.45,0,0,0.4,1.15,0,0,1.6,0.1,0.05,0.2,0.7,0,0.8,0,0,0.25,0,0,0.75,0,0,0,1.05,0.05,0,0,0.05,0.25,0,0,0.2,0,0,0.75,0,0,0,0.75,0.1,0.35,0.4,0,0,0.45,0,0.2,0,0,0,0.6,0.1,0,0.55,0,0.55,0.55,0.1,0,0,0,0,0.25,0,0,0.05,0.35,0.1,1.1,0.2,0.1,0.2,0.25,0.55,0,0,0.35,0.9,0.2,0.55,0,0.35,0,0,0.25,1.05,0.4,0,0,0.35,0.1,1.3,0.25,0,0.45,0.35,0.05,0.5,0.15,1.4,0,0.7,0,0.1,0.35,0.45,1.95,0,0.35,0.4,0,0.2,0,0.75,1.1,0.55,1.05,0.95,0.9,0.35,0,2.3,0.4,1.3,0.25,0.85,1.15,1.45,1.4,2.3,1.75,1.6,1.2,0.7,3.6,2.75,0.65,0.7,0.65,2.35,1.2,2.65,1.15,2.75,1.55,2.05,1.15,1.6,2.3,1.5,2.25,3.65,1.35,0.1,1.45,1.25,4.55,1.1,1.95,1.35,3.4,1.3,3.1,1,1,1.75,1.9,3.15,0.8,4.75,4.2,2.65,1.05,5.7,1.15,3.5,2.15,1.7,2.9,2.95,2.25,0,1.65,1.5,3.25,2.3,1.3,0.4,2.15,1.85,3.4,2.05,1.75,1.35,1.45,2,2.95,3,2.9,2.15,0.6,2.8,2.8,2.2,1.1,0.8,1.7,0.9,0.8,1.65,1.75,2.2,0.55,1.25,1.3,3.45,3.65,0.6,1.5,1.7,0,1.9,1.45,1.9,1.3,0.95,2.25,1.15,1.05,1.7,0.8,2.9,1.1,0.4,2.15,1.3,1.55,1.2,0.3,1.55,0.45,0.75,1.3,2,1.3,1.9,0.95,1.65,1.05,0.1,1.85,2.1,0.35,1.6,1.1,1.6,0.9,1.75,2.15,1.05,2.25,0.75,2.5,0.25,0.7,0.8,1.6,0.7,1.1,1.3,1.35,1.4,0,0.75,0.2,0.55,0.2,0.5,0.65,0,0.9,1.3,0.6,1.05,0,0.95,0.95,0.75,0.75,0,1.05,2,0,0.9,1.1,1.4,1.45,0,0,0.95,0.45,0,2.1,0.9,1.05,0.25,0.9,0.95,0.25,1.1,1.25,0.6,1.15,0.1,1.45,0.6,1.25,0.4,1.05,0.75,0.7,0.95,1.05,1.3,0.5,0.25,0.1,0.6,0.6,0.55,0.7,0.05,0.45,0.25,1,0.35,1.4,0.45,0,0.25,0.45,0.1,0.9,0.2,0.65,0.35,0.1,1.15,0,0.7,1.05,1.65,0.25,0.35,1.1,0,0,0.6,0.1,0.1,0,0.1,0,0.1,0.4,0.8,0.05,0.6,1.15,1.05,0.55,0.8,0.8,0.4,0,0.25,0.05,1.6,0.6,0,0.4,0.6,0.1,0,0.05,0.05,1.95,0.75,0.9,0.9,0.25,1.35,0.6,1.1,0.45,0.25,0.05,0,0.9,0,0.6,0.25,1.05,0.1,0,0.7,0.4,0,0.2,1.25,0.25,0,0.55,1.05,0.25,0.35,0.75,1.5,1.1,0.4,1.1,0.45,1.15,0.1,0,0.4,0,1.6,1.4,0.75,0.7,0.05,0.4,0.8,0.8,0.6,0.35,2.25,0.8,1.45,2.45,0,0.85,0.8,0.25,1.9,1.3,1.15,2.15,1.15,1.6,0.95,1.25,2.3,2,0.5,2.05,1.8,2.55,0.25,2.75,1.5,0.9,2.45,2.25,1.2,1.75,1.45,1.65,2.1,2.35,1.4,0.25,1.1,1.1,0.6,1.2,1.3,1.6,1.6,1,1.25,0.5,1.75,1.15,2.15,1.1,1.15,1.1,2.25,0.65,1.5,1.75,2,1.25,0.45,0.9,1.05,3.75,1.35,0.35,2.65,2.2,2,2.75,1.45,2,0.6,3.95,1.75,2.6,2.7,1.2,1.1,4.85,2.8,2.8,0.8,1.75,1.8,4.2,3.15,1.4,1.35,0.45,3.05,1.35,0.7,2.7,1.1,0.95,1.15,1.5,2.45,2.8,2.55,1.15,2.95,3.3,1.25,3.6,2.45,2.45,1.45,2.4,3.55,2.85,0.8,1.45,2.3,0.35,0.75,1.7,0.85,2.1,1.75,1.8,1.25,1.4,1.05,2.85,2.5,4.55,2.25,2.25,2.2,1.1,2.25,1.4,1.8,1.2,0.9,1.05,1.15,1.35,0.5,1.1,1.35,1.45,1.5,0.7,1.85,2.2,0.4,2.95,1.5,1.8,1.2,2.3,0.35,1.75,0.1,2.1,1,1.3,0.1,0.8,2.05,0.55,0.9,0.8,2.45,1.15,0.75,0.5,1.8,1.45,0,0.6,0.35,0.4,0.55,2.1,0.2,1.15,1.1,0.5,0.4,0.55,0.2,0,0.45,0.6,0.35,0.85,1.25,0.95,0.5,0.7,0.7,0.6,1.35,0.2,0.2,0.85,0.35,0.7,0.75,0.55,0.6,0.7,0,0.55,0,0.7,0,0.35,0.05,0.6,0.1,0.35,0.35,0.7,0,1.5,0.35,0.05,0,0.95,0,0,0.45,0.25,0.1,0,0.1,0.05,0.25,0,0,0,1.05,0,0,0.2,0,0,0.25,1.05,1.4,0,0.25,1.85,0.6,0.55,1.65,0.45,0.2,0.05,0.05,0,1.25,0,1.25,0.55,0,0.7,0.4,1.1,0,0.35,0.05,0.9,0,0.4,0.55,0.95,0.7,0,0,0.55,0.55,0.1,1.05,0.2,0.05,0,0.85,1.1,1.9,1.1,0.45,0.95,0.2,0,0.9,0.45,0.45,0.8,0.4,1.5,0.6,1.65,1.25,1.05,0.7,0.25,1.25,1.15,0.55,1.25,0.75,1.65,1.7,0.6,0.5,1.1,1.4,0.6,1.55,0.85,2.65,1.35,1.7,1.35,0,0.3,1.85,1.95,0,2.15,1.55,0.35,1.25,2.6,3.3,1.7,1.65,1.6,1.65,1.65,1,0.45,0.85,2.7,2.05,2.35,2.6,0.9,0.75,3.45,1.65,1.45,1.65,2.5,2.55,1.5,2.75,2.3,2.6,1.8,1.75,2.45,2.55,1.65,4,2.95,1.95,4.5,3.3,2.05,1.85,2.6,0.8,3.1,2.3,1.55,4,2.8,2.75,1.7,2.85,2.5,2.45,5.2,2.55,2.75,3.85,2.45,2.55,1.9,5.7,4.2,2.4,3,3.85,2.6,6,2.85,2.7,1.65,5.4,3.1,4,5.7,3.55,3.4,3.45,3.15,3.75,4.35,1.95,3.7,6.05,4.1,4.55,5.05,2.25,5,4.05,2.35,3,3.6,1.15,4.5,4.6,5.45,2.3,5.25,2.85,5.4,4.85,3.25,2.7,5.75,3.8,3.7,1.7,1.7,4.05,3.15,2.35,5.75,2.7,3.15,3.35,5.25,1.1,2.65,4.55,3.25,2.75,3.85,4.45,2.4,1.85,2.6,2.6,4.6,3.1,3.7,2.35,2.35,3.6,5.15,5.3,2.05,4.85,4.05,3,0.85,5.4,3.8,3.5,2.25,2.1,2.75,4.1,1.5,2.65,2.85,3.25,2.4,5.1,3.65,1.2,3.15,1.45,1.4,3.4,5.35,2.5,1.55,1.55,1.05,2.7,1.75,1.45,1.15,2.75,1,1.35,2.35,2.9,0.7,0.4,0.45,1.05,1.4,1.6,0.25,0.95,0.85,1.4,1.2,1.6,1.1,2.55,0.25,1.4,1.4,2.65,2.55,2.25,1.2,0.8,1.25,0.55,2.55,1.4,0.4,1.5,1.75,2.1,2.05,1.25,2.45,0.15,0,1.75,1.15,1.35,1.4,0.65,1.25,0.55,0.1,1.2,0.75,0.6,1.25,3.5,0,1.75,0.5,1.15,1.45,0.75,0.75,0.55,0.25,1.1,0.2,0.1,0.25,1.25,1.4,0.4,0.05,1.4,0.45,0,0.2,1.1,0.1,0.75,1.5,0.9,1.15,0.6,0.1,0.35,0.75,0.15,0.05,0.45,1.4,1.1,1.8,0.45,0.35,1,0.4,0.65,0.05,1.3,0,0.6,0,0.95,0.35,0,0.2,0.95,0.75,0,0.1,0.6,0,0.9,1.5,0.95,0.6,0.05,0.25,0.75,0.05,0,0.8,0.6,1.65,0.05,0.7,0.2,0,0,0.3,0.7,0.2,0.45,0.7,0,0.45,0.95,0.2,0.1,0.25,0.6,0.1,1,0.45,0.55,0.6,0.05,0.5,0.45,0.4,0,0.65,0.6,0.9,1.15,0.05,0.4,0.45,0.1,0,0.9,0,0,0,0.6,0.85,0,0.7,0.1,0.1,0.95,1.15,0.55,0,0,0.3,1.05,0.5,2.9,0.4,0.6,1.25,0.6,0.4,0.8,0,0,1,0.1,0.9,0.2,0.7,0.35,0.45,1.6,0.45,0.25,0.1,1.65,0.4,1.95,0,0.1,1.05,0.1,1.4,1.35,0.55,2.3,0.55,0.95,1.55,1.55,1.35,0.95,1.1,1.85,1.75,2.95,1.25,1.2,0.7,1.25,2.65,1.35,0.55,1.05,1.65,2.1,1.65,2,0.5,3.65,2.95,5,3.1,1.4,2.7,1.35,1.3,1.55,4.55,3.7,3.55,2.8,3.3,3.35,2.5,3.45,3.45,2.9,3.75,2.75,3.15,4.25,1.3,3.85,1.85,4.35,4.7,4,3.85,6.6,3.55,6.3,1.4,3.8,3.15,6.8,3.75,3.6,4,3.45,2.55,4.25,6.05,4.15,3.95,6.2,6.65,1.4,5.6,3.65,2.9,5.8,2.3,3.55,4.75,3.5,4.9,4.3,6.25,4.5,2.45,7,5.9,3.45,4.95,3.2,3.35,4.1,2.6,5.8,4.7,6.25,5.95,3.6,3.8,5.1,6.55,3.5,2.25,6.05,5.6,5.3,4.65,6.3,4.4,2.85,8.2,3.65,5.75,5.45,6.35,4.8,4.35,3.55,7,5.55,4.55,4.05,3,2.75,5,3.2,3.5,3.9,5.25,3.75,2.35,4.2,2.05,4.35,5.75,2.65,4.65,4.1,2.7,3.9,2.85,4.35,2.95,4.05,3.8,1.7,4.15,4.45,5.2,2.75,1.3,1.45,2.7,3.1,3.05,4.3,4.55,2.7,4.8,1.5,2.25,2.75,0.9,3.5,1.15,1.7,2.85,2.2,1.3,2.85,4.05,3.35,3.65,3.45,2,3.15,0.6,4.95,1.9,1,1.45,3.35,0.6,0.75,1.35,3.4,1.85,0.95,3.1,2.25,1.45,1.8,0.3,0.7,1.9,0.8,1.25,2.45,1.3,1.65,1.75,0.9,1.65,1.75,0,0,1.25,0,1.4,0.45,0.8,2.5,0.05,0.2,0.35,1.3,0.25,0.4,0.8,0.6,0.5,1.5,0.6,1.05,1.05,1.1,0.05,0,2.8,0,1.2,0.1,2.25,0.65,0,0,0.2,1.6,0.25,0,0,0.55,1.05,0.45,0.85,0.45,0.7,1.05,0.2,1,0.35,0.55,1.4,0.55,0.7,0.55,0.55,0,0.35,0.75,0.35,0.4,0,0.45,0.95,1.15,0.6,0.6,0.2,0.65,0,0.7,1.2,0.9,0,0.45,0,0.5,1.4,0.15,0.15,0.75,0.5,0,0.8,0.55,0,0.1,0.4,0.45,0,0.25,0,0.5,0.25,0.4,1.25,1.75,0.15,0,0.05,0.4,1.15,0.35,0.1,0.4,0.9,2,0,0.6,0.45,0.2,0.8,0.15,0,1.6,1.3,0.35,1.2,1.4,0.05,1,0.1,1.15,0.45,0.45,1.35,1.1,0.85,2.65,0.4,1.1,2.25,2.8,1.15,0.2,0.35,1.4,0.7,1.1,2.3,1,1,1.2,0.25,0.4,0.9,0.35,2.15,1.1,2.25,2.65,0.4,1.4,0.75,3.4,2.2,0.7,0.25,1.2,0.9,4.9,1.1,2.3,3.15,0.95,2.55,2.4,3.8,1,1.2,1.65,2,3.35,0.65,2.95,2.55,2.8,2.85,3.35,4,2.55,4.15,1.4,2.3,2.3,4.5,1.7,2.2,1.55,1.5,3.55,5.4,3.55,2.8,5.15,2.25,2.55,6.05,9.55,3,3.4,3.85,3.7,2.8,4.25,3.15,5.2,5.4,4,3.6,6.2,4.5,5.6,4.25,5.1,5.45,7.45,7.15,7.9,7.3,7.55,7.1,6.4,5.1,4.85,3.8,7.25,3.5,5.75,6.35,6.1,4.7,6.7,4.65,6.65,5.2,4.35,5.35,4.3,4.2,6.2,5.95,3.65,5.95,3.9,8,4.6,6.5,6.15,5.8,5.25,8.55,2.9,5.55,9.95,7.85,3.8,4.45,6,4.4,1.6,5.7,6.15,7.6,4.55,6.45,7.8,6,3.9,5.8,1.05,4.15,5.6,4.65,4.3,3.95,5.2,6.1,4.65,3.45,2.7,4.9,5.7,6.05,4.25,5.6,2.65,4.3,4.05,3,5.8,0.95,3.55,5.55,5.55,5.35,2.75,4.95,6.35,5.15,3.45,2.35,5.3,2.5,1.6,2.05,1.9,3.05,4.25,2.4,1.2,1.3,0.4,1.7,1.7,3.95,3,1.5,3.15,2.4,0.35,4.95,3.2,2.15,2.3,1.25,1.75,1.2,2.05,2.9,0.1,0.9,2.25,3.6,2.6,1.55,2.2,2.3,0.55,2.8,2.1,1.3,1.45,1,1.95,1.9,0.9,0.85,2.5,1.05,0.55,1.05,1.7,1.45,2.4,2.6,0.1,0.55,1.9,0.1,2.5,1.6,1.2,0.35,0.3,2.35,1.8,1.35,0.35,0,0.7,1.35,1.95,0.45,1.5,1.5,0,0.2,0.8,2.3,1.45,0.3,1.5,1.6,1.45,1.95,0.1,0.85,0.2,0,1.4,0.1,0.7,1.15,0.4,0.6,0,0.55,0.9,0.25,0.8,0.5,0.1,1.05,1.05,0.35,1.6,1.3,0.5,0.55,1.1,0.8,0.8,0.9,0.15,0.3,1.6,1.05,1.5,0.05,1.6,1.9,1.7,0.45,0,1.25,1.3,2.35,1.2,0,0.1,2.35,0.2,1.2,0.15,0.25,2.3,0.8,1.35,0.95,1.35,2.65,0.85,0.7,1.2,0.9,1.05,0.8,0.85,0.8,1.35,1.1,0.75,1.3,0.2,1.3,0.1,0.35,2.05,3.25,0.55,0.95,2.05,1.1,1.45,2.1,1,1.6,1.4,0.4,0.8,1.55,2.25,1.75,1.2,0.7,1.45,0.1,2.45,1.3,1.35,1.95,1.55,1.05,2.1,1.95,0,2.15,1,1.5,3.05,1.8,1.75,1.05,2.1,0.95,3.85,1.45,1.15,2.3,2.6,2.5,1.45,0.8,2.05,2.7,2.45,1.65,1.8,3.25,0.95,4.15,4.3,4.1,3.8,1.6,2,3.25,5.05,2.85,2.35,6.5,2.3,3.5,3.2,4.85,2.55,2.35,2.45,4.4,5.05,3.7,3.6,3,2.65,4.05,6.05,2.1,2.15,2.7,5.85,4.15,6,6.55,3.7,2.5,8.25,5.55,4.6,3.85,4.9,4.35,4.65,6.15,3.25,4.9,3.1,4.7,5.1,3.4,6.6,4.95,5.95,3.6,4.55,3,7.5,3.5,7.3,6.2,4.5,7.5,7.15,2.5,6.85,1.65,6.75,8.2,4.25,4.5,5.8,3.45,9.75,8.6,5.15,10,8.55,4.8,5.4,5.8,2.65,3.75,4.55,5.45,7.4,3.05,6.8,3.2,8.55,5.2,6.55,3.95,2.85,6,4.7,5.65,4.85,4.25,5.35,6.05,5.35,8.35,2.5,4.6,3.95,6.45,4.3,9.8,7.1,3.65,6.25,4.75,7.95,4.5,7,6.1,4,6.65,5,3.4,3.5,6.35,4.05,2.2,5.3,5.3,4.6,3.6,5.3,4.8,3.75,6.05,3.95,2.9,4.25,6.9,4.05,6.1,2.75,2.3,3.15,4.55,5.95,0.95,3.65,4.7,1.8,2.55,4.05,4.75,5.1,4.3,3.2,1.75,5.25,3.5,3.95,3.35,1.15,4.8,0.3,2,2.85,4.65,2.5,2.2,2,2.2,2.2,3.5,1.3,1,2.9,4.3,3.55,3.55,2.65,0.75,2.85,3.1,0.55,4.4,1.65,0.65,2.2,0.8,1.5,0.6,3.3,0.05,0.55,2.15,1.15,1.8,1.6,1.1,0.45,1,2.35,1.95,1.2,1.45,1.5,2.75,2.45,2.65,0.55,0.65,1.4,2.75,1.75,0.9,2.55,1.05,0.4,1.65,1.2,0.25,0.4,0.9,0.45,1.4,1.7,1.25,1.85,0.3,0.9,0.6,2.15,0,0.75,2.1,0.4,0.1,1.5,0.75,0,1.7,0.6,3.05,1.15,0.7,0.35,0.5,1.4,0,0,0.1,1.15,0.35,0.6,0.65,0.8,0.35,1.05,0,0.75,1.1,1.4,0.15,0.95,0.45,0.95,0.45,0,2.1,0.4,1.25,0.95,0.5,2.2,1.7,1.95,1.1,0.7,0.9,0.65,1.85,0.3,0.5,0.35,1.05,1.35,1.05,0.55,1.1,3,1.85,2.4,0.25,0.85,1.3,0,1.15,1.15,2.25,1.75,1.95,1.65,2.25,1.6,1.65,0.75,1,1.9,1.95,2.05,1.15,1.95,0.9,0.8,0.5,0.3,1.6,2.65,0.35,1.75,3.4,2.15,2.75,1.95,0.9,2,3.45,0.85,2.15,1.45,4.2,3.25,1.95,1.5,3.3,2.55,3.2,1.9,0.85,1.6,3.05,1.7,1.2,0.9,4.25,2.7,2.2,2.55,2.85,2.05,2,2.4,3.6,2.3,2.6,4.35,3.05,4.3,3.55,2.75,3.3,3.05,4.15,3.05,4,4.3,2.95,5.55,2.8,4.35,2.55,3.55,4.85,4.55,3.8,3.75,4.8,4.15,2.8,3,3.5,3.1,6.15,3.05,3.85,4.3,3.95,4.25,3.8,3.75,5.35,6.3,4,4.35,6.2,4,5.85,2.8,6.65,7.65,7.8,6.95,8.45,1.6,6.65,4.5,6.25,6.85,6.1,4.9,5.65,8.95,7.55,6.55,5.1,4.5,5.9,7.55,5.95,6.2,8.35,7,5.65,3.75,5.3,7.25,7.5,8.45,7,9.1,5.85,2.9,6.4,6.6,5.95,7.2,8.2,5.55,6.8,8.35,7.35,9.5,5.7,8.9,7.6,9.55,5.5,9.6,9.45,7.35,5.05,9.6,10.35,7.5,6.85,7.75,8.9,6.25,7.85,6.3,9.5,8.85,10.65,9.7,7.65,5.4,6.3,8.3,6.1,3.1,11.05,4.95,3.75,7.85,7.9,8.95,5.2,6.6,8.15,5.8,6.1,7.25,6.75,5.5,7.9,8.1,6.4,5.65,6.1,5.35,8.1,6.55,5.95,6,4.6,3.55,6.6,4.6,6.35,4.55,6.4,2.75,1.85,6.05,4.5,7.05,4.8,8.7,4.65,2.65,5.6,4.85,7.25,4.8,4.15,1.15,4.7,1.8,3.3,2.45,5.75,3.4,3.9,2.75,2.75,6.25,5.3,3.6,3.9,0.4,2.05,4.35,4.55,0.8,2.35,2,0.9,0.75,2.75,3.2,2.45,1.1,3.45,1.3,3.95,2.7,2.65,2.95,1.3,0.15,2.4,2.4,1.6,0.55,2.75,2.2,0.95,1.25,0.6,0.15,1.7,1.55,2.3,1.35,2.6,1.05,1.3,1.25,1.5,0.2,1.6,2.05,1.4,1.75,1.85,2.75,1.3,2.9,2.8,1.35,1.85,0.55,0.9,2.4,0.85,2.2,0.95,0.6,1.95,0.3,1.9,1.25,1.15,2.05,3.85,0.85,0.7,0.3,1.25,0.2,0.45,2.25,0.95,1.5,1.2,1.55,1.75,0.6,1.15,1.1,0.95,0.05,1.25,0.85,0.5,1.65,0.6,1.35,3.5,1.15,1.75,1.7,1.65,0.8,0.15,0.7,0.1,1.4,0.55,1.05,0,1.55,0.3,1.15,0.85,1.1,1.2,0.2,0.85,0.25,0.25,0.45,1.3,1.15,1.3,1.65,1.65,1.15,0.85,0.3,2.1,0.8,0.85,0.45,0.55,3,0.95,1.75,1.1,1.75,2,1.7,3.1,1.6,2.3,1.65,0.95,2,2.75,0.75,2.1,0.75,1.9,2,2.35,4.5,1.9,1.85,1.75,1.45,2.35,2.8,1.3,3.05,1.4,2.7,1.1,3.05,4.85,2.4,1.95,3.9,2.15,2.25,2.7,3.7,4.25,3.35,3.65,5,3.2,3.3,3.95,2.75,4.4,1.35,4.5,1.4,3.1,2.85,2.65,3.35,2.8,4.2,2.55,3.7,3.4,3.5,4.95,4.95,5.85,3.75,7.1,6.25,5.1,7.6,2.8,6.1,5.8,5.95,7.75,7.25,7.65,6,7.2,6,4.5,9.05,5.25,4.4,8.1,4.9,8.85,7.85,4.4,9.65,10.45,10.2,6.85,7.8,8.55,6.85,8.05,8.65,8.6,5.75,6.3,7.25,8.65,7.45,7.1,9.9,8.65,9.7,5.9,5.75,8.5,9.9,10.2,15.05,7.65,7.65,12.45,8.05,5.2,8.3,9.7,8.55,11.3,9.2,6.65,8.5,10.55,11.25,9.55,6,7.45,14.25,10.4,8.45,11.05,6.05,12.25,10.7,9.15,6.5,9.2,10.05,6.5,6.8,8,8.55,6.2,9.25,7.6,9.95,9.5,7.6,9.7,5.35,8.55,11.15,6.7,15.6,7.55,8.45,11.35,7.95,9.3,7.8,10.3,6.3,9.85,7.8,7.05,8.5,10.1,8.1,7.75,6.65,8.9,10.35,6.25,9.25,6.95,8.2,7.95,7.2,6.95,8.7,9,6.7,7.4,8.95,4.85,9.1,6.45,6.55,3.8,7.05,6.4,5.35,6.3,8.1,8.4,4.45,8.5,8.1,4.45,5.15,4.7,6.4,6.6,6.35,5.75,5.65,2.05,8.8,4.1,3,3.75,4.45,4.45,4.95,5.2,4.6,6.05,2.65,4.2,4.5,5.35,4.2,2.85,3.5,3.15,3.7,4.1,2.9,3.45,5.75,4.3,2.85,5.55,2.65,2.55,2.5,2.65,3.7,1.8,3,3.85,2.7,3.1,2.45,5.45,0.2,3.8,3.05,1.3,1.6,1.85,2.5,1.1,2.5,2.5,2.25,1.55,2.15,4.65,2.85,2.2,2.15,2.4,1.95,2.45,2,1.55,2.55,0.85,1.65,2.55,3.55,1.1,2.7,1.6,1.8,2.25,0.3,2.25,1,1.55,3.15,2.25,0.95,1.55,1.85,1.2,2.95,1.15,2.1,1.2,1.2,0.9,0.9,0.6,0.7,2.55,1.9,1.55,1.7,1.95,0.8,0.8,2.7,0.35,1.25,1.55,2.3,1.5,0,0.9,1.6,1.15,0.55,1.4,1.35,0.45,1.95,0.35,0.9,1,1.1,0.8,2.25,1,0.95,1.5,0.85,1.2,0.95,0.95,2.15,0.95,1.95,2.6,1.5,1.65,0.25,1.9,1.75,1.2,0.95,2.15,0.85,1.85,0.8,1.3,0.65,1.15,1.15,1.4,1.1,2.85,1.65,1.05,1.2,2.7,2.5,1.6,1.65,0.95,3.95,2,0.85,1.35,1.6,3,1.85,5.15,4.35,3.2,0.65,0.55,1.15,3.95,1.8,4.65,3.75,2.85,2.85,2.75,1.95,5.35,3,4.05,3.6,2.15,3.05,0.7,3.7,3.85,2.7,5.05,3.1,2.55,5.3,3.7,4.5,3.9,4.95,5.15,6.2,4.4,4.7,4.75,3.45,4.35,6.4,2.8,5.55,3.65,5.95,5.35,6.2,4.75,5.85,7.65,4.15,8.8,5.4,5.65,3.35,10.25,9.2,9.35,6.1,7.1,5.65,9.1,7.1,7.4,10.35,7.9,7.05,5.6,6.05,5.7,5.9,4.2,9.05,9.15,6.55,8.55,5.55,7.75,9.85,7.85,8.65,10,10.5,10.3,7.85,8.15,9.1,7.8,11.3,11.15,10.7,8.05,9.8,12.1,10.2,8,8.8,10.35,7.5,8.8,8.9,11.6,10.55,11.75,7.65,10,10.3,11.9,9.45,10.45,10.6,9.15,6.6,8.55,6.8,10.95,8.45,11.35,13.25,11.3,10,12.7,11.6,8.3,11.7,9.55,10.4,10.15,11.7,15.55,13.1,12.3,8.6,13.3,7.9,10.25,9.85,12.05,11.9,11.2,11.35,10.1,10.55,11.55,11.15,10.45,10.6,9.65,6.9,7.35,9.95,8.85,10.65,6.95,11.3,8.25,6.3,6.3,11.55,8.2,10.65,6.65,8.55,11.15,8.4,10.75,6.4,11.45,7.25,7.3,6.5,6.6,5.4,7.65,9.1,7.65,6.35,5.8,7.55,7.85,3.25,4.45,4.45,4.5,6.85,8.5,5.95,6.65,7.05,7.1,4.5,6.9,3.4,4.2,7.15,3.3,5.95,6.5,9.9,6.35,4.25,4.05,4.7,4.05,4.5,4.15,6.1,4.85,5.25,7.3,4.35,3.9,4.45,3.45,4.6,3.95,3.4,3.25,5,1.45,4.6,2.3,4.2,2.9,5.05,3,4.4,3.95,5.6,1.85,2.95,3.5,1.1,4.15,1.6,2.5,2.2,3.4,1.35,1.35,3.2,0.65,3.15,3.05,2.7,1.5,2.15,0.9,3.3,1.5,2.05,0.7,3.5,2.25,0.35,1.75,0,1.6,0.85,3.4,1.05,2.05,1.05,2.95,1.6,2.1,2.1,0.95,3.1,0.6,1.75,1.5,2,2.85,1.65,0.6,3.6,0.75,1.35,0.65,1.75,2.2,1.05,1.45,2.3,1.55,0.7,0.15,0.25,0.6,2.7,0.75,0,1.05,2.95,1.2,0.45,2.1,1.85,2,1.3,1.3,1.7,1.55,1,1.4,0.5,1.3,1.8,0.55,2.3,0.8,2.3,1.6,1.8,3.3,0.25,0.9,0.85,0.35,0.85,1.5,2.3,0.7,1.55,1.45,1.3,1.4,2.75,1.1,1.85,3.15,2.2,0.95,2.25,2.1,0.85,1.05,2.75,3.1,0.7,0.85,3.05,2.3,3.6,2.05,1.6,1.95,2.5,3.05,2.35,4.15,1.9,1.4,1.65,2.45,1.6,1.45,3.15,2.15,1.55,3.85,3.15,3.55,4.85,4.25,5.2,4.75,3.5,1.9,2.75,3.2,3.45,3.5,3.15,4.45,2.35,7.65,2.95,2.15,3.95,5.8,6.2,4.3,5.15,2.75,7.95,5.85,6.4,4.3,6.45,6.05,6.2,5.35,5.95,7.4,7.25,6.75,6.7,9.8,9.8,6.4,6.6,5.1,11.1,6.25,9.4,11.2,8.2,8.9,9.8,9.15,5.85,11.4,6.25,5.45,9.45,8.3,12.65,9.6,9.25,9.05,7.6,10.7,9.2,5.75,11,11.6,8.6,13.45,10.5,12.55,9.35,14.6,11.75,7.5,11.15,11.8,10.2,13.45,10.25,12.15,12.3,6.65,9.35,16.3,14,10.25,12.25,10.2,13.4,8.25,9.25,14.6,13.7,11.9,17.05,13.4,14.95,11.95,15.05,10.8,12.5,16,12.9,11.55,15.3,10.05,11.75,12.15,15.05,9.05,13.9,16.05,12.45,15.05,10.7,10.2,11.35,10.2,13.05,12,13.4,9.85,12.3,14.25,13.05,16.75,15.45,15.4,10.55,12.25,12.65,12.4,12.4,12.2,13.2,13.1,10.4,11.45,11.4,10.6,11.35,9.95,12.4,13.3,11.45,11.9,12.95,11.95,12.4,12.65,9,10.85,8.45,9.4,12.3,11.8,11.2,7.3,13.15,8.75,9.25,7,7.5,7.55,7.9,9.9,6.15,4.7,7.5,7.4,6,8.15,8.45,6.9,8.8,8.6,7.9,7.85,6.15,8.05,6.35,8.45,7.15,10.95,6.65,7.75,5.55,6.6,4.05,10.3,6.6,4.05,4.75,3.15,8.75,4.6,4.95,5.05,5.65,3.7,5.6,3.25,4.65,2.75,3.45,5,5.45,4.05,4.6,1.85,3.85,2.1,4.3,3.8,4.8,4.25,1.55,2.35,3.8,2.55,4.15,1.9,3.65,3.7,1.3,5,3,1.7,4.35,2.75,4.65,2.95,4.15,2.35,2.45,1.6,2.7,5.75,2,2.7,1.5,3.5,4.85,2.05,3.1,2,4,1.85,4.3,2.25,2.35,2.9,2.6,3.35,2.7,2.5,3,2.65,1.45,2.5,3.1,3.8,3.15,0.65,1.75,2.85,1.65,2.15,1.35,1.55,1.25,0.95,2.45,2.7,2.95,3.8,0.05,3.05,2.15,3.15,1.3,1.3,0.9,2.25,0.85,1,2.9,3.25,0.7,2.05,1.45,1.65,1.25,2.8,2.3,1.95,1.8,1.65,0.8,2.7,1.15,2.15,2.6,3.65,3.3,3.05,0.2,1,3.15,2.2,2.2,4.45,3.6,1.65,2.8,1.4,2.35,2.65,1.45,2,2.55,1.85,2.75,4.4,1.25,3.65,4.05,1.75,2.25,3.65,1.9,2.1,2.45,4.6,2.9,3.1,2.55,3.4,2.85,4.55,3.3,3.2,2.45,4.2,4,2.75,3.95,4.1,5.6,6.15,2.65,7.65,2.1,5.75,6.25,5.3,3.25,3.05,5,7.15,5.1,3.75,5.35,4.5,6.65,4.5,6.65,3.85,6.8,7.85,4.85,9.15,5.85,3.45,6.7,8.1,7.15,4.7,7.15,7.8,7.6,7.7,7.2,7.15,10.4,12.85,8.4,12.7,6.55,8.75,8.3,9.4,11.75,12.3,12.1,7.05,9.75,10.15,11.05,8.5,9.55,14.5,10.25,9.75,11,14.4,9.5,17.3,10.9,9.85,15.35,14.1,7.3,11.5,9.95,15.9,11.85,16.65,12,13.15,11.25,14.8,10.05,13.45,12.6,14.7,14.75,8.9,16.35,12.95,17.25,15,14.5,14.9,14.75,12.75,13.7,16.5,8.15,12.95,15.9,16.8,13.95,13.5,13.5,19.25,15.7,14.8,16.95,10.3,10.6,17.7,11.95,16.05,13.7,21.55,14.85,16.95,16.55,19.6,12.65,9.55,16.8,16.95,18.45,16.65,12.35,13.3,11.95,11.7,17.3,15.1,16.1,9.3,13.2,14.25,10.75,15.4,10.4,13.45,17.45,15.75,17.7,13.05,11.8,14.9,8.5,12.7,13.5,16.55,5.95,9.45,16.5,10.35,13.5,14.35,11.4,14.65,11.15,15.3,11.7,8.75,7.4,7.75,9.45,18.1,9.6,13.1,14.9,10.1,14,11.75,9.75,8.95,10.25,12.45,11.45,9.9,9.45,12.85,8,13.1,9.05,7.95,9.7,7.8,6.8,8.7,10.3,7.95,9.3,6,8.5,10.1,7.65,9.75,6.45,6.15,7.7,8.75,6.4,7.7,4.75,7.95,4.55,7.15,6.1,6.75,2.8,6.5,6.45,5.35,7.9,9.7,5.1,6.8,4.3,8.1,6.2,5.25,4.7,6.3,5.15,7.1,3.45,2.85,4.85,2.75,3.05,4,2.5,6.35,5.6,4.05,2.4,4.7,4,3.05,3.1,3.55,3.3,4.45,4.75,4.65,4.35,3.95,3.4,3.6,3.65,5.25,1.65,2.05,3.2,4,2.15,4.2,2.35,2.5,1.95,3.75,2.2,3.75,5.15,1.25,2.75,2.55,4.35,1.4,1.15,1.65,3.8,4.5,1.15,1.35,2.1,1.9,2.55,2.6,3.25,2.15,1.55,2.6,1.2,1.25,1.5,2.95,2.5,2.85,2.65,4.6,1.85,3.6,3.15,3.6,3.55,0.35,2.1,1.2,2.05,3.9,3.85,3.85,1.35,6,0.35,2.35,4,2.45,4.55,2.65,2.7,2,1.2,3.2,1.9,3.3,0.5,4.95,2.65,1.8,2.15,3.4,2.65,1.25,1.6,5.85,4.4,1.8,2.1,2.35,2,4.55,3.4,0.95,4.05,3.45,2.6,2.35,4.25,4.6,3.75,3.8,5.4,3.7,3.95,2.4,3.25,1.75,5.55,3.85,2.85,8.3,7.3,6.75,4.65,4,8.25,6.2,4.7,4.8,4.35,3.75,4.35,8.25,6.55,4.9,8.1,5.35,4.65,6.25,5.1,6.55,4.95,7.7,7.2,7.6,7.85,8.85,5.25,6.8,8.35,11.1,11.45,9.4,6.75,9.35,8.15,6.8,8.8,8.1,8.65,7.4,6.45,12.7,9.2,11.4,7.15,10.7,11.1,12.2,10,7.25,10.8,11.9,15.25,11.05,10.4,11.4,9.95,11.8,10.5,11.75,15,10.2,17.55,13.15,16.7,13,18.05,14.4,14.95,16.15,17.55,11.35,15.3,16,12.7,14.25,14.8,11.9,19.2,12.1,18.8,14.8,10.75,13.95,15.2,14.35,13.6,14.55,17.4,14.9,16.45,18.2,16.2,17.85,12.9,17.5,14.8,15.8,13.85,10.9,13.95,15.45,15.9,18.9,14.35,14.9,14.45,14.7,14.85,15.45,14.55,21.6,18.25,18.35,18.4,19.35,15.35,15.2,17.9,18,15.15,16.3,12.65,22.6,14.35,17.1,13.8,18.75,15.75,17.4,19.6,15.4,11.45,14.55,13.7,18.5,14.2,18.15,11.75,20.15,21.45,20.7,15.75,13.6,15.8,17.1,20.2,15.85,17.75,16,13.9,13.7,13.75,15.8,11.1,21.65,15.6,10.25,11.8,11.95,15,11.25,17.85,13.15,13.6,10.9,13.15,13.75,10,12.3,12.6,13.85,12.3,13.75,7.35,13.85,8.7,10,9.2,9.95,15,9.35,12.35,8.95,7.15,11.35,9.15,10.7,8.1,9.65,11.75,8.55,5.8,7.2,5.6,11.35,11.35,7.3,9.6,8.75,6.95,8.35,5.35,6.15,9.3,7,7.7,6.05,7.9,9.2,7.6,5.55,5.3,7.8,5.9,8.75,5.95,5.55,5.55,6.45,5.05,6.55,5.85,1.8,5.75,7.35,5.7,4.9,3.85,4.15,4.4,7.15,5.3,3.7,3.25,5.65,2.7,5.9,3.5,6.55,4.4,5.4,5.35,1.65,2.65,2.85,6.95,4.1,3,3.4,4.1,4.5,3.8,5.7,2.7,6.5,4.85,1.65,3.2,2.4,4.2,2.2,4.7,3.85,5.55,5.05,3.5,2.2,2.05,1.35,3.2,4.5,2.45,3.15,3.8,3.6,5.2,3.05,2.9,3.25,2.75,3.9,3.75,0.35,2,2.35,1.75,4.6,4.55,3.8,1.25,3.55,2.85,3.55,1.7,3.35,1.8,2.65,2.55,2.9,0.75,1.95,4.5,4.6,4.25,2.75,2.15,3.85,5,5.3,2.3,1.95,2.6,3.25,1.6,3.85,3.2,1.95,5.25,2.7,2.55,4.05,3.95,4.55,3.2,3.25,2.95,3.45,4.75,3.6,1.7,4.15,6.7,6.9,5.8,3.95,2.65,5.5,1.2,5.05,3.85,7.1,5.05,2.85,6.1,5.05,9.6,5.8,3.65,6.95,4.55,3.25,3.2,6.6,7.4,6,4.2,4.9,3.55,4.8,5.9,7.9,4.95,10.1,10.1,8.55,6.45,2.85,8.85,10.45,8.8,6.65,7.95,5.5,9.5,7.9,6.3,7.35,8.7,7.35,10,10.8,6.15,8.4,10.4,7.55,11.75,7.55,8.05,11.4,12.2,9.1,10.05,13.85,16.3,9.95,10.45,16.7,15.6,7.3,11.45,11.45,9.05,13.1,17.3,12.2,11.15,14.85,18.85,14.7,16.4,15.6,12.2,13.2,13.7,19.8,12.65,16.7,12.9,16.6,18.45,14.65,15.55,19.65,17,18.95,24.25,12.15,17.55,19.2,19.8,17.15,19.8,17.35,19.9,18.45,17,15.2,14.5,16.8,18.2,18.35,18.85,21.25,21.25,16.15,18.3,21.05,18.65,18,19.95,24.35,19.85,22.55,17.05,20.35,18.9,21.75,22.7,14.3,15.2,16.6,16.1,17.6,15.65,19.85,19.5,20.8,18.25,16.85,16.15,20.85,16.45,18,22.2,18.15,15.65,21.75,17.9,21,15.25,17.2,17.85,15.9,16.9,19.1,20.8,18.6,14,12.6,15.5,17.7,16.55,18.25,16.25,15.1,20.4,14.15,22.85,19.65,16.15,18.55,13.5,15.55,14.3,22.1,13.7,10.55,17,14.05,16.8,14.5,11.2,22.25,12.3,15.35,14.6,13.25,17.85,11.8,16.75,13.75
17.6,23.25,25.65,27.45,18.95,25.35,21.6,24.1,24.65,21.75,24.7,20.6,24.7,20.95,25.75,22.3,19.65,24.5,20.45,21.1,22.4,21.9,18,20.95,21.65,20.6,19.85,22.45,22,24.5,21.95,23.3,21.45,21.1,23.05,18.1,18.9,23.1,19.7,17.4,19,21.75,14,16.3,18.95,13.85,23.95,18.05,12.3,15.45,17.05,15.55,14.5,10.8,18.2,20.15,17.2,14.65,13.65,16.35,15.15,11.65,18.5,13.2,14.3,14.8,14,15.55,14.6,13.45,17.25,12.25,12.9,13.5,14.15,12.8,18.6,14.45,17.2,16.5,23.05,17.9,19.25,21.55,23.55,23.4,23.8,25.15,27,27.9,24.6,25.45,27.85,29.9,30.9,26.75,41.55,32.6,40.15,40.4,39.6,42.5,37.25,38.95,46.15,41.05,45.25,41.95,44.55,41.6,43.95,45.8,44.75,42,46.95,40.5,41.9,36.9,38.6,34.15,39.3,34.85,28,33.45,31.45,30.6,36.5,36.05,26.85,30.3,33.8,34.55,36.05,37.4,35.95,42.05,40.15,46.65,50.85,56.15,64.15,63.6,76.35,78.85,83.7,93.85,104.45,113.7,126.1,134.7,153,164.6,179.15,194.35,210.8,217.6,229.95,252.95,262.45,275.05,287.85,303.9,313.9,329.6,343.6,363.2,373.5,390.2,399.4,416.5,437.05,452.85,464.05,474.45,493.35,509.55,511.5,528.4,539.75,553.85,563.25,570.45,576.35,588.8,593.85,606.8,612.8,620.7,629.85,640.65,645.5,647.6,660,659.2,673.1,673.75,680.85,682.45,691,691.8,698.2,705.65,704,716.9,720.05,718.7,731.15,726.95,728.9,739.35,740.7,751.5,752.85,744.8,756.2,757.65,757.9,765.1,760.1,767.75,771.05,764.45,770.95,773.5,768.2,780.85,775.05,776.35,766.45,770.75,774.1,770.5,764.9,773.15,768.2,771.1,772.5,759.6,765.25,759.65,763.85,752.9,752.75,754.5,747.6,750.75,747,750.2,750.75,743.9,735.95,741.1,735.15,730.05,731.5,725.15,729.15,721.15,718.6,719.45,713.25,715.3,707.8,698.8,695,692.15,693.15,679.25,677.5,676.5,670.15,659.6,657.1,651.45,653.75,638.4,625.45,627.4,621.9,613,615.8,599.7,592.6,590.2,578.65,575.9,563,565.5,553.25,547.85,532.95,528,522.5,518.65,512,503.75,501.9,491.75,490.35,477,474.45,471.15,452.6,458.2,453,438.25,437.8,430.2,430.5,427.1,416.1,418.3,408.65,409.8,400,403.05,398.75,396.85,397.6,386.3,393.55,388.5,384.4,385.2,381.55,381.1,382.35,384.1,373.3,372.35,368.3,370.55,371.65,364.25,364.95,360.9,362.25,359.4,358.9,349.2,358.45,354.55,360.45,352.05,356.9,358.95,361.55,363.5,370.25,372.55,370.85,376.9,383.45,392.1,390.5,395.45,406.95,406.85,417.85,415.1,427.65,431.5,435.9,436.75,438.5,448.15,453,455.45,466.05,465.95,472.75,469.45,473.25,477.95,481.25,473.9,487.25,479.25,489.6,488.75,494.95,497.6,494.35,499.75,500.8,498.25,509.85,504.45,507.2,519.45,511.1,509.95,517.75,518.25,521.1,521.45,522.15,524.95,527.65,530.85,522.05,530.35,527.3,532,530.05,533.35,529.55,531.5,523.9,529.65,524.2,520.7,526.2,518.2,518.2,514.25,510.4,508.75,506.55,497.75,482.9,485.05,480.35,472.25,471.8,462.7,455.9,447.95,442.15,439.15,425.85,422.4,412.25,410.25,398.55,387.9,373.55,377.2,366.7,346.3,345.3,330.75,321.35,312.9,311.6,288.1,279.7,275.95,266.2,260.05,252.2,245.35,232.55,220,213.2,207.75,201.95,188.15,180.85,178.45,168.95,158.9,154.55,149.15,141.4,146.45,137.25,141.5,125.6,126.2,124.7,125.05,118.05,115.1,120.75,110.9,113.35,113.1,109.8,111.1,106.55,105.65,110.8,106.85,108.55,108,102.8,104.7,107.45,105.65,102.55,108.85,102,106.8,109.35,106.8,108.35,106,110.1,110.1,108.2,110.1,111.25,110.5,112.95,111.25,109.9,114.85,118.15,115.1,119.05,118.5,122.9,122.7,124.35,121.4,123.6,130.35,131.5,136.5,134.75,135.85,137.95,140.9,150.3,148.9,144.4,146.05,155.95,149.85,161.85,167.7,168.65,170.1,170.85,182.8,179.45,187.85,193.9,200.85,211.85,205.15,212.7,216.95,223,229.95,238.25,245.75,255.05,255.3,262.4,269.75,276.9,274.55,277.75,284.75,296.2,302.75,304.4,312.15,319.45,323.9,326.9,338.4,343.25,350.85,351.8,359.95,365.95,378.9,385.85,389.2,393.8,405.75,403.7,406.25,414.95,424.65,421.5,437.95,429.6,433.95,444.2,446.9,447.9,453.75,460.35,471.8,466.8,471.15,472.75,483.2,481.75,489.6,495,500.45,500.15,505.8,515.25,516,518.1,523.75,520.5,526.7,530.6,534.8,537.5,535.65,532.15,541.6,539.15,541.9,540.75,545.35,546,551.2,548.85,541.85,551.2,552.45,554,551.05,550.15,549.45,553.3,546.15,550.3,553,549.25,552.9,557.5,556.4,555.75,546.45,546.5,548,542.75,544.75,541.3,539.45,542.55,533.65,535.9,538,545.2,541.45,543.75,530.8,536.5,534.5,529.35,532,528.1,533.3,527.4,525.55,537.2,532.65,527.35,523.2,527,523.95,529.95,521.75,521.75,527.9,516.05,526.05,523.2,518.65,520.05,523.1,525.6,530.3,530.3,528.7,526.1,522.45,534,528.05,533.05,532.9,527.4,538.75,539.45,537.9,534.1,530.2,547.95,536.5,536.05,531.65,543.2,535.85,534.6,537.2,541.75,544.75,541.75,542.1,535.1,543.65,524.15,530.05,528.05,521.35,518.8,511.55,510.7,513.45,501.85,496.75,501.6,491.75,480.75,479.35,475.4,474.15,464.65,459.05,451.5,438.15,442.4,430.2,427.4,420.05,401.75,395.65,389.45,383.75,376.5,367.9,359.65,348.05,340.9,336.3,332.2,322.5,310.5,299.95,289.75,286.65,274.25,271.25,266.25,262.95,247,242.75,243.15,232.5,232.85,223.65,219.2,213.5,215.9,203.25,204.95,197,197.75,195.25,189.75,182.25,184.05,181.85,175.65,177.8,171.15,167.95,167.25,162.35,165.5,166.25,166.55,156,161.4,162.4,166.2,160.65,157.5,156.45,159.3,152.1,152.75,155.85,151,149.25,144.85,151.45,145.4,154.25,156.5,146.9,145.95,147.4,146.05,147.35,145.35,149.5,145.95,141.8,144.9,139.75,139.45,136,132.25,136.1,130.05,133.35,123.1,125.9,127.25,119.25,113.55,108.7,112.05,108.6,99.65,103.95,98.7,95.95,98.65,88.75,83.55,84.4,77.4,77.9,71.75,70.9,69.85,67.2,62,60.2,61.95,56.05,56.55,53.35,53.1,51.45,50,51.05,50.05,51.4,46.9,51.85,50.95,48.3,49.7,45.75,46.75,45.15,45,41.75,43.95,39.35,40.8,37.35,39.85,42.3,38.25,39.35,36.05,32.8,33.95,35.7,34.15,31.75,28.65,31.75,32.65,32.9,28.65,25.5,23.5,24.15,22.25,23.15,19.95,26,18.85,18.05,19.15,17.05,16.7,14.85,10.95,13.9,11.5,12.45,7.55,10.4,9.15,6.95,5.5,4.7,4.45,2.55,3,0.6,1.15,1.75,0.7,0.15,0.4,1.35,0,0,0,0.05,0,0,0,0,0,0,0,0.3,0,0,0,0,0,0,0,0,0,0.15,0,0,0,0,0,0,0,0,0,0,0,0,0.05,0,0,0,0,0,0,0,0.05,0,0,0,0.1,0,0,0,0,0,0,0,0,0,0.4,0.25,0.3,0.3,0.45,1.35,3,4.45,4.45,2.8,1.35,3.1,3,6.15,6.6,5.35,8.85,5.75,8.65,10.1,10.15,9.3,9.65,12.85,14.45,11.75,16.3,15.55,11.7,18.9,20.9,19.35,17.65,21.95,18.75,20.95,19.1,21.45,19.65,22.95,20.4,22.3,22.15,24,24.05,25.8,26.15,27.85,27.2,24.95,26.6,27.65,24.7,22.95,26.7,21.45,27.05,21.8,28.6,23.95,25.2,22.8,22.55,27.35,25.75,24.95,26.6,26.25,24.55,26.75,21.4,22.25,23.7,27.2,19.7,21.5,28.3,23.35,21.75,20.45,22.3,23.15,22.1,24.05,25.45,23.8,21.6,22.4,21.25,20.3,22.6,22.9,23.25,22.45,26.4,24.7,25.15,25.3,25,28.4,26.15,27.8,28.3,27.55,27.55,27.35,30.2,30.15,34.35,31.85,31.6,30.95,35.7,36.05,38.2,38.5,41.45,39.55,44.25,43.75,45.45,45.7,43.2,50.05,45.8,51.15,55.1,52,51.6,54.75,53.65,62,58.9,64.7,59.5,62.15,60.4,66.15,64.5,66.85,66.7,69.45,68.1,69.5,72.2,69.05,76.55,70.25,75.15,75.15,72.1,75.9,75.65,76.55,75.05,76.6,78.5,80.7,80.5,84.05,80.7,83,84.2,79.55,78.65,80.2,84.8,77.45,81.65,77.05,83.1,77,80.15,79.15,78.55,78,80.95,80.85,77.1,78.95,79.95,76.1,77.2,73.9,74.6,73.7,73.65,72.7,72.4,71.75,71.05,68.9,71.9,66.65,65.25,64.45,66.9,62.4,62.8,66.15,60.4,61.1,58.95,60.05,56.75,57.95,60.9,55.2,59.25,54.85,53.6,52.4,52.35,51.9,48.95,50.85,44.65,45.3,45.9,44.65,42.2,43.1,41.3,39.45,38.6,41.2,38.4,38,37.35,34.55,34.3,34.15,29.85,31.95,31.25,28.85,27.05,25.7,25.1,27.5,28.35,25.95,23.4,22.3,20.95,19.05,20.2,18.95,18.8,19.3,14.95,17.35,18.4,16.75,15.8,14.1,15,13.55,15.45,10,12.95,9.7,8.25,6.95,9.45,7.6,7.95,8.3,8.2,5.85,5.05,5.05,8.75,8.55,5.95,2.5,1.85,5.15,6,4.15,1.95,2.25,0.6,1.5,1.75,2.05,4.45,3.65,2.2,2.4,0.5,3.4,3.05,3.5,2.55,1.95,2.3,1.35,4.05,2.15,1,1.95,2.7,4,4.75,4.8,3.2,0.95,5.85,4.25,4.6,4.55,3.6,4.2,4.15,4,3.15,3.6,3.2,4.6,1.45,4,1.7,1.9,3.75,3.85,3.4,2.95,2.8,2.7,3.35,3.9,1.45,1.5,1.55,1.1,1.6,1.9,2.75,2.3,3.1,1.3,2,0.9,2.4,3.6,2.25,1.9,1.7,2.75,1.45,1.1,4.1,2.9,4.55,3.3,3.2,4.7,2.3,2.05,4.3,5.75,3,4.65,3.95,3.15,4.4,4.95,5.2,2.6,4.6,5.05,5.1,4.9,3.7,6,2.65,5.7,4.7,7.2,6.1,5.6,4.25,4.75,5.4,6.85,6.4,6.4,6.85,7,5.9,6.15,6.9,6.95,7.9,7.7,8.55,8.4,9.1,8,8.3,9.25,9.85,10.65,10.8,9.45,7.1,8.05,9.2,9.55,10.2,12.1,11.1,10.7,11.65,11,11.3,9.9,11.5,12.35,9.55,11.15,14.5,11.25,13.1,12.35,13.25,13.8,13.9,11.9,14.65,13.55,12.75,15.65,14,16.35,11.75,14.7,18.1,12.95,12.05,15.35,13.55,17.45,14.35,12.45,15.5,15.8,12.55,17.35,16.15,15.25,13.55,12.55,16.4,14.3,14.15,15.2,15,17.75,15.1,16.25,13,14.45,16,15.45,16.65,15.05,9.8,13.1,11.3,10.9,9.55,12.95,13.35,12.1,8.3,9.6,14.2,10.15,8.45,8.65,9.9,8.6,7.25,7.45,9.3,6.55,8.8,5.35,6.3,4.45,5.55,4.65,4.85,6.85,5.3,3.9,3.35,5.95,2.45,3.75,3.05,3.8,1.75,2.6,1.7,2.7,1.2,2.4,2.85,1.05,2.9,1.55,1.65,1.55,2.05,0.35,1.7,0.85,1.05,1.5,0.8,0,0.85,0.2,0.45,0,0.15,0,0.5,0,0,0.8,0,0,0.15,0,0.35,0,0,0.45,0,0.1,0.3,0,0,0,0,0,0.35,1.5,0,0.15,0.5,0.65,1.35,1,0.6,1.3,0,0.1,0.75,0.95,0.9,1.5,2.9,0.9,1.8,5.3,1.75,1.6,2.15,5.05,2.85,3.65,3.25,3.4,5.55,6.05,6.95,6.4,6.85,4.3,5.5,7.45,5.4,6.6,6.1,8.4,9,9.6,5.45,9.35,12,10.95,7.2,7.15,9.3,8.7,11.2,10,10.7,12.2,10.6,10.45,11,13.1,7.85,14.05,8.05,12,12.8,13.35,12.95,12.95,13.5,13.4,13.95,10.75,12.75,13.8,15.95,14.4,9.5,12.4,13.95,13.55,15.6,11.75,13.8,13.95,13.5,12.55,12.75,14.6,11.7,13.35,11.55,11.55,13.4,12.25,10.85,11.05,10.95,11.35,11.55,13.1,11.95,12.2,15.6,12.7,10.55,11.95,13.3,11.65,10.5,12.75,7.45,12.95,11.4,12.2,10.5,6.55,12.55,8.5,8.1,8.1,9.75,9.65,8.55,10.3,9.4,6.9,9.1,10.9,9.5,8.1,8.3,9.35,7.2,6.6,6.9,9.9,6.7,5.35,4.65,6,8.2,10.65,5.9,5.75,7.45,7.3,4.7,5.55,6.85,4.3,5.95,3.95,5.2,1.65,4.95,5.6,7.4,4.8,5.3,4.75,6.2,1.3,4.25,6.55,5.65,6.7,4.1,6.25,5.15,2.75,5.45,3.8,3.45,4.45,4.85,4.7,5.35,5.45,6.65,4.25,7.35,4.4,6.5,5.4,3.05,4.45,7.6,2.85,4.85,4.45,6.15,4.5,4.35,5.75,3.45,5.55,4,3.75,6.4,6.15,5.55,9.25,6.35,7.4,4.35,4.25,6.25,8.55,7.4,4.55,6.15,5,5.05,5.05,4.9,8.15,5.65,6.95,5.8,9.45,5.95,8.55,7.7,7.1,8.95,6.85,5.85,7.85,7.4,9.35,7.15,8.45,8,8.75,9.85,7.9,8.1,10.4,9.1,10.7,10.85,6.95,9.5,9.6,10.7,10.75,9.75,9,6.35,9.6,11.1,7.7,11.1,10.9,12.05,10.05,10.1,8.1,7.7,7.85,8,11.65,8.1,11.35,8.35,8.65,8.35,9.4,5.8,8.6,9.45,8.8,9,7,10.05,4.65,7.2,7.45,8.45,8.55,6.65,6.55,7,9.25,5.8,8.55,6.45,7.75,8.45,6.7,7.05,5.4,5.95,5.45,5.05,6.35,7.95,4.55,5.7,6.05,3.6,5.45,4.75,6.2,4.9,5.15,4.35,4.45,2.15,4.85,3.1,5.25,4.05,2.85,4.75,3.55,4.05,4.05,3.75,3,1.9,3.4,4,2.65,3.3,3.55,2.5,2.75,3.05,3,4.1,2.5,2.85,2.15,2.7,2.15,2.6,1.55,2.9,3,1.8,2.25,2.15,2.2,1.55,1.75,1.7,1.05,1.65,1.15,2.05,0,0.1,1.6,2.2,0.65,1.1,0.4,0.5,1.25,0,0.15,1.05,0,0.65,0.35,0.9,0.8,1,0.3,0.7,1.5,0.4,0,0,0.05,0,0.45,0.65,0,0.25,0.15,0.15,0.1,0,0.05,0.2,1.4,0.2,0.35,0,0,1,1.15,0.2,0,0,0.35,1.7,0,0.4,0,0.1,2.9,1.55,0,0,0,0.8,0,2.65,0.7,1.7,0.15,0,0.7,1.75,0.9,1.4,5.35,2.1,1.55,1.35,1.55,2.2,1.35,0.75,0.35,1.45,2,1.75,1.25,2.15,1.1,2.4,1.1,2.85,0.1,2.15,1.5,1.4,2.95,1.7,4.1,0.7,0.1,1.2,3.2,2.4,2.7,1.9,2.6,3.15,2.2,0.45,4,1.2,3.2,3.1,1.95,1.05,3.1,1.85,0.2,0.95,1.65,2.3,4.2,1.1,2.2,2.2,3,2.85,2.2,1.35,2.55,1.6,1.2,1.45,0.45,0.9,1.85,1.35,3.15,0.6,2.05,2.2,3.3,2.25,2.65,2.3,0.2,1.9,1.65,1.5,1.85,1.2,1.5,2.95,3.9,0.6,1.9,0.8,1.1,2.2,3.4,1.25,2.3,1.1,2.6,3.6,1.65,3,2.45,4.05,2.5,2.65,1.95,4.2,2.85,3.45,2.7,1,2,2.8,1.5,2.55,3.25,3.15,2.6,3.3,3.1,2.05,3.65,2.25,3.45,3.55,2.2,3.75,3.3,2.2,6.15,2.9,3.2,3.6,2.15,3.55,3.15,3,4.55,3.05,1.65,2.6,4.85,4.3,2.6,4.35,2.2,3.1,3.95,2.95,3.75,3.4,3.6,4.45,3.95,5.4,5.25,4.65,5.1,3.75,2.9,2.9,1.6,4.1,4.65,3.5,4.65,4.8,4.05,3.55,5.2,4.55,4.35,5.45,5.7,1.85,4.4,2.8,3.45,4.2,2.7,4.75,3.85,8.15,5.3,5.4,4.5,4.9,5.6,3.65,5.25,3.15,6.35,6.25,1.95,3.25,4.2,3.6,5.95,6.35,5.3,5.7,3.8,5.2,5.1,4.15,5.3,4.4,3.65,4.05,8.3,4.4,4.1,4.8,3.55,4.6,4.65,5.55,4.35,6.05,7.05,2.45,6.75,5.15,5.6,4.4,6.05,3.15,6.1,4.8,6.15,5.2,4.55,6.15,6.1,5,3.8,4.65,7.15,5.95,3.95,4.6,4.45,5.1,5.15,4.9,6.5,6.45,4.4,3.2,6.35,3.8,4.3,4.45,4.9,5.35,1.45,2.9,3.9,3.65,4.15,4.45,2.6,4.1,4.4,3.45,3.1,4,2.7,4.05,3.8,5.05,3.15,3.15,2.75,3.85,3.35,4,2.05,3.55,3.95,2.2,1.4,2.05,2.65,3.8,2.2,5.45,3.35,4,2.25,1.95,1.9,2.3,1.75,1.9,1.85,1.45,1.95,2.95,2.3,3.25,1.25,1.6,1.55,1.9,0.85,2.5,1.25,2.4,1.05,2.1,1.7,1.6,0.5,0.85,1.85,0.75,0.55,0.85,1.2,1.3,0.9,0.4,1.2,1.55,1.9,0.4,2.35,0.95,0.35,0.85,0.75,0.4,2.1,0,0.9,0,0.05,0.05,0.75,0.15,2.2,0.55,0,1.15,0.5,0.25,0,0.2,0.5,0,0.3,1.55,1.05,0.9,0.65,0.2,1.1,0.35,1.65,0,0.75,0,0,0.9,0.9,0.1,1.05,0.05,0,0,0.05,0.5,1.1,0.55,0.25,0.7,0.5,1.5,0.35,0.35,0.05,1.85,0.05,0,1.25,0,0.5,0.25,0,0.6,0.45,2.25,0.05,0,0.6,0.15,0.95,0.15,0,1.3,0,0,0.55,0.6,0,0.95,1.05,0.6,0,0.55,0.25,0.2,0,1.2,0.05,1.05,0.6,0.05,0.35,0.3,0.35,0,0.3,0.65,0.35,0.2,0.15,0.6,1.25,0.75,2.15,2.05,0.6,0.9,1.05,0.8,0.55,0.55,0.2,1.45,1.4,1.9,0,0,1.7,1.3,1.75,1.4,1.55,3.6,1.05,1.5,1.7,0.15,1.75,4,2.4,1.45,1.15,3.05,2,1.05,1.65,3.55,2.85,0.85,3.85,1.6,3.25,4.35,4.9,1.7,5.05,1.75,3,5,4,3.35,5.75,4.3,2.35,2.65,4.25,5,5.05,5.55,5.7,2.5,4.25,3.65,4.4,7,4.95,6.1,7.05,5.05,5.8,7.1,4,5.95,4.55,6.2,4.55,5.05,5.7,4.75,6.65,7.05,3.8,5.95,8.05,4,4.7,6.65,2.4,7.85,4.8,6,2.6,5.9,8.5,6.35,4.8,6.95,4.1,7.55,4.45,5.45,6.4,6.35,3.6,4.25,5.85,7.75,6.75,5.45,4.8,6,8.6,5.55,4.25,4.05,4.7,6.1,5.2,4.25,5.9,4.5,5.1,6.5,7.25,3.45,4.85,3.05,5.8,3.95,5.05,3.55,5.3,6.85,4.05,4.35,3.85,3.15,4.15,3.55,5.65,5.15,6.15,1.85,3.8,5.55,5.95,3.55,5.5,3.85,5.85,4.65,2.45,4.35,4.85,5.5,2.2,2.25,2.75,1.2,4,3.15,3.9,4.1,3.25,2.35,3.15,4.6,2.75,2.95,4.85,1.4,2.5,4.65,2.15,1.9,3.85,2.75,3.05,2.2,2.5,3,4.55,1.6,2.7,1.25,1.45,2.7,1.45,2.1,3.85,3.5,1.45,2.4,1.75,1.15,1.95,1.5,1.75,0.9,2.25,2.2,2.4,1.6,2.35,0.95,1.4,3.2,1.05,1.6,1.8,1.3,1.3,1.05,0.05,1.4,2.1,1.5,2.1,0.9,1.8,1.95,0.9,1.4,3.5,0.65,0.95,1.4,1.1,2,3.2,1.5,2.1,1.35,2.2,2.85,0.75,0.15,0.55,0,0.45,0.9,1.5,1.4,0,1.45,3.1,0.7,2,0.65,0.5,1,1.5,1.9,1.2,1.85,1.25,0.9,0.5,2.45,0.85,1.6,1.9,0.6,0.05,0,1.05,1.65,0,2.1,2.15,1.35,1.85,0.9,0.55,1.2,0.15,0.8,0.2,0,2.85,2.2,2.1,0.15,1.2,1.45,0.9,1.65,1.05,1.6,0.2,0.85,0.8,2.3,2.15,1.15,0.95,0,0.45,0.95,1.95,0.25,0.85,0.85,1.4,1.1,0.75,1.35,0.2,1.05,1.4,0.2,0.75,2.15,1.3,1,0.4,0.55,0.4,0.95,0.4,0.15,1.55,1.75,1.95,1.65,1.5,1.4,1.6,2.1,1.25,2.5,0.6,0.75,1.45,2.85,1.35,0.7,0.15,0.85,0.6,1.2,2.5,1.9,1.75,1.75,1.1,2.95,1.45,0.4,0.85,2.25,0.35,2.1,2.95,0.2,1.4,1.55,1.9,0.95,0.75,0.85,1.75,1,2.65,1.65,2.65,2.55,1.3,2.8,2.15,3.6,1.3,4.75,1.95,3.25,2.6,3.8,1.75,1.65,2.7,1.9,1.7,3.45,2.7,2.2,3.65,3.85,2.85,4.35,3.25,4.55,1.95,2.15,1.6,2.55,0.95,1.25,4.75,4.1,4.3,3.75,2.75,3.3,5.45,3.8,3.8,2.6,0.85,4.55,2.05,3.1,3,2.35,4.65,5.1,6.95,3.95,6.05,3.25,2.4,3.45,4.85,4.6,4.4,2.35,6.75,3.6,5.4,2.3,3.8,3.15,2.9,4.2,6.5,3.4,4.95,4.9,5.9,4.15,4.5,5.1,4.8,3.65,5.85,5.65,4.35,3.1,3.45,7.15,1.65,2.7,2.75,4.8,4.35,2.8,2.65,5.85,2.9,3.85,3.75,3.7,4.95,4.2,1.5,7.7,3.85,4.1,5.15,3.25,5.25,3.9,3.75,5,2.05,7.1,3.8,3.95,6.75,1.4,3.05,6.45,3.25,6.1,6.45,2.25,3.55,4.45,3.7,1.1,4.95,2.8,4.3,3.95,4.55,3.8,1.6,3.1,2.05,3.55,5.2,4.5,3,5.25,1.95,4.4,3.25,4.05,3.7,4.2,2,0.8,1.85,3.1,5.05,3.95,2.8,2.1,2.9,2.1,4.1,4.85,1.5,2,2.05,4.7,4.3,1.3,3.7,0.6,4.35,3,2.5,1.85,2.65,0.95,2.05,1.55,1.2,1.9,3.45,0.6,1.35,5.05,1.95,0.9,3.5,3.15,2.85,2.35,1,2.2,2.8,1.55,1.4,1.7,1.4,0,1.7,0.3,1.05,1.7,0.05,0.95,0.2,2.3,1.35,1.7,1.4,0.85,2.8,0.85,1.45,0.9,1.3,1.55,0.45,0.6,0.25,1.15,1.05,0.45,0.7,2.6,0.85,2,1.4,1.1,0.05,1.75,0,1.3,0.75,1.1,1.45,0.35,1.2,3.35,1.75,1.1,0.6,0.5,0.2,1.95,3.1,0.9,1.7,0,0.7,1.75,2.4,1.3,0.8,1.25,1.55,0.6,0.05,0.65,0.95,0.9,0.85,1.65,1.4,0.25,0.2,1.9,1.55,1.75,1.05,1.05,0.2,0.95,1.15,1.15,1.35,0.4,1.5,1.3,0.5,0.6,1.05,0.35,0.55,2.35,1.9,0.85,1.35,0.7,2.15,3.2,1.05,1.4,0.25,0.05,1,1.4,0.65,2.1,2.3,2.45,2.5,2.15,0.95,2,2.65,1.4,0.5,1.35,2.1,1.25,1.65,1.25,2.1,2.35,1.6,2.4,1.3,0.7,0.9,2.6,2.65,1.95,1,0.9,1.1,1.3,2.4,2.55,2.75,1.6,1.4,3.6,1.15,1.85,0.55,2.2,2.75,3.1,1.85,2.25,1.8,2.15,3.3,4.25,0.7,4.2,2.05,1.45,2.7,1.9,3,1.75,4,3.05,3.05,1.85,3.25,0.6,3.15,2.05,2.5,2.5,3.1,3.85,3.8,4.5,3.45,1.55,4.4,5.75,1.6,3.05,2,5.5,5.8,1.45,1.05,4.4,3.85,3.5,3.8,4.45,3.2,3.2,5.85,5.1,2.75,4.2,6.75,7.15,7.1,4.2,6.45,2.55,5.5,6.1,4.55,4.7,6.2,5.05,6.65,5.8,5,4.35,5.25,5.35,3.5,6.6,5.7,8,8.2,4.5,2.85,6.25,4.75,4.95,6.75,4.75,4.05,9.3,7,9.1,6.85,3.65,6.9,3.45,3.05,4.8,7.35,4.75,4.6,5.85,5.85,5.95,6.35,8.15,4.8,6.5,8.05,5.1,6.75,4,7.2,4.5,3.35,7.45,4.3,4.35,5.25,6.85,5,5.75,2.4,3.6,8.15,5.15,6.9,6.8,5.65,6.15,6.1,4.95,5.25,4.8,4.35,5.45,5.45,2.9,7.9,7.55,4.35,4.8,6.55,8.35,5.15,4.75,4.7,4.4,5.45,3.15,5.2,3.4,5.2,5.85,6.2,3.2,5.15,5.85,3.2,4.1,3.35,2.8,6.25,3.35,7.55,6,1.4,2.9,4.25,6.7,3.9,6.3,5.05,4.05,3,4.85,6.35,4.15,3.8,5.45,3.9,5.4,4.1,6.2,4.4,4.2,4.15,2,2.8,2.8,1,3.1,1.8,1.8,2.3,3.8,3.65,2.1,3.55,2.3,1.6,2.65,1.35,3.25,2.1,0.6,3.2,3,2.75,2.3,4.4,2,4.95,2.7,0.85,1.6,2,1.55,4.1,1.25,1.5,0.15,1.75,1.05,3.75,2.75,2.15,1.75,1.05,1.1,1.4,0.4,2.15,1.65,0.7,0.5,1.85,1.15,0.15,1.25,1.2,1.7,1.4,0.75,0.1,0.45,0.7,1.1,1.2,1.25,2.65,0.95,0.9,0.3,1.75,1.5,0.5,1.7,2,1.6,1.7,0.5,1.65,0.9,0.4,2.1,1.6,0.8,0.25,0.2,0.6,1.05,1.15,0.7,1.4,1.65,1.45,0.25,0.7,0.65,1.65,2.35,1.75,1.05,1.75,0.2,1.45,0.85,1.05,1.15,0.8,1.15,0,0.5,0.3,1.6,0.15,0.6,0.75,0.75,0.55,0.25,0.85,2.1,0.6,0,0.25,0.95,0,1.35,0.75,0.15,0.5,0.85,1.85,1.15,0.3,1.85,0.55,0.1,0,0,0.5,0.35,0.35,0.35,0.9,0.5,2.7,1.1,2.95,0.7,0.15,0.25,1.1,2.8,0.95,1.85,0.05,1.55,1.75,1.65,0.2,1.7,0.9,0.4,1.9,0.6,0,1.15,2.5,1.1,0.6,2.6,1.65,2.95,1.45,1.4,1.4,0.4,0.75,0.45,0,1.2,1.7,0.85,1.1,2.2,1.7,1.45,3.4,3.25,3,2.05,4.5,4.1,1.65,2.65,1.9,2.75,1.15,1,2.7,0.75,3.9,3.8,2.05,3.45,2,2.35,0.8,3.1,4.15,2.85,3.35,4.8,2.25,6.25,1.6,5.5,2.3,5.15,5.4,5,4.4,6.75,1.85,4.75,5.15,5.3,4.65,5.75,5.5,3.8,3.4,4.1,5.65,3.5,7.1,6.85,4.7,8.3,7.55,6.7,4,7.3,8.15,8.65,4.05,6.95,6.65,11.9,6.65,6.8,4.85,8.75,5.6,5.05,7.65,7.05,8.3,5.8,6.2,6.2,6.25,9.4,5.9,7.85,13.3,9.5,6.75,8.15,10.6,5.9,8.1,10.25,6.75,8.15,7.15,10.9,8.15,7.35,6.2,9.2,7.5,8.6,6.7,4.45,6.05,7.35,10.85,6.95,8.05,8.85,10.5,8.65,7.6,8.65,9.85,6.25,4.85,5.6,3.65,7.35,7,6.6,5.4,7.7,7.9,8.75,8.8,10.9,3.7,4.3,4.95,9.25,4.95,5.75,6.15,8.15,6.7,9.95,8.3,9.15,10.05,3.8,9.35,6.05,7.65,7.9,8.75,6.15,4.75,4.05,4.1,4.9,7.05,7.75,4.75,3.4,5.25,6.75,6.05,5.65,3.8,9.4,7,7.35,5.45,5.4,3.75,5.45,4.7,3.3,2.65,6.5,6.05,4.1,3.25,5,5.4,3.85,4.25,3,6.8,2.45,3.15,2.95,3.75,3.35,3.75,4.75,2.65,2.5,4.25,4.85,1.35,3.35,3.3,2.15,3.45,2.45,3.8,2.5,3.25,1.9,1.65,1.55,2.95,1.4,4.4,1.7,2.6,1.25,2.05,3.05,3.65,1.95,2.65,2.6,3,1.8,0.2,0.8,1.4,1.95,3.1,1.5,2,1.35,1.9,1.65,0.9,1.5,0.25,2.2,1.45,2,1.6,0.9,2.4,1.1,3.5,1.1,1.55,0.6,0.05,0.45,0.15,0.65,0.9,1,0.7,0.85,1.05,0.4,0,0.75,0.7,0.75,1.85,0.75,0.25,1.3,0,0.15,0.15,0.7,0.5,0.15,1.75,1.35,0.4,0.25,0,0.5,0.45,0.65,0.85,0,0.2,0,0.7,0.9,1.2,0.5,0.7,1.65,1.95,3.05,0.55,0.15,0,1,1.3,0.15,1.1,0.9,0.6,0.6,0.7,0.75,0.3,0.55,1.25,1.75,0.9,0,0.9,1.75,2.6,0.55,0.6,1.25,0.5,1,1.05,0.5,2,0.4,1.3,2.7,0.85,0.95,0.35,1.15,0.65,0.85,0.8,1.1,0.55,1.85,1.05,0.45,2.15,1.4,2.8,2.95,2.75,3.3,1.85,1.4,1.55,1.25,0,0.35,1.4,2.75,0.9,1.4,1.5,0.55,2,2.75,1.75,1.55,2.35,1.1,1.35,1.75,2.65,2.45,2.05,1.55,2.5,1.75,0.65,2.6,2.65,2.1,4.6,1.8,2.3,2.6,3.05,1.25,2.6,2.55,2.25,4.05,2.2,6.1,2.7,4.55,2.1,2.95,3.55,3.65,3.4,4.65,3.65,3.75,6.75,3.15,7.55,5.4,4.65,5.35,2.9,7.85,5.15,3.4,5.6,5.7,6.1,4.1,7.6,3.9,5.05,11,6,7.25,5.25,6.75,6.25,9.25,4.8,9.25,8.55,7.85,7.4,8.7,7.95,6.3,4.9,6.9,7.2,9.5,7.45,8,10.3,7.8,10.35,5,11.9,6.8,8.35,7.3,11.25,9.8,9.6,7.15,9.2,9.45,9.2,10.05,9.1,6.05,4.7,9.9,8.2,9.4,8.9,10.6,6.9,7.85,12,11.8,7.1,11.85,10,8.8,8.75,6.7,7.25,8.8,8.45,11.3,8.9,7.75,8.2,11.15,8.85,9.2,6.5,6.85,5.85,9.75,6.8,10.35,6.6,5.75,9.15,7.55,9.1,7.3,9,7.75,6.2,7.15,10.75,9.5,5.7,10.55,8.35,5.3,6.5,8.1,6.7,6.7,5.9,8,7.15,8.9,3,7,4.55,9.95,8.85,5.4,8.5,5.2,5.8,7.8,6.4,8.45,9.3,7.75,4.7,4.95,2.85,4.9,6.3,3.7,6.1,3.05,7.45,5.3,3.7,3.15,6.35,3.5,2.55,6.4,4.6,5.35,5,2.2,2.65,2.3,5.6,3.6,2.1,1.9,4.55,4.6,3.75,2.3,2.1,3.45,2.95,5.95,3.45,2.4,2.2,2.6,3.15,1.9,1.3,2.3,2.7,2.2,2.8,1.9,2.15,0,4.05,3.55,1.5,3.4,3.35,0.3,1.6,1.45,0.65,1.7,0.8,1.3,2.35,1.75,0.3,1.95,0.55,1.05,3.05,3.5,1.8,0.4,2.2,2.55,1.3,0.7,0.9,1.5,1.1,1.05,0.6,1.9,1.15,2.05,1.9,1.35,1.65,2.2,1,0.85,0.95,1.1,1.05,1.25,0.9,0.5,0.35,0,1.5,1.5,2.4,1.5,2.3,1.95,3.35,0.15,1.25,1,0.25,0.3,0.5,0.7,1.75,1.25,0.5,1.5,0.5,1.9,1.35,1.5,0.6,0,0.35,2.5,0.6,0.8,1.9,1.2,3.4,0.6,1.5,1.4,0.2,0.35,2.05,0.5,3.15,0.55,0.4,0.35,1.1,1.25,0.55,1.15,0.8,2.05,1.35,2.4,0.4,0.85,0.75,0,1.9,2.1,0.55,0.4,1.05,1,1.4,1,3.3,1.55,2.35,1.95,2.55,0.75,4.45,1.9,1.95,0.4,2,2,1.4,1.8,0.7,3,0.75,2.5,1.25,1.2,2.15,3.95,2.2,0.45,0.65,2.85,1.65,1.8,2.7,2.6,4.9,1.5,3.55,2,2.75,1.9,2.05,2.6,3.25,3.2,2.8,1.25,2.5,1.9,3.45,2.55,4.25,4.95,4.15,4.25,2.8,3.7,5.4,5,6.2,4.85,6.35,4.3,6.05,4.8,3.8,3.85,4.5,5,7.05,5,4.75,3.3,3.9,8.95,9.1,8.6,6.45,7.5,6.25,8.3,3.8,6.6,8.6,7.35,4.45,11.85,3.4,6.4,4.45,7.8,10.25,9,7.45,7.95,8.3,12.55,7.3,7.85,8.2,8.7,7.7,7.8,11.55,10.75,5.7,7.75,10.9,10.35,5.2,9,5.5,10.2,8.8,11.5,9.6,11.7,10.25,8.15,7.55,9.05,14.25,8.25,11.5,9.6,8.3,11.05,8.15,9.65,9.9,11.6,6.8,6.1,6.95,6.7,7.4,7.2,9.3,8.6,9.9,8,12.95,8.5,7.35,10.05,10.85,10.15,10.7,8.65,14.55,12.25,7.25,10.3,10,9.85,7.25,9.75,8.7,9.6,7.55,4.6,9.55,6.5,9.1,10.3,7.5,11.35,10.15,9.45,7.55,10.15,7.45,8.5,9.35,9.15,9.7,6.95,4.95,12.85,8.6,8.65,11.8,8.05,10.9,7.9,7.2,5.5,10.3,9.6,6.5,9.6,8,6.65,5.95,6.85,10.85,5.1,6.15,8.85,5.9,9.1,4.55,7,4.15,5.95,4.95,2.55,6.8,7,6.8,3.9,5.15,4.35,5.25,4.45,6.25,3.25,5.6,3.75,7.5,5.9,4.65,4.15,5.35,4.3,8.3,4.1,4.65,6.25,4.5,3.8,4.95,2.9,4.55,3.35,2.35,2,5.9,5.95,1.1,7.45,1.6,7.35,3.9,3.45,1.55,1.7,2,2.05,3.8,1.7,0.7,2.2,1.25,1.75,2.1,3.35,1.05,3.1,2.15,2.25,2.25,4.6,3.4,0.8,2.1,0.15,2.6,0.75,2.9,1.25,2.2,2.7,0.2,4.6,1.15,2.3,1.25,3.3,1.05,0,4.9,0.45,0.75,1.6,0,1,2.5,1.65,3.2,2.25,1.4,0.75,1.75,1.1,2.7,1.35,1.6,1.2,0.5,1.05,1.9,0.95,0,1.5,0.75,0.5,1.5,1.15,0,2.4,2.55,0.85,0.15,1.1,0.9,0.45,0.75,0.35,2.3,1,2.7,1.4,1.6,1.2,1.95,2.4,2.8,2.65,1.95,1.6,0,0.75,1.4,3.6,2.85,0.9,2,2.2,2.7,2.75,1.35,2.05,1.5,1.2,1.75,1.25,3.45,1.35,0.95,1.25,2.05,1.4,1.05,0.55,1.9,1.5,1.25,2.05,0.75,2.05,1.05,3.05,0.85,2.1,1.75,0.95,2.45,1.9,2.9,3.95,2.2,2.8,2.1,2.35,2.3,1,3.15,2.7,2.45,3.05,3.85,3.1,2.4,3.7,3.25,2.4,2.4,1.35,4.1,2.85,2.05,5.45,4.15,4.15,5.75,5.1,4.7,6.05,3.6,2.5,7.65,2.6,4.2,4.2,2.8,4.75,8.5,2.9,5.35,3.9,5.45,7,6.5,3.95,5.9,8.35,5.55,3.85,5.6,3.2,4.95,7.7,7.35,8.6,4.55,4.1,5.6,7.25,6.65,8.15,7.85,9.65,7.3,9.25,9.25,6.5,6.15,10.05,8.5,9.45,12,4.75,7.15,10.05,8.7,7.75,8.4,8.55,11.85,5.1,8.8,10.35,13.7,9.85,8.7,12.1,14.25,9.9,9,9.5,10.05,12.7,10.1,13.75,10.3,11,11.95,14.75,11.25,11.8,14.65,13.3,10.65,13.8,11,8.55,12.25,14.6,9.8,13.95,12.75,8.2,11.2,11.3,9.95,14,14.45,14.4,12.95,11.3,11.6,16.45,12.1,11.05,14.15,11.85,14.65,10.65,10.8,13.8,11.6,12.6,13.3,11.5,12.45,13.55,12,15.9,15.65,13.25,10.3,12.75,16.1,13.6,11.1,11.5,14.15,12,14.1,11.4,9.6,13.6,11.8,9.8,11.55,15.5,12.55,12.55,8.4,8.9,13.15,9.3,10.95,9.45,9.35,14.05,12.2,8.5,8.65,13.1,10.8,14.4,10.65,6.5,11.05,7.2,7.4,9.9,7.7,13,6.75,8.15,9.95,7.5,5.8,7.4,8.9,10.15,11.2,3.65,7.8,9.95,6.35,4.95,7.5,7.85,8.05,6.7,3.65,5.45,5.55,6.15,9.25,9.1,9,6.25,9.15,5.9,5.1,8.3,6,3.75,2.25,6.2,3.35,6.2,7.95,3.25,2.7,7.5,3.6,4.05,6.5,8.25,7.6,3.6,1,3.7,2.7,2.85,3.45,6.3,0.6,3.05,2.5,3.3,5.5,4.1,4.1,1.45,2.55,4.35,2.25,4.3,1.5,2.4,1.1,3.75,1.9,1.4,3.4,3.65,1.4,4.2,3.5,1.25,1.35,2.3,2.25,1.45,3.7,3.2,1.6,3.5,2.85,1.7,2.7,0.5,0.2,0.9,0.5,1.3,1.95,1.2,0.4,0.3,3.05,2.3,0.3,1.3,2.45,1.45,2.15,1.85,0.2,3.9,0.8,2.9,0.45,2.85,0.2,1.6,0.35,1.15,0.6,0.95,2,4.1,1.2,1.85,1.8,1.9,1.55,0.2,2.6,1.7,2,3.45,1.1,1,0.55,1.35,1.5,0.2,1.65,5.05,2.3,1.45,2.85,0.3,3.15,2.2,1.85,1.55,2.3,1.35,1.85,0.3,1.8,2.35,0.3,4.45,1.65,1,0.7,1.45,2.2,2.5,3.45,1.4,1.75,3.35,4.95,2.75,1.45,3.8,2.25,3.2,3.5,1.85,1.75,3.85,3.6,3,3.5,2.4,3.1,7.7,4.25,2.6,2.1,2.65,2.55,0.45,4.15,5.75,3.95,4.75,5.8,2.9,4.65,5.35,4.4,3.35,5.35,4.2,6.2,2.2,4.85,3.15,6.2,5.65,4.9,5.55,4.25,5.85,6.5,7.05,7.55,5.1,4.85,6.75,8,4.25,7.35,6.45,5.75,6.5,9.55,9,9.55,8.25,5.7,6,8.75,6.55,9.4,7.45,10.1,11.7,6.65,11.55,10.3,5.6,6.55,8.6,9.8,8.1,7.25,8.65,14.8,14.9,9.3,8.15,10.95,12.2,8.45,12.1,10.9,13.15,10.1,13.4,12.75,14.8,14.65,16.1,14,10.85,12.05,13.35,12.1,13.85,16.65,12.05,19.25,14.65,10.65,15.3,16.8,9.8,13.75,15.9,16.55,18.2,14.55,15.9,15.55,13.7,12.2,10.85,17.95,16.05,14.15,16.75,14.7,18.25,16.9,13.35,17.15,15.3,16.95,18.75,15.15,17.95,14.6,13.3,19.7,14.95,14.5,19.1,14.45,16.8,14.85,15.35,15.45,13.55,17.8,18.1,14.6,16.15,16.4,6.15,13.8,15.55,10.95,15.15,13.05,12,12.95,11.2,14.5,10.1,12.25,13.3,13.35,15.85,15.25,13.75,10.3,14.7,8.4,9.55,11,12.6,11.55,16.1,16.55,15,12.95,13.6,7.45,9.75,11.15,14.6,19,13.2,14.65,12.35,12.85,12.05,17.45,10.45,12.8,12.05,11.6,8.7,8.75,14.45,12.8,11,9.5,10.8,10,10.3,13.55,7,9.8,6.9,7.9,7.2,5.95,8.5,8.4,6.35,9.8,11.4,5.55,9.35,5.35,6,7.7,4.3,5.15,6.35,7.85,8.05,6,6.3,8.15,6.45,4.35,3,6.35,7.6,3.25,7.35,5.1,3.15,5.5,4.2,6.15,4.7,7.85,3.8,4.2,2.55,5.35,4.75,2.05,4.25,3.1,2.45,3.8,3.5,4.15,3.8,4.2,2.9,5.1,5.6,3.15,4.4,3.4,3.05,4.7,1.9,1.9,4.55,3.35,0.8,2,2.7,3.25,1.95,1.05,1.9,1.55,2.7,3,0.75,2.45,2.7,1.4,2.2,2.65,3.5,3.8,2.25,0.95,0.95,0.7,2.1,0.7,0.85,3.3,2.05,1.2,1.2,2.7,2.5,0.8,1.1,2.4,0.45,2.35,1.85,1.55,0.8,1.5,0.25,3.1,0,2.35,2,1.25,2.05,2.75,1.15,5.45,2.2,1.6,3.35,0.3,0,2.6,0.45,0.85,1.15,2.2,0.3,2.15,1.85,3.95,2.85,0.55,1.7,2.55,0.85,2.2,4.25,0.6,1.45,1.35,2.1,4.3,4.2,4.6,2.05,2.85,1.7,0.7,1.85,1.65,1.6,3.4,2.55,4.15,2.75,1.9,3.35,3.05,3.9,5.7,2.75,3,3.65,3.1,5.65,3.55,5.25,5.7,2,2.6,4.5,4.7,3.5,3.65,6,3.05,4.55,2.9,2.5,3.7,7.5,8.3,4.9,5.95,5.8,6.1,8.75,7.45,5.2,4.15,7.3,5.05,6.65,5.6,5.65,5.4,6.6,8.75,9,7.4,6.9,4.45,8.3,6.05,5.05,7.15,10.4,6.05,8.85,8.1,9.7,9.05,9.2,11.75,8.9,12.6,7.95,9.55,12.6,10.1,8.6,11.85,8.65,11.65,13.3,10.95,14.3,14.15,10.55,13.2,13.7,12.9,10.2,14.8,13.25,13.65,13.85,15.5,14,15.1,13.15,15.2,17.75,13.35,15.85,16.05,17.75,13.1,11.25,13.65,12.45,19.95,16.45,11.45,20.4,17.45,15,17.15,14.85,9,17.95,18.3,14.85,16.05,17.05,18.9,16,12.6,12.2,17.85,13.7,14.9,13.85,15.2,18.25,18.25,20.05,16.45,18.85,20.2,20.9,20,21.75,20.6,19.7,22.5,14.05,18.15,17.05,21.75,24.25,18.15,17.3,15,17.4,14.25,17.95,20.2,13.45,15.85,15.9,16.45,16.95,20.7,14.1,14.55,14,20.25,20.9,20.2,19.6,15.85,14.9,16.3,18.05,12.9,12.75,13.65,16.75,18.15,15.25,14.7,14.3,12,15.05,17.6,18.05,14.65,11.85,14.05,11.1,10,12.85,12.95,15.4,14.6,9.95,14,9.95,15.65,16.05,14.9,10.1,9.95,11.6,11.55,10.9,11.75,8.85,10.95,10.35,8.25,9.75,8.4,12.45,8.35,8.5,9.4,11.8,11.3,7.8,9.5,9.05,9,6.6,11.3,8.6,8.05,11.85,6.7,11.5,6.15,11.35,8.65,9.4,7.1,7.25,3.55,6.2,9.45,7.2,5.35,8.65,6.9,5.7,5.75,9.45,11.8,4.75,6.2,7.7,3.75,4.55,3.9,4.9,4.75,5.55,3.5,3.95,3.55,3.55,4.95,5.65,2.4,6.5,4.7,4.35,4.2,5.45,4.4,5.15,4.25,6.05,3.75,1.75,2.05,6.85,2.55,6.25,2.3,2.95,2.95,4.05,1.75,4.1,6.35,4.55,2.25,0.3,4,4.55,3.65,0.15,4,5.85,2.45,2,3.7,2.65,2.75,3.55,3.25,5.65,1.15,2.3,3.95,3.9,2.4,0.75,2.65,2.4,3.05,2.65,4.75,3.6,3.8,2.85,1.15,2.2,1.85,1.25,2.4,1.65,3.15,1.7,5.7,3.2,2.7,1.65,4.95,1.5,2.65,2.4,0.35,4.45,2.85,6.85,0.95,3.8,4.6,2.3,3,2.65,3.6,3.65,5,3,2.4,4.1,0.95,2,3.15,2.6,4.7,3.9,3.35,2.45,2.4,3.3,2.55,2.5,3.5,3.8,2.45,6.3,6.05,2.6,6.05,4.4,1,3.15,4.25,4.75,8.25,4.8,4.45,3.4,3.35,7.5,5.45,3.05,3.7,8.55,5.35,5.1,7.55,5.1,4.45,3.75,5.75,8.8,4.1,6.6,4.8,8.1,9.45,8.6,8.2,5.6,11.95,5.15,5.35,6.7,10.05,10.45,9.05,10.65,6.15,8.1,10.35,12.65,10.8,6.95,7.95,10.15,11.75,11.95,8.5,10.65,12.2,9.6,14.55,12.7,13.4,15.8,13.25,7.45,10.2,17,13.7,14.15,12.3,15,18.9,12.55,9.75,16.75,20.1,19.9,15.05,18.1,11.95,17.15,16,14.35,24.3,19.05,12.6,18.75,17.7,14.75,18,17.25,19.9,15.1,13.25,20.35,19.05,21.1,15.45,14.9,19.25,19.3,16.15,20.8,17.65,23.25,13.6,20.95,21.15,19.25,23.8,16.75,17.1,16.5,18.05,23.6,19.45,15.1,24.65,21.7,23.25,23.2,18.1,18.6,17.05,18.55,22.55,21.2,22.9,14.6,16.2,19.75,15.9,22.55,17.35,24.1,19.7,23.35,22.65,18.15,21.25,17.5,18.05,18.7,22.55,16.4,14.15,20.5,19.6,21.6,20.15,22.2,23.25,18.1,18.65,17.1,17.2,19.8,21.45,20.95,21.2,20.6,21.55,17.65,19.1,23.1,20.25,15.6,18.45,18,17.25,19.85,18.35,18.9,17.75,19.95,12.05,16.75,17.9,19.55,15.45,19,12.7,21.05,16.3,18.45,18.05,17.45,16.1,15.1,16.9,14.75,17.25,16.7,12.55,14.85,15.85,19.1,13.9,13.3,14.45,13.9,16.35,13.05,11.95,13.1,12.35,18.2,10.95,14.55,14.65,15.65,13.45,8.1,11.25,9.05,11.5,8.65,9.6,9.9,11,9.4,13.45,8.95,12.05,9.15,13.4,9.1,11.2,9.75,7.5,5.75,10.65,7.5,7.55,7.75,12.85,6.3,8.15,8.45,8.65,4.4,11.8,6.2,8.95,7.75,6,7.85,6.3,5.35,4.25,7.05,6.15,5.5,6.15,6.8,5,6.8,7.25,4.7,5.85,5.65,5.55,1.9,6.3,3.15,3.85,2.5,3.35,3.2,5.35,4.5,4.8,5.9,3.4,3.2,4.55,4.6,4.7,5.05,4.55,4.6,2.95,4.25,2.45,7.65,5.55,2.3,3.35,3.15,0.8,3.6,3.15,3,7.5,4.6,4.75,4.45,2.95,5.45,4.3,2.85,5.85,2,5.95,4.55,3.85,1.9,5.75,4.35,6,3.35,1.85,3,2.7,4.1,2.7,4.8,7,2.3,2.95,3,3.85,2.8,2.15,3.2,2.9,3.95,5.1,3.25,4.6,7,4.35,6,2.45,5,4.85,3.75,5.55,2.85,2.8,3.45,7.85,4.2,4.2,6.4,3.9,3.8,5,6.7,6.7,6.55,1.9,5.2,2.15,7.45,3.45,4.15,6.75,7.15,6.95,7.05,8.5,6,7.3,6.6,9.05,10.4,8.65,9.9,7.2,7.85,8.85,11.05,8.85,7.55,6.5,8.05,9.3,8.5,13.45,9.25,7.7,10.35,12.7,4.15,7.6,9.75,13,9.95,8.45,7.8,11.85,11,15.4,11.6,10,9.15,12.65,8.55,14.9,7.6,11.25,16,10.15,11.05,12.15,12.9,17.75,18.75,16.2,12.05,14.9,14.65,13.75,15.1,19.35,14.55,16.3,16.5,18,17.9,14.8,14.65,11.75,12.7,15,16.5,17.75,16.1,18,20.15,21.6,22.65,25.6,16.1,15.75,19.6,18.6,19.4,17.05,26.2,18.3,21.75,15.8,15.65,21.1,21.35,20.65,17.75,24.4,20.1,25.75,20.6,22.3,17.85,20.8,20.35,20.2,19.35,19.95,24,26.25,27.15,23.4,23.65,21.7,24.35,20.65,26.2,18.75,17.8,27.2,24.15,18.65,19.7,21.15,18.65,21.1,25.15,23.3,30.4,20.75,20.75,19.7,25.75,25.4,26.2,24.55,19.95,23.9,17.25,25.8,19.8,20.8,26.35,20.65,24.55,27.85,21.3,20.2,20.05,23.85,22,23.35,17.35,20.35,24.5,20.15,20.5,21.9,18.25,17.55,23.85,21.95,17,21.3,21.65,19.5,16.65,21.65,18.15,20.4,22.2,21.95,16,17.4,22.35,20.6,23.45,28.7,14.55,21.1,14.45,17.7,18.1,20.8,16.95,22.5,22.95,19.25,15.45,19.3,16.05,17.75,16.55,18.1,17,17.05,15.05,17.15,13.1,16.75,17.4,16.4,12.3,14.7,16,13,14.1,12.6,13.65,15.05,11.1,10.2,16.4,13.85,13.05,9.9,10.5,14.85,15.15,14.3,12.65,8.5,12.7,8.15,9,11.35,7.55,12.35,11.95,13.1,9.65,12.25,9,12.8,10.2,12,11.8,7.55,8.4,7.2,6.1,8.55,8.15,8.95,6.7,6.6,9.05,9.55,8,8.8,9.95,5.6,11.1,6.55,7.55,8.7,5.95,4.3,6.95,5.15,9.85,6.35,10.85,10.7,5.85,9.3,11.75,5.55,8.65,6.7,6.3,1.95,10.1,7.9,5.1,5.45,4.25,4.35,9.2,4.45,5.9,6.3,4.7,6.8,3.8,7.25,5.9,3.45,3,9.4,3.75,3.5,7.2,7.8,4.55,8.55,4.5,4.75,4.25,3.8,4.65,8.5,4,1.5,6.2,4.15,3.9,5.9,4.4,3.3,1.6,8.25,6.05,4.15,3.4,9.95,8.7,4.5,7.75,5.2,4.4,3.35,5.7,4.65,5.3,5.05,3.75,2.55,5.9,6.8,9.8,8.1,6.3,4.05,6.1,3.95,3.9,3.85,7,4.1,6,4.6,6.75,7.6,6.05,7.65,8.45,9.5,9.05,7.2,7.5,7.65,4.8,7.15,6.3,8.65,7,8.7,9.7,6.25,8.95,7.15,7.8,10,11.4,10.2,11.05,6.15,12.55,10.95,7.75,13.5,10.3,7.6,11.25,8.45,10.55,15.9,10.85,12.75,13.45,14.15,8.35,9,10.1,14.1,9.45,16,16.15,11.05,10.85,14.65,12.7,15.35,19.2,13.5,15.8,18.95,11.95,16.55,11.9,18,12.45,16.05,18.9,13.85,20.85,18.4,19.6,16.1,24.05,25.05,19.35,14.85,20.5,24.15,19.6,18.4,20.6,20.55,24.95,20.15,26.35,19.85,19.65,24.05,27.75,21,20.3,19.8,26.1,24.35,23.95,22.7,23.95,25.8,20.8,25.05,21.2,21.2,20.6,19.8,24.05,20.25,22.8,24.9,22.8,23.2,29.35,23.25,22.9,23.85,22.65,26.25,25.5,25.75,23.05,28.1,22,20.5,28.85,28.9,26.45,25.6,25.2,20.75,25.65,27,24.2,15.7,25,28.8,21.8,25.4,21.9,22.95,25.95,24,22.15,25.95,20.3,23.3,26.75,26.3,26.55,23.75,28.55,30.35,28.65,24.15,27.9,26.3,23.3,26.65,23.9,25.95,24,23.45,20.65,27.1,19.85,25.55,24.45,27.15,29.45,19.1,20.1,24.45,26.95,28.7,20.45,28,24.65,26.65,21.2,19.9,27.1,22.85,24.25,20.8,17.45,23.7,23.9,20.05,24.65,19.3,23.85,21.3,20.15,23.8,20.2,16.7,21.25,25.85,23.1,15.75,14.85,20.55,20.3,17.85,16.35,14.8,18,22.85,16.6,19.8,17.45,18.05,22.2,16.05,14.7,14.6,14.95,16.1,17.8,14.2,17.95,14,11.75,14.5,13.3,12.55,15.5,17.1,15.7,12.55,16.9,17,15.15,12.15,12.3,18.1,15.3,9.4,17.45,17.1,15.5,12.55,13.25,12.45,11,11.95,7.95,11.4,10.4,6.4,15.9,11.7,12.75,8.8,11.9,12.4,10.2,8.25,5.25,10.85,8.95,7.55,10.1,6.45,8.55,6.7,7.2,9.3,7.75,10.15,6.8,7.6,6.6,9.75,9.95,6.1,8.85,7.85,9,5.75,6.5,7.8,8.85,6.3,11.95,9.7,6.65,7.85,5.15,2.05,8.7,4.55,7.05,5.25,5.1,4.8,6.45,7.8,7,4.35,6.15,4.95,7.1,6,6,4,5.9,4.55,7.4,6.4,4.95,3.75,6.25,6.65,5.75,3.35,6.95,5.85,6.9,2.4,5.45,8.8,4.45,3.75,4.7,5.75,4.75,5.75,8.45,5.2,5.55,6.3,7.15,8.75,7.4,5.35,5.7,8.75,6.45,7.85,7.4,5.85,5.45,9.45,5.3,8.4,5.75,9.45,6.65,4.8,4.55,9.95,6.9,5.05,6.5,7.45,6.9,6.75,8.15,10.85,7.05,11.15,7.85,8.55,5.15,9.7,8.65,9.55,4.05,8.55,9.25,6.85,12.3,6,12.4,10.05,10.9,16.4,10.5,14.25,11,10.15,9.1,6.95,11.9,11.35,12.05,8.15,15.8,12.7,15.2,16.5,16.15,14.35,17.75,15.15,17.4,13.3,9.3,16.15,14.8,17.8,17.55,10.2,19.85,18.6,16.2,15.35,25.4,18.1,20.1,11.2,15.95,17.1,13.45,18.6,19.85,19.15,15.85,22.05,22.6,20.25,15.45,15.7,21.4,23.45,18.85,19.7,23.8,20.75,20.55,21.1,15.8,21.7,21.45,25.25,20,27.85,21.9,21.6,22.15,24,21.9,27.55,25.6,23.6,20.9,27.9,27.95,21.85,27.95,22.7,23.4,29.25,23.55,28.6,25.75,23.8,27.25,28.65,26.55,21.15,25.3,30.7,28.6,21.7,25.05,27.2,28.2,35.25,29.5,26.05,24.1,28.35,28.95,32.25,24.15,31.65,28.1,30.2,29.4,25.95,24.9,29.9,25.45,28.8,26.85,26.95,24.5,27.65,30,24.9,25.75,32.3,31.5,31.7,23.9,33.3,27.65,22.5,26.55,29.95,21.9,25.45,22.7,28.45,26.7,31.1,26.85,29.65,23.5,23.45,25.3,22,23.8,30.9,23.25,25.6,25.95,28,23.8,26.05,25.2,21.8,20.25,25.8,26.35,25.5,21.6,23.55,21.65,25.6,16.4,18.8,23.4,18.3,24.8,23.8,26.95,20.85,21.2,27.5,20.25,23.2,20.95,22.2,21.7,19,21.4
21.8,26.9,18.25,22.15,22.85,28.15,19.2,23.15,17.3,26.65,22,24.65,24.55,23.55,16.15,26.75,21.45,23.3,20.65,25.4,19.1,21.95,19.35,19.4,20.3,24.25,25.7,24.05,18.1,20.95,26,19.75,26.25,25.35,21.2,25.25,18.7,22.45,18,18.5,21.7,25.8,16.6,21.35,17.25,19.3,23.3,21.05,16.8,24.15,17.55,24.3,15.1,21.7,22.9,10.35,21.95,14,19.25,16.65,15.55,17.25,12.15,12.1,13.1,15.85,17.65,14.9,14.9,17.05,16.15,15.85,13.6,15.9,15.1,14.95,11.35,13.65,19.8,17.2,18.65,14.5,22.1,15.75,18.65,20.35,22.6,22.95,22.7,19.75,28.5,24.85,22.3,23.1,30.95,26.9,29.4,31.05,30,32.4,35.45,32.1,32.2,30.85,35.95,35.3,35.1,32.95,35.2,35.35,36.35,37.45,35.45,32.05,35.55,35.35,34.1,30.95,32.6,29.65,33,27.6,30.95,28.45,28.55,26.65,30.2,32.25,33.45,30.5,29.6,36.15,36.9,37.55,42.2,47.15,51.45,53.4,64,65.6,72.6,79.75,81.85,96.35,100.8,109.75,121.25,133.6,135.35,150.35,168.5,173.15,193.9,202.7,217.15,230.25,241.1,255.85,270,283.65,297.1,304.65,318,341.1,350.55,363.85,371.4,390.7,409.3,415.95,434.15,444.8,458.95,468.4,485.35,499.4,507.85,524.2,541.55,545.05,552.3,566.05,575.4,582.05,595.7,603,604.7,612.4,628.5,632.35,635.4,636.35,645.85,642.85,660.25,657.95,664.8,676.95,676.9,684.45,687.45,688.3,694.15,696.15,703.55,703.4,710.8,713.15,711.5,718.3,728.2,723.25,732,735.15,728.75,740.15,744.15,743.15,746.3,746.6,756.15,747.45,755.05,748.4,751.3,754.25,745.9,754.85,746.2,750.3,748.25,747.25,744.4,740.6,744,748.4,737.85,745.55,733.8,735,734.85,727.95,727.5,725.9,717.8,722.45,726.9,718.6,712.9,710.5,707.6,709.2,708.1,698.65,700.3,691.45,682.9,683.7,688.25,690.9,685.35,678.2,676.1,672.8,662.8,666.85,659.9,652.5,649.9,641.85,641.95,633.45,632.8,623.7,613.1,610.5,597.75,592.95,586.9,584.8,582.55,571.4,563.9,547.3,554.75,536,531.65,521.95,515.2,517.4,509.75,500.1,489.6,481.95,479.55,465.1,458.45,459.7,450.6,437.85,430.4,426,414.9,408.5,405.5,395.2,390.5,384.95,379.2,373,363.3,366.8,359.5,354.25,347.05,350.9,345,340.25,332.7,333.25,329.25,322.45,324.6,315.15,324.35,321.2,312.5,313.55,309.3,307.45,302.3,302.8,303.2,294.45,292.4,298.05,292.5,289.3,290.4,288.25,295.7,288.65,290.6,288.05,287.55,288.35,287.5,287.45,299.65,293.1,292.7,302.95,317.5,316.35,308.85,323.45,322.45,327.2,339.85,335.05,350.65,352.3,352.2,371.85,369.1,374.3,379.75,380.9,390.15,390.6,395.05,399.75,408.8,410.5,414.7,417.85,420.3,425.5,423.2,431.3,429.2,437.75,436.55,439.75,440,449,449.05,447.95,454.15,454.25,456.05,465.2,460.4,460.6,464.65,472,463.7,472.55,464.25,471.35,472.55,478.75,471.85,474.5,477.25,481.75,476.4,471.05,478.4,470.9,468.4,474.2,466.5,468.85,466.95,467.65,463.55,460.65,460.45,437.9,442.3,444.6,438.8,433.55,429.95,423.1,411.7,409.55,405.55,390.6,389.35,382.1,371.35,368.8,357.1,353.55,347.7,336.45,325.45,318.2,309.3,295.6,288.75,279.35,273.15,261.75,254.95,248.35,244.65,225.35,220.05,207.1,201.65,200.05,177.05,173.5,173.65,163.8,157.15,152.05,144.5,138.5,133.5,131.95,128,125.9,124.55,118.95,114.25,114.45,104.75,107.9,103.2,100.95,103.75,94.8,96.8,95.75,94.75,87.4,88.4,87.55,86.85,88.2,82.35,83.2,86.1,80.3,83.95,81.55,84.7,80.4,81.15,84.25,84.55,81.35,83.95,84.35,84.6,82.15,87.3,88.9,85.05,82.25,86.5,87.1,89.9,90.35,87.95,87.95,89.25,92.45,90,92.3,92.15,97.65,94.2,97.05,99.7,96.9,103.8,101.5,103.05,107.85,105.15,104.5,109.4,112.9,115.95,116.75,117.75,122.15,121.05,124.8,127.95,129.9,129.95,134.65,139.1,141,149.85,146.45,155.7,160.85,163.3,165.05,171.3,180.5,189.95,194.1,196.45,203.95,211.8,213.35,219.25,223.7,235.1,243.5,248.85,254.2,257.95,265.75,263.35,280,281.75,288.65,292.25,303.45,307.2,320.15,322.75,324.5,333.65,347.8,349.65,348.7,361.3,367.65,369.1,377.7,385.15,385.6,394.45,394.85,393.5,402.5,411.65,413.15,420.4,421.35,430.55,432.9,439.6,432.75,441.25,440.35,455.75,451.9,466.8,467.5,466.5,470.9,476,469.5,481.3,478.05,482.2,487.25,483.75,491.85,491.7,487.3,494,494.15,499.6,496.9,493.9,499.25,499.7,504.1,496.25,502.8,503.45,504.7,502.45,497,495.85,498.4,497.45,505.65,495.75,497.25,497,500.15,493.65,496.95,497,501.9,491.25,491.2,491.25,492.2,481.85,482.2,485.9,486.4,486.9,485,480.1,485.75,482.15,475.6,475.25,478.6,477.45,469.9,473.25,472.35,475.7,474.55,472.25,466.8,472.9,465.85,467.9,469.8,471.05,470.2,467.6,470.4,464.5,469.7,473.2,466.2,472.15,469.1,471.2,467.35,470.8,475.25,478.7,478.35,481.95,482,483.4,482.35,488.1,482.6,482.4,489.85,483.35,492,492.3,488.45,489,489.65,485.3,489.05,489.8,488.9,486.8,485.65,487.25,481.15,481.55,476.95,476.4,475.4,478.45,467.5,457.55,462.45,459.3,453.85,450.7,446.3,438.1,429.15,430.95,425.65,423.7,414.25,410.9,404.45,394.6,384.05,378.8,369.8,370.45,358.95,346.95,339.75,329.85,328.6,317.7,314.8,306.1,294.8,287.7,278.45,272.9,269.5,256.05,251.25,248.1,244.4,233.15,225.35,224.9,211.3,207.75,201.35,201.5,192.7,191.5,188.35,177.85,177.25,172,173.35,168.15,162.25,156.25,157.55,152.6,147.95,151.35,143.45,143.8,140.15,138.75,137.6,140.5,141.25,136.55,136.9,129.45,132.75,126.8,128.15,126.5,134.35,128.3,133.35,131.05,125.25,129.2,127.15,123.5,130.45,130.55,128.6,123.95,125.75,121.3,126.85,124.8,121.05,122.65,117.85,123,120.65,111.85,113.8,111.9,117.45,110.7,112.55,107.9,107.9,104.2,101.7,98.5,90.8,98,88.85,85.2,86.25,84.1,79.45,80.9,69.6,72.9,69.35,64.95,60.25,58.6,60.2,57.8,58.6,53.35,50.85,50.7,45.55,42.25,38.3,45.8,36.4,37.65,36.9,38.45,33.3,35.75,37.35,36.75,34.45,32.95,33.85,34.25,31.8,32.1,32.1,30.45,33.7,33.15,31.2,25.65,26.55,25.25,27.9,26.85,27,25,25.7,25.15,23.1,21.55,22.9,23.95,22,21,20.05,21.4,19.9,18.65,16.75,18.45,16.8,17.9,16.4,13.65,14.6,12.7,16.7,9.7,12,10.1,11.25,8.65,10.1,10.1,6.7,6.55,8,3.5,4.8,5.4,3.45,2.7,5,4,3.8,2.65,3.45,1.55,1.95,1.9,1.2,0.25,2.95,1.75,1.8,1.4,3.4,0.9,0.25,1.6,1.2,1.6,0,1.2,0.35,1.45,0,0.45,2.25,2.25,0.45,1.2,0.45,1.75,1.55,1.55,2.2,2.4,1.2,2.95,2.25,0.95,1.6,2.3,2.6,2.3,1.45,2.05,1.9,3.55,2.75,3.05,3.95,2.95,1.05,2.65,1.45,1.85,3.05,2.95,3.55,3.8,2.9,2.4,2.6,2.5,3.65,4.75,3.65,4.6,5.2,4.8,4.55,5.15,7.3,4.95,8.5,4.9,7.6,8.45,7.75,8.45,11.2,9.35,9.6,8.9,10.75,10.3,9.15,12.95,11.15,11.65,12.85,14.15,14.95,17.05,15.65,13.4,14.95,16.35,15.95,14.1,14.55,17.8,16.5,19.05,17.85,15.85,19.35,19.6,20.55,20.4,20.55,20,22.7,19.35,22.5,19.55,22.3,22.45,18.55,20.05,21.05,22.7,19.85,19.6,19.45,18.45,23.15,21.15,19.7,19.95,19.5,18.15,19.35,19,20.7,17.35,17.25,17.4,18.55,19.35,17,18.8,20.4,23.35,18.45,17.55,19.65,20.55,19.9,15.9,19.35,23.1,19.7,18.85,18.55,18.9,16.55,18.5,21.55,22.9,21.3,20.85,21.85,24.3,22.3,20.1,24.45,23.7,26,21.9,24.8,25.9,28.45,29.55,24.85,30.05,28.85,31.8,30.95,33.95,29.7,31.4,35.65,36.3,39.8,35.4,35.2,41.75,41.7,38.7,45.9,42.4,44.55,42.85,43.95,45.6,46.9,52,50.45,47.3,50.65,46.9,48.65,53.05,52.9,54.35,54.55,52.75,53.8,59.95,58.05,56.7,61.2,56.4,59.95,58.45,59.05,60.1,63.2,60.75,61.95,63.15,62.15,60,62.1,65.2,60.9,62.05,60.6,60.1,65.25,62.2,62.3,62.6,62.75,63.75,62.9,57.9,64.85,64,60.55,61.15,61.25,59.55,56.25,58.95,61.1,60.8,55.9,53.4,55.4,57.1,54.05,57.8,51.85,54.6,51.3,49.25,51.75,51.6,50.8,52.15,45.6,47.75,48.65,43.2,42.6,46.65,42.55,45.2,42.05,42.45,43.45,40.25,38.45,39.75,34.35,38.55,38.2,36.35,36.5,35.25,35.25,35.75,31.9,33.15,33.15,31.6,31.55,25.95,29.05,26.4,24.4,30.85,27.95,24.7,25.15,25.65,22.2,22.4,24.95,21.35,19.45,18.3,17.65,16.6,19.05,14.85,19.1,17.4,13.15,13.8,14.8,13.55,12.35,10.9,8.75,11.25,10.7,9.85,7.9,9.1,8,6.6,6.65,11.2,5.75,6.25,3.5,4.25,6,7,5.1,5.05,7.2,5.4,5.1,3.7,6.9,2.3,4.2,2.65,4.25,2.25,4.7,5.15,3.35,7.75,5,4.85,5.4,2.6,6.3,6.75,7.2,7,6.45,5.35,5.05,5.6,5.75,7.5,6.75,8.7,9.3,4.15,7.5,6.65,6.9,5.95,4.7,3.85,5.25,7.15,6.6,8,7.35,5.65,5.85,5,6.55,4.7,9.2,7.6,5.65,6.8,5.95,5.55,4.6,6.35,6.7,5.85,5.5,5.6,4.55,5.35,3.25,4.45,5.3,3.7,2.6,3.45,4.05,3,3.45,3.4,1.7,2.35,4.55,2.65,3.25,1.1,2.1,2.7,4,3.45,3.3,3.9,3.6,1.55,4.9,2.65,4.3,3.65,4,3.1,3.9,3.1,3,4.2,4.25,3.45,5.25,3.65,6,5.9,7.95,6.75,6.85,6.55,7.05,4.5,5.6,4.85,7.3,6.8,8.7,8.85,9.15,8.5,10.35,8.6,8.6,11.15,10.15,12.45,10.9,10.7,10.7,10.45,10.3,10.8,11.55,9.25,12.55,13.2,12.55,10.7,12.2,13.7,14.05,15.9,14.7,12.3,14.8,13.05,14.1,13.8,16.85,15.75,14.3,16.55,14.5,16.7,15.55,16.05,15.7,15.65,15.2,16.15,16.8,20,13.5,16.4,17.8,16.7,20.95,16.3,18.2,20.4,15,22.2,22.15,16.55,19.1,18.7,19.45,21.9,20.15,19.75,16.25,19.15,19.6,17.75,20.95,19.2,23.05,17.4,18.45,20.45,20.4,16.5,15.05,15.95,18.25,15.2,17.8,16.85,17.75,14.9,15.9,14.45,15.6,15.05,18.45,14.9,15.35,14.4,15.5,15.7,14.5,11.85,12.85,12.95,12.8,10.3,10.3,9.8,9.95,10.35,7.15,9.1,11.2,10.4,8.9,8.4,8.5,7.4,10.85,9.15,6.1,7.55,7.05,5.05,5.55,5.65,6,4.2,4.75,2.4,3.5,3.85,4.2,4.5,3.65,2.95,1.3,3.7,2.2,1.15,1.6,1.95,1.75,2.05,3.35,2.5,1,1.3,3.75,1.55,2.05,0.75,1.1,3.15,0.95,3.05,1.25,0.1,0.35,0.95,1.2,1.25,2.05,0.1,0.2,2.7,1.8,4.1,0,0.2,1.25,1.5,1.75,2.1,1.1,2.35,0.6,0.95,1.85,2.05,1.45,4.05,1.55,1.55,1.6,2.85,4.2,3,2.4,1.85,5.05,3.3,5.5,1.9,3.15,3.6,1.95,4.3,3.35,3.95,3.55,4.15,5.35,5.2,6.45,6.95,8.65,5.65,5.8,7.9,5.75,4.6,6.5,5.45,6.35,7.15,8.45,8.45,6.7,9.1,7.35,7.3,6.85,6.4,10.5,9.05,9.25,7.4,8.2,9.5,9.25,10.6,10.25,8.1,12.85,12.85,7.9,12,10.9,6.4,14.25,10.5,8.45,12.2,9.15,8.95,12.25,13.2,9.65,14.6,9.35,10.85,10.2,10.3,7.95,7.9,9.25,10,11.8,9.8,7.95,13.05,10.4,12.5,13.15,9.25,7.7,10.4,11.75,7.7,10.95,11.05,8.75,8.65,11.7,11.3,8.9,9.8,8.05,7.7,7.65,6.85,8.6,10.05,10.35,5.5,5.15,10.2,9.5,9.25,5.75,7.45,7.9,7.15,8.25,8.65,6.15,9.5,8.9,8.5,7.5,6.4,8.25,7.2,8.8,8.4,8.3,5.25,7.8,8.25,3,5.95,4.45,4.75,5.1,5.15,5.65,4.85,5.95,5.95,5.25,7.05,6.95,4.9,6.3,6.45,4.2,6.7,6.95,6.6,4.3,4.35,3.15,3.05,5.4,4.65,3.85,3.8,6.35,6.45,2.8,3.75,4.8,2.6,4.6,5.5,6.95,6.6,4.75,5.45,7.7,5.1,7.95,6.2,3.65,9.15,8.75,8.65,5.9,4.7,7,5.3,6.5,9.05,4.8,9.85,7.2,6.45,9,8.8,8.95,8.65,8,7.75,7.5,7.25,7.3,7.25,7.9,8.3,9.6,6.4,7.9,8.1,9.7,9.6,12.15,8.5,11.75,9.15,11.8,13.65,11.55,10.15,9.35,8.95,11.05,11.15,10.7,7.75,8.7,10.3,11.1,11,9.75,14.05,10.75,9.65,12.65,10.35,12.1,10.75,12.5,13.75,10.95,10.7,11.8,9.3,10.9,12.85,10.95,13.25,9.4,12.1,12.15,11.9,10.8,12.45,8.95,11.4,10.65,11.2,9.95,10.85,9.85,11.15,10.6,10.95,9.8,11.25,9.7,10.75,10.5,11.4,7.05,10.05,10.8,10,10.05,7.75,9.9,9.65,9.7,8.3,8,8.65,9.75,7.95,8.35,7.25,7.95,7.1,5.4,7.5,7.7,7.4,5.6,5,6.8,6.05,5.25,5.65,4.45,4.75,4,7.55,4.4,4.6,6.25,4,6.55,7.4,3.8,2.6,4.1,1.4,4.4,3.65,3.85,3.25,3.55,1.9,2.3,2.85,5.6,1.85,3.25,2.9,2.1,2.55,2.7,1.8,2.05,3.5,2.45,1.6,3.35,2,1.75,2.7,1.1,0.9,0.75,1.7,1.65,1.05,0.8,0.95,1.15,0.7,0.9,0.8,1.55,1.95,1.1,1.6,1.05,1.8,1.9,1.7,0,0.5,1.35,0.55,0.45,0.7,1.4,1.75,1.45,0,1.05,0.85,1,0,1.6,1,0.1,0.5,2.05,0,1.15,1.1,0.5,1.35,1.3,0.5,1.3,1.1,1.15,0.35,0.8,1.45,0.35,0.45,0,0,1.4,1.9,1.6,0.35,2.2,0.9,3.2,1.1,1.15,1.1,0.95,1.75,2.2,2.2,2.15,0,2.75,1.15,2.35,0.1,2.35,3.3,2.25,2.15,1.2,2.9,0.35,1.9,0.8,2.3,0.75,0.95,1.7,1.1,2.65,2.1,2.05,3.1,2.45,2.3,4,0.6,2.8,3.8,1.6,4,3.75,3.45,2.95,2.45,1.1,1.25,2.25,3.05,2.9,0.95,3.75,2.5,1.25,3.05,1.9,2.8,3,1.85,2.5,3.45,3,3.1,0.2,2.75,2.6,1.95,3.7,1.5,2.3,1.2,1.85,1.75,1.9,1.9,0.85,2,1.3,1.8,3,0.25,2.1,2.1,2.35,1.95,1.95,1.95,0.9,2.1,2.6,3.35,3.65,1.35,2.65,2.8,1.4,2.75,2.8,4,1.55,3.4,3.15,1.55,3.7,4.75,6.45,4.45,5.8,3.75,4.6,2.5,1.15,2.2,4.95,4.05,4.8,4.1,1.65,2.45,1.45,1.8,2.45,5.5,2.05,3,0.85,6.85,4.1,4.15,3.5,3.3,2.35,3.5,2.55,3,4.25,2.2,3,3.15,2.6,6.25,3.9,5.35,2.95,3.6,2.8,2.45,3.7,5.25,5.15,2.05,7.25,4.05,3.65,4.75,6.95,5.55,4.85,5.95,0.65,5,5.75,6.6,5.7,5.25,4.45,2.65,5.3,5.15,3.55,3.5,6.95,6.45,3.65,4.55,3.45,3.55,6,6.65,6.25,4.9,6.75,5.8,6.85,4.8,5.9,4.05,5.6,2.7,6.85,6.8,7.8,6.8,5,4.8,4.95,6.7,5.45,6.3,4.8,7.05,6.85,6.75,5.7,8.4,4.2,5.25,5.35,5.9,7.9,5.65,7.45,5.4,5.6,6.45,7.1,7.5,7.15,4.15,8.6,7.85,4.85,9.55,8.05,6.3,4.45,7.1,8.85,7.75,9,5.7,4.35,9.6,6.95,5.1,7.6,7.4,5.8,4.25,5.35,6.9,5.55,8.3,4.8,7.05,6.95,6.05,6.2,4.95,6,5.8,5.4,6.8,7.45,4.6,5.9,6.05,6.15,6.75,5.15,4.35,5.6,5.75,7.25,7.35,4.5,4.3,7.5,4.25,2.75,5.5,4.7,3.4,6.45,3.6,4.2,3.95,6.75,4.8,3.6,3.9,1.1,3.3,4.8,6.05,3,3.1,4.6,4,2.75,2.8,1.3,2.15,2.2,2.8,3.7,3.85,1.5,2.55,2.95,1.95,2.6,3.05,2.35,3.75,2,0.5,2.35,2.25,1.45,2.4,1.9,3.1,1.6,2.75,1.4,2.25,2,2.35,2.2,1,1.7,1.7,1.35,1.75,2.05,2.45,2.6,1.65,1.7,0.6,0.7,1.75,0.7,0.9,1.85,1.15,0.2,1.5,0.3,0.55,1.55,1.75,1.05,0,0.85,1.15,0.65,0.25,0.5,0.45,1.15,0.15,0.45,0.2,0.15,0,1.5,0,1.85,0.95,0.6,0,1.3,0.65,0.4,0.7,0.1,1.35,0,0.45,0.45,0.4,0,1.05,0.9,0,1.25,0.35,0,0.95,0.55,0.95,0.7,0.5,0.15,1.05,0.85,0.25,0,0.9,0.85,0.15,1,1.15,0.35,0.35,0.45,0.95,0.55,0.5,0.95,1.1,0.35,1.4,0,0.45,0.2,0.8,0.85,0.75,0.7,0.1,1.9,0.55,1.1,0.2,0.1,0.95,0.05,0.9,0.55,0,0.7,1.5,0.05,0.2,0.75,1.3,1.85,0.4,0.95,1.8,0.65,0.6,0.7,1.05,0.35,0.65,1,1.7,2.25,1.35,2,3.35,2.8,1.25,1.75,0.7,0,0.95,0.6,2.7,0,1.65,2.3,0.8,4.7,1.75,0.15,0.85,0.9,2.75,0,3.8,2.15,4.6,3.4,1.8,2.35,5.05,2.65,3.75,2.7,3.35,2.8,3.15,3.25,5.45,2.55,3.1,5.9,4.85,1.65,6.55,5.1,3.3,2.45,5.65,3.9,6.3,5.1,3.4,3.15,3.4,6.35,3.2,6.7,4.45,5.6,5.65,4.85,8.55,2.45,6.55,6.45,4.45,7.25,4.35,8.2,8.7,3.25,7.95,3.45,7.4,5.2,5.55,7.5,5.1,10.25,5.75,6.8,9.5,7.95,5.1,4.3,7.85,7.85,4.95,3.15,6.15,3.1,5.75,5.45,5.7,4.75,6.9,4.55,6.35,6.8,8,3,5.05,4.55,3.75,6.55,7.2,3.75,5.15,8.3,3.5,4.6,5.15,8.7,4,6.6,5.7,6,5.95,5.75,8.35,7.5,4.8,5.15,4.6,4.05,5.45,4.45,5,7,6.6,5.6,6.5,5.4,6.6,4.6,3.8,6.7,3.9,6.25,4.75,7.2,3.8,4.05,3.75,3.4,5.15,4.7,1.25,6,1.95,5.95,4.65,3.5,3.2,1.05,2.8,2.85,2.95,4.15,4.1,5.95,3.95,1.8,2.8,3.25,3.4,7.35,2.95,3.45,4.2,2.45,3,2.8,5.1,4.65,2.75,2.85,3.55,1.55,2.45,2.1,2.7,1.9,2,1.85,2.5,2.7,2.85,3.05,3.15,2.65,2.6,2.6,1.8,2.9,2.05,2.15,2.7,3.25,2.05,3.35,2.5,1.75,4.05,3.1,1.8,1.05,2.15,1.45,1.45,1,2.2,1.6,1.4,0.85,1.65,2,1.45,1.2,2.1,2.1,0.95,1.85,2.35,2.25,1.5,1.3,2.5,1.5,1.15,1.75,1.5,1.4,1.55,1.35,1.85,1.5,1.95,1.3,2.1,1.4,2.65,0.75,1.2,1.35,1.55,1.5,0.15,1.05,0.4,0,2,1.55,1.25,1.4,1.25,2.9,1.9,1.45,2.75,1.25,1.25,0,2.05,0,0.7,1.15,1.55,0,1.35,2.05,0.7,1.15,0.8,0.3,0.4,0.5,1.3,0.7,0.8,1.75,1.35,1.15,1.4,2.6,0.3,2.2,1.3,0.7,2.55,0.85,0.55,1.5,0.95,2.3,1.4,1.6,1.9,2.05,1.2,2,0.7,1.1,0.9,1.75,1.05,0.2,1.7,0.7,0.75,0.4,1.9,1.8,0.55,0.5,1.3,0.65,1.7,2.5,1,1.35,1.3,1.45,2.3,1.9,0.85,0.5,2.3,1.7,3.35,1.55,1.35,1,1.2,4.3,1.1,2.25,1.2,1.6,3.1,0.3,1.65,1.45,3.5,2.75,0.65,1.7,1.25,1,1.7,3.15,0.25,2.15,3.5,1.4,1.95,2.55,6.25,2.9,1.5,2.3,2.1,1.55,2.25,2.35,1.4,2.35,2.55,1.1,4.2,2.25,2.85,2.5,1.75,2,3.9,3.1,4.4,4.8,3.7,3.35,2.1,4.1,4.15,3.6,4.55,1.15,4.35,3.9,3.65,6.3,3.2,5.35,3.75,3.5,7.4,6.6,4.9,1.6,3.4,4.3,3.25,5.9,4.15,3.6,6.3,4.1,4.7,4.3,7.1,7.1,5.9,4.4,4.3,5.3,3.2,4.7,6.65,3.3,2.75,4.1,5.05,7.05,4.65,6.1,6.6,5.85,5.65,6.55,4.7,6.2,6.8,5.8,6.15,6.25,7.85,4.6,5.1,5.85,5.45,4.35,3.85,8.35,4.55,4.85,6.05,3.9,5.55,5.5,5.2,6.35,3.75,9.6,4.8,7.1,5.9,7.45,3.35,3.25,4.4,3.95,7.25,5.3,4.05,3.9,4.15,3.75,6.1,5.75,4.95,7.5,3.6,3.8,4.2,4.75,3.45,3.95,6.45,8.8,4.15,7,4.7,7.1,6.2,3.15,2.65,4.4,2.65,7.05,4.35,3.65,2.8,3,4.8,3.85,6.25,5.8,3.2,3.9,3,6.2,5.45,3.6,4.55,3.9,6.15,2.3,3.05,3.8,3.85,5.25,4.35,5.3,2.35,2.6,2.2,7.15,5.15,2.3,4.35,3.5,4.5,3.05,0.85,1.3,2.35,2.75,2.25,4.85,1.35,2.65,2.55,2.9,1.75,3.8,2.9,2,2.2,1.8,2.65,1.1,1.95,0.95,3.7,2.75,3.05,2.5,1.25,3.05,3.65,0.95,1.3,4.75,2.3,1.65,1.8,3.45,1.15,1.3,3.35,3.5,0.65,0.7,1.25,0.9,2.1,2.05,3.65,0.45,2.3,2,3.65,0.2,0.85,1.85,1.3,0.7,3.1,0.75,0.9,2.05,0.05,0.85,2,1.45,1.15,1.2,1.75,1.15,0.7,0.45,0.75,1.7,0,1.85,0.85,1.4,0.9,0,1.05,0.7,0.15,1.05,0.55,1.6,2.15,0,1.2,0.7,0.7,0.7,1.95,0.9,1.4,1.7,1.55,2.3,1.25,0.85,1.1,1.85,1.35,1.2,0.8,0.55,1.35,0.3,0.1,3.1,1.55,2.6,1.65,1.45,1.05,1.8,1.45,1.45,1.95,1.7,1.55,1.55,1.05,0.7,1.55,1.75,0.8,3.05,0.55,1.7,1.75,1.6,1.35,1.5,2.15,0.65,1.15,1.7,2.3,2.7,1.35,1.15,0.95,1.15,2.75,2.55,0.75,2.35,1.55,1.45,0.9,2.35,2.15,2.35,3.8,2.9,1.25,2.85,1.45,1.7,1.8,1.8,3.6,2.55,2.9,4.55,0.75,5.05,4,2.5,3.35,3.9,1.75,5.55,6,2.45,4.25,4.85,1.45,0.95,5.1,2.45,2.95,5.6,2.65,3.8,4.85,3.95,5.1,4.2,3.1,3.05,2.7,6.25,6.15,3.25,3.25,2.4,5.55,6.35,4.5,4.7,3.15,3.85,4.35,2.95,5.5,3.9,6.15,6.4,7.6,4.6,2.25,5.75,4.55,12.4,6.65,5.4,7.05,5.3,5.15,5.05,7.75,6.4,2.75,10.05,7.35,9.35,4.95,9.25,5.85,7.75,5.5,5.5,6.05,7.05,10.2,8.6,6.2,7.35,8.75,8.7,8.35,6.35,5.4,8.95,10.4,7.5,6.7,8,9.75,6.9,5.05,7.65,6.75,4.85,7.35,7.95,9.75,6.7,4.55,8.25,5.8,6.7,8.75,8,6.9,8.5,9.5,5.75,8.2,7.25,8.55,5.6,6.7,6.8,5.4,7.05,7.4,6.2,5.15,6.45,5.9,4.15,10.2,6.55,5.75,9.45,4.7,6.6,8.75,6.05,8.45,3.75,6.5,3.9,4.6,6.5,6.75,5.6,6.4,7,10.6,6.5,9.1,3.8,8.35,9.5,4.15,8,6.1,7.35,4.35,6.95,5.15,6.6,3.25,4.65,3.7,6.7,5.8,6.4,5.2,2.35,8,6.2,5.35,4.95,5.9,3.15,4.65,5.95,4.85,4.7,4.8,4.2,5.8,3.1,4.1,4.5,3.7,3.4,6.35,2.85,4.7,5.05,2.7,3.25,4,2.85,4.65,3.4,4.25,3.85,2.05,2.35,4.65,3.85,3.15,3.9,5.9,4.5,2.4,3.25,1.8,4.05,2.65,2.7,2.75,3.7,5.45,3.5,1.1,1.8,2.85,1.8,2.85,2.55,2.1,2.35,3.9,1.25,4.45,3.6,2.55,2.15,3.1,1.25,1.5,1.7,3.65,3.15,1.55,1.2,2.35,2.05,1.15,2.4,1.4,2.25,1.9,2.3,1.2,2,0.6,3.7,1.35,1.65,2,0.95,0.15,0.7,1.7,0.5,0,1.1,2.55,1.6,1.8,1.9,0.75,2.4,1.05,1.4,2.85,1.3,1.2,0.9,2.2,1.55,1.3,1.5,0.15,0.65,1.55,1.25,0.15,2.1,2.45,2.25,1.35,1.4,0.95,0.85,0.5,1.9,1.95,0,2.05,1.7,0.65,1.7,1.5,2.8,0.45,1.9,1.45,1.4,1.4,1.25,1.35,2.1,1.5,0.7,0,1.15,0.05,1.85,0.55,1.1,0.75,0,1.9,2.1,1.2,0.95,1.85,0.75,1.7,1.2,1.6,1.55,0.45,1.2,0.15,1.7,1.55,1.35,2.45,1.25,2.25,2.05,0.35,0.7,0.35,1.8,0.55,0.7,0.9,0.55,1.65,1.8,2.15,1.55,1.85,0.9,3.3,1.1,2.15,1.6,1.2,1.85,1.25,0.85,1.05,1.4,2.15,1.35,2.15,1.7,2.55,3.4,3.3,1.25,2.5,3.5,1.9,2.7,3.15,1.75,4.2,4.75,1.85,0.8,1.9,2.3,3.2,3.95,5.35,1.6,2.4,3.6,4,3,2.55,4.05,4.3,3.7,3.4,6.55,3.55,7.65,3.1,6.95,6,3.4,3.9,5.75,6.45,4.85,2.65,7.85,5.35,5.45,7.3,3.8,4.25,2.9,3.65,6.55,5.45,5.25,4.9,7.15,4.5,5.7,3.45,4.75,6.35,7.3,4.65,5,6.5,6.5,7.5,7.6,5.45,5.85,5.1,8.7,9.2,6.55,8.15,7.45,7.8,8.5,9.1,7.85,10.35,7.75,10.8,6.15,10.05,7.05,7.5,9.25,9.7,9.55,6.8,7.45,5.95,7.35,6.8,8.95,5.65,10.55,9.85,5.25,8.2,9.8,10,7.8,8.65,8.6,12.1,7.4,12.05,5.95,7.45,12.15,8.5,11.9,7,11,6.35,8.55,10.1,8.25,7.45,10.1,12.3,9.85,6.65,6.05,11.45,9.45,8.9,8.9,7.9,8.05,8.05,9.45,10.2,9.3,11.55,5.85,8,6.4,9.55,9.2,6.65,6.15,8.4,10.65,12.35,8.85,6.65,10.35,9.7,8.45,11.55,6,5.4,4.5,5.45,7.15,8.4,6,7.7,5.2,6.6,7.6,8.25,7.9,8.15,6.05,8.9,6.5,7.75,9.1,7.1,6.5,7.25,4.9,5.15,6.05,6.55,6.25,8.6,4.25,7.85,5.4,3.05,5.7,7.55,6.95,6.35,3.4,6.55,6.95,7.3,2.2,3.55,5.7,3.15,4.5,2.9,5.15,4.65,5.9,1.9,2.95,5.55,3.1,3.55,6.4,1.6,5.15,3.8,6.1,2.3,3.45,2.55,3.25,5.8,2.65,5.5,2.05,3.15,1.25,0.9,4.05,2.2,3.15,3.8,3.3,1.6,2.05,2.55,3.35,0.4,0.7,3.2,2.2,1.7,4.3,1,0.8,0.85,0.7,0.75,3.1,2,1.8,1.75,1.7,2.5,1.85,1.2,1.25,3.25,2.8,0.8,2.6,1.15,2.65,2.1,1.2,1.55,0.95,2.1,2.25,1.2,3,0.65,2.6,1.1,0.8,1.2,1.05,2.3,0.45,2.75,2.85,0.25,2.05,0.5,1.3,1.3,1.65,1.4,2.95,0.5,1.05,1.95,1.75,1.45,2,0.65,1,1.7,1.45,1.05,1.7,1.25,2.95,0.9,2.45,0.85,1.05,1.65,2.35,1.05,1,0.75,0.45,0.1,2.2,1.75,0.65,1.15,0.65,2.1,0.95,1.65,0.75,0.65,2.7,1.6,1,0.75,0.2,2.05,1.9,1.2,0.05,2.5,2.05,2,1.95,1.1,1.25,2,1.85,1.6,1.4,0.9,2.7,1.35,2.7,1.25,0.85,1.15,1.8,1.6,2.3,1.55,5.9,2.15,3.05,0.8,1.95,2.8,2.25,0.6,3.7,1.25,1.2,2.35,3.8,3.25,2.1,2.8,4.7,3.7,4.6,2.1,4.45,3.7,3.1,2.35,4.25,5.7,1.35,2.8,2.65,5.65,5,4.05,2.8,6,6.55,5.85,3.5,7.45,3.95,3.05,4.7,6.8,3.65,9.1,6.35,3.8,5.3,5.65,5.8,9.2,4.15,5,5.1,6.7,8.25,6.05,9.15,6.15,5.2,10.3,5.25,7.95,6.3,6.7,8.35,9.3,6.3,7.75,7.25,11.15,5.6,6.15,9.2,8.4,7.85,11.5,3.95,4.5,10.35,6.4,7.4,9.6,9.9,7.4,6.85,8.8,9,10.25,8.55,8.3,7.95,8,7.25,9.5,8.85,9.7,10.25,7.85,10.9,9.15,6.7,10.6,11.6,10.55,10.2,5.6,7.85,11.7,10.55,7.35,9.65,16.65,11,12.45,10.5,8.25,8.45,9.85,9.8,10.4,12.1,9.15,8.05,8.85,11.3,10.45,9.4,11.6,11.1,6.4,10.9,11.5,10.55,9.9,8.05,10.15,9.6,10.05,9.45,9.3,7.05,9.5,8.9,14.85,9.2,7.85,8.5,10.05,9.4,8.6,11,7.15,7.25,8.2,8.8,10.45,9.2,6.35,8.75,8,6.75,6,11.25,8.75,8.6,7.1,7.15,11.2,9.9,5.65,8.35,4.1,8.1,8.35,5.5,6.75,5.55,6.5,7.65,8.1,6.75,6.1,4,4,6.1,5.5,6.5,9.5,6.25,4.65,4.75,5.35,4.65,6.35,3.7,6.9,6.55,6.5,4.9,6.35,7.95,6.25,3.1,3.2,4.7,4,2.45,6.85,2.45,4.95,5.1,4.05,5,2.95,4.55,2.2,4.35,3.55,3.25,4.15,1.3,2.3,3.7,2.55,2.1,3.7,3.65,2.3,1.9,3.9,3.65,1.3,1.65,2.05,3.7,3.05,1.55,5.15,3,3.1,2.85,3.15,2.15,1.7,0.95,2.05,1.35,2.05,3.6,3.2,3.35,2.2,1.65,1.6,0.8,1.85,3.5,2.35,1.3,1.95,0.35,2.2,1.55,2.05,3.6,1.8,2.5,1.1,2.2,1.4,2.45,1.95,3.5,0.6,2.1,1.8,2.4,3.5,3.45,3.05,2.05,0.9,2.25,2.3,2.8,1.2,1.6,1.05,3.25,3.3,2,0.6,2.05,0.4,1.9,1.8,2.95,3.45,2.1,2.7,1.5,1.35,2.85,2.35,2.95,3.3,2.15,2.8,1.15,2.95,1.35,1.6,2.75,1.1,2.4,1.85,0.95,0.6,2.45,1.7,3.15,2.3,1.3,1.9,2.15,2.7,3.15,0.2,2.05,3.05,3.05,0.6,2.4,1.1,3.5,1.2,3.85,2.15,3.7,3,2.45,3.8,3,1.9,1.25,2.65,2.2,4.8,2.8,4.45,3.25,2.8,3.8,5.25,4.05,2.55,2.4,6.3,3.25,3.4,4.9,3.4,1.35,2.8,4.45,3.6,3.55,3.9,1.65,3.55,5.4,3.8,2.85,3.55,3.45,4.95,1.75,3.15,4.55,3.75,4.7,4.5,5.15,6.25,5.6,4.1,4.65,4.05,6.2,3.85,5.15,3.55,5.55,5.3,4.55,5.2,6,2.95,5.65,8,6.7,3.45,6.55,5.7,8.3,9.3,8.65,9.8,6.45,6.85,8.1,8.45,9.05,6.2,11.05,5.9,9.25,8.6,9.15,5.5,4.9,10.55,12.15,8.45,7.25,6.1,8.1,9.85,9.8,7.75,9.1,8.85,10.75,10.65,11.05,15.7,9.15,9,10.9,10.1,9.8,12,10.75,12.05,9.7,14.8,11.3,9.9,13.9,10.05,11.05,11.15,12.4,14.2,12.3,9.75,10.8,9.4,12.5,9.15,10.8,11.05,10.55,12.55,7.25,10.25,8.65,13.5,9.9,14.65,7.35,10.05,15,8.1,7.5,10.8,8.65,14.8,7.55,17.1,9,14.6,10.9,9.6,7.6,11.75,8.1,9.15,9.6,12.1,7.8,10,8.85,9.65,11.85,15.95,10.25,9.95,4.9,10.25,11.1,13.95,10.75,10.5,10.65,8.6,8.75,8.7,12.55,11.85,11.3,9.05,9.1,9.4,10.4,8.85,10.15,6.25,9.35,6.9,6.65,11.3,10.4,8.3,7.75,9.05,8.7,4.7,7.7,6.05,8,6.3,6.2,8.3,4.95,7.75,10.75,7.05,6.5,6.9,4,6.75,8,5.45,5.35,4.9,5.8,4.95,4.35,5.15,7.7,6.8,3.75,7,5,3.1,6.25,5.8,3.8,6.55,6,4.95,3.35,4.2,4.3,3.55,7.75,5.45,4.35,3.3,3.65,4.3,4.45,4.4,5.35,3.65,2,2.7,2.7,6.9,3.25,3.1,5.05,3.75,1.75,1.7,2.75,4.9,2.4,4.25,2.8,2.95,1.75,4.05,2.45,2.45,2.7,2.5,1.5,1.8,3.7,1.35,1.75,0.2,3.1,2,1.7,2.9,2.9,3.8,1.95,1.4,3.3,1.95,0.8,2,1.55,2.15,3.1,0.25,3.7,1.9,1.8,2.15,2.25,1.85,1.95,3,1.25,2.4,2.9,2.65,1.85,1.5,2.15,1.65,1.6,4,2.7,3.95,0.75,0.8,2.25,1.05,0.75,3.15,2.1,0.7,3.85,2.1,3.65,3.2,1.6,4.35,3.65,3.85,0.9,1.85,2.5,2.9,3.65,2.25,1.55,3.45,1.55,2.05,2.6,1.3,2.85,2.8,1.6,2.55,2.95,2.95,2.9,3.9,2.55,2.45,3.7,3.4,3.9,4.1,2.05,4,0.45,1.5,1.4,3.15,3.55,3.35,1.85,4.05,2.9,2.45,2.5,0.4,3.65,2.6,4.3,4.05,3.3,1.95,3.3,2.15,4.2,3.85,3.05,5.95,4.6,3.85,4.55,5.65,3.3,2.95,4.4,3.25,2.1,2.65,5.45,2.35,5.05,4.5,4.7,5,3.75,1.75,4.75,6.2,6,4.5,6.65,4.8,4.7,6.9,5.2,9.25,3.9,5.9,4.15,7.75,4.15,5.3,8,5.75,5.15,5.1,8.6,5,7.3,5.5,9.55,9.65,6.6,6.6,8.85,8.8,6.65,7.85,12.05,7.6,8.4,8.7,6.1,11.05,8.45,11.3,8.15,6.5,8.9,10.25,12,7.75,10.45,10.65,8.15,9.75,13.55,10.15,9.65,9.6,15.55,11.05,11.3,10.3,14.55,13.7,17.05,13,14.35,14.2,11.1,13.65,9.95,13.9,9.65,9.25,8.55,11.8,11.35,11.55,14.7,14.85,11.25,12.25,13.7,11.95,8.95,15.75,14.35,7.9,12.05,13.75,12.8,14.15,16,11.25,14.8,12.9,11.15,12.35,13.8,12.7,13.2,11.5,12.85,15.35,15.7,12.25,10.1,12.95,14.3,10.05,12.3,11.35,6.95,11.65,13.15,13.75,14.05,12.35,13.75,13.55,18.65,15,12.4,16.5,10.85,14.15,12.8,12.7,11.85,11.2,10.3,10.55,12.1,12.35,8.8,8.2,13.3,15.15,11.75,6.65,9.6,10.85,12.4,12.65,8.65,10.8,12.05,7.65,11.15,12.2,13.65,9.4,13.15,11.45,12.5,13.95,8.5,9.45,7.7,11.35,9.65,8.85,9.9,6.85,10.6,10.4,11.9,9.4,6.2,7.9,9.35,11.2,11.1,6.35,6.95,8.5,9.6,6.5,7.4,5.55,8.5,7.45,7.3,6.4,8.5,4.5,8.65,6,9.95,5.55,6.8,6.3,2.25,4.2,3.85,4.8,6.05,7.5,6.8,7.4,5.55,5,3.95,6.85,3.6,5.7,6.6,5.9,3.15,5.5,6.3,4.05,4.7,6.35,4.2,4.45,3.25,2.1,4.55,3.3,3.5,2.8,2.75,2.9,3.45,4.7,3.5,1.15,4.2,2.05,3.35,1.25,3.9,1.95,1.6,1.5,4.8,2.95,2.55,4,4,3.95,2.35,1.95,6.05,1.85,1.65,3.55,4.4,1.6,3.3,2.7,0.35,3.4,0.75,1.15,1.3,2.4,1.55,1.45,3.7,0.1,3.1,3.55,2.35,2.2,2.15,2.2,3.35,1.95,1.6,3.15,3.2,4.35,2.65,2.5,3.5,3.35,2.15,1.5,0.9,0.75,0.95,1.9,2.25,2.05,2.55,1.8,0.2,3.55,1.45,3.6,4.55,2.25,1.85,2.9,1.65,1.15,2.5,1.4,1.05,2.3,4.95,3.1,2.05,1.95,1.85,2.6,3.4,1.95,5.65,3.45,3.55,4.4,1.95,3.45,4.15,3,3,2.1,3.6,3.3,2.6,3.3,1.55,2.65,1.9,2,3.6,4,3.2,4.65,3.7,3.45,2.8,1.7,5,4.45,5.85,4.4,4.3,5.45,2.95,1.25,5.05,7.2,8.55,4.55,9.15,2.3,6.5,4.8,6.95,5.5,5.25,7.15,4.75,7.55,3.2,8.35,4.45,3.45,6.35,10.1,7.2,5.05,5.75,7.6,5.2,6.65,5.95,7.6,8.3,7.65,8.7,7.7,8.6,8.05,9.45,8.85,8.6,10.8,6.4,9.25,8.5,10.85,11.5,13.7,17,13.4,9.65,11.65,10.2,9.7,9,12.25,11.35,9.05,9.05,11.1,13.65,13.05,13.1,12.1,12.2,9.7,9.75,12.75,10.45,11.25,14.75,8.2,10.3,14.5,13.4,15.2,14.5,14.75,10.85,11.15,15.7,11.1,15.3,15.15,15.25,17.9,12.4,15,12.55,16.65,13.65,16.35,14.55,14.95,13.95,14.25,17.3,14.2,19.45,9.4,14.1,15.6,16.5,11.65,16.35,18.8,14.35,14.2,15.55,10.8,15.65,18.9,13.9,15.95,22.2,17.15,18.45,17.15,15.3,20,16.15,18.4,17,13.6,15.5,16.2,14.1,21.35,20.55,13.9,19.7,13.55,16.3,12.2,13.45,15.85,19.2,14.1,17.45,14.2,9.15,22.35,13.4,13.25,13.5,17.05,11.75,11.7,15.35,12.7,14.65,13.1,14.5,14,15.8,13.4,13.5,14.2,11.6,13.8,11.5,14.9,11.65,10.7,16.3,10,17.35,13.1,12.2,13.5,11.5,12.65,8.7,11.15,13.05,8.2,14.75,13.35,12.85,10.65,9.8,12.25,8.85,9.15,9.9,8.75,12.85,10.6,8.9,7.35,9.35,8.4,9.45,8.95,9,10.7,8.2,7.15,7.95,3.75,7.15,6.85,7.9,7.3,7.35,8.6,6.05,7.4,7.15,4.75,7.15,7.5,9.15,5.15,6.25,5.9,7.65,3.85,6.15,4.55,6.3,4.1,2.65,7.5,3.55,5,3.65,6.8,5.45,5.05,4.85,4.8,4.8,5.5,2.6,4.5,4.65,7.15,3.7,3.65,4.65,2.9,4.35,3.65,5,4.8,3.35,6.1,4.85,2.65,2.5,2.05,3.2,1.85,2.55,3.85,2.9,2.5,1.6,3.7,5.45,3.35,0.9,6.15,2.6,1.8,4.05,2,1.35,1.25,5.3,2.15,2.6,2.2,0.2,3.35,4.5,4.75,3.7,4.25,1.2,2.45,3,3,2.55,1.75,4.65,3.1,4.35,0.6,1.35,4.5,2.9,2.9,2,2.45,1.5,3.4,4.45,2.8,2.2,2.7,3.8,3.75,3.05,2.45,2,3.05,3.85,2.7,3.15,4.05,2.3,2.4,0.65,3.55,3.85,1.5,0.1,3.05,2.25,4.15,5.8,3.45,2.65,3.9,3.35,3.7,1.2,3.15,4.55,2.1,4.65,3.25,1.7,6.3,2.6,3.9,6.5,2.6,4.05,2,4.65,3.1,1.6,3.85,4.5,7.65,5.8,5.6,3.2,5.5,2.75,5.75,3.1,4.65,4.3,7.1,4.1,5.15,4.75,7.5,6.55,7.2,7.05,6.1,7.9,6,7,6.6,8.7,7.65,9.3,10.25,8.6,7.4,8.2,8.05,7.6,6.85,6.5,9.75,6.5,10.65,10.1,7.95,9.6,13.75,6.25,6,8.45,9.9,9.2,9.2,10.2,10.35,8.6,13.45,12.5,10.35,12.2,11.9,15.2,11.2,15.2,10.3,12.3,14.4,14.7,11.05,14.45,12.25,14.55,11.9,12.15,16.3,12.35,19,14.35,15.65,18.45,14.5,15.5,11.7,14.15,14.2,18.1,18.6,18.9,19.65,17.9,16.2,13.5,16.6,18.35,17.4,16.05,18.7,16,22.25,18.3,23.4,11.55,15.35,16.2,21.4,20.9,14.85,18,16.6,16.05,15.7,14.7,14.7,14.7,19.7,16.3,18.4,16.8,18.6,13,19.95,18.1,22.45,16.35,14.95,18.5,21.75,21.25,20.45,17.85,18,18.4,20.7,18.7,18.3,17.7,20.75,16.95,15.45,17.8,15.45,17.45,21.65,15.55,22,20.6,11.95,20.1,16.05,14,16.75,19.3,19.45,17.8,14.55,17.3,17.35,14.4,16.85,19.2,20.15,20.75,12.7,18.05,14.9,13.7,13.95,18.3,18.35,19.8,17,13.4,14.8,13.85,16.7,15.15,19.45,11.7,14.45,18.55,10.85,15.65,11.75,14.8,12.15,11.95,17.2,9.3,12.95,13.75,11.1,13.55,16.35,9.8,11.85,12.15,11.2,14.65,9.15,13.15,9.25,8.4,11.55,12.05,10.2,8.85,7.25,5.2,8.8,12.25,9.85,9.5,8.25,4.7,8,9.25,7.6,6.8,7.1,5.35,5.95,10.15,11.35,6.25,4.5,8.8,7.75,6.2,7.95,6.5,7.8,5.65,9.3,5.1,5.95,7.15,4.05,2.7,3.85,6.6,5.05,8.65,6.35,4.2,6.2,4.1,4.55,4.45,6.3,5.4,5.1,2.95,6.25,5.3,5.3,4.1,4,2.5,4.95,6.2,5.65,4.1,3.25,2.85,3.4,3.45,4.4,3.2,2.25,2.1,3.9,3.05,3.4,4.25,2.45,6.15,1.95,3.35,5.1,4.85,2.7,5.15,2.2,3.3,2.9,1.65,2.35,2.55,3,5.2,5.4,3.45,4.35,2.15,3.85,4.1,1.65,2.55,3,3.65,3.55,1.7,2.2,2.6,2.05,3.85,2.2,2.95,3.2,4.2,1.8,5.9,1.7,2.4,3.1,4.1,2.8,4.75,3.7,2.95,6.45,4.4,6.45,3.3,3.3,3.5,3.7,2.7,3.95,2.6,3.75,3.8,4.2,2.6,3.8,2.95,4.1,3.45,2.9,4.9,6.4,3.95,4.15,4.1,5.15,3.5,5.2,5.6,7.2,5.8,4.95,7.05,4.5,5.65,6.55,4.1,5.85,4.8,4.85,5.2,7,7.3,5.85,5.1,7.05,4.5,7.5,5.2,6.3,4.8,8.9,10.05,8.6,4.75,5.45,6.15,4.75,5,7.25,7.4,5.8,7.45,8.2,8.65,8.35,8,12.3,9.3,5.75,9.05,10.35,7.75,12.05,11.35,7.8,12.1,8.5,11.75,12.4,12,15.8,14.55,17.45,10.95,11.85,15,12.6,15.15,15.75,14.15,17.25,15.3,11.5,9.6,13.05,15.3,18.3,11.45,14.45,14.75,12,13.15,15.55,19.9,20.3,18.1,19.2,19.85,15.5,13.3,13.6,17.45,19.1,19.75,16.15,15.85,19.5,24.2,20.45,23.85,20.05,18.85,22.15,18.7,20.1,24.6,18.9,18.65,19.15,19.85,20.6,22.85,21.25,22.35,18.65,18.4,19.9,18.6,20.85,18.2,16.3,22.75,21,23.55,20,20.75,20.95,17.15,17.2,23.2,18.1,18.6,18.9,16.65,24.35,19,21.05,20.65,23.85,20.45,21.05,25.65,24.35,21.7,21.25,22.7,17.85,22.75,19.6,18.25,19.45,17.65,22.85,17.3,22.15,21.1,25.75,26.05,21.2,22.9,29.4,22.1,25.75,19.65,20.35,22,21.35,23.05,20.55,25.25,22.5,21.35,19.6,18.25,17.8,16.5,16.6,16.8,15.1,19.3,15.7,13.05,19.35,15.65,17.1,15.7,15.6,18.65,19.85,20.65,17.8,14.55,15.2,14.4,13.9,17.8,13.8,10.65,11.05,15.8,14.35,12.85,15.15,15.35,14.15,14.3,11.2,13.2,15.75,9.95,11.9,10.25,14.8,13.3,16.05,10.9,7.4,10.95,8.5,12.55,10.7,9.7,10.1,9.8,8.8,12.55,9.2,6.25,14.6,8.95,10.55,8.85,10.95,9.4,8.2,8.35,8.05,8.3,8.65,9.5,7.9,6.9,8.5,12.1,6.6,9.15,6.35,8.6,4.95,9.7,7.55,6.15,4.9,9.15,9,7.4,5.85,4.8,7.7,7.15,7.05,4.65,3,6.75,3.7,5.15,3.75,6.3,3.1,8.1,4.55,7.6,5.1,6.7,5,6.15,7.65,5.1,6.25,1.7,3,4.95,3.75,4.3,7.6,5.7,4.6,3.75,7.9,4.65,3.25,3.6,6.2,5.85,5.4,5.95,4.3,4.85,5.2,5.65,6.6,3.5,5.2,2.9,7.65,2,4.75,4.25,6.85,5.05,4.75,5.1,2.9,5.75,5.7,5.75,3.75,5.25,5.65,7.3,5.8,2.2,5.05,5.85,6.65,6,4.95,4.4,4.4,3.2,3.75,7.05,3.95,8.95,9.75,2.65,3.3,5.4,4.25,6.25,6.6,5.95,4.05,3.95,5.8,4.1,1.65,6.65,5.75,5.9,4.6,3.55,4.1,6.8,9.55,6.75,8.95,6.35,6.45,7.65,2.7,6.65,6.55,5.75,8.7,7.25,9.45,6.65,8.35,8.4,9.15,7.55,10.6,7.45,7.4,8.4,15.3,9.8,9.9,9.5,7.15,6.45,8.6,10.1,10.4,9,8.95,7.2,9.2,8.9,14.6,11.75,10.6,9.85,9.65,13.55,14.4,11.7,13.25,7.95,11.7,9,10.9,14.15,14.35,13,13.95,15.35,14.9,14.3,13.85,18.9,13.3,15.05,17.05,13.6,14.95,13.25,17.7,13.85,20.1,17,20.8,16.45,14.9,16.7,18,19,20.5,16.5,17.2,17.9,18.45,18.55,17.05,16.5,24.85,17.55,20.55,13.2,19.45,20.55,23.15,20.8,20.2,19.15,20.9,24.4,19.5,19.25,22.35,20.75,22,21.35,23.05,25.7,21.9,21.3,21.55,21.9,21.45,25.8,22.1,19.4,18.55,19.15,20.45,29.05,21.55,24.2,25.4,22.2,28,23,27.5,24.25,23,17.65,20.45,25.3,26.5,25.6,23.75,23.65,28,24.85,25.1,23,25.65,18.65,25.35,23.85,24.25,19.55,24.95,23.8,23.25,24.95,25,23.5,22.2,20.55,22.45,18.25,22.5,24.45,19.4,20.8,21.2,24.05,18.45,21.3,25.35,25.1,16.95,19.7,25.2,19.3,19.75,17.9,26.5,23.6,23.5,19.3,21.75,14.65,23,20.55,18.9,16.6,15.4,24.7,18.5,16.05,15.65,17.95,21.05,22.3,20.65,19.65,16.5,19,18.65,23.2,18.45,19.7,19.3,13.2,18.7,20.4,17.3,15.25,17.1,13.85,12.1,18.1,17.55,13.05,15.8,15,15.45,15.2,12.75,11.3,20.6,17.8,13.5,15.2,16.7,11.85,15.05,9.85,9.75,14,10.7,17.05,14.25,11.65,10.85,8.4,14.35,12.45,9.05,5.75,14.25,11.9,11.05,11.9,12.6,9.8,10.55,9.75,11.55,10.9,9.4,9.75,9.1,7.35,12.55,6.25,6.95,7.15,7.35,8.15,8.65,9.3,5.2,11.55,9.05,7.35,10.4,7.05,4.85,11.5,9.75,7.95,4.45,5.25,7.55,7.75,6.85,7.65,8.35,5.85,9,6.8,7.85,5.45,7,4.65,8.05,1.9,3.65,6.75,6.15,5.6,6,9.55,5.8,5.25,4.2,7.3,5.1,3,4.7,8.25,5,5.65,4.7,6.75,8.75,6.45,5.4,7.2,4.15,5.6,7.55,6.3,4.95,7,1.65,6.3,7.2,6.95,3.6,7.65,8.5,8.85,5.15,6,4.05,4.6,6.9,4.85,6.9,6.5,5.7,7.65,5.45,8.05,6.95,5.55,4.85,2.75,5.1,4.1,9.05,9.75,5.15,7.4,4.55,7.55,5.5,6.95,7.75,3.2,8.45,7,9.5,6.35,4.05,5,9.95,8.25,6.05,7.45,6.5,8.05,5.75,7.75,8.15,7.65,11.35,7.5,10.8,8.35,6.05,12.45,11.2,10.95,6.45,10.35,10.9,5,12.4,8.1,10.8,11.7,9.7,9.6,11.5,12.6,11.35,11.35,12.95,12.3,11.4,11.95,8.45,13.5,12.1,15.65,13.3,13.85,14.6,8.8,18.3,12.45,12.4,15.55,16.3,11.75,18.7,21.05,12.7,19.25,17.85,15.3,10.6,17.3,16.95,18.15,18.35,18.8,18.95,21.6,18.2,19,19.7,20.3,20.3,21.25,19.1,21.9,10.8,20,22.8,20.55,17.9,18.75,19.1,22.15,23.55,22.1,23.1,22.1,21.15,25.5,25,22.35,22.75,23.6,18.85,21.1,24.9,20.3,22.3,29.25,18.45,24.6,25.5,19.8,23.65,27.3,26.25,27.25,25.15,24.5,21.9,26.15,24.5,31.35,25.25,29.25,24.25,27.5,28.3,27.1,27.35,23.15,22.3,28.1,25.25,25.2,26.15,27.25,20.65,27.3,25.2,28.15,18.5,26.9,25.7,27.9,25.55,24.8,21.3,27.25,21.2,27.75,28.4,28.3,23.05,26.45,22.1,22.3,30.45,30.5,26.95,23.3,22.55,21.55,29.3,24.15,23.65,20.45,24.95,22.4,26.95,26.15,23.95,25.8,22.15,23.25,20.95,30,29.3,25.6,22.5,27.1,24.15,19.7,24,27.6,19.25,23.6,24.65,19.1,30.15,25.95,19.6,24.5,20,23.35,19.45,22.85,18.2,20.55,19.2,25.7,20.3,17.4,22.65,24.55,19.8,17.55,12.85,16.95,17.5,17.4,23.6,24.35,18.55,17.15,21.3,19.3,14.4,16.5,21.1,15.5,19.6,14.65,17.9,13.15,15.7,16,13.1,12,16.25,14.65,14.95,14.4,16.7,20.2,11.6,13.05,9.05,12.6,17.2,10.15,12.25,15.6,14,10.9,12.25,13.05,7.9,13.1,10,13.9,12,11.85,10.75,16,11.45,10.65,12.15,11.4,10.15,13.45,10.4,9.1,9.9,8.65,11.9,5.75,8.65,8.85,8.75,10.9,8.65,9.05,8.1,9.15,9.7,6.5,9.25,8.35,9.95,11.1,6.95,7.5,8.7,9.1,10.05,4.55,8,8.6,10.15,7.35,4.7,7.25,9.55,6.1,4,4.75,5.35,6.85,7,1.9,8.1,7.05,6.35,5.75,6.9,6.25,5.55,3.65,6.7,8.55,6.6,8.25,6.9,10.6,3.45,6.7,4,8.5,7.25,5.3,4.1,5.8,6.45,7.1,5.45,5.3,7.8,6.6,4.05,6.4,3.85,6.85,7.9,6.15,8.3,6,6.8,6.25,6.95,9.5,4.1,5.8,6.8,6.6,5.3,9.3,9.3,8.45,4.65,6.5,5.75,8,8.8,6,10.15,5.5,6.9,10.6,5.05,6.4,9.65,8.25,7.9,14.75,10.4,10.85,10.75,8,9.85,6.4,7.75,6.95,11.35,9,7,10.9,10.7,8.35,6.7,16.1,12.9,12.65,11.05,12.75,12.55,10.65,8.5,14.3,10.65,15.65,9.5,12.2,12.6,15.6,13.7,15.05,16.05,16.3,15.8,11.05,11.6,14.5,16,18.05,17.45,18.95,22.65,15.05,15.8,17.9,20.1,19.45,18.5,17.1,18,17.05,16.7,14.3,18.9,15.3,17.5,23.2,18,19.6,18.35,19.2,21.4,19.55,21.1,21.7,23.7,20.05,21.25,23.85,23.05,25.1,26.75,28.5,17.85,24.85,21.95,21.85,25.1,24.4,20.35,26.05,27.75,22.4,20.85,22.9,28.15,24.85,24.95,22.35,27.75,29.65,23.4,26.3,24.85,27.15,21.1,29.6,29.25,23,27.85,21.4,25.9,24.6,24.1,25.1,26.55,25.2,27.45,35.45,22.7,30.45,29.2,27.85,25.8,27.05,26.6,25.85,26.85,27.35,28.75,29.6,27,29.65,28.15,27.25,27.55,27.8,26.6,30,30.3,28.85,27,32.55,25.1,31.55,27.35,26.2,28.2,31.8,23.45,25.35,23.9,24.7,26.45,24.85,24.35,27.35,28.65,26.4,26.05,22.6,32.55,26.65,27.05,28.85,23.25,24.15,21.5,26.85,27.6,30.2,22,28.4,22.1,25.65,24.4,25.6,28.15,24.8,27.15,22.2,24.25,23.85,23.95,27.55,23.4,25.85,21.5,25.35,18.1,22.65,21.55,19.3,27.6,23,21.25
32.95,30.45,27.3,28,23.65,33.1,23.95,28.1,28.2,28.65,27.8,23.55,25.35,29.5,27.7,30.55,26.75,22.55,25.8,24,24.5,29.4,28.3,25.35,28.4,30.75,28.8,31.65,27.15,28.2,26.2,21.4,22.45,25.2,27.7,27.45,20.65,27.55,19.8,22.6,28.1,25.35,25.05,21.25,24.75,24.25,27.75,26.75,22.35,32.7,23.8,22.85,22.25,23.8,24.05,21.8,21,25.45,22.65,21.25,19.4,15.25,22.65,18.25,14.85,18.7,22.25,15.4,17.75,17.2,18.75,22.3,18,15.8,15.75,16.35,15.9,15.75,19.4,18.3,16.7,21.1,19.05,16.6,19.75,16.35,20.65,19.25,22.1,24.5,22.75,20.8,19.55,23.2,24,23.1,24.25,25.3,26.8,25.25,28.8,28.05,29.95,31,29.75,27.95,35.55,32.65,30.5,26.7,28.3,31.65,32.45,30.85,33.35,28.35,25.3,33.2,27.65,26.75,29.05,29.4,28.55,28.9,29.3,34.85,33.3,32.75,38.85,35.8,45.2,45.3,46.75,49.8,57.1,58.45,61.9,68.35,80.6,82.05,92.85,94.65,105.7,111.25,112.3,127.9,125.5,143.5,145.1,152.15,164.5,183.05,185.5,192.6,205.25,224.4,235.25,249.75,258.6,275.05,290.9,296.75,305.9,321.15,334.5,343.15,353.65,366.05,380.1,391.35,404.35,415.45,429.45,439.45,457.6,459.6,477.5,492.55,500.55,508.95,519.7,524.5,536.15,541.85,548.55,560.05,563.45,577,580.55,584.3,590.6,598.7,600.85,605.5,619,614.3,621.85,623.25,631.85,635.45,632.65,637.2,637.55,650.6,644.8,655.3,658.25,659.95,662.75,662.1,663.8,671.75,671.2,670.75,672.95,671.25,678.2,670.25,677.4,683.65,683.45,680.85,685.3,687.05,685.8,679.75,676.65,677.35,678.3,670.6,677.25,672.85,673.15,678,666.25,670.7,665.7,656.9,661.9,662.1,665.15,657.35,655.75,652.9,652.4,645.15,641.2,640.55,635.65,636.2,633.1,633.05,620.75,619.55,627.1,610.85,617.9,612.6,606.8,614.5,602.9,608.3,598.85,591.45,591.75,586,592.1,577.65,577.7,571.35,569.8,561.3,556.15,556.25,551.5,546.5,537.6,534.55,522.75,519.2,514.8,506.6,493,490.5,475.4,465.9,472.85,459.15,453.35,447,434,430.8,423.7,413.9,407.65,407.05,397.95,387.75,377.55,368.1,357.95,362.05,345.4,339.45,331.95,324.9,320.25,311.9,305.25,302,297.95,281.5,286.4,274.95,271.65,267.55,265.5,255.45,250.8,242.85,246.65,242.95,233.75,235.25,233.55,231.05,231.3,222.9,222.45,225.9,218.35,220.35,220.6,210.55,215.05,206.8,204.85,196.65,203.35,203.15,203.4,199.5,198.45,193,191.4,196.45,202.6,193.8,203,197.85,195.2,201.7,202.35,215.25,205.35,214.25,224.6,221.45,219.2,234.5,240.75,243.65,244.05,254.4,252.95,261.65,264.2,270.2,277.1,280.8,284,292.35,295.05,295.35,304.2,309.4,310.15,315.15,324.2,328.8,334.1,331.6,327.6,336.95,335.1,342,342.8,351.95,348.75,353.45,351.3,355.45,359.4,353.55,360.7,370.15,360.35,367.75,366.95,372.15,371.2,378.95,373.75,375.3,375.25,375.35,373.75,373.75,374.25,378.7,379.7,378.95,372.55,374.5,372.85,366.55,364.4,360.2,358.95,357.75,351.95,349.95,348.05,338.95,340.25,335.2,322.1,331.7,317.65,304.8,301.95,300.9,294.15,287.95,285.85,272.8,262.25,264.7,251.2,238.4,240.85,231.8,218.35,209,204.45,190.15,184.9,180.9,173.05,158.95,154.55,146.55,143.1,133.15,127.45,124.75,119.3,116.4,110.55,104.65,100.75,96.75,97.3,93.5,91.4,84.8,81.6,78.8,76.6,75.85,74.9,70.6,71.85,64.8,64.25,61.05,61.9,54.05,58.2,56.3,54.15,54.3,52.6,52.6,55.95,48.65,53.55,53.35,50.7,47.1,49.75,49.05,47.35,50.55,48.45,47.6,52.3,50.3,55.4,51.1,49.4,51.55,54.35,55.6,55.8,54.7,56.2,53.95,55.05,56.4,54.05,57.25,55.85,56.3,60.4,61.5,58.65,55,64.2,60.5,59.7,64,62.9,64.9,65.75,66.6,68.85,66.4,69.65,73.25,68.8,76.3,80,76.55,73.35,84.85,82.45,83.25,88.25,86.45,94.05,90.6,95.15,94.85,98.75,103.5,105.45,107.05,115.65,114.35,117.9,125.05,124.35,132.5,132.95,145.75,149.45,156.65,162.6,167.5,176.15,184.65,183.5,193.9,200.5,203.1,211.75,213.55,220.55,234.75,238.25,241.45,253.55,258.6,267.35,260.55,277.4,282.6,282.7,297.5,300.45,299.9,308.15,300.8,319.35,326.95,329.7,327.9,338.2,339.1,342.15,346.8,356.1,355.85,354.55,363.45,364.35,369.9,370.95,377.85,382.8,386.15,390.55,388.55,394.15,391.7,404.8,395.55,403.9,403.2,405.4,405.6,405.7,409.65,419.1,411.05,414.9,412.75,412.1,413.1,420.05,412.85,421.25,419.5,418.45,414.35,413.45,410,410.9,420.4,410.75,417.25,413.4,416.4,410.75,411.1,411,414.6,404.1,404.85,403.3,409.45,401.95,402.25,404.45,400.55,398.55,400.85,397.65,393.3,388.75,396.7,392.65,390.85,388.2,398.55,395.85,382.25,394.8,381.15,381.8,384.7,382.05,378.45,373.2,385.6,379.6,382.3,385.65,379.9,382.15,379.75,383.1,383.75,383.8,380.6,379.2,389.75,380,385.35,387.15,387.25,390.85,387.35,389.4,387.65,394.2,398.65,401.3,402.45,392.2,400.05,400.6,401.15,398.1,405.9,405,408.15,403.85,398.85,402,407.6,402.8,400.75,403.9,403.15,403.35,397.8,399.4,401.85,398.1,397.3,393.15,386.9,379.45,383.7,374.05,379.2,368.6,366.5,367.9,352.35,350.15,344.2,339.6,331.15,332.5,324.25,316.4,313.45,300.25,301.3,288.75,288.6,278.35,263.3,257.7,255.1,251.4,238.3,232.7,222.6,221.5,210.7,201.25,202.9,185.55,188.6,182.55,175.05,171.95,163.4,161.45,151.5,159.8,145.8,138.45,138.85,128.65,132.9,124.3,121.1,121.3,125.35,114.55,114.2,114.9,113.35,109,104,108.75,108.35,108.1,104.05,106.25,109.35,105.15,101.7,101.2,105.25,105.55,97.95,104.4,106.2,100.15,98.45,98.9,100.3,102.4,100.2,105.5,91.9,96.45,101.05,97.15,95.15,100.3,100,99.2,102.55,93.35,95.65,92.85,97.05,89.5,92.35,89.65,89.05,88.4,86.55,86.05,85.35,77.4,76.95,70.75,73.4,71.65,71.15,63.6,65.05,63.4,59.95,58.65,61.2,55.6,48.9,46.6,51.6,41.9,45.75,41.5,38.25,36.5,33.3,31.1,28.8,25.75,27.55,21.6,28.75,25.1,26.35,22.25,22.05,17.05,19.75,17.8,18.55,19.35,19.15,17,14.7,19.3,16.55,17.05,16.45,17.9,13.2,17.95,13.55,14.7,14.2,12.75,14.6,16.65,12.9,12.95,13.65,12.6,14.55,11.8,10.3,10.85,11.1,11.85,11.8,9.45,10.85,11.5,10.9,12.1,9.25,9.35,8.05,6.35,11.75,9.15,9.4,7.7,8.35,9.55,7.65,8.55,8.5,8.1,6.6,8,7.95,7.2,6.7,6.7,6.8,5.75,5.3,7.55,5.7,8.6,9.5,5.25,7.4,4.75,6.2,6.1,6.7,5.1,4.85,6.65,5.9,5.45,5.85,5.5,5.9,3.35,4.3,6.2,5.7,5.95,6.6,5.45,5.2,5.05,4.7,6.05,5.15,5.05,5.5,5.2,1.5,4.4,4.5,6,2.8,5.65,3.95,6,5.25,5.35,3.9,2.25,7.65,6.3,6.7,4.25,5.5,5.5,5.3,4.8,4.85,5.25,4.85,6.4,6.85,8.45,9.75,9.55,5.8,7.35,8.2,9.95,8.8,8.65,10.25,7.5,8.35,8.65,7.65,10.9,11.45,8.4,13.8,9.05,11.75,13.1,10.55,12.1,9.35,11.6,11.55,9.95,9.7,13.55,10.5,13.45,16.1,11.55,10.85,14.7,12.5,13.05,14.8,14,14.75,15.9,14.6,14.4,16.5,15.65,15.45,19.9,20.3,15.4,16.8,16.9,16.95,16.15,17.6,19.6,17.8,17.7,18.75,15.75,20.7,17.45,15.55,16.4,19.35,21.65,17.4,20.9,15.7,16.95,17.1,16.2,17.6,17.65,16.1,21.6,16.65,19.45,15.95,17.8,16.45,17.85,20.35,18.75,19,22.25,20.45,21.15,20.45,16.75,17.55,16.35,19.85,18.65,20.05,18.95,19,20.3,20.9,21.25,21.5,20.7,20.15,20.4,21.9,22.15,23.75,23.35,20.85,21.9,26.55,24.95,26,23.55,23.7,24.7,26.1,28.45,29.5,30.9,28.7,29.4,30.45,30.5,30.55,26.95,34,32.85,37.5,30.85,36.85,36.6,34.95,34.6,36.05,37.55,39.55,39.6,38.05,37.8,39.7,45.95,39.95,39.3,41.4,41.15,40.9,43.5,41.9,41.05,45.95,42.4,45.9,41.25,44.8,45.95,45.7,42.9,43.75,45.05,45.55,43.7,44.1,46.9,39.05,44.45,42.85,43.45,46.8,43.15,46.55,45.55,42.45,45.5,44.65,41.5,46.65,43.5,43.05,41.35,42.45,40.55,43.35,40,42.5,42.45,39.75,38.35,39.1,40.2,40.35,39.4,37.5,37.65,37.9,37.1,39.9,38.05,35.5,38.4,33.25,35.3,36.65,34.8,33.9,37.1,31.6,33.35,34.95,31.25,29.9,32.7,29.45,32.35,27.3,31.1,31.05,29.65,27.4,23.6,28.55,27.65,28.3,25.25,24,23.45,28.7,26.75,25.3,26.65,20.55,22.7,24.8,18.5,19.3,19.2,20.65,19.2,16.75,13.75,14.95,16.1,13.7,12.8,14.55,14.75,15.9,13.8,16.3,13.75,11.95,11,9.3,9.9,10.1,12.85,9.65,10.15,9.55,9.5,8.3,9.7,9.1,8.8,8.9,7.05,6.45,6.65,5.45,7.4,5.85,6,7.75,7.9,6.55,4.35,9.25,6.05,5.5,6.2,6.1,7.6,7.05,7.65,6.8,6.6,8.1,7.9,8,9.4,10.2,7.1,8.3,9.95,9.7,6,10.65,11.85,8.5,8.7,6.8,9.2,9.8,8.15,7.4,12.15,8.65,7.1,7.4,7,7.55,5.85,7.5,12.75,8.3,7.25,7.4,11.85,12.8,3.8,7.8,5.7,5.3,5.55,6.4,6.7,4.15,7.8,5,7.15,3.7,5.65,7.8,7.55,4.2,5.85,5,2.9,5.05,6.3,7.05,6.15,4.85,4.45,5.05,5.8,6.55,5.45,8.2,6.4,4.9,6.1,5.95,6.1,6.7,5,8.25,9.15,6.6,9.45,9,6.4,7.7,6.5,7.05,11.15,8.8,8.05,12.5,9.95,7.45,9.65,8,8.85,10.85,11.85,10.05,7.7,10.9,10.85,11.15,11.9,12.2,12.25,11.65,13.65,11.6,13.4,14.6,14.65,14.6,13.85,12.05,16.35,15.6,15.55,14.05,16.1,18.65,18.2,13.7,17.85,18,17.7,14.85,19.4,16.55,16.95,19.05,15.1,18.15,16.65,17.9,21.8,17.15,17.7,18.35,18.1,16.3,21.65,21.7,20.2,16.8,24.05,18.65,23.3,20.35,20.15,25,25.25,19.6,18.3,18.3,19,22.9,20.4,22.05,21.95,19.3,21.75,22.55,20.25,22.5,20.9,19.05,21.05,19.6,20.65,23.5,20.9,20.1,19.1,21.25,21.45,22.9,20.8,18.8,17.95,17.75,20.8,19.5,22.05,17.45,21.8,19.75,20.2,19.45,20.2,20.25,18.25,17.85,19.85,16.8,18.05,18.6,18.6,20.65,18.5,18.05,18.3,18.65,15.45,20.5,16.05,18.3,15.35,16.9,15.05,15.1,19.4,15.45,12.4,15.25,17.5,14.25,15.6,12.35,14.4,13.25,14,11.2,14.45,15.1,11.3,13.05,13,13.55,11.6,12.4,11.55,13.6,13.6,11.25,12.15,11.05,10.75,10.95,11.65,13.45,11.75,13.2,11.6,10.65,11.1,11.95,11.1,9.2,9.95,9.45,11.55,11.55,9.6,12.2,10.15,9.7,8.15,9.1,7.65,9.45,9.55,9.6,10.9,11.75,7.1,11.9,10,10.9,9.75,7.5,9.85,7.5,9.5,8.2,9.2,7.7,8.9,11.3,6.05,7.25,7.65,8.1,6.75,6.7,9.2,8.65,7.8,8.2,9.05,11.3,11.25,8.45,10,8.7,8.15,10.75,8.3,11.55,9.75,10.4,8.2,9.65,9.5,11.3,9.4,10,6.55,9.55,10.95,9.05,8.65,8.9,10.4,7,11.1,10.4,9.5,10.45,10.6,9.05,11.1,7.95,7.85,6.05,10.1,11.65,8.5,11.15,10.15,10.05,12.4,10,12.65,10.65,13.3,9.95,11.35,11.4,7.7,9.35,9.9,10.75,9.35,8.95,10.25,10.5,8,8.65,12.9,10.3,8.2,11.7,10.3,11.95,11.65,10.9,13.6,8.6,8.5,9.3,9.1,11.65,12.3,11.95,11.45,10.4,10.05,11.25,12.45,9.6,9.8,10.15,9.2,8.55,9.05,9.7,9.6,11.3,10.55,10.2,8.7,10,10.1,11.2,8.65,9.7,7.15,9.25,6.75,7.05,6.5,11.15,11.7,11.05,7.8,6.6,6.9,11.7,8.5,11.8,7.3,8.15,10.1,8.75,7.2,9,8.7,9.2,9.5,9.35,8.55,9.45,8.5,10.65,9.15,9.15,9.25,7.85,10.05,7.9,8.9,9.4,10.2,8.4,9.3,7.45,9.9,10.3,10.35,8.25,7.8,9.55,9.85,11.25,9.75,11.95,9.9,11.05,10.25,8.2,11.1,10.15,9.6,10.95,9.05,9.3,9.4,13.05,12.65,10.55,10.05,12.95,12.3,9.15,13.05,7.9,14.4,11,13.7,12.7,12,13.35,10.9,13,11.2,12,10.6,13.6,14.85,14.95,11.55,11.7,14.05,11.8,15.05,16.3,11,15.15,16.05,17.3,13.95,11.7,13.65,12.9,15.9,14.6,11.65,16.15,13.85,15.9,17.55,15.8,17.1,17.7,16.45,18.95,15.9,18.95,15.05,17.05,17.2,17.25,16.4,16.85,17.4,15.05,15.75,16.6,16.3,13.7,13.45,15.4,16.45,13.5,16.1,16.3,19.15,18.35,17.45,17.65,16,14.25,17.5,17.25,16.3,13.95,16.3,13.65,15.5,14.45,15.35,15.75,18.4,16.1,14.7,13.95,18.65,14.05,16.6,13.3,16.05,12.1,13.8,17.2,14.85,14.5,17.4,15.9,13.25,11.95,13.3,14.6,13.05,11.1,12.1,12.05,10.5,11.25,11.2,14.35,10.55,12.9,10.3,12.8,13.55,11.3,10.25,8.95,10.55,9,10.45,10.05,10,10.5,9.65,9.8,11.35,9.9,10.05,8.8,9.2,10.35,7.65,8.55,7.1,8.5,7.95,7,7.75,9.65,7.55,8.45,7.8,6.2,8.25,8.1,8.45,6.5,8.95,9.45,6.95,9.2,8,8.4,6.1,6.7,8.2,6.9,5.9,6.65,7.35,5.75,5.75,5.15,6.1,8.1,5.35,7.85,7.5,6.95,9.95,6.95,4.75,9.2,7,3.95,6.85,5.2,6.1,3.9,6.9,7.05,5.65,5.65,3.1,5.95,8.25,6.15,5.3,6.4,7,3.9,5.25,7.7,7.8,6.65,3.3,3.65,7.65,7.5,5.5,6.3,7,7.45,6.05,5.2,3.5,6.45,6.2,7.6,6.55,6.4,4.1,2.85,5.85,6.6,5.25,5.1,7.95,5.05,6.1,4.55,4.65,6.75,6.1,4.3,3.8,7.7,4.8,7.4,4.4,3.7,6.15,3.9,6,5.65,7.15,3.8,5.45,4.4,7.1,4.4,4.95,6.3,7.5,5.55,4.45,5.9,3.2,6.25,5.15,5.35,5.75,2.35,6.55,6.55,5.75,7.05,5,3.3,4.3,6.6,5.9,6,6.9,6.3,3.25,4.7,6.05,7.6,6.35,6.7,5.15,4.75,5.4,6.75,7.7,3.85,4.15,6.5,5.35,4.15,5.25,5.75,4.35,6.5,6.75,7.2,4.85,5.35,4.35,7.5,7.75,6.05,6.5,6.3,5.05,5.25,5.9,4.2,4.55,6.05,3.65,3.6,5.85,6.35,4.6,4.75,4.15,5.55,5.65,7.55,7.2,5.75,5.65,7.75,6.9,5.5,6.6,5.55,6.35,7.6,3.5,5.85,6.35,10.35,5.75,6.95,6.45,7.45,6.8,5.85,6.15,4.1,6.05,6.9,5.8,9.75,4.8,6.25,6.65,7,7.85,8.35,6.15,6.7,7.25,8.3,5,10.7,5.15,8.05,9.45,7.8,8.3,7.45,7.15,8.1,7.95,9.95,8.75,9.1,9.55,9.55,9.25,7.55,7.15,10,9.65,7.75,9.5,8.55,6.8,13,10.7,9.6,9.9,10.35,8.55,10.4,12.8,8.6,10.55,12.2,11.65,10.7,9.9,9.3,8.6,11.8,9.5,9.25,8.35,9.65,8.75,10.05,11.45,11.05,14,8.55,10.55,11.05,11.1,10.95,13.65,9.45,12.3,8.9,6.85,10,12.1,10.35,12.9,12.85,11.35,11.45,11.25,12.7,9.25,10.55,13.65,11,7.65,9.7,13.8,9.85,10.15,10,13.9,13.05,11.95,11.75,9.75,8.75,12.4,10,10.6,12.9,10.8,11.2,14.85,14.75,13.7,9.85,14.25,13.1,10.45,10,15.05,12.3,12.05,12.75,10.4,9.2,8.3,12.55,10.9,13.25,10.65,9.2,8.85,8.8,11.8,8.75,9.35,12.2,14.55,12.15,12.5,12.5,9.8,10.75,10.5,9.6,9.65,9.45,9.85,7.7,9.6,9.25,12.25,11.05,13.25,12.2,11.7,10.65,12.1,8.15,7.8,10.7,10.65,7.95,7.85,9.9,10.3,8.45,8.25,8.65,6.8,6.25,6.85,6.85,7.35,8.25,7.85,6.85,10.05,4.05,9.45,7.8,7.85,7.95,5.2,6.3,3.5,7.45,5.05,5.95,7.6,6.05,6.4,3.65,5,6.35,4.15,4.1,4.45,4.5,4.75,6.4,5.05,4.85,2.15,3,3.9,2.35,4.2,5.9,4.9,4.65,5.35,3.35,5.5,2.65,3,3.5,2.7,2.1,3.7,4.2,5,1.95,0.9,3.25,3.15,1.05,1.85,2.05,0.8,2.2,2.45,1.35,3.15,3.55,4.15,0.25,1.6,1.9,1.5,3.2,2.85,1.6,1.2,1.95,0.65,2.35,1.5,2.1,2.3,0.15,1,1.75,3.75,2.65,1.55,1.4,1.45,2.55,2.45,2.7,1.7,1.9,2.4,1.7,1.2,0.95,1.1,0,0.2,0.15,2.05,2.15,2.7,0.75,0.7,0.55,1.65,0,1.8,0.6,0.35,0.7,0.5,1.4,2.3,1.45,1.65,0.3,0.8,0.9,1.05,1.4,3.05,2.05,2.15,1.6,0,1,1.75,3.3,0.45,0.3,2.75,0.55,1.9,1.7,2.15,1.4,2.5,1.55,2,0.4,3.8,2.15,1.4,3.35,3.9,3.8,4.3,1.15,2.85,3.3,1.1,2.25,5.05,5.05,2.85,4.45,2,2.05,2.55,2.65,4.45,6.45,2.55,3.9,3.1,4.65,3.95,4.8,4.15,4.2,6.75,2.85,1.1,2.75,5.15,6.5,4.9,4.15,6.85,5.3,5.45,6.2,7.05,2.85,6.45,6.2,5.8,6.1,6.95,8.6,6.65,6.2,6.05,8.2,9.75,4.25,7.7,8.55,6.8,6.6,6.45,6.35,7.7,11.45,7.65,8.15,7.95,9.45,8.25,10.65,7.45,7.95,9.5,6.3,9.45,8.75,9.75,11.4,8.55,7.85,9.15,7.85,7.95,9.75,9.05,8.7,7.9,9.15,11.55,9.35,9.8,6.85,11,11.35,10.65,9.8,7.75,10.6,9.15,11,9.35,9.65,9.1,10.55,10.15,11.25,10,8.25,11.95,8.45,9.75,9.8,9.05,12.5,11.3,10.7,10.9,10,9.8,8.7,10.7,11.2,11.15,10.4,11.3,9.65,10.4,12.35,12.3,10.55,11.7,7.6,7.25,11.45,10.1,10,11,11.5,10.2,10.1,10.35,11.9,7.8,9.25,7.55,9.1,9.45,10.95,8.9,11.85,11.15,9.95,11.95,9.1,11.15,12.25,12.35,8.25,8.55,7.35,7.3,12.7,9.55,6.95,9.95,8.4,8.55,10.6,11.4,6.75,9.5,7,9.65,4.8,9.55,8.25,9,8.75,6.65,4.85,7.2,11.1,6.4,8.6,8.4,8.05,8.75,9.7,6.65,7.15,7.5,5.55,9.25,5.55,5.9,5.65,6.45,6.7,6.75,6.25,7.6,7.45,4.95,4.05,5.2,4.9,2.15,5.65,6.9,4.7,5.75,3.05,5,6.05,4.9,7.9,7,3.25,5.65,3,3.8,4.15,4.45,2.95,0.4,5.15,4.2,2.5,3.3,4.8,7.95,1.15,2.25,3,1.85,2.45,4.05,5.1,4.8,1,1.1,2.25,1.45,3.7,1.05,3.25,0.9,2.1,2.5,2.7,3.15,4.25,2.8,0.45,3.8,3.8,5.15,0.5,1.8,0.8,1.7,1.05,2.5,1.6,2,1.05,2.35,3,2.65,1.45,0,2.4,0.1,0.75,0.45,0.65,2.9,0.35,1.95,2.15,0.5,0.35,2.2,1.55,3.15,1.35,1.6,0.25,1.65,0.6,0.1,2.35,2.8,1.2,0.5,0.3,3.1,1.3,1.25,0.35,1.2,0.6,0.9,0.9,0.55,0.35,0.35,0.75,0.8,1.05,0,0.2,0.8,0,1.8,0.3,1.8,1.05,1.9,1.2,1.1,2.2,0.8,0,1.15,0.55,1.05,1.7,1,1.2,2.1,1.8,0,0.15,0.1,0.6,2.15,3.4,1.3,1.65,0.15,1.4,0.6,2.05,0.65,0.8,1.5,1.65,2.25,3.9,1.5,1.5,1.2,2.9,1.05,4.3,1.9,3.65,1.8,1.5,2.2,0.75,4.6,2.6,4.7,4.45,1.4,1.65,3.1,2.65,2.85,1.25,2.5,1.5,1.7,1.95,3.5,4.8,3,6.3,2.35,1.05,1.85,4.85,0.95,4.9,4.85,1.2,3.45,3.85,4.1,2.6,3.3,3,2.25,5.3,5.35,4.65,5.3,4.15,4.35,3.3,5.8,2.75,4,7.2,7.15,6.1,5.45,8.8,1.8,6.05,3.85,5.7,6.3,8.2,5.9,6.95,7,7.4,6.65,5.65,5.45,5.95,7,5.55,6.8,5.3,6.3,7.05,6.8,6.65,5.65,8.8,8.05,6.1,5.95,7.2,7.5,8.35,8.6,10.45,7.45,6.15,5.95,7.85,6.25,6.25,6.7,7.3,6.6,9.75,8.1,7.25,8.7,7.95,7.05,6.3,10.3,7.9,6.25,6,6.25,6.95,8.75,7.85,6.4,7,8.05,10.35,6.45,8.5,8.2,7.35,7.15,8.3,7.6,6.3,4.9,7.4,8,7,9.5,10.25,7.8,7.1,6.9,8.9,7.4,10.5,9.55,8.65,6.05,5.2,6.8,8.6,9.75,8.05,8,7.45,7.65,7.15,7.1,8.25,5.9,7.8,7.05,8.3,6.95,7.75,6.6,7,7.6,7,8.3,8.5,8,7.55,8.55,8.35,5.35,9.6,4.45,7.05,7.4,6.45,9.55,6.05,6.25,6.35,7.6,4.6,7.6,6.05,5.9,7.35,7,3.7,4.7,6.3,7.65,6.9,5.35,7.1,6.25,7.35,5.3,5.25,4.95,7.85,3.7,5.2,4.25,6.75,4.35,3.9,4.65,4.15,5.1,2.75,2.7,1.75,6.8,6.3,3.1,3.5,3.8,4.1,4.2,3.35,5.65,1.65,3.55,3.1,2.75,1.75,4.25,2.35,2.3,3.2,3.1,1.85,1.4,3.2,5,1.9,3.5,4.8,3.1,4.05,2.15,1.95,1.35,1.7,1,1.55,1.85,3.3,3.55,0.5,0.55,3.1,2.3,1.6,1.25,1.9,1.2,3.5,2.3,0.9,2.4,0.2,1.2,1,1.8,1.95,0.95,1.5,2.25,1.5,1.95,0,0.45,0,1.5,0.5,0.95,1.1,0,2.15,0.3,0.8,0.1,0.6,0,0.3,0.75,0.1,0,0.55,0.45,0.45,1.3,0,1.05,0.1,2.15,0.6,0.5,1.45,2.6,0.8,0,0.3,1.75,0,0.5,0.75,0.5,0.6,0.5,1,1.25,0.15,1.1,0.3,0.85,0.25,0.1,0.35,1.7,0.7,0.8,0.9,0.8,0.25,2.95,0.25,1.35,1.3,0.65,0.3,1.55,2.5,0,0.2,0.8,0.1,0.9,0.7,0.1,1,1.8,0,0.65,2.25,0,0.2,1.35,1.75,1.55,1.55,1.4,0.6,1.7,0.4,2.25,1.3,1.85,1.55,2.9,4.35,2.35,1.9,2,2.15,2.25,2.25,2.75,4,1.85,3.95,1.2,0.45,1.75,1.1,3.5,1.7,0.7,2.95,3.2,3.7,6.75,3.55,3.1,2.3,5.05,5.1,3.7,2.55,5.35,4.5,3.75,3.4,5.6,3.6,5.25,4.8,5.45,3.5,4.9,4.3,6.35,6.4,7.4,4.1,5.2,4.6,5.65,6,2.95,9.55,5.95,6.1,4.75,8.15,5.55,5.6,5.3,7.75,2.9,4.45,8.45,7.3,5.1,5.85,8,5.95,7,7.55,6.6,7.8,3.9,6,8.35,9.4,8.45,7.3,5.05,6.75,3.55,9.65,8.3,11.7,7.95,8.1,10.55,10.15,5.7,7.1,10.6,7,9.1,8.85,6.6,7.2,8.25,8.55,6.15,6.7,6.6,7,7.75,10.35,6.2,8.1,5.95,10.1,7.15,8,6.8,7.05,6.9,9.1,7.1,4.8,8.2,5.35,13.15,9.35,6.2,8.25,8.1,7.1,6.7,4.95,8.7,7.05,7.45,4,7,7.3,6.7,9.25,8,4.8,7.3,10.45,8.6,7.75,8.7,8.8,6.7,7.75,6.1,7.35,7,8.65,4.65,6.85,3.55,6.2,5.85,6.05,8.3,4.3,7.55,6.6,5.2,6.85,6.45,5.75,7.1,5.75,4.95,7.5,4.75,4.7,6.55,3.65,2,6.45,5.7,5.85,5.2,5,5.65,5.15,5.05,3.25,6.2,8.35,2.95,2.6,4.15,5.65,3.85,1.7,3.35,3.45,2.95,2.7,5.3,2.05,5.8,2.5,4.35,3.1,1.75,3.65,4.85,2.8,2.7,3.55,3.7,4.6,2.65,3.3,3,4,4.5,2.55,3.1,1.35,4.3,2.55,2.65,1.45,2.95,3.05,2.25,1.4,0.7,2,2.4,0.55,1.05,1.8,1.25,2.2,1.1,2.75,0.75,2.3,0.55,1.1,0,1.7,3.75,0.15,0.35,0.75,1.35,0.1,0,0.8,0.85,0.8,0.55,0,1.95,0.95,0.35,0,0.8,0,1.35,0.15,0.85,0.15,0.35,0,0.25,1.5,0.5,0,0.1,1.15,0,0.85,0.3,1.05,0,1.95,1.15,0.55,0,0.7,0.25,0,0.45,0.6,0.55,1.05,0.8,0.65,0,1.55,0.5,0,0.1,0.45,0,0.35,1.2,0.45,0.6,0.15,0.75,0,0.3,0.85,0,0,0,0.5,0,0.4,0.3,0.7,1.75,0.15,0.7,0.2,1.3,0,0.8,0.35,1.45,0.65,0,2.15,0.3,0.25,0,1.45,0.6,0.5,0.3,0.35,0.15,0.25,0.95,1,1.75,0,1.55,0.65,1.25,1,0.95,1.8,2.15,2.1,2.25,1.65,1.1,1.1,0.9,0.8,1.25,1.1,0.45,2.8,2.05,2.05,0.9,0.4,1.6,1.05,2.8,0.65,2.15,2.5,2.9,1.75,2,2.5,1.2,2.4,3.15,3.4,2.15,2.2,3.55,4.35,3.5,4.3,2.4,7.3,3.55,1,3.15,6.15,4.25,3.4,7.15,2.8,3.6,3.3,2.9,4.65,5.2,5.6,4.75,4.1,4.95,4.15,5.45,3.55,5.4,7.15,7.1,6.3,5.5,4.4,7.85,6.1,7.85,7.4,2.2,7.75,6.65,4.25,8.05,5.85,6.85,6.9,9.9,5.45,5.95,10.05,6.05,7.8,9,6.7,8.9,6.55,9.75,5.7,11,6.9,6.75,8.7,10.3,8.8,10.25,8.3,9.9,10,7.4,8.9,7.35,7.95,7.05,9.55,9.15,10.3,6.1,7.5,10.8,7.75,8.6,8.95,10,8,10.8,8.8,7.15,8.4,9.1,8.5,7.9,11.6,9.55,7.35,4.95,8.9,7.6,6.05,11.35,9.2,9,10.25,8.35,6.95,7.2,7.5,7.25,10.15,10.85,10.7,7.8,6.5,6.15,11.35,9.1,7.85,4.6,6.5,4.3,8.5,8.35,6.6,4.9,8.05,5.3,8.05,9.55,4.95,10.2,7.25,7.25,7.55,8.35,6.15,8.45,3.85,8.15,7.1,6.25,5.5,8.9,7.85,9.6,6.25,9.8,6.7,2.7,7.25,7.85,5.8,5.8,2.8,5.65,3.15,4.8,5.95,3.7,5.65,3.4,4.45,6.15,4.65,4.25,4.15,6.1,4.8,2.8,4.7,5.9,4.65,3.6,3.3,2.15,1.7,4.35,6.4,2.1,1.55,3.65,5.15,2.35,4.2,1.55,3.05,3.45,4,5.25,1.95,3.35,1.65,1.95,1.45,2.25,3.25,2.85,1.7,1.75,1.3,1.75,2.65,2.15,1.15,1.75,4,1.45,0.85,0.85,1.25,0.25,0.15,1.4,1.5,0.4,0.25,1.05,0.6,1.45,1.75,1.25,0.45,1,0.2,0.5,1.05,0.85,0.75,1.15,1.3,0.15,0.25,0.5,1.15,0.3,0.35,0.65,0.25,0,0.2,0,0.1,1.15,0.45,0.9,0.25,0,0.6,1.5,0.5,1.45,0.35,0.6,0.35,0.1,0,0,1.85,0,0.6,0.1,0.4,0.6,0,0.8,0,0.35,0.1,0,0.1,0.45,0,0.3,0,0,0.35,0.15,0.25,0.6,0.9,0.65,0.45,1.65,0.35,0.5,0.1,0,0.1,0.4,0.2,0.35,0.3,0,0,0,0.8,1.65,0.05,1.1,0,0.8,0.25,0.2,0.35,0.75,1.9,0.85,0.95,1.35,1,0.45,0.25,0.1,0.4,0.55,0.7,1.35,0.35,0.35,1.1,2.2,0.35,1.7,0.15,1.4,1.9,2.15,1.45,0.9,0.95,1.05,3.3,2.25,0.25,1.25,0.75,1.8,2.5,3.2,0.85,2.6,1.75,0,1.05,1.6,1.5,2,2,3.1,2.15,3.15,0.95,2.6,2.95,1.3,3.3,4.25,1.85,1.45,2.85,3.65,5.65,5.8,4.25,3.7,3.5,4.5,4.55,4.9,8.2,5.45,4.5,3.75,8.2,4.2,5.6,5.1,6.95,5.15,5.45,8.2,4.25,5,5.05,5.3,8,9.5,6.55,11.35,6.95,4.4,6.5,7.8,9.1,10.45,5.1,5.55,10,10.05,9.95,6.4,7.35,7.45,10.85,7.8,10.5,11.7,10.75,7.35,6.25,9.8,8.45,11.2,9.75,8.65,9.2,11.65,8.25,8.95,7.35,10.85,9.55,14.45,11.95,8.85,13.85,13.8,9.5,9.5,6.7,10.15,5.55,16.15,14.35,6.8,9.1,12.55,15.1,9.1,12.2,9.1,11.15,10.9,9.6,11.75,13.85,12,9.3,12,8.55,10,8.25,11.8,7.8,8.7,10.05,13.7,15.05,11.6,12.4,11.1,6.45,13.5,9.4,7.3,13.6,9.2,9.5,10.55,8.95,11.2,10.95,10.25,8.45,13.15,11.1,12.85,12.2,9.85,7.6,8.6,7.7,10.75,10.15,11.15,8.8,10.85,9.6,8.5,11.95,5.35,7.7,7.9,10.1,5.7,6.55,9.4,6.65,8.3,3.75,6.8,6.15,7.65,5.75,11,3.45,4.15,6.7,6.35,9.9,6.95,3.5,4.45,7.25,6.5,5.9,7.4,6.75,6.9,3.8,4.3,8.15,5.4,4.45,4.45,3.8,6.65,4.3,4.15,7.3,3.75,4.8,2.1,2.8,3.55,5,5.55,3.55,3.45,1.25,3.95,6.05,5.3,3.35,6.6,3.45,3.45,3.8,3.2,2.15,0.7,1.65,4.05,2.7,2,2,3,2,1.4,0.5,2.85,2.8,0.8,2.45,1.9,2,2,2.25,1,0.7,1.5,1.15,0.95,1.15,2.25,1.1,1.85,1.1,1.05,0.25,2.5,1.15,0.5,1.3,1.5,0.2,2.6,0.35,0.55,0.35,1,1.8,1.3,0.15,2.3,0.4,2,1.05,1.2,1.2,2.35,0.5,1.5,1.65,1.6,0,0.65,0.15,0.35,0.35,0.45,1.2,0.75,1.2,0,0.25,0.75,0,0.25,0.45,0.4,0.7,1.55,0.35,0.35,0.1,1.05,0.35,0.8,1.1,1.9,2.35,1.4,0.35,1.1,0.65,0.85,1.7,1.5,1.65,3.3,0.4,0.3,0.6,1.3,1.25,0.75,1,0.35,0.6,0.85,1.65,1.5,0,2.25,0.45,1.65,1.3,0.05,0.85,0.85,2.05,0.8,1.5,1.2,0.65,1.8,1.6,1.3,2.05,1.8,3.2,1.2,2.35,2.5,2.4,0.25,0.7,4.75,1.25,1.3,1.3,1.9,2.25,1,2.5,3.7,2.75,0.4,2.95,3.45,1.8,1.9,2.65,2.7,2.9,1.45,3.45,4.5,2.75,3.1,3,1.6,2.7,2.95,2.55,4.1,4.95,3.45,6.05,7.9,3.9,6.2,5.65,5.3,6.2,5.25,6.65,7.3,9.35,6.2,9.15,3.85,10.2,6.75,7.35,5.6,6.55,6.15,6.95,11.2,7.75,8.4,10.65,9.85,9.45,8.05,6.85,8.8,8.5,8.15,11,12.25,12.25,10.6,8.95,9.8,7.5,11.8,10.55,10,9.65,14.45,8.55,12.75,11.45,10.5,9.4,14.3,11.25,12.7,9.45,14.3,12.55,12.5,13,11.3,14.2,15.15,14.35,14.6,14.1,13.25,8.95,12.6,12.8,11.55,15.75,14.7,13.9,13.55,12.4,11.2,16.35,17.55,10.45,12.7,10.45,12.4,18.65,16.05,9.25,12.25,14.5,18.55,16.2,8.4,17.1,14.25,12.6,17,15.45,14.35,12.85,17.95,18.25,16.35,12.2,14.2,12.05,12.3,15.05,16.35,9.7,12,13.95,10.6,13.1,13.55,14.7,13.85,10.3,16.7,9.6,13.35,8.4,11.8,12.45,13.65,14.45,15.7,11,13.3,12.5,12,13.1,8.9,7.75,9.4,12.9,11,8.75,6.25,11.7,13.35,10.6,10.4,7.05,7.3,10.9,16.2,8.45,8.15,9.65,9.5,7.85,10.45,12.05,7.65,5.5,12.4,10.4,9,4.85,10.05,9.8,8.25,5.15,4,7.55,7.75,10.2,9.45,6.75,8.65,4,6.65,7.5,6.75,6.1,3.45,5.1,7.45,5.7,3.45,4.05,4.35,7.2,2.6,4.5,6.6,2.85,6.05,6.35,2.35,2,6.3,2.45,3.35,3.95,0.25,4.55,5.2,4.85,4.25,4.8,3.65,4.45,5.4,4.35,5.75,1.15,3,2,3.25,2.2,3,4.25,4.65,3.1,3.05,2.65,4.6,2.2,1.8,3.85,2.35,2.85,2.05,1.95,3,2.15,2.25,1.95,3.15,1.8,1,2.25,0.65,1.05,1.3,2.05,2.8,1.3,1.3,2.15,0.3,0.95,1.35,0.15,1.4,1.7,1.35,2.15,1.45,1.75,0.75,0.7,0.25,1.85,1.75,0.25,1.8,0.5,2.6,3,0.35,0.7,0.9,2.4,0.35,1.55,1.8,2.35,1.3,0.15,0.75,0.15,0.15,3.3,0.7,1.05,1.95,1.05,1.55,2.2,0.45,1,1.4,0.15,1.8,2.75,1.1,0.05,2.75,3.9,1.8,1.45,1.4,0.75,2.05,3.3,0,1.7,3.8,1,1.3,3.5,1.15,0.85,1.95,0.35,4.1,2.9,1.9,1.95,0.85,5.2,1.1,1.95,1.2,3.85,2.75,3.6,4.6,4.4,3.25,1.95,1.35,3.5,2.05,3.05,2.3,0.85,4.35,2.6,2.3,1.9,2.25,3.6,5.1,2.6,2.55,5.25,3.55,4.7,3.5,3.4,8.45,2.85,2.65,4.75,2.95,3.5,3.25,3,4.95,4.5,8,4,5.15,5.15,5.8,9.8,7.75,6.9,7.25,9.55,5.85,6,4.85,10.05,4.35,4.25,5.2,11.25,9.2,4.85,4.6,8.7,9.4,5.1,7.65,10.95,8.55,7.95,10.8,10.5,8.05,10.75,10.35,9.9,8.5,10.6,8.65,10,15.1,16.5,7.75,10.8,13.6,9.85,10.45,14.65,12.15,11.1,15.1,11.3,7.9,16.2,11.25,15.35,15,14,12.4,11.1,13.85,15.3,15.35,17.9,11.5,12.25,14.1,9.3,15.55,13.8,15,11.6,14.5,13.05,17.05,16,12.8,14.4,17.65,14.8,14.45,11.95,12.75,16.5,16.2,19.25,17.95,12.65,20.95,18.25,13.75,15.6,18.05,16.85,15.25,18.4,13.15,19.3,15.7,18,15.85,17.3,15.75,15.1,12.6,20.05,13,17.15,13.55,14.65,18.7,15.75,12.65,14.45,12.85,10.75,10.6,19,13.9,17.55,14.9,15.25,12.65,14.8,13.05,11.2,10.8,14.5,16.7,11.15,13.25,10.95,13,10.35,12.8,9.45,12.45,10.2,13.4,12.65,15.45,12.95,10.1,12.4,7.9,13.5,13.6,14.4,11.2,10.75,13.8,10.35,11.35,5.85,9.45,15.6,9.15,8.05,9.35,6.75,12.45,12.3,7.2,6.4,12.4,8,9.2,7.2,8.1,8.25,7.8,8.2,5.2,9.55,10.6,5.15,6.2,6.25,3.85,5.55,3.8,7.4,6.95,6.5,4.7,5.65,1.05,5.65,8.3,4.95,10.2,3.1,3.3,5.55,3,2.6,3.9,4.1,4.3,2.8,3.7,5.35,1.85,4.35,6,1.8,3.4,3.65,3.55,3.25,3.85,2.25,2.45,0.15,2,2.7,1.3,1.9,3.7,2.55,2.85,2.45,0.7,1.6,1.75,1.8,1.15,2.85,1.85,4.05,2.5,1.45,2.45,3.65,2.45,1.15,2.45,3.55,2.5,1.15,2,1.2,2.05,1.55,1.1,0.7,1.75,1.6,0.6,0.3,0.25,3.1,1.95,1.7,0.55,1.25,2.05,4.6,0.9,1.35,1,1.75,2.75,1.1,0.45,1.35,1.9,1.55,0.8,0.8,1.45,0.85,1.45,0.15,2.25,0.9,1.05,0.95,0.6,0.75,1.2,0.1,0.4,0.3,2,1.8,1.3,1.1,0.2,2.15,0.55,0.95,1.15,0.35,0.75,2.9,1.6,0.1,3.65,1.1,3.45,1.85,1.1,1.65,2.6,2.95,3.95,1.7,1.15,3.15,5.35,2.6,1.05,1.55,3.05,1.5,2.6,1.65,2,1.45,3.1,0.8,3.35,2.9,2.4,3.55,2.05,5,4.9,5.7,5.15,3.45,3.25,3.6,2.75,1.5,4.25,4.8,4.6,3.45,5.1,5.25,2.85,7.4,3.35,4.8,6.45,6.2,5.65,3.7,5.45,3.65,5.05,3.9,2,6.95,6,6.95,4.05,6.85,7.15,6,7.4,11.2,6.15,10.2,8.7,5.25,7,6.95,8.35,10.65,7.65,10.4,10.1,7.4,12.75,4.8,11.15,13.25,13.95,11.7,14.35,15.2,6.2,12.6,11.1,13.2,12.3,12.35,14.15,9.9,11.8,12.95,12.35,11.85,19.6,13.85,18.95,10.2,10.6,12.45,16.2,15.55,11.35,15.75,16.8,14.65,14.7,19.95,16.05,15,12.5,20,17.4,16,18.4,16.85,16.2,15.2,18.95,17.8,13.7,18.7,23.35,19,17.9,18.45,16.9,16,12.2,12.55,14.8,17.1,18.65,16.2,19.75,17.9,14.8,18.2,13.75,20.35,19.1,19.05,20.4,17.5,17.35,19.75,13.65,15.15,18.15,16.6,18.9,20.75,14.8,18.55,19.2,16.65,16.05,19.45,16.65,19.75,16.6,14.75,14,16.55,20.35,19.4,22.25,17.2,12.65,18.75,15.8,17.7,13.1,13.5,16.05,14.85,16.3,12.4,16.75,12.5,13.6,18.05,17.2,21.05,19.1,12.95,14.8,11.5,9.15,14.9,14.55,16.55,12.7,14.4,13.15,14.4,9.75,17.9,10.75,13.1,11.7,11.5,12.45,16.3,10.85,7.7,10.55,14.05,13.05,10.5,13.6,11.9,12.8,13.2,8.8,14.95,7.35,10.1,6.9,6.55,12.65,8.8,5.15,11.4,10.9,5.7,11.55,13.4,8.15,9.2,8.4,7.35,7.8,11.2,7.7,8.65,5.5,6.75,3.05,3.3,5.45,8.45,3,4.55,5,7.3,7.55,6.2,4.55,5.25,5.3,4.45,4.55,5.1,6.15,4.25,6.4,3,4.1,2.5,7.05,5.25,6.15,3.55,4.3,3,2.9,3.75,3.55,2.2,3.2,4.4,3.1,2.35,2.05,1.8,3.95,3.05,2.55,2.85,2.9,2.1,1.85,2.35,3.5,0.75,1.7,3.55,2.45,3.25,2.8,1.25,4.1,0.95,2.7,0.7,1.3,0.4,0.7,3.55,3.1,2.55,4.8,1.8,2.25,0.65,2.3,2.1,5.25,2.4,1.45,1.8,1.2,2,0.95,2.6,2.6,2.4,1.7,3.15,1.15,2.6,1,1.9,1.5,0.25,0.2,0.6,2,0.8,0.95,1.7,2.1,1.5,0.75,2.3,4.75,4.05,0.2,1.25,0.9,2.6,2.7,1.95,2.15,2.9,0.9,1.2,2.65,1.3,0.25,0.65,2.95,2.4,2.5,2.75,3.65,2.9,3.4,1.75,2.9,3.5,1.6,2.25,2.35,2.5,2.7,2.8,2.9,3.75,3.35,3.4,1.8,3.4,4.15,3,4.25,4.4,5.15,3.6,4.4,1.95,5.45,3.4,4.05,3.8,3.2,6.7,5.5,4.9,7.45,7.7,4.9,4.55,4.1,6.7,5.65,7.45,6.5,5.15,5.5,9.6,7.1,7.45,7.05,8.9,8.9,5.55,4.1,7.55,5.65,10.7,4.85,10.75,9.3,11.05,8.15,6.35,9.6,10.8,10.45,8.35,13.25,15.75,10.4,9.85,8.55,12.05,9.5,10.65,11.15,14.25,15.3,14,16.7,17,15.5,17.45,12.4,16.8,14.15,21.6,9.3,13.35,15.15,17.55,13.4,14.95,14.95,13.1,18,14.85,20.55,18.6,20.55,18.55,18.25,16.6,19.25,24.3,15,19.75,23.65,23.95,20.7,17.1,21.5,19.2,22.95,23.05,19.85,19.15,22.25,24.25,25.25,20.55,23,26.1,21.5,17.2,17.6,23.6,22.3,15.2,16.65,17.6,19.35,25.3,17.95,20.7,26.5,17.8,27.5,22.3,24.95,20.45,20.45,18.45,22.55,16.15,22.3,20,22.25,28.1,20.9,22.05,24.85,20.15,22.05,25.2,15.6,17.5,23.4,21.8,21.25,19.9,18.25,27.05,22.35,21.1,24.8,21.2,23.1,22.5,18.95,22.2,19.45,13.45,19.1,18.5,23.45,20.2,17.65,19.5,20.65,18.4,21.75,20.55,17.85,16.85,15.05,21.35,18.35,14.6,18.1,14.95,15.3,14.45,10.9,21.5,15.55,18.8,14.6,17.1,16.8,14.3,14.85,13.2,15.5,12.2,14.35,11.65,15.85,14.25,12.65,13.05,10.25,13.05,13.65,10.25,12.35,11.9,9.65,11.35,9.8,11.55,9.95,11.55,8.8,6.6,8.5,10.95,8.15,10.9,8.3,4.5,8.5,7.7,8.25,10.9,6.1,9.15,11.7,5.35,9.05,6.45,7,7.45,9.75,5.3,7.5,3.8,11.5,7.4,6.75,6.2,3.05,4.95,7.25,6.95,6.5,7.25,6.55,6.65,7.9,5.2,3.7,3.15,4.05,4.8,1.45,3.8,5.05,1.5,3.45,5.25,5.15,4.4,2.95,2.95,5.7,1.5,4.9,4.3,3.35,2.25,6.25,4.35,4,2.5,3.75,4.9,1.6,3,1.3,3.3,1.95,2.75,1.85,1.8,2.6,1.9,3.15,1.55,2.05,3.35,1.95,2.45,2.85,3.6,1.65,3.95,4.1,3.2,2.15,1.8,2.2,2.7,4.8,6.3,3.4,1.2,3.2,4.95,2.95,3.25,1.55,2.9,2.7,1.3,4.15,2.55,2.4,1.85,1.5,4.2,3,2.75,5.3,1.8,3.65,0.95,1.4,3.15,0.95,2.5,2.8,0.7,3.45,3.8,1.95,4.4,4.5,4,4.25,2.5,2.85,4.5,5.6,4,3.6,6,3.05,5.6,7,4,5.5,5.75,3.55,5.75,5.05,5.65,6.45,4.25,8.1,3.95,6.55,6.55,4.3,7.95,8.65,7.2,5.6,4.65,7.05,8.8,6.55,5.3,6.85,9.55,4.55,6.7,7.2,7.3,9.4,3.75,12.85,5.4,4.55,6.95,8.05,13.65,10.15,8.9,11.25,8.75,7.75,13.25,12.5,8.55,12.4,8.15,12.3,12.4,10.45,12,12.95,11.75,16.25,11.25,12.9,11.8,15.55,15.65,16.15,14.1,10.65,21.2,13.45,17.9,21.85,15.85,15.5,15.75,16.7,17.05,15.9,16.9,20.25,14.3,19.8,16.85,17.65,19.8,17.95,18,18.7,20.75,24.15,18.15,21.45,22.35,18.8,25.1,19.35,21.15,22.3,14.2,24.95,18.9,18.9,22,21,26.7,23.85,16.75,21.1,22.7,23.65,17.9,24.95,22.95,25.5,26.3,25.9,20.6,25.85,21.85,25.2,24.35,20.25,17.8,23.05,24.25,19.15,28.5,23.85,23.25,25.85,28.2,25.65,27,24.25,22,23.05,27.7,21.9,30.45,25.2,26.2,22.95,27.25,26.1,22.65,25.55,26.1,31.45,26.85,17.7,25.8,22.75,30.3,25.4,24,22.95,22.75,25.8,22,24.5,26,18.85,24.9,27.25,19.75,22,22.8,25.3,23.65,26.65,25.05,21,20.15,28.15,19.9,24.05,17.85,20.4,23.6,21.1,23.4,18.5,20.55,21.15,19.1,23,21.95,23.15,20.6,18.05,16.35,25.8,20.7,14.9,13.75,18.1,15.65,17.95,17.05,13.55,15.85,17.95,11.9,20.45,22,18.9,13.9,17.35,18.55,17.8,12.05,15.65,13.2,17.55,13.75,14.9,22.2,20.35,16.3,9.4,15.15,10.15,10.4,12.65,15.25,12.4,12.4,13.3,10.15,13.7,9.8,10.85,9.95,12.7,7.5,8,11.25,11.65,11.75,7.6,10.35,7,7.75,8.65,8.1,9.25,7.95,7.15,8.85,8.45,8.1,7.55,7.15,8.6,7.65,8.6,8.9,7.85,6.3,6.55,7.2,6.35,4.65,6.45,7.8,5.4,4.4,5.45,6.85,4.85,4.8,5.55,7.55,6.05,4.15,7.35,3.95,8.8,5,4.65,5.65,2,8.55,5.8,3.6,5.85,3.2,2.75,3.6,1.45,8.2,7.55,3.7,4.35,4.95,4.3,3.4,4.05,4.5,2.45,6.55,2.7,5.05,3.55,3.85,3.95,4.95,2.3,2.4,4.9,7.1,3.9,3.5,3.85,2.55,4.55,6.35,3.7,2.45,3.15,4.8,8.3,5.85,8.95,3.55,5.7,3.95,2.75,1.5,6.25,5.8,3.65,3.6,4.3,7.45,3.5,5.65,7.1,5.45,7.8,7.75,7.55,6.25,5.9,6.25,6.6,6.7,1.9,6.45,5.05,5.15,4.6,8.2,3.9,4.75,10.4,8.85,5.35,7.45,3.8,7.5,5.9,4,8.1,5.5,6.8,5,6.05,8.1,7,8.1,11.85,7.8,9.6,8.65,9.3,11.15,9.2,14.8,8.15,7.75,10.15,12.3,10.55,11.85,9.95,11.7,13.7,9.65,10.05,11.75,9.6,14.8,13.9,12.65,9.25,14,14.65,10.6,11.15,13,14.4,13.6,17.4,10.8,14.2,13,15.45,14.5,15,12.6,14.55,17.55,17.35,19.7,19.55,20.4,21.15,14.6,20.3,21.55,18.55,17.5,13.4,16.1,19,23.05,20.4,20.9,22.4,22.05,18.65,19.45,25.4,23.8,22,29.75,31.9,23.55,27.1,23.6,18.55,27.75,26.6,19.1,24.2,24.55,25.15,23.95,20.25,23.1,25.8,27.45,24.75,29.1,26.85,25.15,21.4,27.85,27.9,26.6,27.2,28.15,28.65,23.4,23.5,31.1,27.4,33.6,24.25,23.8,31.2,24,31.65,25.85,26.45,31.6,24.55,24.3,27.3,31.2,28.5,26.6,29.7,28.6,33.35,25.7,28.8,26.25,31,26.9,29.9,22.8,25.35,21.95,27.25,25.6,24.95,24.2,29.1,29.95,23.2,29.15,19.85,22.45,28,29,21.25,24.85,21.6,27.05,28.4,29.05,23.5,25.45,22.65,23.85,33.4,26.6,24.8,22,23.7,24.35,27,22.35,20.55,28.6,24.75,27.25,26.25,24.05,22.4,26.9,21.95,20.95,21.25,23.45,22.9,22.75,21.85,22.55,19.35,22.9,20.85,23,23,21.05,24.9,17.15,18.55,18.85,17.8,13.9,23.25,18.05,22.55,18.05,20.75,14.6,17.55,18.35,14.4,18.25,15.5,16.75,15.25,14.6,14.4,21.6,14.5,17.05,11.8,15.5,14.1,13.25,14.85,9.25,14.55,17.3,10.9,9.05,13.55,13.1,14.5,14.95,15.15,10.25,13.15,13.8,6.1,10.6,12.55,10.95,14.6,9.25,11.15,13,8,11.45,14.8,10.65,9.65,5.95,10.95,7.35,9.9,12.7,7.3,6.35,8.9,5.65,11.2,8.4,3.25,6.95,13.75,5.85,7.4,7.25,9.15,7.3,8.4,7.3,8.4,5.05,4.4,6.9,8.75,5.8,7.55,3.15,6.65,4.35,3.7,7.25,8.1,8.4,5.65,5.05,7.85,7.6,6.25,6.6,11.05,5.4,3.15,7.25,8.65,5.1,5.55,8.1,5.4,4.75,4.55,4.8,7.5,4.2,6.05,3.15,10.55,6.9,3.9,4.55,5.1,7.1,6.25,4.8,5.2,5,8.85,8.15,3.8,6.2,5.75,7.95,7.05,5.35,4,3.3,4.35,7.1,9.3,8.45,5.6,6.55,5,5.9,13.85,8.65,7.7,5.65,6.95,7.95,7.1,8.7,7.15,7.75,7.55,7.3,8.75,9.55,9.9,3.6,7.15,5.5,5.25,7.35,11.2,10.1,9.55,9.45,7.75,7.3,10.15,9.65,9.3,9.6,8.85,11.35,11.8,11.8,11.75,15.05,10.1,9.55,10.85,11.2,11.5,9.95,11.55,13.7,12.55,9.75,15.05,16.35,15.55,13,10.35,14,14.45,12.65,17.35,18,12.8,12,12.3,14.8,15.45,12.3,13.3,17.7,11.3,20.35,18.95,16.65,10.45,17.6,17.65,19.9,19.8,15.05,18.6,16.4,22.5,18.8,21.15,22,22.5,19.7,22.05,17.45,21.25,21.25,27.1,19.65,22.95,25.5,21.2,23.2,27.9,26.7,18.8,23.8,32.65,29.75,24,22.1,27.55,30.1,29.3,33.75,25.75,25.7,27.9,24.35,23.1,27.8,27.4,30.65,24,33.75,26.05,28.35,28.05,30.35,33.9,31.3,25.4,30,28.9,21.3,29.05,26.45,28.95,31.5,28.5,35.15,26.6,23.3,31.85,32.35,29.75,31.7,28.1,27.45,26.2,28.55,33.55,32.1,29.7,30.15,30.75,30.95,28.5,30.25,27.5,28.55,30.8,30.7,32.45,28,32.5,31.85,32.1,31.55,30.1,31.4,32.05,30.1,32.25,27.95,31.8,26.95,26.6,22.95,20.45,27.65,24.2,31.95,23.45,27.4,30.05,35.1,25.45,31.3,23.95,32.05,25.2,24.3,28,30.25,25,31.7,30.35,21.15,24.5,24.95,32.45,23.15,27.5,25.7,22,28.1,23.35,24.25,23.1,25.7,23.95,24.15,23.7,28.35,22,24.55,21.85,26.05,20.9,16.4,23.5,21.6,25.1,19.95,23.6,22.55,18.35,19.85,20.25,21.95,17,22.3,25.2,17.8,22.75,20.35,24.2,15.8,15.35,16.75,16.55,19.35,19.35,17.65,17.55,15.05,15.75,20.25,13.6,14.8,17.85,15,14.55,12.3,17.2,16.4,20.15,12.2,16.1,15.15,12.35,17.5,12.65,14.4,12.4,11.05,16.55,10.75,13,12.2,9.65,11.5,12.8,10.6,11.3,9.1,14.3,10.35,16.95,9.2,9.55,10.05,10.3,9.8,12.95,11.2,9.45,12.55,7.85,9.45,6.15,9.9,6,10.1,8.2,8.65,5.1,9.35,7.5,10.05,9.5,5.55,10.1,6.9,4.9,6.7,5.85,5.1,5.95,6.9,6.35,8.65,3.7,10.65,7.9,9.85,6.9,4.6,7.5,5.2,4.85,6,7.3,6.3,5.7,7.4,6.15,8.65,5.3,7,6.9,5.05,8.3,8.25,5.55,6.1,8.85,10.5,3.25,7,6.6,6.4,4.2,6.1,7.85,6.8,10.5,7.65,4.85,6.95,5.9,4.3,11.9,10.5,6.75,8.4,9,6.5,9.05,4.95,5.8,8.45,9.6,10.65,8.25,8.75,8,8.25,7,9,7.2,4.75,8.25,6.5,10.35,13.2,10.35,11.25,10,9.05,8.15,9.4,11.85,10.8,10.25,10.4,13.35,7.2,12.65,10.4,11.2,12.05,9.5,13,16.7,15.25,10.5,16,12.6,9.65,10.25,7.65,12.15,15.3,15.1,10.95,17.05,16,16.25,19.5,12.1,12.35,19.7,13.4,13.85,13.9,13.9,14.3,17.15,21.5,16.1,15.1,15.5,18.3,22.6,21.25,22.75,19.25,18.75,18.35,21.25,20.35,19.75,22.35,21.8,21.85,24.55,19.7,20.55,26.25,27.85,21.4,29.55,23.8,27.65,25.3,27.4,24.15,18.5,24.45,28.6,23.4,20.35,28.15,31.35,26.55,28.55,24.55,25.3,27.05,29.85,25,26.7,33.65,28.35,30.8,33.25,29.25,27.45,25.5,30.1,28,29.8,29.8,33.45,26.55,30.15,32.95,27.8,31.75,29.35,29.4,29,32.65,34.55,33.35,25.65,31.4,29.2,30.9,30.95,34.8,31.65,36.85,31.85,37.2,32.95,27.3,32.35,33.15,27.15,31.55,32,26.25,41.95,33.4,29.65,28.45,36.9,28.35,36.45,28.6,30.8,35.4,32.9,29.2,34,34.7,28.4,31.85,34.7,27.85,32.3,34.6,31,29.95,27.05,34.5,24.75,29,30,30.55,29.45,29.25,28.95,36.4,25.7,31.35,28.05,31.95,33.75,31.25,24.6,29.8,33.4,30.6,25.6,28.15,28.55,30.85,27.5,26.1,27.25,25.55,30.1,26.2,27.95,26.4,26,28.15,23.6,21.35,33.9,25.9,22.85
23.9,25.7,28.2,27.25,25.75,25.2,23,24.55,29.55,21.85,27.4,24.2,27.8,25.85,27.95,17.1,24.35,24.5,23.35,25.6,26.2,27.05,19.8,21.2,30.35,25.25,24.8,27.3,20.6,25.8,19.7,17.4,21.75,25.1,21.4,24.25,17.45,26.25,21.9,24.6,21.8,26.6,20.35,24.45,21.4,21.9,20.8,23.3,21.3,20.7,21.6,21.25,20.65,21.45,25.3,23.5,20.45,24.75,23.45,18.15,17.75,22.8,15.9,16.15,12,18,14.75,14.25,12.25,16.8,18.6,13.4,12.05,17.15,7.85,14.3,16.05,16.25,12.75,11.75,10.05,13,13.6,12.05,18.7,11.25,17.45,16.95,20,17.75,16.2,15.2,17.8,14.95,19.05,17.65,19.95,20.1,19.1,19.15,20.55,20.6,23,23.75,22.95,20.95,21.65,24.95,21.7,23.5,23.4,22.6,17.75,20.05,22.5,20.5,22.5,22.3,24.65,22.75,23.6,28.05,25.25,28.55,27,26.25,32.55,30.75,34.5,39.7,44.45,48.5,53.55,57.85,63.2,75.65,69.15,79.1,85.55,89.4,100.1,103.45,106.65,112.6,123.5,133.15,134.35,143.3,150.9,158.2,169.4,167.35,180.7,192.45,196.4,212.65,220.05,228.2,241.85,252.05,261.5,273,275.05,295.35,300,310.65,315.5,337.65,335.5,347,364.55,369.6,381.6,396.55,408.6,413.55,425.85,432.7,443.4,461.5,467.15,476.05,488.3,485.65,500.7,510.5,516.45,519.85,528.65,544.5,537.1,556.1,560.75,562.9,564.95,571.7,576.8,582.1,592,597.65,591.15,597.85,597.95,610.9,609.55,610.9,616.85,619.45,623,616.25,619.25,622,625.4,622.7,621.35,634.45,627.25,631.45,633.05,632.65,635.3,631.7,633.05,642.45,630.1,634.85,630.2,629.3,627.9,624.05,627.4,625.15,631.6,619.8,620.95,615.65,621,614.7,614.8,612.55,614.9,605.9,603.9,602.2,599.2,593,584.05,591.95,583.4,589,575.8,580.75,571,569.05,561.3,561.9,560.6,550.9,555.2,549.5,548.55,548.15,540.4,537.35,533.5,531.15,532.15,522.9,525.95,519.3,511.7,509.5,506.7,507.15,498.1,494.6,489.65,486.95,468.95,469.05,468.6,451.9,443.45,442.95,433.05,429.15,418.8,418.95,401,398,389,389.95,380.4,367.85,359.8,363.1,353.4,343.15,341,325,313.2,311.45,299.45,296.2,290.1,272.15,268.4,257.35,250,242.95,241.15,235.35,222.6,214.7,204.85,205.05,200.45,194.85,184.05,184.2,178.45,171.35,167.6,171.65,161.85,158.85,156.05,145.85,149.2,147.65,143,137.4,142.55,138.35,138.8,133.95,131.65,126.85,126.15,129.4,124.4,118.05,117.9,111.35,119.8,116.9,109.15,108.9,113.5,111.4,113.9,108.8,106.5,114.5,113.55,117.5,113.65,114.8,121.55,118.75,127.7,122.95,127.9,135.55,130,142.3,143.05,146,156.8,153.75,163.45,173.35,174,176.4,185.45,187.7,191.65,193.75,204.9,201.1,208.45,204.25,214.75,224.2,215.65,222.75,230.45,225.95,236.05,233.1,235.9,236.95,244.3,246.5,243.25,246.85,251.95,248.5,252.9,253.9,258.3,261.8,257.2,261.85,264.95,258.05,265.1,259.65,264.65,264.4,265.45,269.9,261.45,259.45,265.85,259.1,257.25,248.55,256.1,252.8,245.05,246.25,248.15,242.35,237.7,239.4,232.05,224.25,225.2,215.6,218.65,199.8,205.5,192.35,194.6,185.3,178.15,176.85,171.15,162.65,158.8,148.55,138.1,137.05,128.25,118.5,110.1,111.15,104.95,99.4,97.55,91.7,89.85,88.6,77.75,77.7,75.55,68.95,66.3,63,60,59.25,59.35,54.4,53.1,51.65,48.05,44.6,44.35,41.5,43.3,36.8,39.05,35.15,35.4,33.85,33.9,31.05,31.75,29.4,27.75,26.25,24.75,27.55,25.8,25.15,25.7,28.05,22.4,19.55,22.1,20.3,20.35,20.6,22.5,21.45,22.4,25.3,21.65,20.9,22.9,21.6,26.55,25.35,22,26.55,28.55,25.25,29.4,24.9,27.35,25.5,27.6,28.1,28.1,27.7,29.95,30.95,31.05,29.55,27.95,30.6,30.85,30.95,30.7,33.7,35,34.35,37.8,35.55,32.9,40.4,40.6,42.75,42.25,43,47.75,43.75,47.4,47.55,50.85,48.05,53.75,54.9,58.5,56.85,62.35,63.7,65.75,67.35,67.55,69.7,73.5,73.35,77.7,74.8,81,84.9,85.65,93.85,99.75,104.8,103.1,110.85,122.1,124.65,128.1,134.7,133.1,147.55,153.65,159.95,174.85,179.05,186,189.4,188.95,195.6,204.1,214.35,215.15,221.1,230.2,235.9,237.8,247.45,249.7,254.55,257.8,257.35,268.8,271.75,276.85,277.2,276.65,287.1,284.75,290.25,298.95,292.3,300.55,312.25,314.3,308.15,318.85,317.5,321.9,320.2,322.1,321.75,325.35,331,325.4,331.4,339.1,335.5,333,331.05,342.15,339.5,332.95,338.4,342.75,337.45,341.05,342.2,339.15,342.65,338.55,343,337.45,339.7,334.8,338.2,346.45,343.2,342.8,335,337.45,328.5,325.8,333.85,323.1,323.5,330.25,323.65,327.35,327.35,326.8,318.3,321.4,326,316.15,314.7,316.15,314.95,314.95,321.7,313.95,310.5,309.65,312.7,305.4,308.25,309.4,307.75,306.85,306.95,310.65,306,309.4,307.15,308.25,307.5,307.8,307.3,308.4,313.15,307.25,308.55,311.25,316.8,320.7,321.2,325.4,320.15,327.75,326.35,326,326.05,320.1,328.8,326.75,333.05,332.6,336.2,329.2,336.75,340.75,332.75,334.3,333.05,334.65,338.55,343.75,346.5,334.3,336.35,339.2,337.65,331.1,332.5,336.4,328.85,324.4,325.35,318,321.7,313.05,308.35,307.15,298.45,299.2,290.5,286.1,288.1,279.95,280.7,272,274.7,260.4,253.6,248.5,242.45,240.75,231.85,224.3,219.45,212.05,208.25,199.15,189.15,188.1,173.5,176.05,164,164.2,156.1,151.05,143.7,135.5,131.15,125.25,124.75,123.4,118.95,114.15,110.15,106.2,103.15,98.95,97.05,99.7,99.15,94.95,97.6,93.55,92.65,93.3,91,88.3,89,91.55,96.05,86.5,88.15,92.65,88.55,87.15,86.95,88.35,87.45,89.35,87.25,89.25,89.6,86.95,91.35,87.3,85.75,86,89.65,87,85.75,87,93.75,91.45,88.2,85.45,85.2,83.8,88.4,88,84.6,79.25,81.1,78.7,75.1,78.65,77.4,74.25,77.3,74,69.7,70.6,69.85,61.8,62.85,59.4,56,56.15,56.2,49.9,50.25,47.2,43.5,40.75,43.6,37,30.95,28.7,30.25,28.55,26.1,26.4,21.25,16.25,18.9,18.7,13.45,11,13.55,9.25,9.75,8.95,8.3,7,8.15,8.35,7.1,5.5,7.3,6.35,8.95,7.3,5,6.25,8.65,7.15,7.35,4.65,4.95,7.2,6.4,8.3,7.8,7.4,6.55,5.6,9.8,5.7,6.95,6.4,6.9,7.2,6.85,7,4.9,6.8,5.2,5.95,6.5,7.95,5.1,6.15,7.5,4.6,6.6,7,5.8,5.9,8.6,3.3,5.2,7.35,4.7,5.75,6.2,4.9,3.75,6.75,4.55,2.65,4.4,4.7,6.6,5.35,6.45,2.65,4.1,5.05,4.05,3.55,2,4.05,2.3,5.2,4.2,5.35,2.8,3.95,2.55,2.95,3.55,2.95,4.35,1.45,2.85,2.45,2.4,3.8,3.65,3.2,3.2,4.4,2.8,2.65,2.95,2.3,2.8,3.05,2,3.55,2.65,4.3,4,2.9,2.95,2.45,2.65,3.65,3.25,4.6,2.3,2,3,1.85,4.15,2.15,2.75,2.15,3.9,2.15,4.7,3.6,2.7,4.4,1.95,2,4.1,2.4,3.15,5,4.5,3.55,2.85,1.95,3.05,4.25,3.8,3.05,2.25,6.3,5.65,5,5.35,5.3,6.35,3.4,5.5,7.35,5.8,5.6,7.05,6,8.6,6.05,5.65,7.6,7.75,9.5,7.4,9.95,8.25,8.75,4.6,8.75,9.85,10.9,13,9.55,9.1,11.95,11.95,13.55,10.3,11.45,13,9.85,14.15,12.35,13.45,11.5,9.85,9.9,15.8,14.5,7.9,12.2,12.55,11.25,13.35,13.75,9.35,13.65,13.5,13.85,12.2,13.55,13.25,12.3,13.25,14.05,14.2,12.55,12.35,13.4,11.35,14.4,13.55,14.45,13.3,14.3,16.95,15.1,13.5,12.25,11.7,16.2,15.3,15.35,15,15.2,16.65,14.6,14.9,16.45,16.75,15.2,19.15,15.55,21.4,19,17.9,18.1,20,20.65,19.35,19.85,20.85,20.5,21.65,20.5,22.95,20.15,23.5,20.55,23.25,22.75,26.05,27.05,22.1,26.8,22.45,27.95,25.7,22.15,25.55,27.25,24.45,27.75,28.1,31.6,27.5,27.85,27.8,30.6,28.25,27.55,27.2,31.45,31.05,28.6,29.65,29.7,29.85,30.55,30.9,30.1,26.35,27.9,29.3,28.45,28.4,30.3,31.65,31.4,28.15,30.2,27.85,32.5,29.7,33.8,31.8,29.65,28.6,28.8,33.8,27.55,29.25,31.05,31.1,31.4,28.45,28.15,29.45,28.4,29.6,28,28.75,31.35,30.15,29.1,28.95,27.6,27.4,25,28.35,29.3,28.9,26.9,26.65,26.7,25.65,24.75,28.4,24.3,24.25,23.05,25.6,24.35,24.65,23.8,22.95,27.45,22.75,23.1,23.3,20.2,23.95,22,20.7,22.15,24.55,21.2,17.5,19.35,19.4,19.05,18.55,19.2,19.85,18.35,18.35,16.55,14.15,16.15,10.5,14.4,14.45,14.7,12.95,14.05,11.9,13.5,10.4,9.95,11.75,10.35,10.2,11.8,10.6,11.3,9.75,9.45,13.85,10.25,10.6,9.2,9.2,6.95,7.3,5.9,7.9,5.9,6.85,4.4,6,7.2,5.85,5.15,6.4,6.45,8.45,7.45,6.55,5.15,9.95,7.4,5.8,6.7,5,7.35,6.35,7.9,10.85,5.75,13.9,8.4,8.2,9.9,7,5.3,8.4,8.85,10.1,7,8.65,9.85,8.95,8.3,12.8,8.55,8.15,10.2,7.1,12,8.8,8.15,7.9,9.55,7.4,7.95,10.55,4.6,10,9.95,10.8,8.45,10.15,4.75,5.9,5.8,4.25,5.45,8.35,5.55,6.45,8.1,5.2,7.45,6.05,1.6,5.15,4.55,1.3,4.1,2.75,2.85,4.45,4.95,5.3,5.05,5.15,2.75,5.9,5,4.7,2.85,4.15,4.6,4.45,4.15,5.6,6.35,4.6,5.15,6.65,4.9,5.4,4.95,4.4,4.15,4,5.35,4.05,7.15,5.5,6.4,7.25,6.65,8.8,6.8,8.6,9.3,8.35,9.3,6.3,6.1,7.95,5.6,7.85,8,8.8,8.75,8.5,10.2,6.3,8.6,7.3,8.85,7.8,6.95,11.65,9.45,9.95,10.45,12.5,11.65,11.5,11.15,11.3,9.95,10.1,12.5,9.9,9.55,11.85,13.05,13.35,13.05,13.2,12.3,14.15,12.5,14.25,10.8,13,11.5,13.05,11.6,15.2,16.15,14.5,13.45,13.05,13.95,11.9,10.65,15.85,15.15,15.25,15.4,14.45,11.5,15.3,14.6,12.75,17.45,13.5,14.75,13.4,15.85,15.5,14.3,15.4,12.1,14.25,12.3,13.55,17,15.1,14.1,17.1,14.6,14.4,13.05,15.35,14.2,13.3,15.2,14.7,14.3,14,13.75,13.95,13.85,15.15,14.25,16.9,15.65,15.2,12.8,12.95,12.05,13.5,12.45,15.3,12.95,13,14.75,15.6,11.8,13.7,15.55,12,9.7,9.6,10,14.1,12.1,13.15,12.35,11.2,11.15,11.3,11.5,10.5,10.65,11.3,11.45,11.7,11.85,7.5,10.6,14.65,9.05,10.15,8.4,10,9.85,7.45,10.35,10.65,6.9,10.15,7.35,9.25,7.3,11.35,9.65,7.45,7.55,10.5,5.7,8.7,8.6,8.5,9.65,8.15,8.1,8.3,6.3,9.15,6.7,8.15,7.65,7.65,5.9,7.55,8.65,5.6,8.3,6.7,8.55,5.55,5.8,9.3,8.25,10.55,9.05,5,9.85,6.75,6.45,5.5,9.1,7.55,7.9,7.4,8.5,8.55,7.6,7.75,6.7,6.4,8.95,5.75,8.4,9.7,9.2,9.15,7.4,10,8.25,8.75,8.15,9.9,9.9,9.1,7.85,9,8.15,10.3,9.7,6.75,8.75,8.85,8.45,6.75,10,8.8,8.1,10.3,8.8,10.85,5.9,7,9.55,10.25,7.75,9.15,9,8.8,8.45,10.25,8.3,10.65,9.3,10.15,9.7,10.35,8.65,8.3,11.15,9.15,10.75,12.2,9.6,6.9,9.3,10,8.75,10.65,8.3,9.2,7.75,9.85,8.85,11.5,10.3,9.7,13.2,8.75,10.85,10,7.3,8.75,7.95,11.5,9.3,9.95,9.4,9.5,9.75,9.05,9.45,10.15,12.5,8.6,6.75,7.35,8.6,6.75,7.4,9.6,8.95,10.7,10,8.1,7.65,9.25,7.3,8.4,9.8,6.9,7.8,7.15,11.95,8.25,6.95,12.1,8.35,8.1,7.25,8.1,9.8,7.35,7.45,10.1,7.75,8.25,8.35,8.8,8.3,6.3,10.55,9.55,9.25,10.65,8.85,8.6,7.75,12.4,10.1,6.9,10.3,7.5,6.85,8,8.65,7.3,6.55,9.2,8.35,8.35,7.75,7.75,6.15,11.35,9.95,9.65,11.75,8.75,8.75,10.7,10,6.55,9.15,8.6,8.65,9.15,8.55,8.25,9.3,9.2,9.65,10.15,10.25,7.45,10.45,9.3,8.65,5.25,11.05,10.45,12.65,11.6,9.3,11,11.15,8.95,11.3,10.4,11.3,9.6,8,11.8,11.15,13.3,12.25,7.65,10.45,9.5,12.45,10.9,7.8,8.9,11,10.95,10,11.8,12.55,8.6,9.35,11.2,11.35,10.85,13.85,10.25,10.2,11.25,14.05,9.8,13.25,9.95,7.45,11.7,11.2,14.2,9.55,13.3,11.95,11.05,10.9,14,13.35,15.95,11.45,10.75,10.15,13.6,11.2,11.65,11.2,11.25,10.85,11.75,14.8,12.65,12.75,14.5,12.3,13.3,12.85,10.3,12.35,12.85,9.15,9.8,8.55,10.95,9.05,8.55,10.45,9.05,12.25,10.65,9.9,10.5,11.5,10.55,11.2,9.55,10.6,9.7,9.85,11.15,8.75,10.1,8.55,9.05,10.4,8.75,10,8,6.4,6.3,7.05,5.7,7.35,10.25,9.5,9.4,8.15,9.1,6.9,6.95,7.05,6.85,8.6,5.7,5.55,5.25,6.95,5.5,7.55,6.05,4.9,6,6.05,6.3,6.3,6,5.9,6.9,7.9,5.2,5.25,5.35,6.45,5.8,4.9,7.85,5.95,6.2,6.3,5.85,5.75,5.8,4.45,6,6.25,4.55,4.6,4.1,5.75,3.05,4.75,6.35,5.75,5.4,5.35,6.9,7.05,6.65,5.15,7.15,5,5.2,4.6,4.8,5.45,4.6,5.1,3.7,5.3,5.25,5.3,4.3,5.4,3,5.25,6,4.9,5.05,5.8,4.65,4.3,4,5.85,3.6,5.75,4.25,5.7,4.95,3.5,3.85,6.7,6.1,4.05,4.35,7.15,4.8,3.95,3.55,4.4,5.55,2.9,5.3,6.15,3.9,3.7,6.1,5.4,8.45,5.9,3.05,4.3,5.4,4.25,5.15,5.05,5.95,5.9,4.5,6.4,6.3,5.05,5.05,5.65,4.65,4.85,4.95,9.55,6.3,8.1,5.45,5.75,5.5,2.95,6.45,6.25,3.2,6.2,4.3,5.4,5.05,5.4,6.8,4,6.35,5.85,4.3,3.95,6.3,6.55,4.65,5.45,7.2,3.65,7.25,6.75,5.85,6.25,6.9,5.7,4.3,5.9,6.55,6.3,6.5,5.2,8.2,5.2,5.95,4.95,5.25,7.85,3.5,4.55,5.85,4.25,7.1,7.9,4.9,6,5.8,5.25,3.1,3.7,4,3.8,6.95,6.05,3.3,4.85,5.1,5.85,6.85,4.8,4.5,6.55,6.05,3.6,7.9,5.05,5.3,3.55,3.6,4.2,4.55,5.75,5.35,7.2,4.8,4.45,3.6,6.8,4.8,5.9,7.05,4.5,4.85,7.4,6.2,6.6,3.3,6.25,4.8,5,4.65,5.45,4.25,7.7,4,6.3,4.7,4.9,6.05,5.05,6.2,6.95,5.8,4.95,7,6.45,4.7,6.05,7.05,5.9,6.45,6.35,4.4,5.4,4.7,5.8,6.7,6.5,6.1,6.5,8.1,7.55,5.2,4.35,7.8,5.65,10.5,7.45,8.4,7.6,8.45,4.3,8.5,8.5,8.1,7.3,7.2,8.05,9.1,6.95,9,7.05,7.95,5.25,8.05,8,10.7,6.4,7.6,6.75,7.95,8.65,8.75,7.15,9.2,7.45,11.65,8.3,9.15,7.1,8.45,7.05,7.6,9.2,5.45,8.15,7.25,10.75,6.6,7.1,7.1,7.95,8.1,9.95,7.55,9.95,7.7,8.25,10.8,8.65,8.3,5.2,7.75,8.5,6.3,9.65,6.85,9.9,6.75,9.6,6.45,9.85,10.7,7.85,9.7,8.4,8.6,7,6.75,10.35,11.3,10.05,6.95,8.75,7.2,7.9,10.15,11.1,9,9.9,9.6,5.7,9.2,7.7,8.65,7.85,6.85,8.25,6.75,9.8,5.8,5.25,8.35,9.5,6.15,6.7,9.6,7,9.05,7.8,5.95,4.6,6.5,10.05,5.45,7.6,4.8,7.5,5.85,5.65,8.85,7.8,6.5,6.85,9.6,6.55,7,5.55,6.4,6.6,4.4,6.4,6.8,5.8,5.45,6,7.15,6.65,5.45,5.6,6.3,4.4,4.7,3.75,5.85,4.35,5.55,4.45,3.85,6.15,4,4.3,6.2,4.5,3.75,4.5,4.15,3.8,3.5,4.7,5,4.35,3.3,2.05,5.1,3.9,2.6,6.1,5.35,2.1,4.35,2.45,3.7,3.5,4.2,1.5,4.3,5.05,3.9,4.85,2.9,3.85,0.2,1.45,3.3,3.45,3,3.9,4.2,2.55,1.35,3.25,1.65,3.45,0.9,4.25,1.55,1.5,3.55,3.75,2.2,2.5,2.6,2.3,2.7,2.15,1.25,2.85,4.25,2.95,2.85,3,3.45,4.05,1.2,1.3,1,2.05,1.95,3.2,1.6,0.1,2.1,0,1.4,2.8,0.15,0.4,1.5,3.2,3.35,2.15,0.8,1.2,0.8,0.6,0.75,0,2.05,0,0.6,0.85,3.8,1.6,2.3,2,2.45,2.25,0.35,1.45,1.25,2.15,0.1,0.95,0.65,1.85,2.1,1.85,1.4,2.45,0.8,2.85,1.85,3.95,1.45,1.75,2.8,0.8,1.35,1.75,1.95,2.3,3.25,0.5,2.8,1.95,2.25,1.1,1.6,1.5,4.25,3.35,0.9,3.55,3.5,3.1,2.85,1.25,2.6,2.05,3.45,4,2.65,5.4,1.95,3.5,2.8,2.95,2.95,1.05,2.5,3.5,3.05,2.95,3.8,4,3.45,3.6,4.2,3.7,3.05,2.3,3.15,1.8,6.7,5,4.35,4.3,2.9,4.55,4.6,4.3,3.85,3.1,1.7,5.05,5.65,3.3,3.25,5.2,5.75,2.6,5.45,4.75,4.95,5.2,6.75,6.7,6.05,4.9,7.3,5.35,6.55,4.75,7.3,5.35,5.8,7.7,7.3,4.6,5.65,5.05,5,5.85,8.35,6,7.05,9.65,6.45,6.4,7.15,7.15,5.7,5.75,7.85,8.75,9,11.2,7.6,7.6,8.65,5.8,6.5,7.1,6.8,7.65,7.5,6.8,8.45,8.15,7.2,10.05,7.65,9.85,8.25,4.45,6.8,8.4,9,5.95,8.8,7,5.35,7.6,8.35,7.3,9.7,9.15,11.05,10.15,9.45,9.9,7.95,8.1,7.45,7,5.9,7.3,7.35,7.9,7.55,8.15,8.4,9.4,8.4,9.4,8.35,6.6,7.3,7.6,8.65,8.1,6.25,5.75,6.05,6.9,7.85,6.55,5.1,8.45,7.2,6.35,9.3,9.35,8.2,7.1,6.6,7.4,10.2,5.5,6.8,9.1,8.35,8.2,7.25,6.8,6.25,7.8,7.1,5.95,6.35,5.4,8.6,6,6.55,5.05,6.95,6.65,6.9,5.3,7.95,4.85,6.25,8.45,4.1,4.2,5.45,3.65,5.75,4.55,4.95,6,3,4.45,6.55,2.6,6.95,3.6,4.9,4.4,4,4.3,4.6,4.25,3.9,4.25,4.7,4.25,3.35,4.75,4.5,2.25,3.85,4.05,2.95,3.85,5.7,3.75,4.1,3.55,3.4,5.05,4,3.95,3,3.4,3.4,4.55,1.95,3.65,1.6,3.9,2.7,3.75,1.8,3,1.9,3,3.2,4.35,1.25,1.65,2.8,0.15,1.3,2.4,1.75,4.9,3.8,2.05,2.6,4,1.2,1.75,1,5.35,2.95,1.5,2.85,0.4,0.5,1.65,1.9,1.9,2.7,2.7,2.35,1.75,1.85,2.25,0.1,2.55,3.35,1.9,0.65,1.55,1.2,2.3,1.05,2.45,1.1,1.65,0,0.55,2,1.15,1.45,2.1,1.4,0.85,0,0,0,0.1,1.1,2.05,1.15,2.7,0,0,1.9,1.3,1.1,2.65,1.75,0.7,0.6,0.25,1.55,1.2,1.7,1.15,1.45,0.35,1.25,0.35,0,1.95,0.7,0.45,1.15,0.2,1.7,0.15,1.85,2,0.35,0.3,1.2,1.35,0.4,0,0.15,0.8,2.95,2.5,0.95,1.75,0.75,1.1,0,1.85,0.3,0,1.5,0,0,1.7,2.5,0.5,2.2,2.3,3.95,1.2,3.25,2.8,0,2.4,2.8,2.35,0,2,2.3,2.95,3.4,3.45,1.95,5.05,1.9,1.05,2.95,1.15,2.2,5.45,2.5,2.55,3.75,1.4,3.1,2.05,3.3,2.35,2.3,1.8,2.9,1.25,2.6,1.65,1.6,4.4,4.9,4.3,3.2,3.4,2.3,2.5,3.9,2.35,2.3,2.65,3.25,5,5.75,3.9,3.35,4.3,3.6,5.2,3.25,3.4,3,2.55,3.7,1.75,4.05,3.6,6.4,5.3,5.25,3,6.35,3.2,4.6,3.7,6.3,4.7,3.8,6.45,5.35,4.7,5.7,6.1,4.8,4.3,5.55,4.9,4.8,4.65,4.4,6.5,5.3,5.1,8.5,7.5,7.05,3.75,6.55,4.4,8.05,5.85,6.75,6.45,6.7,6.7,10.25,6.2,4.2,7.75,3.65,6.6,5.8,5.5,7.1,5,5.4,7.15,4.5,5.1,5.7,6.7,6.85,5.7,6.4,5.05,6.95,6.25,8.3,2.95,5.9,4,3.5,5.3,7.4,5.7,6.55,6.25,5.45,2.8,4.1,3.8,6.05,7.45,6.95,8.5,5.6,6.7,6.75,5.85,7.6,4.85,6.3,3.85,4.35,4.5,3.7,7.75,6.4,9.2,6.4,6.3,3.9,4.95,4.6,4.65,4.1,6.85,5.15,4.05,7.05,4.35,4.9,5.05,4.7,7.2,4.65,6.6,2.7,7.45,4.2,6.9,5.35,4.4,2.85,6.05,6.95,4.7,4.65,4.05,2.7,4.25,4.2,4.7,4.6,5.15,3.2,5,4.9,2.85,3.25,4.2,6.15,3.5,3.75,3.6,5.9,4.85,3.15,3.85,5.05,4.4,2.75,5.4,5.15,3.1,2.2,5.55,3.35,2.6,0.85,2.15,3.6,3.2,3.2,2,4.05,3.6,2.55,2.5,2.2,3.15,3.3,2.1,0.45,2.2,3.65,2.8,2.25,2.7,2.1,1.8,3.55,3.3,1.65,1.6,1.2,2.95,1.2,3.9,3.05,3.35,0.8,1.85,1.65,0.75,1,2.3,1.1,1.6,1.6,1.15,1.15,1.35,1.65,0.3,1.15,0.15,0.3,2.2,1.65,0.95,1,0.3,1.35,2.55,1.6,1.2,1.15,0.1,1.15,0.15,1.8,0,1.35,0,0,1.85,1.1,0.6,1.15,1,1.35,0.8,0.8,0.15,0,0.7,0,0,0.85,0,0.25,0.25,0,0,0,0.25,0.3,0.25,0.65,0.85,0.5,1.7,1.65,0.4,1.65,1.1,0.75,0.8,0,0.05,0.25,0,0,0.85,0.6,0,0,0.3,0,3.1,1.4,0.7,2.1,2.25,2,1.25,0.2,1.05,0.25,0.45,1.5,0.4,0.7,3.2,0.2,1.7,0.7,2.5,0.7,0.75,0.9,3.85,1.25,1.4,1.3,0,1.65,2.55,0.1,0.95,0.6,0.2,1.45,1.55,2.7,0.4,1.15,3.2,2.1,1.75,0.8,1.35,1.4,0.55,1.5,1.35,1.85,3.85,5.55,1.25,1.5,1.6,3.15,1.6,4,3.05,3.2,5.35,6.9,2.9,4.4,4.3,7.65,2.75,4.25,5.35,3,1.75,2.85,5,6.05,3,6.35,4.6,3.45,5.05,5,3.95,6.6,2.75,6,4.2,5.1,4,5.35,3.4,7.35,3.75,5.95,5.25,7.15,5.2,3.65,3.3,5.8,6.2,6.55,9.1,4.45,6.1,3.15,4.95,5.8,4.95,3.55,5.1,5.45,6,4.7,6.45,4.45,5.15,7.05,4.7,7.65,4.95,5.25,6.55,5.6,6.5,7,4.2,5.65,4.5,8.2,5.4,6.6,6.75,6.2,6.55,6.75,6.2,7.95,6,6.8,5.75,5.75,6.45,8.1,5.7,5.2,6.05,6.55,7.7,7.6,7.05,5.95,6.15,8.1,7.4,6.9,5.5,4.4,6.15,8.2,3.05,4.15,7.75,4.4,5.3,5.55,7.75,4.6,3.45,4.85,5.35,7.25,6.05,5.6,7.4,5.9,5.85,7.55,4.65,6,5.4,5.6,4.65,5.8,5.2,8.05,4.3,3.8,5.5,6.85,5,5,7.7,4.05,6.65,4.8,3.85,6.55,4.6,3.4,7.5,7,6.4,4.8,5,3.15,5.05,4.45,6.4,4.35,3.35,3.5,2.35,3.5,4.45,1.75,2.6,4.65,2.8,2.8,3.2,4.1,3.95,2.7,3.55,3.65,2.4,3.4,3.5,0.95,1.3,2.55,5.1,1.55,1.35,0.75,4.05,1.2,2.5,2.45,3.15,3.55,3,2.05,1.8,1.95,1.95,2.75,2.25,3.8,2.1,2.45,2.65,2.45,1.9,2.1,1.95,2.6,0.85,3.3,2.35,1.65,0.5,0,1.15,0.85,2.45,2.7,1.65,0.3,2.3,1.6,1.9,2.25,1.45,1.3,2.2,0.1,2.05,1.55,0,0.85,1.1,1.9,0,0.95,0.1,1.2,0,0.9,0,1.6,2.05,0.95,0,0.5,0.05,2.2,0.65,0.15,1.95,0,1.45,2.4,1.7,0.7,0.65,0,0,0.4,0,0.25,0.3,0,0,0.25,0,1.15,0.3,0.95,0,0,1.15,1.3,1,0.65,0.7,0.35,0,0,0,0.75,0,0,0.95,0,0.6,0,0,0.05,0.75,0,0.4,0,1.4,0,0.3,2.05,0,1,0,0,0,0.85,0,0.6,1.45,1.3,0.45,1.95,0.45,0.15,0.8,0.65,0.25,1.65,0,0.4,0.7,0,0.1,1.55,0.45,0.25,0,0,2.1,1.2,0.2,0.05,2.35,0.7,0.8,0.4,0.95,1.05,0.45,0.6,2.15,1.1,3.3,0.6,0.55,0.75,2.8,1.35,1.35,0.3,1.2,0.65,2.4,1.85,2.55,2.65,1.65,2.6,1.3,3.25,2.8,2.65,2.2,1.8,4.6,1.75,0.9,4.45,1.35,1.8,2.45,2.95,3.05,1.85,2.95,4.25,2.65,3.05,3.75,4.8,4.7,2.35,4.7,3.6,3.65,3.45,5.45,5.75,4.2,4.5,3.55,4.8,4.6,4.1,3.1,4.4,5.3,4.25,3.25,8,6.25,6.8,5.35,4.4,5.75,3.95,5.75,6.35,5.4,8.25,9.25,5.2,5.55,4.15,9.85,5,5.6,6.55,5.55,8.4,6,6.45,8.15,4.35,4.9,3.65,8.95,6.2,4.35,4.6,4.75,7,6.9,6.7,5.05,5.4,6.2,7.75,7.8,4.4,7.55,4.85,6.55,6.45,9.3,5.65,6.8,9,8.05,8.6,7.3,10.05,4.4,7.8,7.5,8.7,6.35,6.55,8.45,8.45,6,9.2,7.25,8.75,9,6.5,6.2,5.45,6.2,10.6,8.2,7.3,5.85,6.6,5.95,5.5,4.15,9.95,7.55,5.3,3.5,5.2,4.4,6.2,6.05,4.6,5.3,6.25,5.4,7.15,8.65,4.2,5.95,5.1,5.25,4.2,7,9.2,4.75,6.25,4.45,4.85,6.05,5.15,5.5,5.95,4.05,4.15,4.7,4.3,3.65,2.7,6.6,7.35,4.15,4.35,4.85,4.8,3.5,3.55,4.3,4.35,5.1,3.65,4.85,3.9,3.65,2.35,4.15,3.4,3,3.2,1.7,1.15,7.55,1.8,3.5,1.5,5.35,3.55,3,0.05,1.1,2.15,4.1,3.45,1.9,2.15,3.2,3.05,1.5,2.3,1.95,3,1.3,3.5,0.3,3.85,1.9,1.05,1.1,0.3,2.05,1.95,0.25,1.1,0.55,1.95,1.8,0.65,1.3,1.55,0.8,0.35,1.25,2,0,0.65,0.85,0,1.15,1.4,0.55,0.55,0.8,1,0,1.25,0.4,0.65,0.4,1.5,0.1,0.8,0.65,0,1.3,0.4,1.05,0.45,0.15,1.6,0.85,0,0.4,0,0,1.3,0.4,0.3,0.05,0.1,0.25,0,0,0.1,0.3,0.1,0.15,0.45,0.75,0,0,0.9,0.25,0,0.45,0,0.3,0,0,0,0.35,0.25,0.1,0,0,1.1,0.15,0,1.75,0,1.1,0,0,0,1.05,0,0.85,1.1,0,0.6,0.85,0,0.1,0,0,0.75,0,0.25,0.25,0,1.9,1.3,1.3,0,0.35,1.1,0.35,0,1.15,1.9,0.1,0,0.3,2.9,0,0,0,0.95,0.05,1,0.35,1.7,2.35,0.5,2.65,1.55,1.25,1.7,1.6,1.3,1.35,1.1,0.85,3.75,1.15,2.35,1.05,1.45,2.45,0,2.9,1.8,1.7,1.15,1.55,3.15,2.6,0.6,0.95,1.6,1.9,3.45,2.15,1.35,4.55,2.5,3.1,3.4,2.5,1.8,4.25,3.8,1.9,2.35,0.9,3.2,2.5,2.45,4.7,3.2,4.45,2.55,4.95,5.6,3.7,4.3,8.55,4.75,5.75,3.55,4.5,4.5,7.55,6.75,5.85,7.5,7.35,6.85,8.3,8.15,7.6,6.7,7.1,6.65,5.75,6.75,7.3,6.8,7.05,4.6,9.1,9.2,6.65,7.5,8.35,8.1,7.25,6.75,4.65,9.05,9.6,8.05,6,6.25,6.85,8.5,10.25,8.15,10.4,9.45,6.7,7.85,8.7,5.85,6.3,10.2,8.25,9.05,9.05,7.15,10.85,6.65,8.7,9.3,8.45,8.95,11,9.5,8.65,10.25,9.7,6.4,10.75,10.35,10.25,6,6.9,8,10.85,11.8,8.5,11,13.75,12.25,8.85,6.95,9.9,9.4,7.75,11.25,10.4,8.45,7.4,6.15,9.25,10.05,10.3,10.5,8.8,9.4,13.3,6.4,11.7,6,8.15,8.75,6.8,6.35,5.8,9.65,7.05,9.5,8.9,7.7,5.5,6.05,7,7.15,7.05,5.7,9.95,6.15,6.35,2.9,9.45,3.95,5.2,4.4,6.7,7.8,5.9,4.8,5.15,7.95,6.15,3.65,2.95,3.7,4.6,4.2,8.5,2.4,4.75,5.35,4.9,3.45,7.55,7.95,3.7,0.9,3.7,3.45,4.9,4.85,4.1,3.1,4.6,2.8,4.7,6.9,3.6,3.25,3.35,3.65,4.05,5.5,1.6,1.5,2.2,2.65,2.15,2,1.4,3.2,0.85,2.4,0.85,2.6,1.5,0,1,1.7,1.65,2.95,2.2,0.8,1.35,2.05,1.75,2.05,1.4,3.1,1.75,0.8,0.25,0.95,0.4,1.15,1,1.2,2.55,0.2,1.3,0,1.25,0.45,0.35,0,1,1.05,1.45,1.95,1.25,1.75,0.55,1.85,0.45,0.6,0.3,1.4,1.3,1.2,0,2,0.3,0.8,1.95,0.8,2.4,0.6,1.3,1.05,1.4,0,0.6,0.5,0.6,0.25,0.9,2.4,1.5,0.4,1.9,0,1.3,0.4,0,0.6,1,0.55,1,0.1,1.65,0,0.5,0.5,0.1,0,0.1,0.25,0.85,2.4,0.05,1.45,2.7,1.4,0.45,0.05,1,1.2,0.3,1.1,0.8,1.5,0.1,0.45,0.5,0.15,0.8,0.3,0.2,1.1,0.9,0.6,0.6,1.25,0,2.2,3,0.45,0.2,1.05,0.4,2,0,4.2,0.7,4.7,1.7,0.65,2.2,0.35,0.15,1.45,2.8,2.45,2.95,2.8,3.15,2.3,2.45,1.5,3.15,3.5,0.35,1.5,3.35,0.95,0.6,2.25,3.5,1.4,1.8,3.65,2.7,2.75,2.55,5.55,2.5,3.3,2,4.15,2.75,6.65,4.45,3.4,5.85,2.85,6.1,3.85,4.95,7.9,4.6,4.25,2.75,3.5,5.4,7.6,4.15,6.9,4.9,2.8,3.05,6.3,5.5,6.85,3.8,5.7,8.3,9.1,6.7,5.5,8.55,6.75,6.9,4.1,3.7,7.1,9.3,9,7.9,10.35,10.4,10.3,7.75,10.2,9.35,6.8,10.55,9.75,9.65,9.35,9.6,8.35,10.4,9.55,10.45,11.65,10.25,13.05,9.25,13.85,10.75,8.65,9.8,12.55,14.05,9.6,14.05,7.9,11.55,13.25,9.7,8.55,11.75,7.95,12.1,10.85,11,10.85,9.45,9.65,12.95,8,12.55,9.6,15.55,10.95,8.75,10.45,12.8,10.9,8.4,13.2,11.2,11.35,9,11.85,11.6,11.2,13.2,13.5,13.9,4.9,10.2,10.95,11.2,12.3,10.5,11.9,13.3,12.75,11.6,11.9,11,10.35,13.9,10.2,9.25,7.75,8.8,12.25,13.45,8.25,8.55,8.45,9.5,15.15,11.5,8.6,10.7,6.55,10.3,8.9,5.2,12.45,10.75,6.6,8.05,14.25,8.15,9.45,11.4,5.85,6.25,4.6,6.1,11,8.9,9.55,7.9,7.4,9.05,7.65,8.45,4.7,6.4,8.55,8.3,7.35,10.4,6.7,7.75,8.45,8.45,5.6,7.7,6.85,5.2,4.3,7.4,3.65,7.3,5.1,5.6,3.55,2.95,3.45,2.85,8.4,2.85,2.45,3.65,5.05,6.2,2.25,5.8,2.8,5.95,4.15,4.2,1.8,5.6,3.55,1.85,2.75,4,2.75,2.8,5.4,2.2,4.45,3.75,0.65,4.35,2.55,2.35,3.5,0.9,2.45,2.1,3.05,3,2.1,3.55,0.7,3.25,3.15,4.2,1.15,2.55,2.85,2.75,0.65,2.3,0.15,0.3,3.55,2.55,1.5,1.4,0.5,1.05,1.8,0.25,2.1,0.95,1.4,2.65,1.1,1.3,0.8,0.95,0.8,0.9,1.65,0,1.4,1.1,2.05,0.35,0.7,0.3,1.15,1.6,1.55,0.75,0.25,1.95,0.5,1.2,1.05,0.7,0.55,0,2.15,1.9,1.7,1.85,2.4,1.45,1.15,0.8,1.9,0.8,0,0.45,0.85,1.45,0.95,0.7,0.6,1.8,0.85,1.7,1.4,0.8,0.9,2.15,0.5,1.1,3.6,0.95,0.2,2.15,1.35,1.1,0.95,1.35,1.35,2.4,3.75,0.4,1.75,3.65,0.4,2.85,0.85,1.15,0.8,1.3,1.55,2.7,2.4,1.7,1.75,0.7,1.4,2.5,0.9,2.1,3.4,3.7,2.6,1.55,1.9,1.65,2.85,1.45,2.4,1.25,3.35,3.1,2.8,2.4,1.9,1.4,2.65,4.1,1.6,0,2.8,4.6,2.45,2.55,2.9,2.75,3.55,2.35,4,4.05,5,5.75,5.25,4.25,4,2.15,4.7,8,6.35,5.8,5.85,1.1,9.15,10,6.6,7.45,4.4,10.6,5,6.8,3.1,5.5,6,9.85,5.95,8.55,8.05,6.4,9.4,8.6,4.55,7.95,7.85,6.85,9.4,9.95,10.25,6,11.15,9,10.6,7.6,11.55,8.95,8,8.8,6.45,12.1,13.65,10.85,9.75,11.3,7.45,10.8,8.95,8.55,10.55,11.9,10.3,12.3,7.2,13.15,16.1,10.2,9.6,12.45,12.1,9.5,9.3,15.05,12.9,13.35,10.35,11.3,11.95,11.25,13.6,14.95,8.65,9.95,12.85,11.3,11.95,11.95,12.1,15.25,10,12.55,16.35,10.25,10.15,16.2,14.8,9.95,13.6,15,13.45,13.25,18.35,12.4,12.4,13.55,13.35,14.95,15.55,10.55,11.9,14.8,13.3,10.45,13.95,14.3,16.4,16.05,9.9,8.6,13.9,13.55,11.9,15.4,9.65,9,9.7,11.9,11.65,12.75,9.3,11.75,13.65,9.35,8.25,12.7,14.15,10.45,11.3,10.3,9.35,9.3,10.1,13.45,14.45,10.9,11.15,10.15,9.05,7.75,8.1,9,9.75,10.15,9.5,10.8,7.15,9.7,7.55,6.5,10.25,11.55,5.15,11.65,6.8,5.95,7.3,7.95,8.2,6.05,8.25,6.8,4.1,6.75,5.85,6.3,7.65,6.05,7,9.55,6.05,4.8,6.25,6.3,3.3,6.25,5.9,5.5,3.2,1.9,3.25,5.55,3.25,6.65,4.75,4.9,5.3,5.05,6,4.2,5.1,4.9,2.8,3.55,1.65,6.3,3.6,1.7,3.65,4.8,3,3.1,4.15,3.2,4.1,5,1.35,1.2,1.85,4.5,4.05,3.05,0.55,1.5,1.7,1.05,1.15,3.05,3.3,2.75,0.65,1.5,2.15,2.15,2,1.75,2.05,2.15,1.65,2,0.9,2.65,1.4,2.2,2.05,1.85,2.15,2.3,1.55,0.8,2.5,2.4,2.2,1.65,0.95,1.35,1.25,0.7,0.9,0.1,1.3,1.55,1.9,2.4,0,1.75,0.85,0.95,1.75,2.15,1.95,0.3,1.7,0,2.75,0,0.2,1.55,2.25,0.75,1.15,1.55,1.65,0.7,1.65,2.4,0,0.6,1.65,1.55,1.35,2.85,0.3,1.7,0.35,0.75,0.85,2.75,3.6,0.85,3.1,0.65,2.1,1.35,1.05,3.25,1.7,3,0.35,1.95,2.7,1.45,1.3,1.3,2.7,1.5,2.05,1.85,1.6,3.55,1.55,0.75,0.5,2.4,2.55,0.5,4.05,2.55,1.95,1.15,2.7,5.3,1.95,4.6,3.75,2.9,2.25,1.8,3.95,5.2,3.3,4.25,4.2,0.45,5.9,2.95,2.65,6.9,5,2.95,5.55,4.8,4.5,2.3,3.5,8.35,5.25,3.75,4.65,6.2,8.35,4.7,5.75,5.5,3.4,4.1,4.6,6.2,5.15,5.25,6.75,9.65,5.7,8.1,7.05,7,6.35,7.7,9.75,8.8,8.3,5.7,8.7,7.5,13.05,10.8,12.1,9.45,11.8,10.8,11.85,14.35,7.7,8.9,7.45,7.85,9.9,8.6,10.45,10.4,13.05,13.85,8.05,16.25,14.7,13.75,9.9,18.9,11.2,14.2,12.8,12.3,14.6,12.5,13.65,15.85,12.5,16.2,15.75,11.7,11.85,12.7,14.2,18.85,13.15,14.8,13.3,12.85,9.3,18.15,19.05,13.2,15.15,20.95,9.55,13.15,15.95,18.65,12.4,14.45,12.6,17.6,17.35,11.05,17.4,12.55,11.75,17.7,14.6,15.65,13.9,13.6,23.1,12.45,15,18.95,17.05,12,18.65,14.35,14.5,12.95,12,20.9,15.75,14.7,18,13.65,15.15,12.6,17.15,16,15.15,17.6,12.45,16.3,11,8.95,12.95,15.45,12.15,12.55,12.45,12.7,15,12.15,13.25,13.1,10.95,14.3,12.15,19.7,15.65,11.45,10.5,11.95,12.2,9.55,8.8,9.1,13.3,11.8,13.05,8.3,12.55,9.35,12.7,7.75,10.75,11.55,12.15,10.5,8.6,8.75,11.7,8.8,11.5,9.2,6,9.45,10.5,4.3,11.8,7,7.6,7.8,4.95,10.4,7.2,5.7,6.95,6.6,6.8,6.35,6.6,5.1,6.45,4,8.95,3.05,8,5.15,7.75,7.85,3.75,3.2,6.8,3.55,7,6.25,4.1,5.55,5.25,7,3.25,2.6,3.2,6.05,2.45,4.3,2.8,2.75,2.65,2.75,5.05,3.15,2.4,1.9,3.3,3.4,3.05,3.25,2.95,6.4,3.65,1.8,5.1,1.7,1.2,1.7,1.2,1.85,2.75,2.35,3.35,2.25,2.8,3.1,3.3,3.9,1.9,4.2,3.1,2.25,1.9,1.1,4.25,3.2,2.6,0.55,0.9,2.2,0.75,0.2,2.7,2.05,0.5,1.75,0.9,3.6,2.9,0.9,1.9,0.95,1,2,1.05,1.3,2.35,1.35,1.15,4.5,1.2,2.3,1.9,1.15,2.15,1.7,1.25,0.5,0.25,0.15,3.65,0.8,2.55,1.65,1.3,0.85,0.5,2.85,3.65,2.75,0.95,1.9,3.5,1.05,1.15,4.15,1.6,0.45,1.85,1.4,2.7,1.7,1,2.65,2.3,0.5,1,3.65,0.75,2.3,0.7,2.2,1.25,4.5,1.2,2.55,1.05,0.85,0.8,2,1.05,0.45,2.25,1.85,2,2.5,3.95,2.4,1.15,2.8,3.4,4.25,2.55,2.2,3.1,3.65,2.4,2.5,3.4,4.85,4.45,5.85,5.05,6,6.2,5.95,3.6,5.45,4.9,5.8,5,7.75,7.85,5,5.5,6.25,7,7.05,7.55,7.9,7.45,6.5,4.1,4.95,3.55,6.5,6.4,4.85,5.55,8.85,9,7.05,9.9,6.9,8.2,7.2,7.5,12.85,6.95,11.4,8.15,7.85,10.9,11.85,11.2,13,11.85,11.75,13.95,9.7,15.55,11.55,14.6,10,12.75,12.55,12.65,13.4,16.15,11.8,13.15,16.85,12.85,16.75,18.85,17.35,14.5,12.4,15.4,15.55,19.05,20.15,18.25,16.7,15.55,12.15,14.25,12.65,17.6,17.6,13.65,18.75,21.4,20.1,17.1,18.9,13.45,16.55,22.15,16.2,14.55,17.85,17.55,16.65,18.05,15.85,20.4,18.35,13.75,16.55,13.75,14.95,18.7,19.25,19.9,19.75,21.45,26.15,20.8,18.35,21.55,17.15,16.6,16.6,20.3,21.05,18,24.65,23.4,18.5,15.8,18.55,20.25,20.3,17,10.35,12.55,20.25,23.05,13.7,17.9,17.05,16.3,21.6,15.2,22.65,18.55,18.05,14.6,19.35,17.85,21.25,19.3,17.8,15.55,17.75,20.25,17.55,15.7,14.35,17.05,17.7,17.3,15.75,16.95,10.6,13.65,14.8,11.65,13.05,18.55,17.7,13.05,11.5,15.2,13.6,15.05,10.4,13.15,13.95,13.95,14.55,12.25,8.45,16.5,9.2,11.8,19.25,9.95,8.5,8.45,11.05,8.9,9,13.9,9.4,10.4,8.9,11.85,8,8.85,8.45,12.85,7.35,6.25,11.35,5.75,4.25,8.45,11.85,10.85,6.7,4.4,7.15,7.05,5.95,8.9,7.45,4.05,7.4,6.9,4.85,7.65,8.45,6.75,5.15,3.65,6.7,6.4,3.9,4.1,4.6,4.3,7.85,6.1,7.1,3.65,6.4,5.15,6.15,3.05,6.8,3.2,6.5,6.35,1.55,3.25,2.75,3.65,1.7,4.85,4.3,4.35,4.95,2.65,2.45,3.25,4.25,2.7,4.45,4,2,3.55,3.7,2.8,1.4,3.1,1.75,4.75,0.4,2.9,2.9,1.25,1.3,3.1,2.95,1.2,3.3,1.95,1.9,2.25,2.35,2.45,3.9,2.75,1.45,2.25,0.85,0.45,3,2.75,3,1.45,1.5,2.05,2.95,1.7,2.6,3.05,2.85,1.9,0.45,5.7,3.65,1.6,1.9,2.25,0.2,1.6,1.9,2.45,0.85,2.1,3.8,0.75,1.85,1.7,1.45,2.7,3.4,0.85,1.8,1.4,3.35,1.7,4.6,3.95,2.45,3.65,2.1,3.45,1.4,2.9,3.5,3.5,4.9,3.25,2.95,4.5,2.9,6.15,2.75,4.85,2.35,3.65,3.65,3.85,2.5,2.65,7.8,1.9,3.8,6.4,3.7,5.95,4.15,6.15,6.15,2.5,6.35,1.7,6.8,4.9,5.1,6.75,7.45,8.05,4.05,9.55,7.1,5.6,6.05,5.35,6.5,6.2,9.6,6.7,10.45,6.15,10.6,8.05,8.35,10.55,13.55,6.4,7.35,9.35,14.75,12.15,8.15,8.15,8.5,12.2,12.4,11.55,12.85,12.95,12.2,11.2,15.6,15.35,7.45,15.6,11.55,15,16.55,17.15,10.45,13.3,13.55,12.35,10.2,14.5,9.8,14.7,15.55,19.1,15.45,17.1,19.45,14.85,15.85,19.3,18.25,20.1,18.75,18.9,19.9,23.15,19.4,17.5,18.9,20.85,18.75,21.7,20.5,19.25,25.9,19.1,21.2,20.45,22.1,26.95,24.15,19.9,27.3,20.35,23.4,24,15.8,21.6,23.4,19.3,24.55,21.7,19.9,18.05,23,19.8,21.05,21.6,24.8,22,22.5,31.25,20.15,26.85,15.3,19.75,23.7,19.95,21.9,18.35,25.9,26.1,23.15,24.55,21.7,19.1,23.35,23.15,22.8,21.85,23.1,21.75,26.05,21.9,22.75,26.05,18.6,20.45,22.6,22.2,17.85,23.6,22.6,22.9,18.9,23.75,16.8,25.85,21.05,18.5,23.35,21.45,25.2,21.8,20.4,18,22.3,18.5,21,23.3,16.85,17.9,17.05,16.9,14.25,14.45,20.65,20.25,18.4,20.8,17.75,20.6,14.75,17.6,13.05,17.35,12.05,14.3,11.8,17.75,15.6,16.75,16.1,11.45,14.55,16.05,17.15,9.15,15.8,15.8,13.35,13.15,12.85,10.35,13.4,14.9,10.75,8.75,12.45,14,12.7,12.65,9.65,13,11.55,8.95,9.15,12.8,8.95,12.65,8.3,8.1,9.3,6.4,12.7,9.2,9.85,7.6,8.35,9.7,8.35,9.2,5.6,8.5,9.15,6.05,8.95,12.05,7.95,8.8,8.4,5.7,5.6,4.25,6.55,6.4,6.5,6.15,9.05,7.75,5.95,6.4,5.1,3.5,5.6,4.3,8.55,6.35,6.65,6,4.05,5.2,4.6,4.45,4.25,5.1,4.3,3.65,4.25,5.85,5.25,2.75,4.8,6.5,4.6,3.7,3.45,4.35,5.25,4.35,4.1,3.35,2.85,5.05,3.5,2.95,7.2,2.4,4.75,4.85,3.85,6,5.2,3.55,3.5,2.55,3,4.1,3.5,4.4,3.1,2.35,3.2,3.05,2.75,3.7,4.6,3.55,2.65,3.35,5.9,7.4,6.8,4.4,3.25,4.2,3.25,3.1,2.2,4.15,5.05,5.4,4.9,3.35,4.15,5,6.3,4.75,5.05,6.6,3.5,5.6,4.2,6.9,5.15,7.95,2.55,6.3,3.6,1.85,4.55,6.55,4.65,3.5,6.3,4.65,6.75,6.1,7.4,4.2,2.9,4.75,5.15,5.55,4.3,4.45,10.2,5.4,9.7,5.3,7.35,5.45,7.95,5.25,6.9,3.95,4.55,4.6,8.6,10.9,5.9,9.3,8.6,4.3,6.75,6.6,6.65,8.25,10.8,12.55,6.55,8.25,10.85,9.15,12.35,7.85,10.85,6.9,9.8,11.9,12.85,10.6,11.15,13.05,11.35,11.85,11.6,12.2,11.55,14,14.65,12.5,11.2,16.1,14,15.35,20.4,21,14.1,17.85,12.2,17.3,18.75,21.1,18.65,20.4,19.35,23.35,12.55,19.2,23.7,16.45,22.35,19.95,16.55,15,18.75,18.3,20.6,21.35,17.35,18.5,18.25,26.1,22,23,20.35,21.4,20.95,21.8,22.75,24.1,22.05,23.25,25.45,23.4,24.5,24.6,22.5,22.75,24.1,23.65,26.25,21.7,24.8,23.4,23.95,26.25,28.5,29.25,22.15,24.75,27.35,26.65,24.25,26.5,22.8,19.95,29.25,21.65,27.6,27.05,27.8,24.8,29.85,25.25,24.6,20.85,26.55,22,27.75,22.95,25.1,15.15,26.5,23.5,23.2,22.95,28,29.15,24.2,23.15,22.75,21,19.85,19.95,21.25,25.35,26.3,20.9,27.95,22.3,23.3,21.65,25.7,20.55,19,23.55,25.55,25.2,17.55,21.8,22.05,20.05,17.65,21.95,19.4,27,24.55,16.75,21.5,19.8,21,19.55,22.65,24.15,22.9,19.2,16.75,19.2,22.25,22.45,17.25,18.3,14.55,18.9,23.1,20.65,17.9,13.75,19.45,20.25,18.9,14.6,15.75,14.35,12.75,15.9,15.7,13.3,18.05,20.6,14.55,18.35,15.85,13.35,15.05,17.25,15.35,15.1,15.55,11.5,12.45,13.55,10.7,14.95,13.5,11.55,14.4,13.4,10.5,9,12.65,10.6,7.85,10.55,8.25,8.1,9.45,11.6,9.6,5.75,9.55,5.25,13.45,6.9,9.65,7.3,9.45,10.45,6.75,9.35,11.25,6.2,6.65,5,9.05,9.45,8.85,6.45,8.4,4.4,11.45,9.75,5.55,3.5,11.2,6.65,7.65,4.1,7.5,9.25,4.9,8.05,6.7,5.9,5,6.2,4.2,4.1,5.65,3.4,5.5,2.7,5.2,5,4.65,6.65,3.85,5.65,8.45,3.45,6.85,7.15,6.55,5.6,3.4,7.45,2.7,2.65,2.4,5.75,3.45,4.25,6.5,2.4,2.2,3.05,2.1,4.95,5.55,3.85,5.35,5.65,3.3,4.95,3.85,6.1,3.65,5.25,5.65,6.5,4.35,4.05,8.7,4.1,4.9,4.15,2.65,7.2,2.5,4.4,5.2,5.6,4.9,6.55,7.7,3.2,7.55,8.75,6.05,7.55,6.3,6.05,3.35,3.3,3.55,5.5,4.7,3.55,6.2,6.6,3.8,7.8,6.1,8.15,8.05,5.15,6.35,6.15,5.85,6.2,5.9,7.2,11.35,9.85,9.05,8.6,10.55,6.3,7.1,6.6,11.95,9.7,10.45,7.25,6.95,12,13.85,9.4,9.2,10.75,9.6,11.15,7.25,13.7,11.25,12.6,10.3,16.65,9.35,13.65,10.55,9.3,9.85,13.9,16.4,10.5,15.3,14.95,15.75,13.05,15.1,17.15,11.4,14.4,15.75,13.9,17.4,15.8,15.25,15.1,18.65,14.55,17.95,15.8,16.4,21.15,22.5,18.6,20.75,24.45,20.45,19.85,25.6,19.7,21.75,18.8,19.55,19.35,21.05,23.75,20.75,22.85,21.85,23.95,18.85,18.15,31.05,26.2,25.55,20.85,20.4,22.25,24.5,24.7,29.05,29.6,24.6,30.4,25.1,20.45,17.1,23.25,25.1,26.9,31.65,29.35,23.95,25.85,25.9,28.05,32.9,25.4,24.75,25,25.75,31.75,29.65,28.25,30.6,24.3,28.65,23.05,21.75,29.05,26.95,22,29.85,28.55,22.7,26.25,25.75,30.15,27.35,25.7,28.55,22.7,28.5,27.65,30.7,26.3,24.5,25.4,31.75,30.15,25.45,30.05,27.25,28.1,28.45,23.1,23.55,28.75,28.45,30.35,26.9,25.05,26.4,25.1,28.95,26.95,25.55,25.1,28.6,28.65,21.65,25.75,22.85,20.8,23.1,29.45,30.65,22.8,26.85,20.45,24.2,22.6,27.4,20.95,23.2,24.75,23.35,24.95,15.8,23.95,22.6,23.15,21.05,23.05,20.6,22.05,23.2,20.55,24.9,21.55,17.7,13.4,21.25,18.85,20.25,15.35,22.85,18.4,16.9,15.85,17.95,16.15,16.25,21.4,20.55,13.35,13.85,16.95,19.8,15.85,15.75,14.65,13.75,16.3,16.1,17.75,17.3,13.9,15.95,12.35,14.15,15.2,10.35,10.05,14.8,13.05,12.05,14.65,13.95,10.25,14.5,11.45,7.9,12.45,9.9,11,13.8,10.9,12.6,15.6,12.55,13.15,9.9,13.15,9.35,7.2,6.2,13.4,8.55,9.6,12.85,7.6,9.15,9.6,9.25,5.95,11.65,8.15,7.75,5.2,5.7,9.65,6.1,5.4,6.9,8,8.5,10.65,7.8,6.25,10.6,8.85,7.7,8.75,7.05,7.5,4.85,4.55,10.05,4.25,6,5.25,6.05,8.6,4.7,9.3,8.45,6.35,9.5,6.85,7.1,6.7,5.05,5.65,4.4,7.75,8.5,2.6,6.45,6.65,6.4,5.2,5.3,8,5.6,6,5.1,5.35,4.95,7.65,4.1,4.7,6.5,5.7,6.35,4.65,5.3,6.95,4.6,5.65,4.45,5.8,7.75,7.7,9,8.9,5.25,5.05,7.9,8.35,5.15,6.6,6.65,5.3,3.5,8,9.65,6.15,6.65,5.7,8.8,4.6,6.2,6.95,5.1,5.2,8.1,8.55,10,10,10.45,12.95,8,9.4,5.3,11.15,9.65,13.25,7.65,11.15,10.75,7.35,8.15,8.2,13.75,9.95,9.25,10.35,11.8,11.85,13.25,10.35,9.9,9.6,9.25,12.65,16.9,15.7,16.75,14.7,17.25,11,14.2,14.55,18.4,18.7,13.4,15.85,19.05,15.35,14.45,16.25,16.7,14.5,15.45,21.45,22.05,17.9,17.35,20.05,16.1,16.4,18,19.1,15.75,25.25,20.05,21.75,23.65,22.25,20.35,17.2,20.8,21.3,16.9,23.4,24.9,20.75,20,24.05,22.3,27,28.55,20.3,19.8,26.95,27.95,19.55,26.1,25.75,23.4,23.45,26.5,24.65,23.1,34.65,25.3,30.85,25.4,32.85,23.95,31.2,26.05,26,28.1,29,26.8,27,24.9,33.05,30.05,28.25,29.95,28.2,22.95,31.45,31.45,32.2,31.7,30.35,33.05,28.8,29.65,32.85,27.5,29.8,32.6,24.15,28.5,27.4,29,28.65,30.35,25.8,28.25,27.15,33.45,27.45,27.6,28.95,31,21.7,35.35,31.35,28.65,27.3,29.75,34.4,22.7,28.3,27.2,24.35,32.05,29,29.95,27.2,29.15,27.95,28.1,26.8,29.25,21.9,25.85,30.65,24.1,23.25,30.15,26.6,26.1,27,26.6,34.5,26.85,24.85,26.2,28.35,23.55,30.2,24.5,33,24.35,20.6,26.9,22.2,29.65,26.95,28.55,25.35,27.9,28.9,23.6,22.15,24.65,22.15,27.7,23.1,22.65
16.9,17.2,20.55,18.95,13.7,15.55,17.5,18.35,20.2,17.7,18.6,19.75,18.35,21.4,17.3,19.7,21,20.1,16.4,20.25,23.2,19.4,22.3,17.9,17.35,17.35,19.3,13.6,13.9,13.85,18.95,18.3,19.25,21.9,17.9,19.95,18.7,16.75,20.45,15.05,13.95,15.8,16.55,15.75,20.7,20.7,21.85,18.4,15.8,16.1,18.5,18.75,13.8,14.85,18.05,11.5,17.6,11.4,17.95,17.5,15.85,10.15,18.15,10.3,18,10.95,9.6,11.45,11.65,12.55,9.1,10.5,7.6,10.05,8.7,8.8,8.65,11.5,8,9.6,10.35,6.2,10.95,8.15,12.35,13.8,8.85,9.4,9,13.65,13.45,13.1,14.3,12.85,10.35,14.55,19.7,14.1,14.4,15.5,14.3,19.8,16.2,18.9,15.5,16.4,19.2,15.8,12.8,14.25,15.55,13,12.55,15.05,14.75,14.25,13.05,17.9,16.7,20.1,18.75,18.25,21.35,23.75,23.85,23.85,29.65,30.25,35.45,44.35,47.5,52.65,58.3,60.4,67.4,78,76.4,89.95,91.8,94.6,101.7,107.9,115.8,129.5,123.8,134.95,142,151.75,150.9,154.15,167.35,170.55,178.25,186.6,193.4,203.7,210.65,217.55,228.25,234.55,249.9,258.75,268.7,280.85,286.1,299.55,309.45,317.55,324.3,341.25,346.75,364.65,360.85,380.7,385.1,397.15,407.95,416.35,425.95,439.55,445.85,457.35,464.85,474.05,476.25,490,489.35,506.55,512.25,524.25,519.2,538.3,546.8,544.8,544.45,563.45,565.65,564.3,568.75,565.3,578.15,575.4,583.15,588.2,585.5,587.35,591.85,599.15,596.2,605.9,605.25,604.25,608.35,602.6,607.2,609.95,612.9,608.05,611.3,606.55,608.3,610.1,612.25,610,611.15,609.1,610.3,602.5,607.95,598.4,605.15,599.8,595.05,594.3,600.95,590.85,591.6,589.3,588.9,586.4,580.45,579.55,581,582,570.15,559.45,577.1,559.85,565,561.55,558.3,560.85,544.7,546.45,537.25,537.85,532.25,532.7,523.45,523.55,520.95,511.3,510.1,501.25,506.75,495.8,500.35,500.3,489.15,487.05,490.65,479.6,478.65,477.45,462.3,458.2,459.05,452.65,449.95,446.7,437,429.9,425.75,416.85,415.9,403.05,394.3,383.55,380.1,366.85,366.45,352.4,347,339.85,331.75,319.7,320.35,309.4,297.35,290.75,288.65,281.35,265.15,257,251.4,231.85,226.15,218.3,207.95,206.7,202.25,179.2,178.75,174.95,159.8,165.05,155.35,148.15,142.95,137.25,128.55,126.65,123.6,120,118.7,112.7,105.45,110.1,103.75,107.85,99.55,99.9,99.05,100.25,94.45,92.25,88.55,91.1,90.45,87.5,86.1,88.2,86.15,83.65,79.5,76.8,78.5,73.25,77.45,75.1,76.85,70.45,72.5,70.95,68.2,69.85,70,69.05,66.5,67.2,70.05,71.65,63.5,66.5,69.95,72,70.1,73.9,77.05,74.95,81.55,79.7,80.95,82.3,81.3,84.6,87,89.3,93.8,90.3,91.1,88.7,97,97.5,98.55,101.35,102.4,109.6,109.95,106.35,112.15,105.1,113.6,115.7,113.1,117.6,121.25,121.9,119.6,133.55,126.1,129.95,132.95,131.5,136.75,139.7,139,139.75,129.05,136.7,144.25,134.45,137.55,131,138.55,140.3,133.45,134.3,135.9,134.65,124.4,129.4,120.55,131.7,119.15,117.6,117.7,113.2,110.5,106.55,97.15,100.3,96,93.1,93.15,89.95,88.45,81.3,84.15,77.2,75.3,69.3,70.3,65.45,63.2,63.05,61.55,53.9,52.65,49.9,49.7,49.55,49.4,47.45,43.5,48,44.9,42.45,37.85,36.7,36.75,30.55,29,30.35,30.2,28.45,28.5,26.85,23.25,20.3,22,24.15,20.35,17.9,18.8,16.05,17.05,17.15,12.4,15.45,14.85,14.95,12.5,9.4,12.95,9.8,10,7.95,10.15,7.5,10.55,8.1,7.6,8.35,7.8,10.5,8.65,7.55,6.8,5.75,10.1,9.15,8.25,5.85,7.6,7.8,8.25,8.35,9.65,9.2,9.4,10.35,7.35,10.25,9.75,7.7,10.85,11.25,10.7,9.95,8.3,12.35,10.45,10.9,10.35,12,14.75,11.9,15.1,15,14.35,15.9,19.45,21.8,15,21.4,22.55,22.85,21.55,24.6,27.95,29.15,27.7,29.2,32.9,30.8,33.2,32.65,36.65,37.8,41.5,39.4,46.9,46.9,44.25,50.35,53.2,51.05,54.8,55.3,55.95,64.15,62.85,64.4,67.05,72.35,79.35,77.9,83.8,82.5,93.05,102,101.65,108.4,113.9,122.6,124.75,127.3,135.05,138.75,148.8,150.55,154.2,163.75,166.95,170.5,184,183.6,196.05,197.4,193.75,201.75,210.65,211.7,215.6,218.6,220.2,228.8,236.8,232.05,238.15,237.75,249.45,246.15,244.25,248.7,255.65,259.3,260.7,265.65,268.2,263.2,263.55,266.65,271.65,276.05,267.7,280.8,281.35,273.75,279.5,284.6,279.5,282.25,277.6,274.75,277.6,279.55,280.05,289.3,280.6,283.95,278.8,280.65,276.95,273.85,273,279.4,277.55,269.45,274.6,269.25,267.9,263.6,265.45,271.15,264,261.65,261.3,264.95,258.15,263.9,253.6,260.5,261.85,259.7,256.65,255.5,259.35,249.95,250.25,254.3,245.8,244.25,253.1,251,248.45,256.7,251.9,246.85,250.7,248.15,255.15,247.75,255.8,256.15,250.6,246.4,251.6,251.75,257.05,260.7,252.35,260.55,256.85,255.8,271.3,269.5,266.8,267.2,264.15,265.5,273.05,273.75,266.8,274.65,276.65,283.55,281.35,283.3,278.95,290,288.85,289.75,285.65,294.85,294.65,284.2,289.15,291.5,289.6,296.15,295.55,286.9,286.8,291.3,288.85,286.45,284.9,277.8,280.1,274.05,263,261.1,266.7,254.35,250.65,249.65,247.8,241.5,227.75,229.75,226.95,215.8,215.1,208.2,201.75,206.4,193.25,180,187.95,167.4,162.65,156.85,153.15,142.65,143,132.9,130.35,122.25,113.35,114.9,115.4,108.6,108.2,103.75,95.15,92.85,94.85,89.65,87,91.35,81,88.85,79.75,85.75,78.8,80.7,82.7,77.4,80.1,78.8,86.95,77.6,80.9,88.45,83.45,77.45,77.4,80.25,85.05,79.25,86.3,79.15,79.85,81.45,84.35,82.4,81.65,84.55,79.3,83.8,81.5,84.3,79.9,86.65,86.45,84.2,84.65,81.05,81.8,87.55,81.1,83.65,81.65,85,82.7,79.35,77.05,73.75,74.7,74.15,72,68.05,71.2,67.25,62.25,65.9,60.35,58.7,57.95,51.5,53.35,50.15,49.9,44.8,41.25,41.05,34.25,32.75,27.85,25.35,22.6,25.8,20.1,19.7,14.15,12.25,13.25,8.95,8.95,8.2,4.8,3.7,1.8,1.1,0.65,1.9,0.8,0.55,0.75,0.1,1.25,0.4,1.1,0.35,0.05,1.3,0.75,0.55,0.85,0.95,0,0,0.05,0.35,0.85,0.1,2.25,0.95,3,0.55,0.05,1.65,1.75,0.15,2.05,0.75,0,1.65,0.75,0.5,2.15,1.8,1.25,3.7,1.15,1.6,2.55,1.25,0,1.75,1.4,0,1.5,0,1.25,2.25,2.5,1.5,1.3,1.05,0.6,0,0.25,0.55,0.95,0.25,0,0.4,0.05,0.6,0,0.6,0.2,0.15,0.7,0.75,0.4,0,0,0.85,0,0.05,0.7,0.7,1.2,0.4,0,0.2,0,0,0.35,1.25,1.4,0.35,0,0.1,0.6,0,0,0.4,0.45,0,0.1,0,0,1.2,0.2,0,1.4,1.2,0,0.75,0.75,0.45,0,1.8,0,0,0,0,0,0,0,0,0.05,0.7,0.9,0.05,0.95,0,1.45,0,0,0.6,0,0,1.95,2.25,0.6,0.15,1.05,0,2.75,2.6,0.25,0.35,1.55,3.35,2.5,1.9,2.4,3.25,2.2,1.25,2,4.3,3.6,4.3,2.65,5.05,4.1,3.4,3.7,4.15,4.25,4.85,1.8,7.55,4.65,4.95,5.25,3.2,5,2.85,4.7,5.7,5.2,4.05,4.95,4.35,6.75,6.2,4.05,2.85,7.25,7,6.7,8.55,5.1,4.6,4.35,5,6.6,8.35,4.95,4.65,9.3,6.95,6.4,6.5,7.05,7.9,6.35,7.95,7.6,6.6,5.95,7.75,8.95,9,5.6,7.15,9.3,7.95,6.95,8.1,7.8,9,7.7,7.2,8.65,5.9,11.3,9.95,10.2,11.15,10.45,9.35,8.1,10.45,10.35,11.85,9.5,12.05,9.25,10.7,12.2,13.55,10.15,11.9,13.15,12,13,11,13.1,11.5,12.15,13.25,15.25,14.5,16.65,14.35,15.2,14.6,12.95,16.1,16.15,15.15,14.1,15.45,16.9,16.25,15.85,15.6,16.9,14.35,17.25,17.4,16.7,14.7,16.7,19,20.85,14.6,17.2,16.95,18.05,17.8,17.8,18.05,18.2,18.35,17.35,20.1,18.55,19.55,20.8,18,16.55,21.9,21.2,18.2,17.95,19,15.05,19.3,18.1,17.25,20.15,17.55,19.1,18.7,17.55,18.65,19.15,19.9,19,19.05,15.55,18.45,17.2,17.75,14.9,17.55,20,17.5,17.55,17.4,20.85,17.9,13.75,19.85,16.1,19.2,16.85,16.25,16.45,16.3,15.1,16,15.75,15.25,12.75,13.5,15.45,12.3,14.9,13.75,15.9,13.75,15.4,15.45,10.65,15.25,10.05,7.75,10.55,11.85,12.6,12,11.5,10.15,11.35,9.7,9.15,9.2,7,11.8,9.25,8.8,8.2,7.6,6.25,5.9,8.8,8.6,6,8.7,4.75,5.05,4.6,3.65,7.35,4.8,5.3,5.1,3.75,5.2,1.6,5.2,1.15,4.7,4.15,3.5,7.05,0.05,5.45,3.75,2.8,1.1,5.95,3.95,6.15,5.3,4.65,6.35,6.95,5.9,4.95,6.85,7.85,8.15,6.4,8.35,11.25,10.65,10.85,8.6,8.1,7.95,10.65,9.45,14.05,8.45,11.55,9.65,9.85,7.75,9.95,12.2,14.35,10.9,11.3,11.4,9.85,10.2,13.05,11.6,10.7,9.55,11.75,10.4,11.8,11.2,13.6,8.4,7.6,7.95,9.65,9.05,4.25,7.75,4.1,4.55,5.65,6.45,5.6,5.15,5.85,3.6,5.3,4.65,2.6,4.55,5.85,3.9,3.85,3.65,2.7,3.5,4.55,1.95,3.4,5.75,3.7,3.4,5.45,4.5,3.5,3.15,1.95,4.95,3.5,4.4,3.6,5.25,4.1,6,4,2.3,4.75,2.45,1.45,2.75,3.95,3.35,5.7,3.65,3.8,4.5,4.5,2.5,2.6,6.1,4.4,3.35,4.55,4.75,6.35,4.95,4.15,2.9,5.9,2.05,6.05,5.5,4.5,5.25,6.15,5.3,7.9,6.65,7.25,6.1,5,4.6,6.5,6.9,8.55,6.6,7.3,6.5,9.3,5.65,6.95,7.95,7.5,8.9,7.6,6.6,5,10.25,8.4,7.65,11.55,8.4,8.1,9.2,7.15,9.3,11.9,10.45,8.95,10.4,9.45,8.65,7.7,9.55,9.8,8.55,10.2,10.65,10.15,8.35,10.45,8.25,9.1,10,12.3,10,10.45,10.9,7.6,10.2,8.6,12.35,8.85,10.5,14.45,10.15,9.9,9.2,11.1,9.2,11.85,10.95,8.55,6.2,10.2,8.95,10.05,9.25,9,7.25,6.8,11.6,9.5,8.1,6.25,7.9,7.7,9.7,9.3,8.85,8.55,7.85,9.75,9.9,7.1,8.8,6,8.75,8,7.25,8.9,7.25,10.05,8.35,6.85,7.15,6.25,5.45,7.6,6.25,5.75,6.5,7.6,8.45,8.7,7.95,6.9,8.05,6.15,6.75,5.4,4.35,6.3,6.4,6.25,6.8,7.3,5.85,6.9,5.3,4.8,5.3,5.3,5.15,6.95,6.15,3.5,5.85,4.2,5.75,5.45,6.35,3.05,3.45,5.55,3.95,5.3,2.25,5.4,5.65,5.95,5.45,4.45,4,4.55,3.8,3.8,5.3,5.45,3.65,6.1,3.95,3.85,4.5,3.05,3,3.85,3.1,4.9,4.8,5.2,5.05,5.45,5.05,3.2,3.25,4.5,4.9,3.5,4.75,5.45,4.4,4.35,5.8,3.3,5.8,2,5.65,3.8,5.3,5.5,5.15,3.55,4.9,3.45,3.4,5.35,5.8,2.1,4.6,5.55,3.75,5.9,5.8,4.1,4.9,5.3,7.05,4.55,4.75,5.8,6,5.05,3.9,3.4,4.8,5.5,3.55,3.25,6.4,6.55,4,4.5,4.65,6.2,4.75,4.8,3.45,5.85,4.85,6.8,4.9,6,5.6,4.65,7.8,6.35,4.1,2.8,5.3,5.75,5.1,7.45,5.5,7,3.95,4.8,6.9,4.9,5.65,4.25,6,5.5,5.2,5,4,8.55,5.15,6.4,6.45,6.45,5.55,4.3,4.5,6.3,5.4,6.85,4.9,7.9,6.75,5.45,4.35,3.4,5.1,5.55,3.7,6.2,5.6,5.4,6.5,2.9,6.5,5.3,3.7,5,4.7,5.1,4.05,4.3,7.4,4.9,7.4,5.85,3.6,6.8,5.35,5.5,4,5.15,3.9,5.8,5.05,6.55,3.35,5.2,4.15,5.4,4.9,4.7,4.6,5.05,5.95,5.85,6.75,4.55,5.65,6.55,4.6,5.4,5.3,6.1,4.85,5.05,6.55,5.65,4.95,6.05,4.5,4.1,4.15,5.25,5.1,5.35,7.25,5.65,5.85,4.5,5.45,5.9,7.25,6.15,7.55,7.5,6.9,7.4,5.9,7.45,7.15,6.85,7.85,8.5,4.85,7.45,6.85,5.85,9.35,9,7,6.15,9.5,8.15,6.7,8.05,7.25,10.3,10.6,6.6,10.3,5.65,8.5,9.25,9.55,7.9,12.05,7.2,8.15,5.75,9.9,8,8.1,11.5,9.45,8.9,11.15,9.35,10.2,7.55,8.7,10.1,11.95,8.85,10.4,8.55,14,12.15,11.1,11.65,8.1,10.35,9.6,8.85,9.75,13.3,9.25,13.55,9.55,8.7,9.45,7.95,8.05,11.7,11.1,9,7.1,12.1,8.9,9.8,12,10.9,10.15,9.4,10.15,7.95,8.45,9.3,8.9,6.1,8.85,8.7,7.2,12.75,7.4,8.9,10.8,9.05,9.95,9.9,5.9,10.9,9.35,8.65,5.75,5.9,7.65,7.5,8,8.05,7.4,7.05,9.05,5.75,8.05,4.4,11.2,5,5,7.05,8.2,7.35,2.8,4.85,8.05,6.1,6.65,5.15,6.05,4.25,7.4,5.65,4.65,4.1,5.15,3.35,3.45,3.6,4.4,3,4.3,3.65,3.25,3.95,2.65,2.95,3.5,5.15,3.4,5,3.95,2.5,4.75,2.25,2.5,3.2,2.1,2.85,1.9,2.55,3.7,3.1,2.9,2.45,4.85,3.7,0.75,3.95,2.1,3.1,4.1,3.5,3.9,2.7,3.7,0.25,1.1,2.45,2.95,3.05,2.65,4.55,3.2,2.3,2.7,2.45,2.9,3.3,0.7,2.1,2.5,2.75,5.7,2.15,1.7,3.35,0.8,3.9,2.5,3.55,4.3,3.25,3.9,4.5,2.2,1.25,2.25,2.3,3.1,3.8,2.85,1.25,3.8,3.25,2.9,4.7,2.8,3.9,2.1,2.1,3.65,2.4,1.65,4.1,3.2,4.55,2.35,2.2,1.15,4.95,3.8,3.7,2.75,4.25,3.15,2.35,2.3,4.4,2.35,3.55,1.8,7.15,3.9,1.6,3.5,2.8,2.25,2.9,6.5,3.9,2.35,4.45,1.3,3,1.55,2.1,2.5,2.8,5.1,3.15,1.95,4.85,4.2,2.9,1.8,4.65,3.05,4.6,2.7,4,4.75,1.8,2.9,3.95,3.35,1.95,1.9,1.25,1.25,3.45,2.45,2.95,1.85,4.15,5.1,2.45,2.1,1.9,2.45,1.95,2.35,3.95,0.7,3.2,1.2,2.65,2.55,3,0.8,2.45,5.05,1.75,2.8,1.55,1.9,3.2,4.05,1.95,2.85,4.1,5.15,3.8,0.8,3.2,1.05,0.4,3.5,4.2,3.85,3.1,2.1,2.55,3.7,3.05,5.15,4,2.85,4.8,1.85,5.6,3.8,2.85,5.95,3.75,4.4,3.1,3,3.05,4.05,5.25,2.6,3.2,4.6,5.45,5.05,4.6,4.55,3.4,3.2,2.55,2.35,6.15,3.55,7.5,5.1,5.25,5.65,6.05,5.4,4.6,6.55,6.85,5.3,3.85,6.45,3.9,4.75,5.25,4.05,5.05,4.2,5.8,4.7,7.3,7.05,6.1,5.1,6.95,4.85,5.15,5.9,4.15,6.1,5.95,7.75,5.6,7.15,8.3,6.4,9.75,5.35,8.6,5.15,7.2,9.7,5.6,8.8,6.2,6.1,6,8.3,5.55,7.25,5.55,8.15,6.6,8.15,5.25,6,8.5,8.6,7.65,6.75,9.65,8.4,7.7,6.85,7.7,7.85,6.95,6.05,8.45,4.2,9.35,5.95,8,6.3,6.4,8.6,7.4,6.85,5.9,6.55,8.7,4.65,6,9.05,9.95,6.9,5.25,6.4,8.4,7.3,7.5,7.55,9.15,7.3,5.9,8.2,9.75,5.55,7.25,8.8,6.2,5.45,4.15,6,6.85,5.05,7.25,6.95,6.6,7.15,7.2,7.7,5.3,5.35,7.05,6.45,4.45,6.7,6.25,4.8,5.2,5.3,3.55,6.25,5.35,6.95,5,5.85,6,6.55,4.55,4.9,4.8,4.25,4.3,6.3,3.85,5.95,4.75,4.4,6.65,5.2,3.75,3.15,4.1,6,6.85,6.85,5.1,4.1,3.3,4.6,5.05,4.95,4.95,3.5,3.3,4.1,6.1,5.55,3.15,3.85,5,5.75,4.3,4.5,5.1,3.4,3.8,3.1,2.9,3,2.25,2.55,3.65,4.3,4.65,1.75,3,4.2,3.1,1.4,1.55,0.3,1.8,3.75,3.25,2.95,3.5,1.2,2,2.3,3.5,2.7,1.95,0.85,2.9,3.3,1.9,2.75,2.95,2.4,2.15,3.75,0.6,1.2,1.5,0.95,2.1,0.35,1.2,1.25,1.05,0.2,0,2.15,1.9,0.7,1.6,1.1,1.5,0,0.3,2.65,1.7,0.55,0,0.8,1.55,0.35,0.1,1.45,1.4,0,0,2.1,0,0.1,0.35,1.25,1.55,0.25,1.4,1.2,1.1,0.4,2.3,0,0.05,0.2,0,0,0.55,2,1.75,0,0.9,0.2,0.2,0.4,0,0.2,0,0.05,2,0.25,0,0.15,0.45,0,0.35,0.75,1,1.1,0.7,2.05,1.65,0.7,0.4,2.45,1.15,0,0.7,0.65,2.25,1.05,1.25,1.25,0.75,0.35,0,0.2,1.35,1.75,0.7,0.7,2.45,0.6,3.4,0.95,0,3.35,1.35,1.2,2.5,0.5,1.55,0.85,2.1,2.25,3.85,1.45,1.15,2,1.1,0.95,2.4,1.5,1.4,3.3,4.4,2.05,1.7,2.4,2.5,1.4,2.55,2.05,0.7,3.45,3.25,2.65,5,2.15,2.9,4.5,1.25,2.2,1.5,1.1,4.4,2.9,3.9,2.55,1.15,6.55,3.15,3.95,4.4,3.4,2.85,6.1,4.45,4.65,4.9,3.35,2.9,1.2,3.95,4.95,4.5,5.6,6.15,4.25,1.55,6.85,3.5,4.6,4.2,3.3,3.25,3.4,4.25,6.15,6.05,3.9,3.8,5.6,3.8,6.6,3.3,4.8,4.7,5.55,4.6,6.95,8.1,5.75,5.05,6.35,6.7,4.2,6.9,5.5,4.7,4.8,7.45,6.1,4.45,5.7,5,6.7,7.2,7.75,5.8,6.85,4.7,5.8,7.75,6.15,6.35,6.4,6.4,7.25,7.55,5.4,6.2,5.15,6.7,4.3,5.6,6.65,4.6,8,7.35,7.4,5.1,5.2,6.75,8.65,5.6,5.15,6.55,5.3,7.2,4.8,6.3,6.1,6,5.1,5.95,5.9,5.85,7.55,7.3,4.65,5.25,4.75,6.35,4.85,3.2,4.95,6,7.6,4.35,4.1,4.6,6.05,5.4,6.2,5.2,5.45,6.2,4.55,5.8,6.65,5.2,4.65,5.25,5.45,4.4,5.75,6.05,5.3,7.4,5.15,6.55,5.55,4.25,4.6,3.75,4.55,5.8,1.6,1.75,6.3,5.5,5.55,2.8,5,3.45,4.55,5.3,6.2,4.9,6.05,6.15,4.25,4.3,3.6,4.15,4.05,3.85,2.2,3.8,2.4,2,3.85,2.3,3.9,2.75,3.4,5.35,2.5,1.5,3.4,2.9,1.2,1.8,4.85,2,1.2,3.65,0.65,3.95,2.1,3.05,2.05,2.25,1.5,0,1.65,1.05,4.8,2.8,1.8,1.35,2.9,3.8,0.85,3.1,2.1,1.25,2.1,2.2,1.9,1.4,0.15,2.3,2.35,0.5,0.75,0.85,3.35,3.15,0,0.85,1.65,0.35,0.6,0.4,0.95,4.85,1.4,1.55,0.9,2,2.2,0.6,1.5,0.25,0.15,2.4,2.45,0.05,0.05,1,0,0.8,0,0.6,1.25,0.4,1.3,0.95,0,0.15,2,0.3,0.05,2,0.8,0,0.35,0.5,0.55,2.3,0.15,3,0.95,1.1,0.6,0.55,0.4,0.7,0,0,0.4,0.9,0.7,1.3,0.4,1.5,0.95,0.85,1.65,1.25,2,0.15,0.45,0.75,0,0.35,0,1.85,1.3,0.5,0.45,0,1.4,0.05,0,3.05,1.65,0.3,0.7,0.15,1.65,0.55,1.85,0.15,1.45,0.5,1.65,0.85,1.25,2.15,1.8,2.2,0.85,0.8,0,0.95,1.7,1.8,1.05,1.05,0.35,0,0.4,1.3,1.2,1.6,1.2,3.75,1.55,3.35,3.4,1.35,2.9,2.85,4.9,1.95,0.25,3.6,1.05,2.45,1.95,1.15,3.5,2.85,0.4,1.75,2.5,3.75,2.6,4.15,1.65,3.9,5.1,2.2,2.9,4.75,2.75,0.85,3.05,1.6,4,6.8,4.15,3.1,2.85,3.25,3.5,4.9,3.8,3.5,3.8,4.85,0.95,3.5,5.4,4.15,5.3,5.3,4.45,2.7,3,3.6,3.45,4.7,4.25,5.25,2.35,5.6,5.4,4.3,6.2,6,4.35,5.85,5.1,5,4,3.1,5.7,2.5,5.65,3.8,3.7,3.9,8.45,6,4.95,4.15,7.9,7.5,6.8,6.8,3.2,5.5,4.4,3.45,5.75,5.8,7.15,5.25,6.2,6.9,4.9,3.9,4.25,5.6,5.95,4.75,4.45,3.9,4.9,5.5,6.95,5.55,6.5,6.55,6.6,5.85,7,4.9,4.55,6.05,4.1,2.5,4.15,5.9,4.5,2.85,4.5,4.9,4.3,5.35,5.4,5.9,4.5,2.95,4.8,3.15,4.95,4.75,6,6.6,4.6,6.8,5.65,4.45,4.6,4.1,3.75,2.6,4.85,5.65,6.25,4.9,5.5,3.05,3.05,5.3,2.7,5.8,6.55,4.85,7.75,2.1,3.75,5.85,5.95,2.85,4.85,4.3,2.8,3.05,4.05,3.7,4.65,4,3.55,3.95,3.8,2.75,3.25,3.25,2.5,3.4,2.9,4.05,3.4,5,3.3,2.3,4.15,1.65,3.8,3,4.45,3.6,2.15,4.15,3.4,1.6,4.45,3.8,2.55,3.15,2.9,2.7,2.35,3.5,1.55,2,2.9,1.3,3.45,1.75,1.95,1.6,2.6,1.95,3.55,2.15,1.8,1.05,2.6,1.35,4,0.95,2.45,3.35,3.35,2.6,1.55,3.4,3.15,1.9,1.4,2.2,1.05,1.1,1.8,2.1,0,0.8,0.95,0.95,1.6,0.2,2.25,0.75,0.8,2.75,2.15,0.6,0.75,0.15,0,1.25,0.45,1.2,0.95,0.9,0.4,0.2,1.55,0,0.2,0.6,0,0.7,0,1.05,0,0,0.1,1.2,0,0,0.4,0.3,0,0.65,0.5,0,1.8,0.15,0.3,0,0.75,0.05,0,2.65,0.45,0.9,0,0.55,0,0.8,0.55,0,0.3,1.25,0.8,0,0.1,0.2,0,0,0,0.5,0.95,0.05,0.3,0.45,2.1,1.35,0.75,0.15,0.2,1.25,0.35,1.65,0.2,1.1,0.85,0.8,0.6,1.8,0.6,0.05,1.6,0.4,0.6,1.05,0,1,0,0.6,3.7,1.8,1.55,2.8,0,1.6,2.35,1.35,1.5,1.55,1.3,1.6,1.2,3.2,2.9,3,2.8,0.95,3.4,3.05,1.75,1.85,0.6,1.15,3.1,1.8,0,0.45,2.7,1.95,3.05,2.5,2.65,3.45,2.05,2.1,2.95,2.7,3.35,4.05,1.9,3.65,3.65,3.8,2.75,3.85,2.7,4.8,6.6,2.9,4,2.8,3.55,5.55,3,2.85,5.95,8.05,3.1,5.1,3.55,1.05,4.9,6.3,3.2,2.5,4.35,3.85,5.95,5.85,5.4,3.7,2.75,4.4,4.25,5.5,5.55,5.15,5.35,5,4.6,3.7,4.2,4.65,5,3.65,6.4,4.05,7.3,3.8,6.45,6.1,3.85,7.45,7.25,2.8,2.7,4.8,3.6,8.5,5.6,5.6,6.75,2.6,4.95,5.85,9.55,3.55,5,4.85,5.7,5.3,4.2,6.5,7.05,6,5.3,6.95,7.85,3.9,8.4,5.45,7.3,3.8,4.45,7.1,5.65,7.3,2.7,5,6.4,6.25,6.5,5.5,5.5,5.15,3.2,5.4,4.5,6.45,4.8,4.4,5.55,3.75,6,4.65,6.4,2.75,5.1,6.1,3.65,4.3,5.95,4.4,7.55,3.65,6.3,3.55,5.5,5.8,4.75,4.5,7.75,6.65,4.3,4.3,1.3,5.95,3.3,5.45,6.85,2,2.4,5.85,5.9,3.2,4.45,4.25,5.15,4.05,4.75,2.05,3.45,3.05,3.75,2.5,4.1,7.2,3.95,2.5,1.65,5.8,4.6,2.65,3.75,4.55,4.15,2.75,4.65,2.25,2.5,3.9,0.35,4.2,4.45,1.4,3.95,1.85,1.75,0.95,2.95,1.8,2.95,2.65,2.2,1.4,2.1,1,0.4,0.15,4.05,1.35,2.95,2.05,1.85,0.35,1.35,0.4,2.85,0.7,2.2,1.3,3.25,0.05,0.35,3.05,2.1,1.9,2.1,1.05,0.7,0.7,2.25,1.05,0.35,1.55,1.85,2.1,1.65,0.35,0.85,1.9,0.6,1.75,1.2,0.25,1.4,0.05,1.6,1.15,0.95,1.4,1.25,0,0.05,1,0.55,0,0.1,0,0,0.45,0.2,0,0.85,0.15,0,0.75,0,0.4,1.45,0,0.05,0,1,0.6,0,0.7,0,1.6,0.5,1.7,0.05,0.4,0.3,0.4,0,0,0.4,0.65,0.8,0,0,0,0.1,0,0.85,0.5,0,0.6,0,0,0,0.6,0.05,0.35,0,0.05,0.3,0,0.35,1.8,1.05,0,0.2,0.5,0.9,0.15,0.4,0.35,0.4,0,0.15,0,0.85,0,0,1.9,0,0.05,0.7,0,1.2,0.2,0,0.05,0,0.1,1.15,1.15,0.35,1.75,0,0.55,0,0.65,0.5,1.3,0.55,1.5,1.1,2.1,1.65,0.2,1.9,1.6,0.15,1.15,0.1,1.05,2.2,2.35,1.4,1.25,1.2,1.45,1.25,1.05,1.9,1.6,2.2,1.9,1.95,2.15,5,2.8,1.8,1.25,1.05,3.75,2.1,2.3,1.55,2.1,4.3,4,1.35,3.25,3.05,1.2,5.7,1.9,3.75,3.75,5.1,4.45,2.65,1.3,2.45,4.05,4.1,4.25,3.75,4.1,4.6,3.55,3.1,3.95,1.15,5.9,3.9,4.5,3.9,3.95,4.6,7.2,4.75,3.9,7.8,3.75,8.4,5.25,7.05,4.15,6.35,6.05,7.6,4.55,5.5,6.9,5.45,4.45,4,2.4,7.2,5.05,3.45,9.1,4.6,8,6.95,5.95,3.5,4.5,7.25,2.85,9.6,7.15,6.65,6.9,6.65,4.15,5.95,6.5,5.7,8.6,5.9,7.55,3,3.1,6.15,5.4,7.9,4.75,4.25,3.5,4.2,8.1,6.35,5.85,4.8,8.2,6.65,6.15,7.55,6.5,7.65,3.35,4.8,8.1,5.5,4.7,6.65,5.75,6.15,4.75,4.3,4.35,6.3,7.65,8.4,5.15,4.25,4.8,3.9,7,5.2,4.45,3.7,6.25,5.85,4.9,6,2.8,6.55,4.6,4.8,7.1,6,2.5,5.25,4.75,7.15,6.35,4.5,2.3,4.55,2,2.5,4.75,7.1,3.15,4.15,6.35,5.9,3.05,3.9,5.05,3.35,6.05,4.35,3.6,4.35,2.2,4.1,1.8,5.3,2.4,3.45,2.75,2.4,2.9,2.4,4.6,4.6,2.6,4.2,5.5,1.25,1.95,3.55,2.85,2.15,3.9,2.35,1.2,0.4,1.9,2.6,1.1,2.3,2.35,2.25,2.05,1.45,2.35,4.2,1.3,1.05,2.35,0.9,3.7,1.45,0.15,2.5,0.25,2.9,0.25,2.2,1.45,1.3,1.6,0.85,0.45,1.4,0,0.7,0.85,2.35,1.6,2.3,1.4,0.5,0.65,2.4,0.4,0.35,0.9,0,1.3,1.4,0,0.25,0.2,0.55,0.8,0,0.3,0.85,0,0.05,0,0.05,0,1.2,0.2,1.25,0,0,0.2,0,0,1.1,0.3,0.2,0.05,1.55,0,0.95,1.2,0.25,0,0.2,0,0.55,3.85,0.2,0.25,0,0,0,0,0.05,0.7,0.5,0.7,0.15,0.9,0.9,0,0,0.1,0.3,0,0.2,1.8,0,0.85,0,2.75,1,0.5,0.3,1.15,0.4,0,0.05,0,1.5,0,0,0.05,0.35,0.5,0.85,0,0.45,0.65,1.35,0.45,0.1,0.35,0.35,0.7,0.85,0.25,1.65,1.4,0.7,0,0.45,0,1.25,0.35,0,0.2,0.15,1.75,1.35,0.8,1.4,0.7,0.05,1.65,0.25,2.9,2.8,1.1,1.15,0.9,0.75,1.1,0.75,1.3,0.4,2.05,0.35,0.3,2.9,2.05,0.15,1.55,3.15,0.05,2.5,1.1,2.2,0.35,1.15,0.85,2,2.15,4,1.25,3.65,4.45,3.15,3.45,5.75,4.15,1.65,2.7,4.55,2.85,4.65,2.65,2.3,4.05,2.55,0.45,1.65,4.2,3.4,4,4.45,2.85,5.15,3.4,3.1,5.1,10.15,4.35,6.1,7.55,7.6,5.15,2.6,6.2,5.75,7.35,7.75,6.6,6.55,3.95,4.05,6.9,5.6,8,5.05,6.85,6.95,2.65,5.2,8.95,3.05,5.85,4.1,7.8,7.5,7.15,7.35,4.5,7.1,8.3,7,7.35,10.1,8.95,7.25,5.95,5.6,9.2,7.7,5.35,4.3,6.15,7.6,7.8,5.75,7.05,6.5,9.25,6.15,5.8,6.1,6,7.65,6.05,4.8,11.85,7.2,7.65,7.7,7.95,7.85,7.9,9.15,8,7.1,5.7,5,6.6,5.8,5.85,5.9,7.25,4.45,9.85,6.5,6.85,11.4,9.8,7.55,4.4,4.4,6.1,9.4,6.75,8.85,4.6,3.4,5.7,4.75,5.45,7.3,7.65,6.75,2.55,7.25,4.6,7.55,6.45,4.85,9.65,1.75,7,3.4,2.7,5.8,5.6,8.7,6.05,7.55,4.65,4.55,5.7,2.05,6.4,5.1,6.2,5.1,5.2,4,4.65,4.4,4.05,4.45,4.95,2.7,2.4,5.15,5,0.6,3.3,4.75,4.35,3.15,2.15,4.1,4.8,3.15,2.3,5.95,3.45,2.1,3.3,1.45,1.55,5.55,3.9,2.35,2.95,5.3,3.25,1.55,2.8,0.75,2.35,2.5,2.6,0.4,1.15,3.1,2.95,2.15,1.85,0.75,1.25,1.35,0.5,1.5,0,0.15,2.9,0.35,0.45,0.75,1.5,1.9,3.45,0,0.2,2.55,0.95,0.35,1.4,2.8,0.35,0.4,1.15,0.75,0.3,0,1.85,1,0.95,2.95,0.2,1.75,1.05,0.7,2.15,2.35,0.2,0.55,0.65,1.9,1.1,2,1.4,0.95,0,1.3,0.25,0,1.5,0,0.4,0.35,1.6,0.7,0.55,0.1,0,0.65,0.15,0.55,1.1,0.15,0,0.35,0.7,0.2,0.5,0.55,0.55,0.25,0.7,0,1.8,0,1.25,0.7,0.2,0.2,0.85,1,1.1,0.85,0.4,1.9,0.6,0.7,1,1.15,0,0.95,1.75,1,0.6,0.95,1.65,1.45,1.55,0.5,0.45,0,0.6,1.55,1.25,0.45,1.5,1.4,0.95,0.55,1.2,2.25,0.8,1.4,0.8,0.85,1.5,1.05,1.05,1.7,1.75,1.2,1.1,1.95,0.55,1.85,2.2,2.15,0.8,0.1,3.35,0.8,1.45,1.65,0.75,2.2,2.45,2.25,2.75,1.65,1.9,2.6,2,3.25,0.25,1.55,1.3,3.75,2.95,1.25,2.45,1.8,2.25,2.75,1.8,3.85,3.1,4.3,3.95,2.25,3.9,5.5,3.05,6.95,3.3,5.35,4.85,4.4,5.4,4.5,5.55,4.65,3.6,2.95,2.35,3.45,4.75,2.75,7.15,7.2,3.75,8.35,6.4,6.35,6.75,5,5.9,4.4,6.3,7.1,7.8,4.55,6.95,6.1,8.85,8.4,7.45,6.6,8.5,6.6,7.45,5.5,6.05,5.75,7.85,7.65,6.65,6,8.45,9.05,6.45,8,7.55,8.4,7.85,12.9,8.65,4.5,10.8,7.75,6.45,9,7.7,9.85,5.15,8.25,7.9,9.05,8.65,9.45,8.8,8.1,4.45,8.05,5.85,6.5,11.1,9.8,9.35,10.5,8.8,7.1,10.8,8.75,7.15,7.65,11,9,9.7,11.4,9.6,8,5.8,9.95,9.55,7.9,7.2,7.55,11.1,7.4,9.8,8.05,9.1,9.4,10.4,6.95,11.5,9.45,5.7,6.65,7.2,9.85,8.5,6.85,10.15,9.25,8.8,9.75,4.2,6.05,7.5,5.5,8.95,8.9,7.55,7.1,8.6,7.05,5.4,7.6,10.45,6,10,6.75,7.4,4.6,7.25,7,5.95,7.6,5.4,5,7,5.4,2.95,8.75,7.35,4.5,5.35,6.7,4.55,8.7,4.35,5.7,4.5,4.3,8.1,3.6,3.95,3.95,5,6.4,5.25,6.15,1.65,5.6,4.6,4.55,6.3,4.1,4.3,6.2,4.5,2.45,4.05,5.05,3.35,1.15,1.9,4.6,3.6,1.8,3.1,2.95,4.25,1.25,3.45,3.6,1.35,1.25,2.85,5.35,2,1.4,2.55,2,3.5,2.35,1.65,2.1,0.25,1.65,2.5,1.9,1.5,1.9,0.4,2.5,0,0.25,2.4,0,1.95,0.8,2.8,2.75,1.85,1.75,0.75,3.45,0.15,0,1.05,0,2.65,1.65,2.25,0.85,2.15,1.05,1.85,0.8,0.4,1.25,1.25,1.35,1.35,0.85,1.3,1.5,1.5,0.4,0,2,1.35,1.35,0.7,1.25,0,1.9,0,1.85,1.1,2.3,2.8,0.05,0.6,0.95,1.95,0.2,0.75,0.15,1.85,0.4,0,0,0.8,2.15,2.5,1.85,0.4,0.7,0,1.15,0.9,0.55,3.15,0.45,1.2,0.9,0.65,0.45,2.35,0.6,0.4,2.35,1.4,4.3,1.6,2.2,0.35,1.2,2.25,0.5,0,0.6,4.85,0.9,3.05,2.65,1,2,1.75,3.55,0.65,1.35,2.75,0,0,0.85,2.15,2.55,2.8,2.95,1.95,0,3,0.85,1.7,2.7,2.1,2.45,1.65,1.95,2.6,1.9,4.3,2.55,3.3,2.45,3,2.85,3.8,3.25,1.5,4.4,2,1.15,3.8,3.85,4.15,2.65,2.45,2.15,3.55,3.2,3.65,3.2,4.45,5.45,2.3,5.35,5.6,4.1,3.9,6.15,6.6,5,2.15,5.1,6.05,2.75,2.15,7.65,3.7,6.5,5.1,6.05,9.75,4.8,4.75,6,6,3.65,4.8,3.95,7.5,8.65,9.05,7.85,7.25,7.4,5.35,9.85,6.05,4.05,7.85,5.6,6.55,5.9,7.25,10.05,10.7,8.55,8.75,6.75,7.45,10.6,9.55,5.3,10.5,10.7,10.1,7.3,9.35,8.55,9.1,10.15,9.8,6.85,10.85,9.2,12.65,9.5,6.6,10.15,6.8,13.85,12.4,10.1,10.1,7.5,8.35,8.65,11.1,8.15,10.25,9.9,7.7,11.2,9.7,8,8.05,11.05,8.25,13.25,9.35,9.35,11.45,11.55,11.85,9.9,10.45,10.8,9.35,11.5,12.55,10.1,9.1,12.25,5.9,12.3,7.8,6.5,11.15,13.95,11,5.15,10.85,8.65,6.85,8.4,11.25,8.3,5.4,9.3,5.75,9,8.6,12.35,9.75,7.9,5.9,8.6,8.8,6.25,10.5,7.95,7.4,7.3,9.4,10.65,8.2,7.75,12.4,10.75,12.1,8.45,6.95,6.5,11.5,6,9.8,8.8,6.05,7.05,7,4.75,10.85,5.85,5.1,8.45,7.75,6.4,7,5.75,3.8,6.75,5.4,3.15,6.55,8.5,4.55,4.05,3.4,4.45,2.5,3.9,3.2,5.65,4.8,2.8,5.05,5.75,5.8,3.3,3.5,3.85,5.85,1.3,2.75,2.4,3.6,3.25,4.25,4.2,2.5,5.05,3.7,1.4,1.8,3.65,2.2,3.8,4.05,4.2,4.35,2.1,4.1,2.35,1.9,1.7,1.65,3.3,1.5,2.45,4.35,0.3,0.4,3.6,3.25,0.6,4.4,0.7,1.95,1.55,1.85,1.35,1.35,0.65,1.3,0.85,0.6,2,2.5,1.35,1.1,1.55,1.7,0.35,0.8,1.3,1,1.3,1.05,0.85,1.1,0.55,1.45,4.15,2.45,0.9,0.9,1.75,1.95,1.1,1.25,1.6,0.7,0.55,0.35,1.1,0,3.1,1.6,0,0.45,1.55,0.7,1.4,0.45,1.3,0.95,0.9,1.5,2.3,0,0.8,1.65,0,0.65,1.5,1.05,1.05,0.9,1.2,1.7,1.25,1.5,2.25,1.55,0.05,1.2,0.2,0.05,1.2,0,1.2,1.1,0,0.7,0,1.5,0.05,1.85,1.35,0.15,0.2,0.3,2.3,1.55,2.15,0.25,1.6,0.25,0.65,0.85,0.95,0.85,0.5,0.15,1.8,1.05,0.85,1.45,0.75,2.1,3.55,3.35,0.8,0,1.4,0.95,1.8,2.2,1.6,3.7,3.3,1.85,3.35,3.4,3.6,2.95,4.05,2.65,2.45,3.75,2.65,1.5,4.35,3.7,1.3,2.1,2.7,4.95,1.95,2.85,6.1,5.85,2.35,2.1,6.25,1.9,4,7.15,5.9,2.15,3.8,5.3,2,3.9,10.45,5.75,3.4,5.05,2.2,9.65,7.95,6.5,5.3,7.75,8,8.05,8.4,7.65,6.9,6.9,6.7,7.5,10.55,4.05,8.85,6.85,5.3,8.9,7.7,10.25,9.25,7.2,7.9,8.75,5.95,6.95,8.05,9.1,6.1,7.8,6.6,6.45,8.6,10.3,13.1,12.15,11.55,9.7,5.3,10.1,7.75,7.1,9.05,11.3,8.7,12.9,11.6,11,13,12.15,9.4,10,9.3,7.8,6.3,12.9,8.9,9.6,11.3,11.4,13.05,10.65,9.65,10.1,12.95,9,12.9,10.05,10.55,9.75,13.7,10.9,10.1,8.7,13.75,13.05,7.75,10.35,11.3,13.7,9.2,14,8.2,12.05,8.85,10.5,10.55,8.2,14.85,8.75,8.5,8.55,9.7,10.55,12.7,12.9,13.35,5.2,10.1,12.9,10.3,12.8,8.3,8.1,10.8,10.85,8.4,10.3,9.1,7.5,10,10.8,10.35,12.8,12.2,7.8,9.95,7.5,9.05,8.95,6.65,9.8,10.3,9.95,7.7,5.65,7,8.5,11,7.45,6.2,11.3,10.4,5.45,7.05,7.4,5.75,6.6,6.55,9.2,4.1,5.85,3.65,7.7,7.35,6.3,6.3,3.8,6.7,3.15,5.6,5.45,4.05,6.35,5.2,5.85,2.95,5.35,4.95,1.85,1.65,6.1,3.55,5.55,2.6,4.2,5.1,2.35,5.6,3.75,1.95,4.75,3.5,4.35,5.1,1.9,6.45,3.95,2.7,1.55,0.45,3.05,2.85,3.5,3.3,2.9,1.9,1.35,3.35,3.35,1.25,1.5,1.1,1.15,3.3,2.95,1.05,2.7,1.5,1.55,3.8,2.3,1.25,0.95,2.6,3.15,2.7,1,1.2,1.05,1.25,1.85,1.65,1.3,2.35,0.5,1.45,0.5,2.45,0.85,1.75,2.3,2.9,0.85,1.2,1.15,0.65,2.85,1.3,0.9,0.6,2.8,1.35,1.45,0.35,4.05,0,1.8,0.2,0.5,1,1.7,2.6,0.5,0,1.65,0.8,0,0.4,0.45,1.65,0.05,0.65,0,0.3,0.2,1.35,1.15,2.2,0.4,0.8,2.05,0.3,2.2,0.45,0.2,0.55,0.6,0.55,1,2.1,1.15,1.25,0.55,2,2.65,0,0.5,2.45,0,2.85,0.5,0.65,0.7,2.45,0.7,2,0.9,2,2.8,0,2.05,1.2,0,2.35,2.2,0.7,0.9,2.9,0.5,2.2,3.15,1.3,3.2,3.7,2.25,3.6,2.2,0.95,1.55,1.3,1.4,2.4,3.7,4.3,3.15,4.35,1.15,4.5,4.55,3.05,4.3,4.9,4.85,5.15,3.35,1.55,5.65,2.8,5.1,5.6,4.85,3.1,4.9,6.65,3.45,5.2,5,3.45,8.05,3.05,6.5,5.95,7.15,9.6,4.8,4.4,4.9,4.7,10.35,5.3,6.05,9.1,5.3,7.9,4.8,5.8,9.7,3.95,8.8,6.7,9.7,9.55,11.6,8.45,13,8.45,9.75,7.85,9.65,8.25,11.85,7.4,11.6,12.7,10.95,5.95,14.05,13.4,10.75,12.9,10.75,12.95,11.85,7.15,15.7,13.6,10.05,13.2,17,10.85,11.3,13.8,13.6,12.5,11.3,9.8,13.55,17.7,13.75,10.2,11.25,16.9,13.85,16.4,12.1,17.65,11.55,10.45,12.1,13.2,11.95,10.65,8,16.35,13.3,11.4,17.05,13.4,12.45,13.9,14.4,13.05,16.3,11.5,9.95,14.15,11.85,13.35,14.8,10.1,16.85,14.65,14.4,9.95,12.45,14.8,13.25,12.25,10.1,18.1,14.65,12.4,14.45,18.6,14.05,12.6,10.95,11.65,13.5,11.75,18.85,13,11.25,12.65,10.05,9.45,12.7,8,8.3,14.2,8.85,10.8,17.55,12.1,13.6,6.45,13.2,11.75,8.95,15.85,11.95,9.45,11.1,16.15,13.25,13.65,13.5,11,11.7,12.3,8.65,8.35,11.4,11.2,8.85,9.75,10,10.3,8.3,8.4,6.4,10.6,6.5,10,7.15,8.25,5.7,9.3,10.6,10,3.95,8.15,8,6.3,6.15,4.95,4.4,4.1,6.1,7.15,3.9,6.15,5.2,6.25,4.8,6.8,3.8,3.95,6.45,3.95,7.75,7.75,6.9,5.85,3.1,5.1,4.35,3.65,2.75,3.1,4.5,3.3,2.05,3.65,3.45,3.95,3.85,3.5,1.6,0.8,2.55,2.25,3,4.25,1.9,2.45,4,3.7,2.3,1.25,1.7,2.7,2.45,5.45,1.85,2.35,2,0.45,3.25,1.15,2.7,2.2,1.75,2.1,2.2,2.55,0.6,0.45,1.7,1.9,2.1,3.4,0.75,3.8,0.95,2.65,5.65,1.7,0.2,1.6,1.25,3.15,2.55,1.7,2.05,2.3,3.2,1.75,2.95,1.8,1.8,1.6,0.35,1.35,0.4,1.05,1.45,0.9,0.6,0.15,0.35,2.3,0.45,2.95,2.35,2.4,0.1,0,2.65,2.05,1.2,0.75,1.4,1.6,1.1,2.3,1.7,1,2.35,1.7,2.4,3.6,1.25,2.7,1.05,1,1.55,3.65,3,0.75,1.95,3.5,4.45,1.25,4.3,1.95,4,5.3,3.55,3.85,1.25,0.15,2.4,3.05,4.8,4.15,3.8,4.3,1.95,2.9,3.8,3.7,1.25,3.15,7.35,3.65,4.55,3.6,5.65,2.35,1.95,2.65,2.8,3.75,1.45,3.85,2,2.25,3.3,2.3,4.25,2.55,5.9,5.95,3.6,3.7,3.3,3.1,1.7,5.95,7.15,4.7,5.7,7.45,7.35,5.5,5.05,7.2,3.2,7.45,10.85,8,8.1,7.65,6.6,5.65,8.45,9.6,12,8.4,9.9,7.6,6.2,8.15,8,7.6,11.7,9.5,14.8,13.8,12,10.5,10.8,11.3,14.8,9.6,7.45,8.3,15.1,11.65,10.9,13.5,12.75,16.2,13.95,15.75,9.55,11.2,11.85,11.65,13.85,16.3,10.65,15.1,12.55,18.35,15.55,12.95,14.5,15.6,11.4,13.9,14.05,13.3,16.65,18.25,15.1,15,17.15,10.5,11.3,17,16.15,15.1,18.9,16.55,14.25,17.25,16.65,13.25,15.25,14.3,11.5,18.8,18.4,18.7,13.1,18.4,16.7,16.25,17.9,15.95,17.05,14.9,16.45,15.85,14.6,17.65,19.6,13.1,16.85,17.9,13.1,14.45,13.85,16.25,11.85,14.5,15.7,21.05,17.25,13.45,16.8,16.3,14.25,17.85,19.65,16.2,18,13.4,18.55,13.45,14.2,14.95,15.55,14.65,17.55,16.15,13.65,18.15,10.9,13.9,13.8,18.1,14.1,14.6,11.8,16.45,12.2,15.35,14.2,15.35,16.55,12.2,12.1,9.55,9.1,9.5,12.8,16.65,13.85,9.9,15.25,8.45,13.95,7.3,11.65,10,5.4,13.45,9.3,10.25,11.95,10.7,9.15,10.55,8.4,6.45,8.4,6.3,14.65,6.65,11.15,8.75,7.05,8.1,5.85,8.85,7.6,6.15,6.9,7.05,8.85,8.45,4.85,8.6,4.95,10.1,4.25,9.65,6,5.5,4.15,4.75,6.3,6.05,8.1,2.7,2.65,6.75,4.9,4.15,3,5.25,3.55,6.8,6.8,3.8,2.6,2.2,5.1,5.25,5.7,2.55,5.95,3.45,3.8,5.1,4.1,3.6,3.65,1.65,2.25,6.55,3.7,2.85,3.65,1.65,3.3,1.7,1.15,3.25,1.95,2.5,4.25,2.6,2.75,1.15,1.7,7.35,0.55,3.5,2.3,3.65,4.3,1.05,5.15,1.95,2.1,0.65,2.95,1.15,4.75,0.25,1.95,2.4,2.85,1.85,2.8,1.25,3.35,1.9,1.2,1.95,3.05,3.1,2.5,2.4,2.6,1.65,0.7,3.2,3.3,1.65,2.25,0.95,1.75,3.85,4.2,2.4,2.55,1.25,5.15,1.15,3.95,3.5,2.3,3.05,2.8,3.25,3.3,1.75,1.75,3.55,2.75,2.35,2.15,3,2.15,3.85,4.4,2.5,1.2,2.65,2.4,2.6,4.4,1.95,6.3,2.1,4.3,3.25,7.65,6.55,6.05,0.85,3,2,4.85,3.6,3.2,3.15,2.25,4.45,3.85,6.1,3.85,3.15,4.55,4.4,6.6,4.15,3.6,7.2,5.3,3.6,6.4,4.85,7.3,8.15,4,6.85,2.1,8.2,5.8,6.85,9.3,3.8,5.75,6.2,5.85,5.2,6.5,9.15,5.85,8.95,9.45,6.15,8.1,8.55,8.55,5.85,9.15,7.4,8.7,11.05,9.6,6.2,13,10.35,15.55,8.45,8.3,15.25,11.95,16.6,11.05,11.75,11.75,9.45,10.1,10.9,14.3,8.1,10.75,9.95,16,12.4,17.25,13.65,14.35,13.55,14.65,13.8,14.25,20.8,11.5,15.1,13.6,16.15,15.85,15.95,18.3,17.55,15.3,12.8,11.9,15.55,20.05,21.5,19.4,16.9,19.4,14.7,21.5,21.75,19.6,16.6,21.1,17,18.5,14.8,18.45,19.1,15.7,20.05,19.4,23.55,14.9,16.35,16.3,13.5,17.5,19.8,13.5,17.45,19,21.15,16.55,18.15,19.5,13,16.35,16.6,20.5,17.95,18.25,21.7,16.95,20.85,19.35,16.6,17.95,13.55,17.4,20.9,18.65,23.5,20.5,19.95,20.6,15.55,13.8,15.45,16.85,17.45,15.55,18.35,17,21.65,19.2,17.4,16.1,19.6,17,17.15,12.2,14.75,16.5,16.45,17.75,17.95,12.9,12.3,13.7,21.15,14.25,13.8,18.85,15,16.4,14.35,10.1,9.85,13.9,14.05,12.95,11.95,14.6,10.75,16.5,17.1,11.45,16.65,12.95,12.9,13.65,13.2,11.8,13.95,16.4,12.1,11.3,12.55,10.75,12.55,10.2,9.4,9.45,8.8,10.7,11.1,10.2,9.75,11.9,11.65,9.25,7.75,9.35,7.35,7.55,6.25,8.6,9.7,9.95,7.85,6.3,6.65,8.45,7.1,10.8,8.15,6.8,8.6,6.65,8.15,6.4,8.75,8.5,8.55,3.15,4.1,6.55,7.75,6.15,5.4,9.1,3.55,6.1,4.5,6.35,3.1,5.6,7.05,6.15,6.1,4.2,3.95,4.6,2.95,2.05,3.55,4.15,5.3,2.1,5.15,5.2,3.95,4.15,1.8,2.9,1.9,3.4,2.7,3.3,2.4,0.9,4.75,3.55,4.45,2.45,1.7,6.5,3.55,2.5,4.75,2.8,3.7,2.4,3.85,2.75,2.7,1.6,2.6,3.9,2.5,2.5,2.7,2.95,2.85,4.15,2.85,6.2,5.65,3.3,4.1,2.3,2.8,1.1,1,0.9,4.3,2.2,2.85,6.4,3.65,2.25,2.9,5.6,4.8,2.95,1.5,3.4,5.95,1.35,5.6,1.65,0.95,3.05,5.5,1.8,3.65,5.25,3.55,3.25,2.4,2.2,2.25,6.9,5,7.4,2.5,1.85,3.9,4.25,4.2,6.6,5.85,5.5,2.4,4.55,2.5,5.85,3.2,5.05,4.35,6.1,2.65,3.5,4.05,4.65,3.65,5.6,3.25,2.85,3.1,5.3,5.95,5.7,5.55,6.4,6.3,7.25,6.55,7.1,9.95,2.65,7.05,5.2,7.6,6.7,9.15,6.05,8.15,6.45,7.75,11.05,8.25,10.65,10.65,6.9,5.25,7.4,6,7.4,7.3,9.4,11.95,9.9,14.05,11.35,10,8.5,12.5,9.55,11.95,11,11.3,9.35,12.6,11.2,14.3,16.3,17.7,13.1,14.9,12.7,14.25,18.75,10.25,14.95,15.4,13.75,12.15,19.9,15.55,13.55,19.4,17.95,18.15,21.6,18.35,20.5,15.55,18.3,16.6,17.8,18.9,15.05,21.25,21.35,19.45,18.75,18.25,17.5,28.4,15.6,19.4,19.65,23.1,19.55,21.75,21.5,20.5,16.95,18.35,19.35,20.45,19.15,17.5,21.3,23.9,19.5,19.55,18.85,19.7,23.4,18.8,21.7,24.15,18.45,23,20.25,16.8,21.85,27.25,17,26.6,16.75,20.15,25.05,20.85,18.95,21.6,23,19.55,19.6,23.45,20.75,22.6,19.6,19.75,16.2,18.95,18.3,21.05,23.2,17.9,20.5,14.55,22.95,22.85,18.65,18.4,19.85,18.9,19.45,22.05,14.3,21.55,21.65,19.65,22.6,21.45,21.35,16.5,15.4,19.65,17.9,18.9,18.75,16.9,16.8,15.05,12.1,15.6,14.1,18.2,18.7,23.15,18.85,18.35,15.5,17.3,17.2,12.4,13.85,16.5,17.2,16.65,16.4,17.7,15.05,13.5,12.95,12.6,15.7,9.5,12.5,16.5,10.95,14.15,16.95,11.7,15.1,10.55,15.15,17,14.2,11,10.85,8.35,10.25,10.1,8.45,8.1,9.55,14.25,12.1,7.55,8.1,8.95,6.45,6.9,9.55,7.1,11.15,8.35,6.2,9.35,11.3,7.95,8.75,4.75,8.75,10.8,7.3,5.9,2.4,4.3,7,7.6,7.3,9.9,4.55,7.35,8.45,6.85,7.35,7.3,6.3,6.7,6.7,6.35,7,4.5,3.55,7.65,5.7,9.1,1.95,3.75,2.85,6.6,5.9,5.2,3.9,7.25,5.8,5.85,2.55,4.75,2.65,3.4,3.95,2.1,2,7.65,3.95,2.3,7.4,7.15,1.75,2.25,2.05,2.7,6.1,4.25,2.55,4,3.9,1.95,3,2.7,2.75,5.6,3.6,3.25,3.9,3.9,2,3.85,3.4,3.65,3.55,6.4,3.05,1.65,3.3,4.3,1.65,4.15,1.8,2.35,4.45,4.2,4.05,6.05,3.8,3.1,1.9,3.75,2.4,3.95,5.15,2.45,4.05,4,3.05,3.3,4.15,5,2.9,4.15,3.2,4.1,5.85,4.55,4.1,3.1,6,3,4.85,4,8.2,3.6,3.7,3.95,4.35,4.5,3.25,4.9,10.55,5.6,3.65,6.85,5.15,7.8,6.4,9.6,6.9,7.7,4.95,6,6.55,2.4,4.85,6.75,6.5,8.5,4.6,7.3,5.65,7.7,5.9,7.15,7.9,8.15,12.05,8.1,10.35,7.55,9.65,8.45,12,6.35,9.4,8,10.8,10.55,7,10.9,15.25,11.5,10.65,14.4,10.2,11.7,8.9,8.7,15.25,10.9,15,14.05,15.15,13.55,13.55,18.9,16.8,11.5,11.8,11.3,11.05,9.8,13.65,15.3,19.55,18.55,18.15,19.45,14.65,20.7,13,16.1,19.6,15.5,16,20.7,13.3,17.6,17.15,19.8,19.6,20.6,21.55,21.45,18.1,20.6,21.15,18.25,20.15,20.15,21.5,21.8,21.5,23.85,20.35,16.6,19.05,17.8,17,31.35,21.05,22.9,22.65,21.4,24.9,21.3,21.1,25.8,22.3,21.5,22.2,20.9,21.3,25.15,18.8,23.75,27.15,19.25,20.6,21.8,19.45,24.7,24.35,21.85,24.05,23.45,22.1,30,20.7,20.15,23.1,24.6,23.6,22.1,26.4,27.9,27.35,21.75,20.6,18.35,22.25,21.75,27.9,21.9,21.9,25.65,27.95,22.7,16.75,22.65,25.15,25.05,21.35,24.75,23.65,20.35,25,14.8,27.1,22.65,21.45,17.75,20.4,24.25,20.8,22.55,22.15,18.2,20.75,21.75,18.3,20.35,19.3,18.35,19.25,18.7,20.7,20.65,19.05,18.6,26.15,18.3,20.45,14.7,20.3,16.2,17.9
[truncated: 9,948,587 more chars]
