# Supplementary material for: Discontinuous rate-stiffening in a granular composite modeled after cornstarch and water
Source: Nat Commun. 2019 Mar 25;10:1283. doi: 10.1038/s41467-019-09300-z (PMC6434057; doi:10.1038/s41467-019-09300-z)
Supplement: Supplementary file 12 — Source Data – Suppl. Fig. 2b [file 41467_2019_9300_MOESM12_ESM.txt]

0.3,0,0.8,0.65,0.35,0.15,1.1,1.2,1.1,0.7,0.6,0,0.5,0.65,0.8,1.2,1.25,1.5,2.2,3,0.95,0.95,1.4,1.4,1,1.85,1.4,2.8,2.95,2.25,0.25,1.7,1.5,1.05,1.15,1.2,2.1,2.6,2,0.6,1.45,2.65,1.45,1.1,1.5,1.05,2.5,0.85,1.7,1.1,1.6,1.55,1.1,1.55,1.35,1.4,2.1,1,0.45,2.8,1.4,1.55,0.95,3.5,3.1,2.4,4,5.05,2.5,4.15,1.25,2.6,4.3,5.25,5.85,8.25,6.9,7.35,8.75,13.8,12.05,10.65,17.25,18.4,17.8,25.75,25.15,26.75,31.4,33.7,39.35,41.6,42.25,44.7,50.7,58.8,64.6,65.3,73.35,73.25,81.35,84.5,90.8,101.55,103,110.85,117.45,127.9,130.95,135.25,136.35,145.3,153.8,159,162.85,173,181.45,183,188.35,198.7,204.95,207.7,213.2,215.8,217.2,224.05,229.45,232.6,241.75,240.9,240.3,244.45,249.05,244.6,248.2,251.05,248.95,255.15,245.15,254.2,245.95,243.3,239.6,240.9,240.9,235.25,233.8,225.5,229.95,223.35,219.15,215.9,215.9,213.3,209.7,207.95,203.1,199.5,197.6,203.45,196.8,192.2,187.1,184.45,182.45,184.75,178.5,175.25,179.1,172.25,170.35,170.3,164.1,160.5,165.45,159.05,157.95,157.35,159.55,156.55,156.4,152.85,149.35,154.55,152,147.15,150.5,145.7,146.65,145.3,147.2,143.2,148.75,142.5,142.3,147.05,141.2,142.4,147.65,151.7,157.95,150.4,156.75,157.65,162.3,163.7,170,173.35,178.3,183.2,187,196.25,205.55,210.85,215.7,217.5,231.3,235.1,241,248.25,255.6,256.1,263.55,260.45,263.15,271.3,263.15,266.5,268.2,260.8,252.65,247.05,238,241.7,229.95,221.65,213.8,200.75,195.85,179.95,171.7,162.8,147.35,143.95,132.1,125.95,114.95,108.9,103.4,104.3,97.35,94.2,90.7,91.95,85.3,87.95,77.1,80.15,75.2,69.3,70.75,67.7,65.15,69.1,64.9,64,64.35,69.95,68.1,68.2,63.8,64.15,60.7,59.35,57.95,55.65,49.35,50.65,47.15,46,44.85,42.45,38.05,40.5,40.15,38.8,39,43.25,49.05,57.4,61.75,64.65,75.6,82.85,89.2,96.1,106.25,108.2,113.95,118.9,123.55,121.65,127.2,131.1,137.2,139.25,143.2,148.65,147.7,145.85,150.45,149,150,149.05,144.6,150.85,152.8,154.5,148.65,147.35,151.95,144.05,148.75,148.3,144.8,145.15,146.2,146.75,138.15,140.4,133.25,134.55,132.1,134.85,135.3,132.65,122.3,129.85,130.25,130.65,125.4,130.7,130.45,135.1,132.95,135.75,137.6,140.3,143.05,144.8,151.9,156.45,161.15,163.3,167.45,170.3,175.1,181.9,181.05,186.45,188.35,191.4,190.9,204,201.5,199.3,207.8,212.25,209.3,212.3,212.15,213.6,216.35,218.25,211.25,213.85,216.25,218.15,217.7,209.75,209.6,207.3,208.1,205.95,205.35,202.7,207.35,200.7,204.4,200.35,192.75,193.9,194.65,190.2,191.5,189,186.15,189.65,189.85,181.6,181.45,179.45,177.75,170.75,169.45,175.9,171.25,165.5,165.8,161.25,164.7,163.15,159.75,156.5,158.95,158.4,153.45,156.1,154.7,155.7,151.15,149.9,158.35,151.4,148.75,153.95,149.1,156.5,150.15,149.2,149.45,145.3,148.2,147.45,150.75,148.75,153.2,145.05,145.5,145.25,148.9,147.4,149.8,153.6,146.45,147.8,148.8,155,153.85,153.35,155.7,154.15,156.3,158.75,156.15,158,157.05,157.85,155.95,155.15,166.4,157.05,160.25,155.95,159.65,159.9,160.45,158.7,166.6,164.65,157.9,160.1,163.05,157.55,159.8,162.2,166.55,166.3,162.4,162.4,160.05,160.65,166.25,166.65,165.85,165.75,164.8,166.05,163.3,166.4,166,168.7,165.1,167.05,170.4,166.9,170.85,173.15,169.7,170.7,175.4,173.45,180.55,177.55,173.05,178.1,176.1,179.45,179.15,180.9,185.9,181.65,184.75,188.65,188.85,188.75,189.2,198.25,186.95,191,197.2,197.95,198.6,205.25,201.45,202.85,203.3,209.3,207.7,215.35,212.1,208.85,209.25,217.25,218.7,217.8,218.5,222.45,222.05,223.5,227.15,225.4,225.55,229.65,228.7,226.85,226.75,230,229.65,230.35,227.35,230.35,229.7,224.3,228.5,228.45,228.95,223.9,223.2,220.6,216.75,222.2,216,217.85,214.1,207.15,203.25,208.75,198.9,198.25,194.4,189.75,182.4,187,176.1,170.65,170.95,161.45,156.25,158.95,150.9,147,139.4,136.1,131.5,128.25,122.15,119.15,108.5,107.65,105.1,98.65,95.3,91.9,82.95,84.8,78.65,78.1,75.3,68.05,67.7,65.35,66.1,62.7,66.05,61.75,60.55,59.4,57.2,58.55,59.1,58.35,56.55,60.7,59.55,61.35,63.8,58.9,63.3,64.6,63.15,63.25,65.05,68.9,69,69.15,68.7,71.7,69.8,70.2,75.35,77.45,79.6,77.85,82.45,81.8,87.65,90.55,90.45,95.7,94.45,97.1,105.4,104,105.1,110.85,107.05,114.35,113.65,108.45,107.8,110.05,107.55,104.35,105.2,95.5,87.25,81.35,73.1,60.65,46.85,33.3,27.3,18.35,13.95,12.4,11.5,9.5,10.65,10.7,10.5,11.2,12.7,12.15,12.65,11.65,11.7,11.6,12,11.65,13.75,13.3,15.95,15.95,18.95,20.3,23.25,25.1,31.5,29.6,30.65,41.85,35.3,44.05,41.4,44.5,46.3,48.3,54.15,52.55,48,50.35,50.2,52.65,49.05,47.25,48.85,47.15,45.7,40.8,40.45,37,38.7,33.7,30.35,30.45,28.4,28.7,21.9,21.1,19.65,18.35,15,15.85,13.9,19.2,14.5,12.5,19.95,18.25,19.7,23.35,27.6,26.8,28.8,33.15,34.35,35.95,37.5,41.9,40.4,45,49.05,53.2,52,54.5,54.35,61.25,60.95,63.65,66.25,63.85,70.75,70.3,73.1,71.95,78.65,74.65,72.25,72.6,80.25,82.6,80.15,80.2,85.85,82.25,74.5,77.5,82.85,78.15,84.8,77.85,79,76.65,77.35,82.25,78.15,74.45,71.95,75.05,72.45,71.75,62.6,64.4,62.1,61.9,57.05,55,55.15,56.05,51.2,51.75,45.7,45.85,45.6,40.7,40.2,39.85,33.05,33.5,32.15,34.5,30.1,34.2,28.9,26.65,28,29.55,23.7,26.5,24.75,24.55,24,27.55,24.3,25.8,23.95,29.2,25.2,27.6,28.2,27.6,26.8,28.05,27.4,29,26.9,31,30.8,27.65,30.5,32.7,32.95,34.9,34.3,35.65,40.6,38.25,38.05,39.1,43.45,45.2,42.6,45,43.9,48.05,45.75,46.5,48.05,49.95,52.1,49.75,52.1,48.45,53.8,51.8,54.3,53.5,50.3,54.75,53.85,53.35,52.2,54.8,53.15,53.15,54.4,51.4,50.15,55.85,53.35,55.8,52.4,48.8,54.5,53.7,50.1,50.2,45.45,47.8,47.6,48.75,45.6,47.15,48.4,40.75,43.9,42.55,40.25,41.8,36.95,39.05,36.3,38.65,34.9,34.8,31.6,30.8,28.55,27.7,28.05,23.7,25,25.8,25.25,21.85,20.45,22.1,17.05,18.2,19.5,17.35,17.9,16.25,11.65,14.75,12.05,13.05,13.95,12.85,14.25,10.35,11.9,10.45,10.4,10.8,11.6,11.5,7.1,11.9,7.45,13.55,11.7,8.35,10.05,10.95,13.75,11.05,9.25,7.05,11.65,9,11.75,9.05,11.5,9.1,10.4,11.1,10.4,10.5,9.45,11.45,8.35,11.75,10.05,8.95,10,9.45,10.45,9.45,9.3,8.75,8.65,8.9,8.2,9.7,10.5,9.05,8.9,9.1,6.7,7.85,8.85,6,8.2,6,9.75,7.55,6.7,4.7,4.1,4.7,4.35,3.1,4.65,4.95,4.6,4.35,4.95,4.2,3.15,3.7,3.4,1.85,2.85,3.25,3.75,3.45,3.25,2.3,2.15,2.45,1.4,2.05,1.4,0.75,0.75,1.8,0.65,0.7,0.95,0.2,0.6,0.6,1.3,0.45,0.45,0,0.5,1.35,0.4,0.4,0.6,0.6,1.15,0.7,0.35,0.15,0.7,0.95,0.7,0,0.45,0.85,0,0.8,0.2,0.65,0.7,0.85,0.55,0.6,1.2,0.55,0.7,1.4,1.1,0.8,1.05,0.7,1,1.2,1.5,1.2,0.9,1.55,0.8,1.55,2.25,1.95,1.55,2.25,2.2,2.05,1.1,2,1.75,1.45,2.35,2.55,2,3.1,3.55,2.15,3.55,1.8,4.95,3.3,3.2,4.1,3.4,3.85,3.35,5.15,5.6,4.7,3.95,3.85,4.5,5.85,4.9,4.75,5.4,5.2,4.8,5.1,4.6,3.4,4.95,6.45,5,5.65,4.8,5.1,2.3,4.85,3.8,4.85,6.4,4.25,5.5,4.4,4.05,4.25,3.7,3.4,4.05,4.4,4,3.85,4.55,2.6,2.95,3.45,2.4,4.9,2.75,2.95,2.55,2.45,4,2.2,2.5,2,1.15,2.8,2.25,2.55,1.8,3.05,2.95,3.6,3.2,2.9,4.5,5.9,4.65,4.4,4.5,4.95,5.35,5.9,6.15,5.5,8.05,6.8,7.25,9.9,7.8,10.4,10.3,10.4,11.8,12.15,13.25,15.3,18.65,17.35,20.5,24.55,21.85,25.7,24.1,28.35,30.75,30,31.35,30.2,36.5,36.85,42.55,37.2,43.45,44.5,41.25,48.55,44.85,50.05,44.8,52.9,55.15,51.6,55.65,55.55,55.2,54.3,58.2,59.9,59.45,60.5,60.45,58.8,57.8,62.35,65.8,66.45,60.15,64.2,63,66.35,65.85,68,66.1,70.05,65.85,64.45,67.1,66.4,70.1,70.55,71.1,67.6,69.75,72.85,69.2,67.65,68.45,70.1,68.75,70.3,66.75,67.8,68.1,67.5,67.5,64.15,69.15,66.6,62.4,65.95,63.65,62.6,61.7,61.25,63.7,60.6,59.8,61.25,58.55,59.55,53.95,55.3,53.8,52.25,55.1,46.6,49.25,48.45,46.4,45.4,46.25,48.25,48,43.7,40.25,42.75,44.05,37.2,40.15,35.1,36.95,35.15,34.55,30.55,27.95,28.9,30.2,24.85,27,27.55,28.6,27.15,25.6,27.8,24.05,25.8,22.45,22.8,18.15,20.8,19.15,17.45,21.65,16.35,21.25,17.4,16.95,19.7,16.7,15.6,16.25,18,17.8,15,15.8,15.95,13.85,14.25,15.85,11.35,14.1,11.25,12.75,12.3,12.8,12.55,9.25,12.65,10.95,10.85,10.45,12.65,10.5,9.9,11.95,11.9,8.45,10.45,10.55,8.75,11.4,10.3,9.45,9.55,8.85,7.6,8.65,12.35,11.75,9.15,11.05,10.45,10.45,8.25,11.1,12.4,10.3,10.4,11.45,10.45,11.1,10.7,8.6,11.9,10.15,11.2,12.6,11.45,11.7,12.3,13.1,12.8,12.7,12.8,15.25,12.55,12.15,15.1,13.3,16.3,15.3,14.25,15.4,15.4,18,15.75,17.05,15.2,14.2,15.8,15.7,15.05,16.7,13.5,16.4,17.3,16.55,17.85,14.4,12.75,17.7,17.55,18.9,18.7,15.3,16.05,18.25,17.9,17.7,14.5,19.85,15.15,18.45,16.8,16.55,17.3,16.55,15.85,17.65,17.8,15.9,18.7,16.15,21.45,18.35,17.5,18.35,18.75,18,18.1,20.95,17.15,18.45,18,15.05,19.05,15.5,15.95,15.25,15.15,16.25,15.15,17.8,17.55,16.1,14.7,15.2,18.75,17.45,17.2,16.5,16.1,16.2,14.1,16,16.25,15.7,14.8,16,15.1,14.95,13.15,13.55,14.15,14.25,13.7,11.6,14.3,12.9,9.85,13.3,10.7,12.65,11.15,7.6,10.75,8.9,10.55,10.75,12.15,10.9,8.65,8.9,8.45,9.75,10.2,8.5,8.45,5.9,9.85,7.7,7.85,7.3,7.25,6.1,7.2,6.65,8.7,6.45,6.4,6.05,5.45,6.5,5.5,7.05,7.1,5.9,5.45,6.75,6.7,5.05,5.25,8.5,7.25,9.35,10.1,8.2,9.25,12,14.95,10.3,14.05,14.55,14.75,17.95,15.9,16.9,17.8,19.95,19.3,23.65,20.15,21.95,25.5,27.05,29.9,24.15,26.1,31.35,30.8,30.45,33.9,33.95,32.7,33.1,34.8,35.65,34.2,35.15,37.2,39.5,38.6,41.5,45.75,42,42.45,40.55,41.05,42.4,46.85,46.3,49.05,48.4,47.45,49.45,48.1,46.95,49.5,52.2,49.3,50.6,54.7,50.1,53.45,52.6,49.4,49.6,53.25,48.75,54.15,53.8,51,53.55,54.85,51.45,53.65,54.25,52.85,56,51.7,48.85,49.9,51.2,48.9,51.05,49.9,51.15,46.9,48.9,52.1,49.5,49.05,49.5,47.85,52.1,47.2,47.2,46.6,50.95,48.75,50.75,47.45,47,46.1,46.25,47.65,44.85,44.25,42,43.5,43.05,43.35,40.8,38.5,43.8,39.35,38.9,40.35,36.95,42.1,36.55,38.75,34,33.55,34.25,32.45,33.15,32.15,32.5,31.15,30.25,30.95,27.55,24.05,29.35,23.05,23.35,24.05,22.65,22.35,20.5,18.85,20.5,15.15,15.85,16.65,16.55,15.3,15.6,12,10.8,11.15,11.35,10.2,10.3,9.25,10.55,7.85,5.3,6.35,6.8,3.95,5.6,5.2,5.55,4.05,4.6,5.6,5.1,5,4.35,1.95,5.15,2.2,3.5,3.35,4.8,4,5,4.9,4.05,3.5,3.95,4.15,4.35,4.05,3.65,3.9,4.05,4.35,4.4,5.3,5.4,3.85,5,5.6,4.45,4.6,6.2,4.7,5.15,5.4,3.65,4,4,4.15,4.15,4.8,5.15,4.95,5.5,5.3,6,5.85,6.85,5,5.7,4.45,4.2,4.8,4.55,3.55,4.75,4.05,3.15,4.8,4.5,4.4,4.8,5.45,4.5,4.55,7.75,8.3,7,7.3,9,10.3,10.15,13.25,13.45,16.05,14.9,19.1,20.1,19.95,22.7,25.05,26.9,26.9,29.95,29.2,32.55,35.4,33.05,36,38.85,41,44.3,42.05,43.95,45.6,44.45,44.05,46.7,48.65,49.55,52.35,48.4,50.3,49.15,47.55,48.25,48.9,49,51.35,51.95,49.7,46.2,53.85,48.15,45.45,51.05,49.9,50,49.65,48.9,48.25,45.1,48.65,47.45,46.05,47.8,48.05,48,48.5,45.05,49.05,50.2,49.15,48.15,49.05,48.8,48,50.1,48.55,49.2,50.65,48.75,51.1,51.5,49.9,50.6,51.45,52.8,51.8,52.05,54.05,55.45,57.05,50.95,54.35,54.6,54.55,58.65,59.75,58.7,59.3,61.3,57.1,61.15,63.05,59.45,64.5,67.3,64.8,66.75,65.7,73.15,67.35,70.3,67.05,71.6,73.75,74.15,72.05,72.6,74.25,75.8,79.65,78.7,77.35,74.55,80.55,81.5,81.45,81.85,83.75,82.85,82.5,85.7,82.15,85.05,83.55,82.2,87.85,86.65,87,85.35,86.55,83.2,88.25,91.1,88.45,87,92.55,92.25,90.55,93.2,93.15,87.95,94,89.7,91.25,96.15,91.75,90.65,93.3,89.05,90.45,90.15,94.25,89.65,90.25,94.6,90.9,88.3,89.2,92.35,91.75,89.35,89.7,92,90,94.25,91.4,91.15,90.2,91,89.4,89.65,90.75,90.75,90.3,86.4,85.7,87.9,85.5,85.9,86.5,86.75,87,85.4,82.25,83.35,83.55,85.4,80.95,84.9,83.25,80.8,78.05,79.35,78.9,79.7,79.4,79.15,78.25,75.35,78.65,77.45,70.75,76.35,73.4,74.9,75.05,72.05,70.3,70.1,71.35,71.7,65.95,68.55,68.55,66.6,64.6,69.2,62.8,63.5,64.45,61.6,61,61.9,58.8,62.65,58.2,56.55,55.05,54.65,57.3,54.95,51.3,56.2,52.85,51.7,53.2,48.55,48.95,48.45,47.25,47.5,51,45.55,41.65,41.15,40.35,40.4,41.8,40,38.1,37.5,38.15,36.45,34.55,34.55,33.9,34.45,31.3,31.2,32.6,30.25,32.25,30.35,28.95,28.85,28.8,26.3,26.85,27.65,25.65,25.4,25.7,25.55,24.1,20.7,21,21.75,20.45,22.35,20.75,22.8,20.25,17.6,19.05,17.6,21.4,19.95,16.2,17.65,17.6,18.4,16.95,18.6,20.05,17.9,16.95,17.7,18.15,17.65,18.3,18.5,21.95,16.65,19.3,19.4,19.1,19.35,21,19.25,20.8,18.75,19.4,16.95,20.3,18.55,19.7,21.1,20.9,21.65,20.55,21.7,19.25,26.45,22.55,24.1,23.4,23.95,25.75,26.35,22.95,26.9,25,24.3,25.85,24.2,28.2,26.55,30.35,26.95,29.65,29.25,29.2,30.05,28.75,28.45,29.85,27.85,28.05,29.05,30.9,33.05,32.65,30.55,30.45,29.8,31.75,32.65,31.85,31.45,32.3,32.55,32.8,33.05,33.95,33.55,32.1,33.15,34.8,34.4,32.45,33.15,32.9,35.95,34.6,36.75,37.15,35,34.85,32.9,37.85,37.05,34.85,38.1,35.5,37.9,34.7,38.5,36.85,41,38.65,36.95,37.75,42.05,38.1,38.9,40.8,40.9,38.8,42.9,37.7,41.9,40.9,40.45,42.15,41.25,41.2,38.4,42.25,42.15,39.1,39.95,43.5,42.85,43.1,43,44,41.45,43.15,43.2,41.5,41,42.9,43.2,40.25,39.5,40.1,41.55,41.1,41.15,40.9,42.05,39.8,41.9,41.6,38.6,40.4,42.15,40.15,40.65,40.6,40.35,42.9,40.25,40.4,41.95,40,39.25,39,38.75,37.95,39.85,37.95,38.7,39.2,38,39,37,42.15,38.45,41.2,38.75,39.9,39.9,41.65,39.5,40.9,39.05,41.2,37,42.95,41.3,43,41.5,39.25,44.2,41.25,44.75,42.3,46.75,43.45,45.85,43.6,44.75,46.55,44.35,45.95,46.35,47.35,48.2,48.7,52.05,53.1,48.2,49.85,52.9,52.55,53.6,52.2,56.15,55.65,55.75,57.05,56.4,58.75,56.1,59.05,63.05,58.5,57.85,60.6,63.3,63.85,61.95,63.55,68.15,66.4,62.15,68.55,70.9,68.2,66.3,68.55,70.55,70,73.35,71.45,71.8,71.65,73.6,73.05,75.65,75.4,75.15,78.1,74.9,74.25,76.55,74.7,80.55,72.9,79.2,76.4,73.1,74.65,73.6,77.45,77.2,79.45,76.85,77.75,78.95,77.35,79.1,82.25,79.95,79.75,81.15,79.3,80.2,83.55,78.15,78.3,80.2,80.3,82.3,81,78.7,79.75,77.8,81.95,82.65,76.7,81.45,82,84.85,80.85,83.1,81.9,82.5,81.9,84.6,80.25,82.95,79.8,81.55,81.2,81.4,77.7,79.85,80.35,81.55,84.65,80.45,81.15,81.25,79.15,79.5,79.55,79.75,79.55,83.05,78.75,80.35,83.25,80.05,83.15,82,80.7,79.8,76.35,80.8,79.7,81.15,82.45,76.5,79.4,79.75,79,83,77.5,82.25,78.35,77.85,78.25,77.6,79.85,75.95,77.65,77.5,77,75.25,77.1,75.3,75.25,73.4,77.5,77.15,77.05,77.05,72.95,75.3,73.75,73.05,72.95,73.3,77.4,70.95,76.45,72.6,73.4,71.45,70.75,71.9,70.35,71.7,70.65,67.75,70.65,72.3,71.4,67.1,70.25,69.15,69.1,71,68.6,67.5,66.6,66.15,64.25,66.7,63.7,67.2,63.3,62.95,63.05,63.3,64.7,64.1,63.9,65.3,62.85,62.6,61.1,61.35,59.3,57.9,61.75,63.75,60.75,59.1,63.3,59.35,58,59.85,57,56.65,58.1,60.5,57.1,54.8,58.3,58.05,56.4,56.25,60,56.1,54.7,56.05,56.25,52.5,52.75,54.55,51.8,54.05,55.15,55.1,53.5,53.45,54.4,52.25,51.3,49.4,54.05,51.95,50.2,50.75,51.3,53.35,50.25,48.55,52.3,49.25,48.7,48.5,51.15,47.7,51.65,50.6,49.95,45.6,48.5,49.1,49.55,49.5,50.15,49.15,47.75,51,47.75,51.65,47.7,48.75,48.15,47,51.85,48.4,49.6,49,49.1,49.7,48.9,47.35,48.3,52.85,48.4,50.2,50,51.7,51.95,49.65,49.3,47.3,52.15,51.95,52.55,47.6,50.4,48.65,51.45,53,52.15,54,54.9,50.4,52.75,53.7,53.55,53.55,53.7,51.65,54.3,55.3,52.1,54.3,51.35,54.4,54.2,56.35,51.35,56.7,59.55,56.05,56.15,56.65,56.55,57.55,59.2,56.1,59.3,57.55,56.3,60.15,57.15,57.7,57.85,59.7,58.7,62.15,58.95,60.4,57.95,59.05,61.05,60.9,59.65,58.7,58.9,61.15,59.55,61.1,62,64.3,60.8,61.45,64.75,61.65,62.3,60.8,60.1,63.05,61.3,61.95,66,62.55,63.4,64.1,65.5,65.6,62.65,64.55,64.05,61.7,64.6,64.05,64.55,61.6,63.2,66.35,66.25,62.25,65.1,66,59.75,63.75,61.55,62.6,65.2,60.85,64.45,63.5,63.6,62,64.5,62.05,61.8,61.75,64.05,61.85,59.45,61.15,63.2,62.05,61.9,61.55,61.05,63.05,61.45,61.6,57.9,58.85,58.65,59.75,60.2,60.95,61.15,59.7,62.55,58.4,55.75,61.65,60,58.05,57.8,57.95,56.25,61.65,55.55,57.6,58.9,58.3,57.15,55.25,57.85,57.8,60.15,60.45,56.6,57,56.35,56.25,55.5,54.7,55.8,56.5,57.9,57.3,56.75,58.65,55.55,56,55.75,55.3,55.75,54.9,57,55.3,57.85,53.55,58.4,55.45,56.65,57.75,55.95,56.85,58.75,55.6,56.5,57.05,60.6,60.45,61.1,55.9,58.3,60.9,57,54.3,55.95,59.35,61.75,59.75,60.75,61.3,64.15,66.05,61.25,64.7,64.35,61.35,62.8,64.65,65.95,68.7,64.4,65.45,66.6,67.4,66.95,65.35,68.5,68.4,67.2,69.95,66.85,67.05,70.45,71.9,69.7,69.85,68.55,73.15,71.35,74.55,72.15,76.55,73,72.95,78.65,72.05,75.55,72.8,77.9,77.1,79.75,76.8,76.6,74.65,73.45,76.85,75.85,77.1,76,74.65,78.1,76.65,76.85,78.85,81.55,77,78.5,81.2,83.2,81.35,82.65,81.85,78.45,83.95,82.3,80.4,82.1,80.7,83.65,84,83.25,80.6,78.55,82.05,83.7,81.55,83,83.2,83.6,82.85,83.2,83.6,83.6,83.95,85.7,82,82.9,86.95,80.4,81.9,86.5,84.55,82.9,81.8,82.25,85.35,79.45,83.85,78.35,80.75,81.45,80.2,81.2,81.65,82.1,79.7,82.1,81.3,85.95,83.5,81.5,81.6,79.35,81.5,83.3,85.5,81.75,82.65,82.4,81.4,82.1,79,84.6,81,82.6,83.35,83.75,79.7,80.4,85.35,83.8,81.85,79.65,82.1,83.15,82.25,86.1,81.1,84.5,81.35,80.05,83.15,82.8,85,85.15,83.9,81.35,83.1,78.3,83,81.55,87.55,85.1,83,85.4,86.3,85.75,84.3,88.2,82,82.3,84.05,85.3,84.55,86.1,80.25,87.15,87.6,87.65,83.95,87.75,88.45,87.15,85.45,87.65,86.25,87.75,85.3,88.75,91.7,89.9,86,89.75,86.55,89.45,88.15,86.9,88.15,88.3,87.65,91.65,88.5,89.6,90.45,90.25,93.9,91.25,90.85,91.3,91.15,92.5,87.95,87.85,92.7,94.1,93.65,89.85,90.8,96.35,89.4,88.6,92.75,93.6,92.75,94.6,95.45,91.05,95.15,92.5,93.3,94.35,92.95,93.7,94.9,94.55,95.45,95.2,97.3,94.2,93.3,96.25,94.65,95.15,94.75,92.1,94.85,95.9,95.55,96.55,95.9,98.85,93.65,97.5,98.75,95.9,97.75,93.75,99.55,100.55,97.6,96.65,96,99.2,94.9,98.35,100.25,98.95,97.5,95.8,94.9,96.3,98.95,98.1,95.65,98.65,101.45,101.4,100.1,102.25,98.8,98.85,99.55,99.25,100.2,98.6,103.15,98.6,101.5,99.65,101.6,100.5,101.65,98.25,100.35,100.55,100.3,99.75,99.8,99.6,99.7,101.65,100.2,96.6,98.2,102.25,101.1,97.8,101.5,98.55,98.95,100.1,101.1,99.1,96.35,99.75,94.3,102.3,99,94.85,100.4,100.7,99.05,99.6,95,98.4,101.15,94.65,97.55,99.05,98.25,98.6,97.5,99.05,101.35,93.8,95.1,97.4,102,100.45,96.75,98.15,93.45,96.15,93.85,100.75,95.2,98,94.1,96.3,96.75,93.2,96.7,98,100.95,97.35,96.4,95.5,95.1,93.3,95.7,97.7,98.2,96.15,97.1,93.9,96.15,94.6,98,102.6,97.6,94.9,94.3,96.65,97.8,97.35,95.4,97.55,93.9,96.6,96.5,94.65,95,96,95.4,95.6,98.6,94.55,95.4,94.5,95.3,94.75,95.3,97.3,91.05,94.85,97.75,94.6,96.35,97.05,89.8,96.5,92.85,94.6,94.05,98.9,95.5,94.45,95.1,95.5,92.4,94.55,94.8,98.1,93.9,95.8,94.8,93.55,90.5,94.75,93.55,97.05,94,96.9,95.35,94.15,95.25,97.9,98.2,93.6,96.2,94.3,98.7,97.15,93.9,92.7,96.65,95.6,97.75,97.8,98,99.5,97.6,98.25,96.85,98.05,97.65,97.8,92.5,97.05,98.35,101.2,95,99.35,100.05,97.6,100.65,99.25,99.9,96.75,100.25,98.6,100.2,102.55,102.35,102,101.7,101.5,101.25,99.05,101.6,104.55,101.65,102.6,106.8,100.4,100,102.9,101.2,102.8,100.95,103.45,104.45,100.8,102.9,101.95,107.35,107.1,105.1,106.95,105.9,105.4,105.8,105.05,107.45,108.1,105.8,107.1,108.3,109.15,102.35,108.5,111.45,109.3,106.95,106.5,107.15,104.7,109.95,108.5,109.05,112.65,108,109.6,112.95,105.95,112.5,112.5,110.05,112.85,113.45,109.55,111.95,111.45,113.65,111.05,117.45,112.1,113.6,111.55,115,113.65,115.45,116,113.2,114,114.55,116.85,112.35,117.4,114.6,115,117.9,114.7,115.8,115.15,119.55,114.6,116.7,116.75,119.8,116.1,116.85,121.3,119.2,118.5,117.4,117.05,116.65,116.85,116.1,120.85,118.15,118.6,122.25,118.5,114.55,118.35,120.2,122.5,120.9,123.45,121.15,120.4,117.6,118.55,118.6,121.4,119.25,121.25,123.7,120.85,119.35,120.3,121.65,123.2,123.4,123.6,123.9,120.85,121.45,121.2,120.35,120.9,121.65,120.95,121.6,121.6,122.7,122.55,123.65,125.65,122.25,123.2,121.85,122.6,124.95,124.9,122.9,125.35,121.9,122.15,127.65,128.25,124,125.55,129.8,124.05,125.6,124.3,131.05,126.4,125.65,127.85,124.6,127.4,127.45,126.35,127.4,125.7,127.8,126.1,128.7,131.25,125.1,126.35,124.45,126.65,129.85,126.6,126.65,126.7,125,126.85,126.25,131.35,130.4,124.4,128.75,123.65,126.15,129.4,127.1,128.85,127.25,129,123.4,125.25,129.85,130.05,129.4,129.6,127.55,129.15,128.5,127.15,127.8,125.25,131.45,130.05,131.05,126.2,124.15,128.4,125.85,130.5,123.95,129.45,128.35,125.7,125.5,125,120.95,127.5,132.65,128.65,127.5,125.55,127.2,129.6,125.8,122,122.45,125.55,121.95,124.75,126.45,124.05,128.05,128.1,124.15,122.85,125.05,125.3,125,122.35,121.9,123.9,119.9,125.25,124.8,124.9,123.5,121.15,122.45,124.6,121.5,119.75,121.65,117.95,119.1,119.55,119.95,120.8,117.65,117.55,117.2,117.7,121.45,118.85,118.35,122.35,119.15,119.65,120.9,119.25,120,118.75,116.05,116.75,112.6,117.75,115.9,115.25,117.85,115.3,119.8,113.35,117.4,113.35,115.15,114.35,111.35,115.15,113.45,113.55,115.35,115.7,115.95,115.6,113.75,114.4,116.45,112.3,114.3,112.5,112.45,114.25,115.55,115.35,111.8,112.5,113.8,116.4,114,115.1,112.4,114.9,115.25,112.55,112.55,112.15,111.8,114.3,114.45,111.9,110.2,114,111.65,114,112.6,117.75,108.25,113.75,110.85,114.95,111.15,110.85,113.05,113.8,112.35,114,114.15,115.95,112.8,113.1,114.15,113.6,114.1,114.8,116.4,115.4,116.05,114.15,117.9,117.2,114.5,113.35,111.05,111.9,117.3,111.45,111.25,115.05,116.7,114.45,114.75,112.3,110.35,115.6,118,113.25,120.05,117.8,111.95,116.75,117.1,114.55,119,118.7,117.15,117.65,116.85,116.2,116.95,114.65,116.6,120.5,119.15,117.1,122,120.7,118.4,121,117.95,118.45,121.2,120.1,123.7,122.55,125.95,121.7,122.65,123.8,120.45,123.8,121.35,124.7,123.7,125.05,125.65,125.6,124.2,125.8,129,126.9,124.2,125.6,124.5,125.1,126.45,128.7,122.15,124.5,129,124.9,126.15,125.7,127.3,124,126.5,128.7,125.55,128.9,125.3,127,130.15,128.65,129.25,123.45,123.9,129.5,131.15,131.35,129.35,126.6,127.05,129.4,130.05,131.6,127.45,130.25,127.3,132.9,127.55,127.25,131.9,128.25,129.85,129.1,126.35,129,126.5,125.9,131.1,132.25,131.8,131.6,131.2,128.8,129.4,129.8,131.4,133.85,131.55,130.7,132.05,127.6,131.65,131,127.25,133.35,130.35,131.65,130.8,130.9,130.1,133.4,130.25,130.75,131.5,133,128.55,133.25,136.05,129.3,128.9,129.85,132.05,127.55,130.15,132.1,130.3,134.2,128.75,131.15,133.35,132.15,131.85,130.8,134.25,132.55,131.55,130.8,132.35,130.8,133.35,132.5,131.45,133.65,130.35,134.35,133.4,129.35,134,130.2,136.05,130.5,131.75,130.4,132.55,133.95,135.2,131.95,131.45,128.9,133.7,133.6,131,129.4,131.05,131.65,134,133.3,128,136.6,132.3,132.2,130.65,128.9,133.75,131.75,131.55,136.2,133.7,132.5,134.1,134.1,133.2,131.8,136.25,132.2,133.6,137.1,137.05,135.6,135.25,136.15,134.25,133.25,133.6,133.35,130.8,131.2,138.3,135.95,132.05,134.8,132.85,134.5,131.9,130.1,133.8,132.5,136.75,138.75,136,133,139.3,137.9,134.15,136.45,136.1,136.65,133.85,134.4,132.05,132.15,137.7,133.15,133.1,135.5,131.6,134.15,132.15,135.2,132.85,132.85,138.65,132.55,135.25,135.05,137.6,133.2,138.7,137.9,135.75,138.15,135.85,135.15,136.7,134.45,135.75,137.65,134.95,132.2,137.2,136.1,135.05,137.8,136.05,138.6,140.15,132.75,137.9,138.55,138.8,139.2,136.25,138.1,137.7,136.35,139.7,137.35,140.7,139,142.85,141.1,137.25,141.05,135.65,136.35,138.7,136.6,137.25,136.6,140.15,138.2,137.8,137.65,137.85,143.25,143.05,138.3,140.7,140.95,137.1,141.6,142.2,138.5,140.9,136.1,141.4,143.05,140.4,141.1,138.5,138.8,138.4,138.15,141.05,138.85,138.05,142.1,137.65,144.95,141.45,142.35,144.8,143.5,140.1,142,143.25,143.45,144.55,143.25,141.75,140.05,142.95,140.7,139.75,145.25,144.1,142.9,144.6,143.3,142.65,142.2,143.85,142.35,142.7,141.1,144.7,141.9,144.75,148.4,141.8,142.4,146.8,146,146.2,143.5,141.1,140.7,145.7,141.8,146.2,141.65,143.5,143.95,144.5,144.7,142.8,145.3,145.55,146.95,144.1,147.65,144.3,146.85,144,144.3,142.15,147.3,144.6,145.85,145.1,150.25,141.25,144.85,145.5,143.95,148.3,144.1,143.8,145.85,148.35,147.85,141.5,144.55,144.75,149.65,147.5,146.55,149.25,145.75,145.35,148.15,150.05,146.75,149.15,147.7,146.25,151.45,149.35,146.7,147.2,146.3,149,149.3,151.25,146,148.5,147.6,149.55,144.75,149.5,151.45,150.65,150.55,150.1,149.35,147.1,146.95,151.45,147.4,150.2,147.7,150.25,151.2,148.4,149.45,150.7,148.95,147.2,150.3,148.85,150.35,153.05,149.7,146.3,152.25,146.35,153,150.7,147.35,146.5,146.95,151.4,150.5,146.35,148.85,143.2,147.6,147.05,146.85,148.45,143.6,146.9,148.85,143.55,149.7,149,148.05,146.35,151.6,149.35,147.2,146.95,143.1,145.5,149.8,147.25,146.55,147.65,146.8,148.05,149.4,150.65,146.4,146.7,147.4,145.65,144.25,147.75,146.8,147.3,147.2,144.1,146.55,148.5,145.6,143.8,146.6,144.15,147.35,146.85,143.5,147.15,145.85,145.2,144.45,145.2,147.6,147.1,146.85,143.15,147.05,145.9,146.8,147.85,147.15,143.95,146.2,145.45,142.05,142.8,144.25,140.9,147.3,143.2,144.65,147.5,143.7,147.5,138.55,143.9,141.75,141.2,140,145.5,142.2,141.75,142.7,147.2,144.45,144.05,141.6,142.55,143.3,141.55,142.2,137.8,143.4,142.6,137.2,136.7,138.75,137.8,140.7,140,140.6,140.4,140.2,142.15,136.75,143.7,140.9,140.5,140.45,140.5,137.15,137.75,137.05,140.85,145.2,134.5,136.55,137.8,133.15,135.95,134.3,138.85,134.5,136.6,135.45,138.25,135.3,139.45,136.1,139.35,136.2,138.6,137.15,138.55,138.1,134.45,137.75,139.45,140,136.15,134.45,135.05,136.3,138.5,133.8,136.85,136,133.8,133.8,135.1,134.15,138,137.5,139.7,135.75,133.5,135.75,135.9,139.05,133.55,135.2,134.25,134.5,137.25,137.5,136,135.85,134.7,131.2,139.55,138.8,134.5,139.7,135.9,137.4,133.35,136,138.3,137,134.75,133.9,136.3,141.3,133,132.6,133.7,139.25,135.35,137.05,134.85,135.6,134.45,131.8,138,137.35,136.3,132.75,137.1,139.25,136.3,133.75,139.7,136.8,135,137.2,132.4,139.45,135.15,138.85,137.6,136.65,139.45,139.85,138.05,139.8,138.75,137.1,138.15,137.15,138.55,140.6,143.3,138.45,139.1,139.15,138.05,138.6,143.2,143.3,143,141.55,145.65,144.4,143.8,140.6,139.55,143.35,146.3,142.7,135.7,141.5,141.5,145.4,144.65,146.4,146.25,144.7,142,145.15,147.5,141.8,147.85,147.7,147.6,143,146.9,145.45,142.2,142.1,145.85,145.95,145.15,145.3,142.3,147.75,148.9,147.25,149.3,151.2,150.85,147.8,148.7,146.7,148.6,150.85,149.75,147.75,147.5,149.95,150.25,148.65,152.65,151.1,153.4,152.5,154.65,156.6,151.6,155,152.2,152.9,151.45,152.7,151.75,154.75,151.4,151.35,151.75,156.65,153.05,153.4,158.75,152.15,157.65,152.3,157.05,155.9,157,155.55,155.6,161.6,156.25,158.8,157.2,157.95,157.85,159.45,161.85,157.85,154.9,156.85,156.8,160.35,163.95,158.8,156.3,160.35,156.45,159.5,159.55,157.5,160.15,157,157.15,156.7,160.8,158.1,157.7,152.55,161.95,164,164.05,160.35,158.65,159.5,158.35,164.65,159.7,160.4,158.6,161,160.35,156.7,162.45,158.95,160,164.4,159.45,157.65,156.4,169.35,165.1,160.5,158.95,158.95,161.45,163,160.05,158.7,158.45,163.1,161.1,164.55,163,159.8,163.5,160.5,162.75,162,158,165.75,161.6,158.8,156.8,163.2,161.55,160.45,164.6,162,161.85,160.7,160.75,164.35,163.35,164.05,161.15,163.2,159.2,163.2,168.15,159.7,162.65,159.95,162.15,160.25,161.75,160.15,162,158.6,159.8,158.55,159.75,160.25,158.05,159.95,161.85,160.6,159.15,157.45,160.35,158.85,156.75,156.2,156.2,156.8,159.1,162.45,159.1,157.5,154.8,157.75,156.65,153.85,157.75,157.4,159.4,156.9,160.95,154.3,157.15,154.5,154.95,155.75,156.7,157,152.35,158.75,153.25,149.2,152.85,157.9,152.45,153.5,151,155.15,152.85,155.35,153.65,149,152.25,152.05,153.55,147.15,153.15,150.25,151.8,149.8,154.65,151.35,152.65,153.5,150.55,152.9,147.6,150.55,149.25,150.8,149.55,150.65,152.25,146.35,148.55,150.05,148.75,145.9,146.35,148.65,150.6,150.75,145.85,147.9,151.45,147.4,148.25,148.6,150.8,148.7,145.85,142.9,147.25,145.45,146.15,149.9,143.25,144.5,145.45,147.4,144.45,147.35,149,145.95,145.75,146.35,144.95,144.1,146.6,144.25,145.55,141.8,143.15,144.65,143.7,144.2,147.3,141.25,148.45,141.8,141.5,148.35,147.05,144.5,139.4,144.25,143.6,144.7,146.65,144.6,142.75,145.1,147.4,143.45,144.4,144.5,148.35,143,144.25,146.2,145.75,143.3,144.25,147.9,145.55,143.05,151.25,142.35,143.25,148.05,146.65,150.7,143.65,145.05,142.4,145.85,148.15,145.15,145.4,145.1,148.05,148.9,146.35,146.25,147.25,145.25,149.45,147.05,147.05,144.75,147.75,149.45,150.05,149.65,149.5,144.95,149.25,150.25,148.7,148.25,149.3,145.95,147.55,152.9,145.9,147.15,149.15,148.1,147.05,150.55,153.8,151.55,146.95,150.4,153.5,147.3,151.2,150,155.15,150.75,150.75,156,154.85,150.65,151.2,154.35,150.35,158.8,154,152.95,153.95,153.45,148.6,149.5,154.65,151.65,157.8,154.4,157.15,154.05,154.6,153.85,157.95,152.2,155,150.5,158.65,159.4,155.8,158.2,157.05,156.3,157.75,154.8,159.3,154.15,159.8,160.45,156.4,157.6,156.45,161.1,157.8,157.1,160.9,159.45,159.7,162.85,158.55,159.3,158.65,155.95,160.7,158.7,157.65,158.7,159.5,164,159.4,159.45,157.45,158.4,162.6,161.3,159.15,164.35,161.35,160.5,162.85,161.7,157.35,162.85,162.15,160.5,163.05,159.2,158.3,158.75,158.55,164.7,160.15,162.25,164.5,162.2,162.65,160.5,163.6,160.9,163.55,161.1,160.6,160.95,160.25,163.15,166.15,160.3,162,157.1,162.6,159.25,163.25,162.2,163.9,159.25,158.65,162.1,158.05,157.35,161.5,158.9,155.75,162.45,161.1,154.05,158.7,157.75,158.85,157.65,163.05,158.15,159.6,160.75,161.2,162.6,157.75,161.85,159.7,155.8,156.75,160.4,159.35,155.15,163.75,152.25,161.1,152.7,153,154.75,156.95,158.2,156.25,156.3,154.45,157.4,152.75,156.5,157,150.85,154.4,157,154.15,157.45,155,153.6,155.9,159.65,151.85,154.15,151.2,161.3,156.65,153.05,154,153.45,152.85,157.3,148.95,152.2,150.5,154,149.3,152.6,152.4,152.8,154.35,151.65,151.05,151.8,147.6,152.35,150.95,150.4,154.45,148.55,150.9,151.95,154.75,148.6,148.9,148.25,146.5,148.95,144.1,148.05,148.05,142.45,149.85,146.45,152.8,149.85,146.15,147.3,152.75,142.65,148.65,144.1,144.65,150.65,147.75,145.25,148.65,149.7,147,149.1,143.7,142.4,146.25,145.45,147.4,148,146.3,144.15,142.6,146.95,141.85,145.65,145.2,149.95,143.65,146.65,144.4,142.05,149.35,142.35,143.5,143.15,142.9,146.9,146.7,143.75,143.45,144.35,144.15,142.85,143,147.25,143.35,146.65,142.05,147.75,141.75,145.75,140.3,141.75,142.5,143.2,145.1,144.55,145.6,147.75,144.35,142.4,138,147.1,145.3,142.55,142.45,141.6,146,138.25,146.7,145.45,146.6,146.8,143.9,146.65,144,145.65,142.95,148.4,141.55,145.4,152.25,145.55,142.75,144.9,143.6,150.5,148.3,144.75,146.4,149.5,141.45,145.25,143.5,140.85,147.5,149.85,146.05,141.95,145.9,147,144.8,150.8,149.25,149.5,146.9,143.9,147.15,141.05,149.45,146.45,150.7,146.05,151.6,144.65,146.9,146.1,150,151.4,150.05,145.2,145.6,150.2,150.05,149.7,150.5,150.65,149.35,147.95,146,150.5,145.25,144.7,146.2,149.4,151.8,155.75,153.55,150.55,147.2,156.25,148.1,153.9,153.85,152.35,149.55,149.05,149.6,148.35,150.45,151.4,155.65,150.45,149.75,157.4,154.4,150.65,151.2,157.8,151.2,153.55,151.6,153.45,155.8,154.55,156.5,153.5,156.1,157.85,154.75,158.05,148.55,159.45,158.55,160,155.6,155.25,154.55,153.7,158,154.55,158,157.2,155.15,158.95,156.2,162.85,158,160.25,158.75,155.65,159.35,155.9,157.7,159.65,160.8,159.35,158.55,156.35,156.3,160.55,157.6,157.95,157.65,160.35,158.45,156.3,162.7,158.3,159.2,162.9,161.2,156.95,159.25,160.9,163.05,157.7,159.5,157.15,161.2,159.75,157.1,161.15,157.6,158.25,161.15,159.15,157.95,158.75,163.65,158.25,152.5,160,155.6,163.1,157.75,160.25,158.95,159.3,157.2,158.15,157.8,156.7,160.9,155.45,159.1,161.95,161.75,158.4,157.5,160.75,155.45,159.5,155.2,152.9,154.3,156.35,154.85,161.65,155.35,155.7,161.65,152.95,152.75,156.5,155,153.05,151.6,153.9,153.8,155,155.6,155.4,156.6,152.9,155.05,149.3,156.85,153.95,150.55,152.95,153.15,152.85,152.45,153.65,152.7,152.2,153.45,149.45,148.2,149.2,150.7,149.75,151.25,154,149.3,150.15,150.45,148.8,150.95,152.15,145.25,147.45,146.9,143.45,147.1,150.55,143.1,143.65,147.75,143.7,151.3,144.1,149.1,149.8,147.9,143.6,143.25,147.3,144.15,140.5,140.4,141.3,144.3,142.65,141.3,141.6,141.4,145.4,141.85,140,137.45,143.9,140.05,140.2,141.25,140,142.8,142.4,138.95,142.85,141.45,135.95,140.15,135.4,141.05,139.4,138.3,136.35,134.9,136.2,133.45,133.5,134.65,139.1,135.5,136.25,131.8,135.9,135.8,130.75,131.85,137.35,134.7,132.8,138.6,134.7,134.1,133.25,133.05,131.75,133.2,131.45,137.45,131.05,133.9,133,131.35,131,134.9,137.6,130.95,132.2,137.05,129.9,126.55,131.6,130.85,131.6,132,130.1,127.65,129.25,130.1,129.45,130.7,133.15,131.25,129.1,129.8,130.1,131.6,126.35,131.1,131.25,131.5,130.75,134,138.05,134.15,128.1,128.85,130.3,127.65,133.45,133.7,133,134.9,132.25,130.05,128.8,130.7,129.2,131.2,133.85,133.25,132.45,131.15,130.45,132,132.9,129.35,132.45,132,134.1,132.4,130.35,132.9,130.2,134.6,131.6,133.25,131.9,131.2,136.25,134.05,132.65,131.75,127.6,132.3,135.25,134.5,130.6,131.25,129.45,133.45,135.2,131.05,132.85,132.75,133.55,131.75,135.2,132.15,137.15,138.1,132.35,132.15,135.85,136.4,136.65,133.45,130.6,132.4,139.1,137.25,134.15,138.3,141.9,137.55,138.55,136.7,137.9,141.85,137.6,138.9,137.35,138.3,141.6,134.7,134.45,139.45,143.2,136.7,137.05,136.55,140.9,144,143.1,140.55,141.45,142.3,143.45,142.7,144.1,142.35,140.6,147.05,141.35,140.4,140.45,146.85,140.7,141.85,142.8,141.75,144.2,142.9,144.5,142.25,143.25,147.3,149.5,144.6,146.4,143,147.45,142.6,145.6,142.9,147.8,148.9,146.8,142.65,149.4,149.15,148.35,149.15,146.35,144.8,152.9,142.15,148.65,151.3,145.55,145.65,151.6,144.85,147.55,144.1,150.8,147.5,146.45,148.6,146.15,148.4,147.05,144.9,146.95,145,150.7,143.7,151.9,151.2,148.45,151,146.3,147.15,151.8,149.5,146,145.45,151.05,149.45,147.05,150.05,150.1,146.05,142.7,143.8,150.4,147.9,143.55,150.7,149.25,147,146.75,142.75,150.9,143.85,146.6,144.25,145.7,146.55,149.3,146.05,145.7,141.65,149,145.5,147.95,150.65,145.95,147.5,139.95,146.8,144.65,149.55,144.1,143.8,146.75,145.05,146.75,147.25,150.35,146.25,139.1,148.25,143.75,147.5,141.9,141.85,142.25,146.85,143.9,140.1,139.25,146.7,141.75,139.5,142.4,137.8,141.25,141.85,138.95,144,137.2,141.15,143.55,141.05,141.85,140.95,141.2,139.65,134.1,139.05,135.65,143.35,138.8,139.2,136.5,139.2,132.7,134.3,139.05,136.3,139.25,135.3,139.6,137.15,136.85,134.7,140.9,134.3,134.2,136.65,134.35,133.8,132.2,131.8,130.15,135.35,132.55,132.35,131.8,132.3,135.35,125.95,137,134.85,133.1,132.05,130.9,130.55,128.45,127.45,130.2,131.8,130.4,129.9,125.25,122.65,133.4,129.2,131.05,126.8,126.05,128.6,125.45,126.1,122.75,127.75,124.75,123.05,123.55,123.65,127.5,121.9,123.2,119.85,124.1,124.9,124.2,125.4,124.5,119.45,126.35,126.7,118.8,124.3,125.65,122.05,120.15,119.8,126,123.05,118.1,122.3,119.4,125.3,120.5,119.1,117.5,120.4,118.5,116.35,118.75,118.1,119.85,119.65,115.85,117.5,118.6,121.35,122.3,116.65,121.3,119.55,120.8,122.25,114.5,120.35,118.2,116.4,116.5,122.35,119.65,117.75,119.25,116.3,112.4,117.7,118.9,118.7,118.5,115.8,116,115.8,119.05,114.6,115,111.2,114.3,122.7,114.7,113.55,119.65,116.5,119.9,118.65,116.7,121.8,111.8,121.6,116.45,120.9,120.1,116.45,117,117.6,115.8,113.7,119.55,119.95,117.25,118.55,120.4,118.65,116.65,117.6,119.4,119.5,122.35,113.75,116.7,119.15,121.9,117.7,116.95,122.25,118.85,119.65,114.25,120.05,118,121,123.25,120.95,119.15,119.45,119.35,116.6,125.4,118.2,121.35,125,120.95,120.15,118.5,120.8,118.75,122.65,124.15,121.4,120.7,122.15,125.65,124.6,121,120.1,121.3,123.15,125.7,124,122.7,125.25,128.25,127.75,123.7,120.85,124.7,128.4,122.35,123.35,124.2,127.25,122.9,127.3,122.95,131.25,125.85,124.25,127.75,123.35,126.25,126.45,129.4,127.7,128.8,131.2,125.6,128.35,123.25,128.25,125.7,127.85,127.1,130.9,130.9,128.85,130.25,131.7,129.45,131,127.5,130.15,128.9,130.2,127.8,136.05,127.8,129.2,128.75,129.3,130.9,132.4,134.1,132.9,132.9,135.6,133.4,131.5,131.15,134.85,131.85,134.6,131.65,129.55,135.7,136.7,130.7,133.05,134.55,133.3,134.95,136.1,131.85,137.7,129.3,132.65,132.15,134.05,130.7,131.85,133.5,130.4,136.55,136.3,128.65,129.9,133.9,133.8,131.75,134.1,133,131.75,133.45,128.7,131.6,134.15,128.85,131.25,129.2,134,132.65,129.05,130.75,134.75,132.9,130.2,128.75,130.2,135.15,132.45,130.15,130.2,130.25,129.3,128.9,129.85,134.6,129.25,132,134.1,130.15,131.05,133,129.55,132.3,127,129.95,133.1,127.45,126.8,134.6,133.05,126.85,128.15,129,127.6,124.1,128,129.4,133.6,130.05,131.25,125.4,132.75,130.45,126.75,126.15,127.3,123.55,124.9,125.75,127.5,126.75,127.6,124.2,123.45,122.75,125.2,122,127.35,132.8,127.35,121.7,119.3,130.05,128.05,125.6,119.8,122.9,123.65,122.15,127.45,124.05,122.75,127.4,123.05,123.05,128,126.25,128.45,126.65,126.55,121.05,122.85,126.45,125.55,119.45,124.3,121.45,123.3,123.35,120,122.9,120.7,120.5,118.15,120.35,123.7,123.5,122.65,121.2,124.3,117.75,123.15,113.15,116.65,119.35,118.8,123.35,119.65,114.25,114.7,121.05,120.95,116.3,120.2,115.35,117.65,121.45,115.8,113.6,113.15,116.3,116.05,114.2,114.55,116.15,118.05,119.4,115.45,116.25,113.5,116.55,114.1,111.4,117.45,112.5,113.55,113.1,111.6,114.05,109.65,114.35,113.65,114.15,110.6,113.75,115.85,110.6,112.9,111.05,112.4,111,111.8,112.55,112.25,112.2,110.2,111.45,109.85,113.45,112.2,108.45,111,112.25,108.45,108.9,111.15,111.95,105.9,113.25,108.45,112.1,112.6,105.7,108.75,110.85,108.5,111.9,108.95,106.75,109.05,109.8,113.05,103.65,109.15,107,109.55,106.9,105.2,109.8,104.95,113,110.3,109.6,106.5,107.85,109.25,104.65,112.75,109.7,108.4,109.15,105.65,107.6,105.8,109.3,110.8,108.05,105.8,101.2,107.45,103.95,111.45,109.4,107.25,104,104.5,106.65,109.75,111.7,110.65,109.3,108.65,110,108.05,102.95,113,104.9,107.8,113.35,110.9,112.35,107.55,110.25,109.25,110.85,110.5,110.3,110.1,106.85,105.35,110,106.35,106.75,111.7,111.35,110.9,106.95,112.9,109.95,106.4,108.35,115.2,116,113.1,106.5,108.1,108.3,109.45,109.65,110.15,111.35,110.3,111.6,110.2,117.6,117,111.9,114.7,110.7,114.95,111.15,110.6,115.35,115.15,107.95,113.75,115.1,112.9,116.7,120.3,113,118.35,117.95,114.3,112.65,123.1,117.3,117.3,111.55,114.15,115.95,116.95,119.2,118.55,118.15,120.75,115.45,120.5,118.6,116.35,121.1,118.6,112.1,116.05,121.9,121.75,116.9,118.9,120.05,121.8,118.85,122.2,128.4,117.35,120.4,119.3,120.1,121.15,119.75,119.15,125.1,119.75,121.7,122.25,123.85,120.55,123,123.95,123.7,121.15,119.05,118.8,121.3,119.75,118.15,120.5,120.75,121.8,124.5,120.4,124.15,119.6,122.6,123.4,121.1,123,123.7,125.55,121.85,124.4,119.55,124.5,124.35,125.95,122.8,118.15,128.3,124.6,118.05,122.3,123.05,122.8,123.2,121.75,120.05,122.7,121.75,122.2,124.35,123.5,123.55,122.15,121.4,121.4,126,123.25,123.1,121.7,127.6,124.5,123.7,121.3,123.75,120.2,123.25,119.05,124.95,127.15,124.9,123.35,121.8,120.5,124.5,122.95,124.75,121.25,123.3,118.65,121.55,123.55,125.35,120.15,124.65,117.45,123.4,123.9,123.45,119.05,120.85,120.75,119.9,122.25,123.85,118.75,118.4,121.25,121.5,120.35,119,119.95,121.25,124.55,118.2,124.45,116.9,121.25,120.65,120.5,120.85,120,116.2,118.05,117.3,120.05,121.05,117,117.8,118.75,115.25,115.9,116.05,115.7,117.85,114.9,119.65,116.8,117.55,114.55,117.15,117.15,116.5,117.85,118.35,120.05,119.4,113.5,112.3,111.6,114.25,114.75,117.15,117.6,115.2,112.75,116,112.85,114.5,108.7,115.7,117.8,113.85,113.35,114.35,114.1,115.4,116.3,108,108.75,112.9,113.85,110.7,112.2,111,114.35,105.85,112.2,115.2,112.1,113.05,113.65,111.25,112.95,111.8,110.55,110.2,110,108.25,109.2,109.55,109.65,112.75,111.9,113.9,105.2,116.4,114.65,115.2,108.5,111.7,109.1,111.3,112.7,106.3,114.7,111.15,110.95,109.1,109.65,108.45,105.4,109.85,109.85,110.55,109.7,109.1,108.95,110.2,105.3,106.15,112.3,110.4,104.8,110.7,110.65,106.65,107,107.2,111.65,109.9,108.2,106.2,114.2,108.85,108.95,110.05,110.2,107.7,107.05,109.3,105.7,108.25,107.15,114,106.2,105.1,110,113.6,107.75,106.95,108.5,106.3,105,111.05,105.15,110.95,106.55,110,110.35,107.5,106.7,110.25,109.75,113.3,109.2,111.2,109.65,108.85,107.5,107.35,109.9,112.5,102.25,110.5,110.15,110.55,110.95,108.95,114.65,108.65,113.15,111.6,112.15,113.35,113.45,111.15,110.85,113.75,110.1,111.85,111.65,109.7,114.9,111.3,108.5,112.45,114.75,112.35,114.2,111.15,111.3,110.45,112.05,112.15,114.25,116.5,114.8,110.6,118.25,112.95,113,111,116.7,113,115.8,114.75,114.5,116.45,118.4,118.2,115.35,117.8,117.85,117.65,116.8,117.6,118.3,113.7,119,117.7,115.4,118.6,118.35,116.85,119.05,120.3,124.2,121.05,122.3,119.9,119.05,119.75,114.5,116.1,118.45,117.9,119.7,121.5,117.55,121.75,118.05,121.75,117.7,116.2,119.75,122.3,121.9,118.5,121.9,120.95,117.7,121.15,121.8,121.05,122.1,117.4,120.95,116.85,121.8,124.55,115.4,117.2,117.9,122.1,120.4,124.45,122.25,129.8,122.8,123.9,122.75,121,120.3,119,118.75,117.55,116.55,118.3,121,120.9,121.4,118.95,119.8,120.95,117.5,117.2,123.3,124.25,121.3,122.75,121.05,119.6,122.5,118.4,118.05,119.9,122.85,119.5,117.6,119.2,125.5,122.9,126.75,119.75,125.9,117.55,124.4,122.55,116.8,119.25,118.7,120.75,121.1,122.55,125,117.4,120.45,119.9,115.6,121.9,119,117.8,121.5,120.95,123.05,117.4,119.5,118.85,120.4,118.65,118.4,121.2,118.85,117,121.5,117.65,119.05,120.2,118.95,117.75,116.7,113.85,116.5,120.3,120.55,116.95,118,116.4,114.75,117.45,112.9,114.8,116.85,117.95,118.8,115.55,113.3,110.6,112.45,116.95,117.15,113.45,113.6,110.8,110.9,115.35,112.75,117.75,118.6,114.25,114.45,116.1,110.4,110.8,112.3,112.6,108.7,112,112.85,113.5,115.35,109.4,110.15,117.5,114.4,110.05,109.2,113.4,114.1,108.9,112.1,108.35,114.6,109.85,112.5,112.3,109.7,112.45,112.05,109.55,108,111.45,107.35,108.45,109.5,107.35,111.3,101.9,108.4,110.1,109.2,108.85,108.75,105.9,103.55,108.7,108.4,103.85,106.6,104.3,114.5,106.75,105.2,105.4,105.15,104.75,105.75,105.2,102.5,109.25,107.8,101.7,101.95,105.4,100.95,108.85,104.55,107.7,105.25,110.25,107,103.6,103.95,106,108.65,109.05,104.55,101.2,109.05,104.2,105.2,107.25,105.05,108.65,105.65,104.75,104.65,106.4,103.3,106.3,106.1,105.75,103.95,105.35,100.1,105,101.7,104.7,109.45,107.5,102.4,111.45,107.85,100,106.6,105.5,106.1,105.5,101.75,104.65,105.55,109.5,108.7,106.65,109.85,106.7,109,105.8,111,102.25,104.5,103.7,105.45,105.25,107.65,106.45,107.85,106.65,106.4,111.2,106.55,105.85,106.95,109.8,108.05,105.15,109,100.35,108.6,104.75,107.45,109.4,103.85,111.95,112.9,109.05,109.75,109.95,116.55,108.15,109.6,111.55,110.45,113.05,117.95,109.85,113.2,112,118.75,109.65,113.35,111.7,112.1,114.6,109.95,112.2,115,113.55,110.5,116,117.55,113.85,112.45,111,113.75,117.45,111.9,113.2,112.6,114.2,111.35,120.35,111.3,115.45,116.4,111.65,120.2,116.55,115.55,118.45,120.4,114.3,115.35,113.7,117.05,118.65,116.45,114.35,117.45,117.5,116.85,118.1,119.15,119.95,119.75
3,2.75,2.85,2.3,1.35,2.45,0.6,1.55,2.35,2.45,1.1,3.05,1.45,1.4,3,2.35,0.6,1.1,2,0.8,1.5,3,4.35,3.25,1.15,1.75,1.2,0.85,2.3,1.35,1,2.35,1.45,1.9,3.05,0.25,1.95,1.5,3.6,3.1,1.85,2.05,2.05,2.55,1.75,1.05,1.4,4.2,3.2,1.4,3.6,2.45,4.85,2.9,3.25,2.2,2.7,2.35,1.25,0.55,2.65,2.75,2.8,2.15,3.6,3.5,4.8,3.95,5.8,3.5,7.4,4.75,6.45,9.2,8.35,5.85,9.85,14.45,9.7,12.45,12.7,13.75,19.25,21.4,25.3,25.55,29,29.55,33.75,35.6,38.5,44.2,46.8,50.35,52.5,56.4,64.8,65.3,72.2,73.15,85.4,87.45,94.25,99.3,102.1,110.65,119.15,122.8,134.45,137.5,140.95,150.3,149.75,159.9,164.3,176.4,174.3,185.25,192.9,196.85,201.05,208.5,212.5,216.85,225.4,229.7,231.45,234.75,236.55,239.05,244.5,244.35,247.3,246.55,243.55,252.65,253.4,252.05,249.15,248.85,245.85,240.05,241.5,244.85,241.35,229.85,235.8,228.05,229.65,227.55,227.85,220.9,218.05,213.6,216.25,207.15,209.9,201.3,201.35,196.05,197.7,193.25,191.7,185.35,181.75,181.7,181.6,176.6,175.95,175.9,171.05,163.9,166.75,163.1,164.1,155.5,160.9,155.25,154.4,149.3,148.85,150.65,147.65,147,143.85,140.8,144.9,143.05,139.3,136.25,136.7,141.85,136.55,135.45,138.55,134.65,136,135.45,140.1,142.65,140.75,150,147.4,146,151.8,156.25,165.25,166.05,174.65,179.15,185.1,195.35,199.7,208.45,210.2,216.2,225.2,228.55,233.65,244.45,249.4,247.8,253.25,255.15,256.45,255.5,257.6,257.75,249.2,245.15,237,236.45,226.3,219.2,216.15,202.4,195.3,185,177.35,158.6,154.9,144.75,133,127.3,112.6,112.2,106.25,97.05,93.5,91.6,86.1,83.5,80.15,80.85,74.8,76.1,65.8,62.05,64.45,58.4,60.8,54.7,53.25,57.3,55.2,55.4,55.65,55.5,57.85,56.35,53.7,49.4,48.5,47.35,41.4,41.6,42.3,37.15,38.65,33.85,35.55,36.15,38.9,44.5,42.3,50.5,61.85,65.45,72.55,79.6,88.95,92.05,101.8,103.5,115,121.3,125.2,129.7,123.8,129.05,136.05,135.85,141.45,148.2,139.95,148.1,148.2,151.7,155.2,150.6,152.2,154.55,155.7,154.4,155.45,154.05,155.35,150.15,147.85,145.8,146.4,144.3,145.85,150.2,143.35,141.7,140.25,144.45,139.4,138.3,132.75,135.85,134.3,131.1,132.95,133.2,128.35,125.9,132.05,134.8,132,137.55,134.85,134.9,131.55,137.15,137.35,138.45,142.55,147.2,148.95,149.55,156.15,162.2,164.85,165.6,173.15,175.95,183.25,185.1,189.85,194,190.9,195.9,202.95,201.25,208.85,214.9,205.05,211.85,212,209.85,213.45,211.45,208.9,213.65,210.85,212.8,211.55,207.05,209.35,201.45,207.95,205.45,201.5,199.7,194.45,196.9,195.85,195.95,189.95,189.65,189.85,183.3,184.5,182.75,176.8,176.5,173.35,173.7,169.05,164.3,165.05,166.6,159.95,159.65,154.65,159.4,155.9,151.85,154.2,154.1,145.7,146.55,148.55,148.4,139.15,145.55,145.25,141.45,139.8,141,144.25,136.6,138.65,139.7,141.8,144.2,139.35,138,139.05,140.45,144.25,141.15,141.95,141.9,145.6,137.45,141.05,141.15,139.1,143.1,144.15,143,147.6,143.95,148.8,146,150.75,151.35,148.95,150,154.2,153.5,157.3,155.95,155.05,159.65,156.85,158.85,158.6,159.9,159.9,163.25,159.85,163.1,159.9,163,165.2,162.25,163.45,162.35,167,164.7,166.7,165.3,168.3,166.35,167.4,170.5,167.75,166.35,164.85,170,165.65,167.8,168.2,168.15,172.65,168.25,172.75,173.3,166.75,171.25,175.05,170.9,173.7,177.7,170.9,177.05,181.45,178.75,178.55,176.1,180.3,180.85,185.2,190.85,186.2,187.3,187.2,187.6,190.65,196.15,192.85,194.95,194.85,197.2,197.3,197.95,202.25,205.35,203.65,201.85,210.4,207.8,210.95,214.2,212.2,213.25,216.5,216.6,211.5,214.55,218.55,223.8,219.35,219.85,225.25,219.7,227.1,224.25,223.6,225.3,222.85,220.3,220,226.4,224.6,224.4,218.9,222.1,221.9,214.05,216.9,223.75,217.65,208.65,210.05,206.9,204.5,205.05,200.5,202.35,195.3,192.95,188.55,186.1,180.05,178.35,172.6,169.9,165.1,161.2,156.5,153.2,150.5,141.05,140.9,137.85,130.95,130.8,119.4,117.2,116.7,106.65,106.3,101.55,96.05,94.6,90.55,88.8,82.7,81.1,76.45,75.15,70.55,71.55,67.7,69.75,63.15,62.15,63.85,59.5,60.65,59.8,65.55,61.65,64.45,60,60.95,63.15,60.3,64.05,64.15,66.2,66.3,64.95,67.85,68.35,67.85,68.5,71.3,72.7,71.35,72.65,74.45,75.3,80.6,80.2,82.75,85.55,85.8,89.15,87.1,89.45,94.65,93.75,94.4,96.95,96.9,99.25,99.5,97.85,94.8,94,94.9,92.6,87.8,80.45,76.4,68.65,58.3,50.7,41.6,35.4,28.65,21.65,19.45,19.05,16.45,18.1,16.45,13.25,14.3,13.2,13.2,13.95,15.8,12.7,16.05,13.75,15.25,17.65,18.7,18.75,21.6,23.5,25.25,28.85,28.5,30.65,39.1,42.4,45.35,48.45,45.95,52.7,52.05,58.45,54.15,62.4,61.2,67.55,67.35,59.7,65.15,66.45,62.4,63.35,64.4,62.05,62.45,60.5,57.9,57,57.25,58.9,55.1,51.4,50.65,51.4,48.95,47.85,49.1,46.55,46.25,48.55,50.95,49.05,52.5,54.95,58.05,58.35,61.15,61.75,59.35,63.65,69.65,67.05,72.35,63.9,75.75,74.2,74.25,78.8,82.5,82.85,83.05,87.85,89.85,90.5,94.65,99.2,96.35,94.5,97.25,97.55,105.15,98.25,102.75,105.35,104.8,109.05,107.7,108.1,113.8,109.9,107.85,106.55,107.85,105.5,108.05,109.3,108.55,107,105.75,107.95,106.4,105.65,105.15,103.15,99.55,98.05,96.45,99,94.75,97.05,90.8,93.45,87.65,86.25,81.3,82.5,75.95,79.85,75.3,65.9,66.8,66.25,63.75,55.65,56.1,55.7,51.75,45.05,44.35,44.95,41.3,36.25,36.25,37.5,35.15,36.35,28.2,29.95,29.5,27.75,29.55,24.2,30.45,24.35,21.4,26.95,24.7,25.6,26.9,28.6,22.1,26.4,23.2,28.55,24.65,25.7,28.5,33.65,31.9,27.95,26.6,29.4,30.1,32,30.4,35,31.55,40.55,36.1,33.75,41.35,37.1,41.85,40.4,42.4,40.1,44.5,47.15,44.6,45.9,45.9,46.65,48.2,46.7,47.75,46.65,53,49.7,53.25,51.8,51.4,52.8,55.15,54.25,55.85,55.3,53.6,50.25,53.15,55.1,53.5,50.05,59.2,51.65,47.35,53.5,50.75,48.9,49.6,49,47.35,49.3,50,50.05,46.1,48.55,49.25,45.95,44.9,44.6,44.5,44.9,44.45,45.75,40.3,39.15,39.15,41.65,40.05,38.65,37.6,35.25,31.8,36.85,34.55,36.7,31.95,31.25,32.6,25.65,25.9,24.5,32.5,27.1,28.35,24.05,19.2,23.95,22.5,22.2,20.15,22.05,17.85,17.6,17.25,17.55,15.65,16.7,16.85,17.5,14.35,15.75,14.4,12.25,15.75,17.05,11.7,13.4,15.55,15.2,13.4,13.6,13.9,13.55,12.3,12.7,13.8,15.3,13.55,16.25,13.2,14.15,14.45,14.35,17.05,13.7,10.8,12.8,14.9,12.15,12.75,11.45,12.25,14.3,10.2,13,10.8,14,11.05,13.55,11.35,11.4,12.1,11.2,10.95,10.8,8.65,7.2,8.55,8.65,8.6,9,7.35,8.05,8.8,8.25,4.75,6.85,6.75,7.15,7.4,6.4,5.5,5.15,7.15,4.85,5.6,4.75,5,5.05,6.15,5,5.25,3.75,4.1,2.7,3.65,3.3,2.85,3.2,2.7,3.8,3.2,1.95,2.45,3.05,1.25,2.7,2.35,3,3.05,2.4,2.6,1.75,3.65,2.15,2.35,2.7,2.4,2.4,3.55,2.85,1.45,2.35,2.95,2.45,2.25,1.4,2.85,3,1.6,3.25,2.9,2.5,2.6,3.35,2.75,3,4.05,2.85,4.05,3.7,3.2,4.85,3,3.15,3.35,4.4,3.45,3.9,5.6,5.55,5.3,3.75,5.3,7.05,5.65,5.7,9.35,6.75,9.65,8.45,10.75,10.8,9.05,8.75,10.15,12.1,8.5,12.75,11,11.3,13.1,12,11.4,13.8,13.1,13.65,10.75,12.95,12.3,14.95,13.75,14,15.15,12.85,15.55,15.1,13.4,14.8,13.05,11.5,14.4,14.1,11.45,12.45,12.2,12.55,14.1,13.05,11.95,12.7,10.15,9.65,12.8,7.9,8.95,10.55,7.25,10.7,8.55,10.15,9.6,9.8,10.3,6.25,7.25,10.7,6.9,8.5,7.25,7.65,9.4,8.55,6.8,7.7,6.55,7.1,7.35,6.4,5.95,7.1,8.5,5.85,6.35,5.95,6.1,8.05,7.95,9.2,7.4,9,7.35,6.9,8.95,10.75,11,9.05,13.1,10.9,10.35,14.25,17.2,18.05,16.05,17.05,18.2,19.45,21.75,22.7,22.6,31.25,26.5,28.8,31.2,31.65,32.55,37.2,41.5,40.1,41.9,44.35,45.45,44.75,43.75,48.65,50.35,53.95,58.25,54.7,53.45,55.1,59.8,59.15,61.45,60.5,59.8,62.5,65.15,65.4,66.65,65.2,63.9,69.6,68.75,69.35,68.15,69.1,69.7,67.15,69.95,74.55,71.95,70,76.8,74.05,71.4,70.75,72,71.95,72.5,75.4,78.35,71.1,73.55,75.55,73,73.2,74.25,75.25,77.55,68.55,71.1,73.25,73.25,72.5,72.6,68.2,69.7,74.1,69.7,71.05,66.15,64.9,63.7,69,63.25,58.7,60.5,63.6,59.3,66.15,62.35,57.25,59.05,53,54.85,53.7,53.1,52.85,51.15,47.45,50.85,46.95,42.1,43.7,41.3,42,43.1,34.5,37.05,36.3,36.15,31.85,31.35,33.2,28.7,28.95,27.4,29.2,27.35,26.05,26.25,24.9,22.15,23.4,22.45,18.7,23.8,21.9,21.85,22.35,18.45,17.3,19.2,17.4,14.85,18.05,14.6,18.65,14.1,15.75,15,16.15,12.4,15.2,14.15,14.95,12,12.6,13,12.3,11,11.2,11.25,12.5,9.3,10.8,11.45,8.95,9.1,5.55,8.75,8.85,8.75,8.35,7.4,8.15,8.2,5.8,7.3,5.8,5.55,7.15,6.85,7.05,5.75,6.75,7.15,4.9,8.25,6.4,7.8,6.4,6.6,9,7.2,7.6,7.3,6.6,9.35,5.9,7.55,7.15,5.85,7.35,7.65,7.45,7.6,7.65,7.65,8.25,7.9,9.05,8.5,11.05,11.15,8.35,11.15,10.95,10.25,11.25,11.95,9.45,11.6,11.45,11,12.7,10.95,12.2,12.2,12.9,10.8,12,12,14.25,13.6,13,12.1,12.8,13.6,14.1,13.1,13.2,13,14.5,13.15,14,11.9,12.85,12.2,12.1,14.6,12.95,13.65,15.1,14.95,13.95,14.4,13.1,13.4,14.05,13.8,12.7,12.45,13,14.1,15.1,16.25,15.75,15.55,14.75,12.85,13.3,14.35,15.5,12.2,13.6,13.55,14.75,15,16.15,16.2,14.5,12.2,12.5,12.95,14.4,13.5,15.9,15.6,12.2,11.3,11.5,12.2,14.3,13.45,12.95,13,11.55,13.55,13.05,10.75,12.25,11.9,12.15,12.25,11.7,9.6,12.95,12,9.75,9.85,9.85,11.25,9.45,9.15,11.2,7.85,10.35,9.8,6.35,11.55,12.4,7.55,7.85,9.7,8.75,6.6,8.2,8.15,7.65,7.25,8.1,7.05,8.35,6.05,7.35,8.8,11.5,11.05,8.55,6.85,9.2,11.05,11.5,11.9,13.2,11.05,11.5,12.25,14.65,12.9,12,15.45,14.85,15.55,18.75,19.2,17.2,17.55,20.05,20.05,21.8,24.15,25.2,24.3,28.75,21.95,29.2,27.1,26.75,27.45,31.15,31.9,33.7,33.3,37.4,34.75,35.5,38.55,34.15,37,36.8,39.35,39.4,42,42.9,43.45,45.5,44.05,46.6,46.9,47.2,49.3,43.55,51.7,51.2,47.9,47.7,52.75,51.6,58.75,59.05,54.7,49,54.3,57.4,53.85,60.25,61.35,58.6,59.6,62.5,56.8,58.7,63,60.7,65.55,58.2,58.45,63.5,63.2,61.8,62.8,58.25,60.9,58.15,59.05,62.3,60,60.6,59.1,59.4,57.95,60.85,60.1,54.05,60.7,59.65,57.5,57.75,53.45,57.1,55.5,56.8,54.2,49.85,54.75,52.6,52.5,48.55,51,45.9,47.95,47.8,44.55,46.7,48.75,46.85,49.45,42.25,40.95,42.85,45.85,42.95,40.9,39.55,38.65,40.3,38.05,37.9,35.55,37.8,34.6,33.8,32.25,33.95,34.1,29.95,27.6,31.95,26.35,30,26.1,25.35,22.2,22.5,23.95,24.35,18.2,21.1,19.3,15.15,16.3,17.4,15.8,14.85,15.05,14.95,13.5,13.65,10.1,12.35,11.15,11.35,8.5,11.8,8.15,8.3,6.6,7.65,7.15,6.65,5.55,6.35,8.05,4.65,5.1,4,4.8,5.05,5,5.1,5.3,4.4,3.45,4.45,4.1,5.05,5.45,4.4,4.65,5.5,5.85,4.95,5.15,5.35,4.45,4.85,4.95,5.6,5.35,4.25,4.4,3.7,6.05,5.6,4.6,6.6,6.25,5.1,5.6,6.1,5.1,5.8,4.65,4.65,4.65,4.8,4.95,5.9,5.75,6.45,6.55,4.2,4.65,5.5,4.65,6.15,5.5,6,4.7,6.65,5.75,6,6.55,5.45,6.75,5.65,5.75,5.65,6.95,7.85,7.05,7.3,7.65,11.5,11.05,12.3,14.5,12.2,18.75,16.25,16,17.25,22.45,19.6,20.15,25.6,24.5,26,25.65,25.85,26.9,30.25,28.8,34.4,30.05,31.55,34,32.8,35.7,32.2,38.9,38.65,38.65,34.95,38.45,40.8,37.05,32.1,34.75,32.15,37.1,36.3,36.45,34.95,37.2,36.35,36.8,38.3,33.1,33.2,33,31.35,36.85,35.3,35.8,35.35,33.75,37.95,35.55,36.1,36.85,35.6,39.15,38,37.45,37.15,35.95,38.7,37.1,39.25,36.3,41.1,39,39.6,41.6,43.2,40.35,42.3,44.65,44.55,40.65,40.5,43.95,44.55,45.15,46.2,44.3,46.55,45,49,48.75,47.5,50.4,48.7,50.15,54.9,53.25,52.05,52.45,51.65,53.55,56.2,53.3,57,56.4,60.85,61.45,60.9,64.05,61.25,65.2,63.8,66.5,67.35,65.75,69.8,68.1,68.6,71.35,71.45,73.65,71.25,72.65,72.5,76,74.35,78.05,76.2,77.45,80.3,76.8,77.4,78.6,80.15,79,83.7,77.05,77.85,81.45,78.2,84.95,82.75,79.65,85.6,81.85,82.55,85.85,83.3,83.55,88.65,84.3,80.7,84.85,86.9,85.65,85.6,87.05,83,86,89.1,82.45,84.5,84.15,83.85,85.05,90.2,86.9,83.95,85.8,87.3,86.65,89.7,84.55,86.55,86.6,84.75,87.5,87.6,83.45,87.9,82.05,84,84.5,84.25,86.3,84.8,80.8,83.25,81.15,87.9,81.15,80.45,85.5,82.85,82.8,79.3,81.15,79.95,80.15,78.75,79.4,77.95,77.9,77.65,75.5,74.95,74.6,75.2,78.3,71.6,72.95,73.25,73.4,70.8,71.75,68.4,68.95,67.5,62.8,66.3,65.1,63.85,65.2,61,64.1,59.75,61.65,57.9,61.2,61.4,54.25,56.95,57.1,56.1,55.7,53.1,50.7,55.75,52.05,50.55,48,49.05,48.15,48.95,46.65,43.8,44.7,44.4,42.85,46.8,45.6,40.1,40.55,39.4,38.05,40.4,37.15,37.65,38.2,36,33.3,33.35,31.15,31.6,30.6,28.55,29.8,28.8,26.3,26.5,28.3,27.45,26.85,29.35,25.3,25.05,27.5,24.4,24.05,21.3,24.05,20.6,21.3,20.65,19.7,18.3,18.45,15.75,19.5,21,19.35,19.5,17.6,17.9,19.7,18,20.2,15.5,15,17.55,16.8,18.1,15.15,14.95,17.3,15.35,16.6,18,17.75,17.8,15.55,17.9,16.5,16.55,18.6,18.05,17.55,17.45,16.45,17.65,19.35,18.45,18.75,19.55,22.7,18.15,20.6,19.5,19.85,18.4,21.55,22.85,20,20.65,23.15,24,21.4,23.7,23.15,26.8,24.85,23.45,21.75,22.9,20.5,23.85,24.5,24.9,26.9,23.35,26.6,26.5,27.75,26.85,28.2,27,29.2,27.25,25.2,25.95,27.8,27.8,28.25,28,29.55,30.5,29.7,30.85,29.8,32.3,29.4,31,32.35,31.9,28.3,29.55,31.15,32.25,29.3,30.05,31.1,30.95,30.4,32.7,30.3,31.05,31.4,30.9,31.5,31.4,34.7,33.7,33.4,32.05,33.1,31.75,33.1,33.9,34.65,33.6,34.95,36.05,35.05,40.4,35.95,35.25,40.8,34.2,38.9,34.6,35.4,37.85,37.95,37.5,36.7,38.3,37.3,36.75,35.7,41.2,40.35,37.3,39.25,37.7,40.6,42.15,37.95,37.7,39.15,42.25,41.1,40.5,41.25,39.05,40.9,38.1,41,38.7,41.6,40.2,39.3,40.45,38.4,39.2,39.35,39.8,39.5,38.85,38.2,42.45,41,39.65,36.85,37.5,39.75,37.75,39.8,35.5,38.7,37.2,36.45,36.85,37.95,38,39.6,37.35,36.7,39.1,38,37.55,38.65,39,36.8,39.5,37.55,36.55,38.4,39.55,39,39.9,38.8,40.9,40.95,42.45,41.2,40.05,40.8,40.6,42.55,41.6,42.85,40.4,42.55,42.7,44.95,41.75,45.3,44.55,43.55,48.4,43,48.35,46.25,46.7,49,49,49.45,50.2,45.65,57.05,54.95,55.65,50.9,54.4,57.95,56.7,55.95,57.5,60.05,60.1,59.25,58,57.6,59.15,59.3,61.15,64.5,64.95,61.55,64.2,62,62.05,66.6,66.8,64.7,64.85,67.4,72.5,67.65,68.5,70.05,70.55,69.15,69.9,71.7,67.35,77.35,75.2,72.15,73.65,74.65,73.35,74,72.4,75.7,69.1,71.7,75.65,71.45,71.85,79.35,76.75,77.7,73.95,76.55,75.85,76.45,75.2,72.85,74.9,74.7,77,76.45,73.65,74.75,74.5,77.05,77.95,78.95,77.5,77.45,76.65,79.65,79.45,76.85,81.75,76.05,76.6,77.05,77.6,76.7,75.85,78.5,79.45,77.7,75.95,76.6,78.65,75.65,77.65,75.55,77.05,77.05,72.9,78.6,74.9,75.9,77.2,75.35,75.2,75,76.65,72.5,74.6,76.6,77.1,76.9,74.5,73.15,75.5,75.8,75.35,73.35,73.15,71.25,74.05,72.8,72.6,73,72.2,71.05,72.9,69.45,72.6,73.1,70.45,69.2,74.05,74.35,69.65,70.95,69.35,68.6,68.85,72.95,69.45,69.25,70.7,69.15,67.15,68,67.6,66.05,66.5,68.65,62.7,64.65,68.5,64.7,62.95,64.05,64.75,65.55,65.5,65.65,68.05,64.45,64.25,61.3,62.65,60.05,63.55,63.85,59.9,60.1,58.05,59.85,60.65,60.55,62.75,60.2,58.85,62.45,57.65,61.3,59.1,58.5,58.85,57.1,55.9,56.6,55.3,56.95,56.9,55.25,57.05,57.4,58.7,57.4,56.3,56.35,54.95,56,51.6,52.25,52.6,52.3,49.8,48.85,50.9,54.45,48.1,52.1,52.25,49.3,50.45,49.65,50.2,52.7,47.85,47.4,51.1,48.4,50.55,47.45,48.15,48.9,49,47.85,46.15,46.3,47.9,43.7,46.25,47.2,48.9,46.9,46.95,46.7,42.9,45.1,45.75,42.3,47.35,43.75,45.2,43.8,45.4,47.85,45.35,47.35,47.55,46,46.7,48.3,42.8,43.75,43.65,46.95,46.4,44.6,46.5,43.65,45.2,47.75,42.45,43.3,49.55,45.1,44.7,44.5,46.65,45.55,43.2,48.15,47.25,46.35,44.1,45.75,47.65,46.05,47.95,49.7,46.1,48.2,46.6,44,47.25,46.6,48,50.45,48.15,48.35,46.55,50.55,49.65,48.55,50.4,51.05,53,45.95,49.1,52,47.8,50.15,50.85,49.25,54.7,51.95,55.25,51.25,49.05,54.85,52.75,53.15,54.7,54.8,53.35,54.05,52.75,54.05,55.3,54.3,53,57.15,53.65,54.95,53.85,58.05,59.75,55.5,54.2,53.5,56.6,55.2,54.55,56.55,55.2,56.7,56.75,57.8,59.9,61.9,58.5,59.6,56.6,57.6,58.55,60.15,60.5,61.65,62,60.15,60.05,61.85,59.05,59.35,60.85,58.2,62.85,61.95,65.15,59.4,60.75,58.7,64,61.15,65.75,56.9,61.25,61.45,59.45,59.6,58.8,62.9,64.4,58.35,61.2,59.6,60.05,60.95,60.95,62.6,57,59.5,60.8,57.4,61.95,57.65,60.9,61.6,60.4,58.55,57.95,62.3,57.15,57.5,60.7,57.9,60.1,59.3,60.5,57.3,63.05,58.2,60.35,56.75,57.8,56.65,58.8,57.85,53.15,54.2,56.5,55.9,54.8,53.25,59.15,55.2,55.85,52.85,54.45,54.85,56.55,54.4,58.65,57.8,52.05,51.75,51.3,53.9,52.2,55.55,53.3,51.65,57.7,50.3,53.4,54.85,52.35,51.25,53.3,53.4,56.45,53.7,54.7,52.75,55.45,52.85,50.9,53.9,54.25,51.95,53.25,50.9,51.85,57.15,50.45,56.05,53.55,54.15,53.95,53.4,56.2,54.7,52.85,55.55,58.5,55.4,54.4,57.1,58.65,57.95,59.75,58.85,58.75,57.25,57,60.75,60.95,58.55,63.95,59,60.7,62.45,61.35,62,63.15,61,64.35,62.55,64.15,64.9,61.45,65.5,65.55,64.75,64.45,71.05,68.45,66,66.9,67.8,70.45,66.3,66.55,65,70.2,68.8,73.4,69.75,71.3,73.2,72.05,72.05,74.05,69.25,73.95,72.3,72.85,71.05,73.85,72.3,71.3,74,77.4,75.1,72.6,74.75,77.4,73.8,78.1,73.2,73.8,76.5,76.3,74.3,75.4,72.65,73.05,76.3,77.5,77.15,77.25,77.65,76.65,79.6,77.65,80,77.8,81.45,74.8,76.4,79.45,77.25,77.75,76.2,77.1,77.2,76.75,74.4,76,73.7,75.65,74.75,79.75,80.65,76.7,77.85,74.7,78.55,75,78.3,79.3,77.7,76.2,76.85,76.75,75.85,77.1,78.5,77.75,74.95,77.6,74.6,77.15,76.55,79.4,75.35,77.9,80.2,78,76.95,77.4,78.85,78.55,79.9,79.1,77.3,80.15,77.15,79.55,78.15,77.3,79.15,76,77.65,78.7,77.3,79.45,78.5,81.35,77.35,78.05,78.15,79.2,78.85,77.25,81.55,80.95,79.35,79.7,80.1,81.65,79.85,79.25,81.45,80.85,83.05,80.55,82,80.3,82.55,81.45,78.35,82.4,82,82.95,87.9,81.35,79.7,81.7,81.75,82.75,78.5,83.9,86,82.55,84,85.05,86.85,86.35,85.3,86.45,83.6,86.8,84.65,86.5,83.85,87.25,87.2,86.85,84.35,86.25,88.35,84.75,89.6,87.9,86,89.9,89.35,90.8,85,88.1,90,89.5,91.95,89.25,88.9,91.5,86.55,89.65,87.75,89.95,89.45,92.05,91.3,89.65,90.05,85.6,90.65,88.8,93.1,90.85,94.7,95.4,91.6,88.15,90.6,92.15,93.1,93.95,90.15,97.6,91.7,96.7,95.1,93.1,94.7,96.8,98.35,93.05,93.2,93.85,97.3,93.15,96.85,97.35,94.5,95.8,90.55,97.6,96.75,99.95,94.2,101.85,98.9,99.5,93.95,97.55,93.9,93.9,95.85,100.05,96.95,95.8,97.4,98.85,96.8,95.95,99.65,100.4,100.4,98.9,99.65,96.7,100.05,100.85,99.2,100.55,98.5,97.65,97.8,96.6,98.35,100.95,100.25,96.7,101.9,105.1,97.9,97.9,100.7,98.1,102.8,98.25,104.8,99.45,100.45,100.9,99.55,96.35,96.15,94.5,97.35,100.7,99.15,99.9,99,98.5,98.05,99.2,102.15,99.45,100.2,98,98.65,95.8,97.35,97.15,100.3,103.3,100.15,94.8,99.95,95.6,94.4,97.85,98.2,97.3,99.15,97.6,96.8,98.6,96.9,96.05,98.05,95.35,96.8,95,99.25,95.25,97.4,94.4,98.45,95.65,97.85,95.3,97.5,95.4,96.3,93.95,97.5,97.5,97,96.65,96.15,99.85,93.75,99.6,99.25,95.1,94.25,94,98.85,97.4,94.4,91.6,90.1,94.1,96,96.95,95.7,93.9,95.05,96.05,94.8,95.25,94.45,92.95,96.25,95.45,91.55,95.65,95.75,93.05,94.15,93.25,96.5,91.3,93,92.4,95.25,97.25,95.4,92,93.75,96.65,94.25,96,91.4,96.6,98.9,100,94.35,93.2,96.25,95.85,93.2,91.05,97.45,93.7,93.05,95.25,94.2,93.65,96.55,92.55,95.3,94.95,95.65,93,95,97.25,92.95,94.25,93.9,92.75,93.95,98.85,95.5,100.6,95.35,97.25,98.65,99.35,95.25,97.2,97.75,94.7,95.25,100.45,95.7,93.7,100.1,99,98.7,96.65,98.05,96.2,94.55,98.3,97.45,100,98,99.65,98.1,98.05,100.35,100.3,95.7,103.9,102,102.15,101.85,100.8,103.1,100.25,101.85,97.3,102.25,97.9,99.45,100.2,100.85,102.9,105.15,103.4,105.95,104,101.9,106.1,102.5,102.65,106.6,105.7,108.15,107.2,104.7,105.95,106.15,107.1,108.5,104.85,106.2,106.3,105.7,107.4,106.8,108.6,103.95,112.95,105.8,112.65,112.5,107.35,109.7,109.1,110.85,110.15,112.15,112.9,113,109.55,109,110.15,114.8,111.8,113.9,113.55,116.2,110.85,112.6,112.25,113.85,108.6,109.7,115.45,112.9,117.7,115.4,111.75,113.25,112.8,117.45,114.85,117.85,116.25,115.65,116.35,116.3,117.65,117.55,121.2,120,117.9,117.6,120.65,120.95,120.25,119.1,116.45,121.9,116.25,120.9,122.6,119.75,118.55,120.6,121.8,122.5,120.95,119.65,122.05,121.7,122.3,126.6,120.25,120.4,122.2,123.45,123.55,121.1,123.1,122.7,121.75,126,120.25,119.4,122.8,122.85,124.6,125.5,125.25,128.1,127.7,125.55,124.6,127.3,123.4,124.3,123.9,123.95,122.55,126.65,128,125.6,127.7,122.95,127.45,126.25,126.85,126.05,128,123.05,130.65,127.55,123.25,126.75,124.95,131.15,127.2,126.75,127.8,129.15,128.2,126.6,126.1,129.6,129.4,127.35,127.7,127.5,125.85,129.85,132.25,130.7,134.15,129.7,124.5,129.2,130.95,131.95,130.15,129.3,130.1,125.6,125.15,130.4,130.4,127.85,129.65,131.35,133.65,129.35,128.9,126.5,131.4,125.95,128.1,130.25,127.55,132.3,131.65,125.35,131.95,131.95,132.4,131.35,128.5,134.9,128.65,131.35,128.45,127.4,130.1,128.4,128.95,130.05,128.5,131.75,132.95,127.25,131.95,130.3,127.4,126.5,124.2,126.2,123,125.6,126.15,127.6,126.1,128.5,127.8,130.35,127.4,128.4,128.65,127.05,129.55,128.75,130.9,125.25,123.65,122.9,120.4,124.25,124,127.8,122.1,124.5,123.2,127.05,122.8,125.45,125.1,123.65,123.35,125.75,124.8,125.75,126.6,119.85,117.15,120.5,121.2,118.7,120.05,119.6,122.1,119.3,122.8,121,122.8,118.4,119.2,116.35,122.95,120.2,121.8,120.85,117,122.8,119.15,121.45,117.2,118.2,118.7,120.3,119.8,116.25,114.7,116.75,117.05,117.3,118.05,117.8,115.05,117.45,112.55,121.2,116.2,116.7,114.4,117.8,116.1,114.1,114.8,112.2,114.95,117,114.95,115.1,117.85,116.25,118,115.8,115.8,117.8,110.1,114.95,110.95,109.6,113.65,114,112.45,110.95,116.35,117.55,116.55,114,115.05,112.15,116.85,114.35,118.05,113.4,113.85,119.2,112.85,112.4,116.55,115.75,117,117.75,115.85,114.2,119.3,116.05,115.55,114.35,113,117.45,118.1,114.45,116.25,117.65,117.65,116.75,116.1,115.25,117,115,119.5,123.3,119.2,115.5,117.15,118.55,118.4,120.8,118.2,116.1,118.75,121.75,118.75,119.7,118.15,121.6,118,117.3,119.25,122.35,117.55,123.2,121.2,122.85,119.9,121.85,119.8,120.9,124.95,122.2,120.35,120.1,120.9,127.6,127.3,121.7,126.35,122.85,126,124.3,126.4,123.15,124.1,124.55,122.8,130.75,124.8,123.5,126.2,127.9,128.35,127.65,125.75,128.95,130.4,128.4,128.9,127.4,130.6,127,129.5,132.35,131.8,128.25,129.4,129.3,129,131.75,129.85,131.65,129.65,130.55,129.1,134.75,132,126.75,132.2,133.45,131.55,132.65,129.85,134.05,133.35,134.55,134.6,134.45,135.1,132.65,133.75,131.05,132.3,134.2,132.55,136,132.2,137.65,134.55,130.45,132.55,130.65,134.1,133.75,132.1,132.9,129.55,137.4,132.2,136.05,136.15,137.65,135.15,135.35,134.75,140.4,134.7,133.25,133.1,138.2,136.75,137.3,138.15,135.75,135.35,137.25,133.9,136.15,134.7,139,137.1,132.4,136.1,136.65,134.15,137.55,132.95,136.8,134.6,135.75,139.25,137.95,138.85,139.35,135.7,136.45,136.9,135.5,140.65,135.7,137.65,139.8,139.85,137.2,137.4,139.6,136.1,133.9,138.9,136.3,138.15,138.4,138.2,139.7,135.4,140.7,139.3,136.65,139.05,137.95,139.25,136.95,137.3,137.3,139.65,139.75,135.8,140.9,137.85,141.25,136.75,137.35,138.9,143.85,137.85,143.15,138.05,143.2,141,138.2,137.95,136.95,139.5,138.55,137.65,137.25,140.1,139.1,138.6,136.45,136.95,136.85,138.45,141.15,138.05,141.75,137.8,140.75,136.95,138.65,139.1,141.65,140.2,139.1,142,138.2,136.75,138.35,137.15,139.8,140.8,141.05,140.35,140.2,136,137.55,139,138.35,136.8,138.85,137.65,143.7,136.95,138.5,141.55,137.2,143.9,137.55,141.75,139.4,139.05,136.15,139.4,139.5,138.5,141.5,139.05,139.25,137.95,139.7,142.3,144,142.4,140.2,146.05,141.65,145.9,138.95,139.3,141.65,142.8,141.55,140.35,144.8,143.75,141.4,140.65,141,141.85,145.3,140.45,144.7,146.3,143.3,145.95,142.2,137.3,144.3,142.5,144.55,141.45,145.45,142.6,145.4,142.55,141.75,142.3,143.85,141.55,144.85,144.45,144.9,143.85,145.35,143.55,141.4,141.35,140.9,148.15,142.75,143.4,143.85,142.3,140.95,145.45,145.4,144.6,143.8,147.05,145.1,144.2,143.85,142,148.5,143.8,145.55,146.75,145.15,144.2,147.85,148,145.85,149.4,144.9,144.1,146.8,146.5,144.05,148.8,145.25,141.65,142.6,142.7,150.4,149.3,146.55,148.75,146.45,148.85,148.55,150.4,150,143.05,152.55,149.5,150.95,150.25,149.9,150.1,147.75,150.45,147.2,151.8,145.85,152.5,151.25,149.5,149.65,149.8,146.45,150.75,155.8,145.55,150.25,149.4,150.7,150.6,151.75,148.45,147.5,149.15,150.6,147.15,150.6,151.05,150.05,151.1,147.5,151.35,148.25,154.7,149.05,150.65,153.5,151.9,150.2,150.35,149.5,152.3,149.4,153.25,149.05,148.7,153.25,155.95,148.8,153.75,152.3,154.5,152.35,155.25,153.35,150.55,157.05,151.35,148.65,149.3,152.1,152.25,152.5,155.25,153.25,153.25,151.8,151.05,155.4,156.1,154.75,153.05,153,155.45,153.2,149.95,153.25,150.55,155.35,151.95,155.1,157.8,154.5,155.25,157.7,157.5,156.35,158.5,155.75,154.5,153.95,159.1,157.05,154.7,155.3,156.55,150.8,154.1,158.4,158,155.5,157.5,151.25,157,152.85,158.9,156,150.7,158.75,157.35,156,151.8,151.35,155.55,149.35,154.2,156.4,151.25,156.9,155.2,151.1,159.15,149.5,152.65,156.9,151.7,157.4,156.15,154.15,155.6,154.15,156.15,154.8,154.5,154.7,156.15,154.65,150.6,155.95,152.45,156.05,152.65,154.5,154.75,156.1,150.8,154,153.55,155.1,152.25,152.2,154.2,159.2,152.6,148.6,154.5,153.8,152.3,149.5,152.2,151.25,151.8,153.1,153.75,156.15,157.45,153.05,155.35,153.65,153.75,156.65,151,152.8,155.15,153.7,150.9,151.8,153.4,149.8,152.75,150.65,153.35,152.65,148,149.75,149.95,149,147.75,150.4,149.35,148.45,149.95,145.1,150.15,147.65,153.1,147.8,148.75,150.65,147.55,147.9,154.8,146.5,149.15,144.85,148.65,146.85,146.4,146.25,150.1,150.9,145.75,146.6,146.9,145.2,142.25,148.3,150.75,150.4,144.75,146.45,146.45,144.7,147.7,146.85,145.1,140.55,148.5,150,146.6,144.45,147.85,142.4,145.4,148.1,144.2,144.65,147.75,146.15,142.9,145.4,145.35,149.8,142.3,144.95,142.15,150.45,145.65,146.7,143.5,145.3,143.95,142.85,143.9,143.05,146.25,141.1,140.95,143.35,143.4,141.5,140.5,142.05,141.95,140.4,140.95,138.75,143.6,147.25,144.55,140.4,141.6,145.05,143.65,141.1,141.75,142.4,142.85,147.8,140.95,146.6,145.95,143.3,143.35,145.75,142.8,138.15,143.35,144.95,143.75,139.9,143.45,137.75,144.55,144.5,143.8,140.25,145.25,142.75,147.4,144.15,141.35,144.75,139.65,143.2,143.55,147.5,142.95,147.4,145.65,148.95,143.95,145.45,142.75,145.45,145.2,146.75,140.7,146.15,142.55,141.05,146.6,144.6,148.5,142.85,145.6,146.85,146.5,147.45,149.3,148.4,146.85,151.5,148.1,144.15,146.25,151.3,149.7,149.35,151.4,147.05,149.25,148.45,149.85,150.75,150,150.1,149.8,155.55,150.45,152.8,153.6,153.3,152.05,151.6,152.1,151.35,153.15,158,153.2,153.65,152,154.1,150.8,157.95,154.25,152.5,151.45,154.35,154.55,157.7,154.7,159.35,153.45,156.15,151.75,154.4,157.95,153.5,159.85,154.7,157.2,155.9,156.45,156.25,156.4,158.5,159.2,154.5,159.1,156.45,155.75,156.15,158.8,160.55,159.7,160.6,161.55,163.7,162.45,157.05,161.2,160.7,161,162.35,158.2,163.65,160.1,162.3,166.4,162.8,160.8,157.25,163.35,163,160.15,164.8,163.3,163.55,166.5,166.25,166.1,162.9,166.35,162.75,164.45,165.75,168.35,165.1,166.9,165.95,164.2,169.35,166.65,167.35,169.5,168.9,170.45,162.1,164.3,165.2,162,168.8,164.25,164,168.3,169.95,164.8,165.25,166.4,168.65,169.9,165.45,168.85,168.75,165.7,170.65,166.4,165.1,165.9,166.65,161.7,167,166.85,168,165.65,168.75,166.2,169.35,171.35,171.65,172.35,168.1,171.85,168.95,164.55,167.75,165,167.7,170.95,174.95,171.5,169.1,167.95,170.05,169.05,166.8,168.3,168,168.95,171.4,166.25,167.9,165.65,169.5,170.75,168.4,167.25,170.4,169.05,167.15,168.5,167.45,169.8,169.45,172.55,169.75,168,168.5,169.05,174.5,168.65,166.85,165.3,171,168.15,170.2,165.2,171,166.65,168.9,168.95,157.35,164.1,164.3,167.6,165.55,167.4,170.15,170.45,164.65,165.4,168.35,170.15,168.65,165.2,163.95,167.65,169.95,166.95,164.05,167.85,165.15,164,164.5,166.45,160.1,164.85,168.5,162.65,163.4,160.95,166.05,167.3,162.3,161.4,169.55,160.2,162.5,162.9,160.4,162.15,158.4,163.1,161.9,161.1,162.9,158.9,163.65,160.1,158.95,160.85,164.55,161.2,159.9,162.95,162.5,164.2,162.85,161.25,156.75,159.8,164.05,156.4,159.55,162.4,160.3,156.45,156.7,164.05,155.1,156.6,158.75,154.25,158.05,155.6,156.1,159,159,157.5,156,154.8,158.3,159.45,155.25,154.65,155.8,159.45,156.95,157.4,156.65,156.05,157.5,153.5,157.55,151.95,158.75,149.4,154.2,160.4,154.5,154.2,152.5,161.7,156.75,152.75,151.15,155.95,154.7,152.8,158.95,153.6,156.85,153.25,151.55,150.35,156.35,153.9,153.6,156.4,152,153.35,155.35,149.95,154.45,150.65,152.35,153.4,151.6,152.95,149.15,151.6,153.2,154.65,154.25,153.2,154.1,154.8,150.45,151.25,156.8,151.5,158,154.3,158.55,150.6,151.35,151.1,156.25,154.1,155.45,153.85,153.15,155.7,154,157.9,156.3,153.65,151.85,153.05,152.65,153.5,159.4,153.1,154.05,158.6,155.2,152.85,153.35,157,156.7,158.3,156.15,154.9,153.3,154.3,158.3,150.1,154.6,154.25,159.6,161.45,160.35,155.5,156.65,155.85,160.2,158.55,158.2,160.75,157.05,158.95,159.35,163.15,162.25,162.55,158.45,162.2,159.9,159.65,160.6,161.65,160,160.55,159.85,161.2,160.4,161.05,163.15,163.4,160.15,159.2,157.15,167.05,161.8,162.55,162.45,166.9,165.45,165.9,163.7,160.8,165.7,163.35,163.15,165.85,168.5,170.85,163.45,164.65,162.9,160.95,166.75,164.3,167.95,166.25,168.75,169.6,171.3,166.9,168.05,166.9,167.1,168.4,167.95,172.4,167.8,172.25,170.85,168.65,174.35,171.15,166.75,163.9,167.2,167.55,173.95,176.75,173.15,171.6,171.75,169.9,165.6,176.9,169.15,170.95,169.5,174.9,168.9,173.35,172.1,162.2,171.7,169.9,172.55,170.5,168.6,171.95,174.6,167.8,168.15,170.95,170.6,170.25,172.3,166.25,174.4,171.2,173.7,167.2,171.75,168.15,171.55,168.2,171.45,168.3,167.05,168.75,166.6,169.5,169.45,166,168.95,168.9,170.75,169.5,170.05,175.15,170.95,168.9,167.05,168.25,167.85,166.2,166.95,168.1,172.9,167.5,171.7,164.95,167.1,169.05,164.85,168.35,170.05,168,170.05,165.8,168.85,167.65,165.8,169.5,161.75,168.95,167.7,171.35,163.3,164.8,164.3,167.7,168.85,163.5,164.05,164.7,167.75,164.15,162.05,166.5,165.95,161.65,160.9,164.5,162.55,161.95,163.1,163.4,164.25,164.4,163.95,163.7,161.8,162.95,162,163.45,160.45,166.05,160.15,162.8,159.3,161.5,165.65,159.6,163.4,163.5,161.65,156.1,164.6,162.1,161.25,156.65,158.6,156.15,162.7,159.85,157.55,152.5,159.2,161.1,160.9,163.55,154.1,159.45,156.75,155.25,162.15,158.25,156,157.8,156,158.45,161.65,154.3,158.05,156.65,155.1,156,154.75,160.15,155.45,156,158.1,156.25,151.25,154.7,157.55,154,151.65,155,152.45,158.1,150.9,156.8,150.65,155.1,155,156.4,158.1,161,156.35,156.65,157.5,156.75,154.95,155.05,161.45,159.05,153.45,157.8,154.55,151.9,152.65,151.15,152.45,157.55,152.75,158.05,152.55,154.7,156.7,157.9,156.75,152.15,155.1,151.9,150,153.65,148.8,153.1,155,156.05,151.2,155.3,152.35,156.4,154.35,148.25,153.8,151.3,151.15,159.4,154.2,156.25,155.9,152.4,158.05,154.9,152.2,155.95,153.4,154.45,155.55,153.6,156.2,150.65,153.5,155.3,155.3,149.9,153.75,154,154.3,156.9,155.3,158.25,158.05,153.3,154.1,160.65,153.65,154.1,160.85,155.4,158.8,160.2,157.45,158.95,153.9,154.95,155.55,159.85,156.65,156.1,160.55,155.45,153.8,153.45,155.4,157.1,156.15,163.15,157.5,157.6,157.45,159.9,155.4,158.45,155.8,158.2,158.2,160.45,155.9,160.3,159.85,159.8,161.4,156.35,160.6,155.95,159.1,162.95,160.05,163.75,157.4,161.35,160.9,157.65,160.3,159.9,161.9,159.25,161.1,159,158.05,165.25,162.75,159.25,162.55,162.55,164.8,161.75,162.7,162.95,163.45,163.65,167.2,165.4,161.65,161.2,165.1,165.75,163.8,167.8,168.15,168.3,167.85,164.8,164,172.05,166.6,170.05,165.25,171.1,164.05,167.25,167.6,168.35,165.4,167.65,170.9,164.55,165.2,166,168,166.8,170.45,168.85,172.25,167.9,170.75,169.6,168.9,173.65,165.35,164.15,169.35,168.5,168.5,167,165.95,171,170.1,169.05,169.4,169,173.85,164.9,172.6,168.75,167.25,168.15,169.3,170.35,168.3,171,166.25,173.85,169.6,168.2,170.4,164.35,165.4,169.85,165,171.2,167.6,174.1,167.35,174.7,166,168.15,170.5,166.6,168.45,166.6,172,165.2,164.8,169.5,171.6,166.7,170.3,161.25,168.35,166.3,163.7,167.15,165.3,168.3,166.35,169.05,166.35,163.6,167.1,165.8,162.2,167.45,164.5,163.15,167.4,168.05,166.9,164.95,164,164.75,161.85,158.45,166.65,166,161.7,158.85,166.7,161.55,160.15,162.2,162.9,163.35,158.65,160.9,160.3,164.5,161.6,163.2,160.3,155.85,155.1,161.3,158.95,157.4,160.8,160.55,157.35,159.75,159.7,156.9,154.7,156.8,157.1,158.1,154.85,154.8,153.2,154.75,156.1,155.25,155.7,152.4,155.15,155.55,154.7,151.9,153.6,150,152.55,149.1,155.85,146.95,152,156.2,151.55,152.55,152.5,151.6,148.6,149.2,154.25,151,145.45,149.9,148.75,146.05,149.6,145.1,146.75,151.35,147.15,144.8,141.65,148.65,148.8,149.3,151.2,146.5,141.55,150.4,144.9,140.8,145.65,141.1,142,143.75,141.5,147.1,144.15,146.8,143.95,143.75,146.45,144.3,144.45,144.35,147.05,142.05,140,141.9,140.8,141.15,140.65,144.25,145.55,137.65,141.55,143.05,140.05,142.1,142.9,141.2,137.7,137.35,143.8,139.1,137.3,137.8,139.6,139.55,140.95,141.65,141.6,136.7,137.55,140.15,137.8,137.15,146.25,143.45,137.7,139.85,140.7,145.95,137.35,138.85,140.35,141.75,144.45,144.8,146.5,136.85,137.5,143.2,137.05,144.8,141.85,142.1,143.2,140.85,138.9,143,138.2,141.65,139.5,142.3,142.3,145.7,145.1,138.05,147.75,144.7,142.6,140.25,141.05,147.85,142.1,138.25,145.4,141.65,142.45,141.8,142.45,141.05,143.8,148.75,144.9,141.9,141.6,141.45,140.5,144.95,141.7,146.25,144,139.35,143.05,148.4,141.75,150.45,146.2,143.25,142.4,147.45,148.9,149.65,144.35,148.7,144.8,147.85,149.3,150.3,144.45,148.3,146.3,145.7,145.85,151.55,149.05,154.35,148.75,149.25,151.15,148.5,150.6,149.2,151.35,148.6,150.85,151.85,154.05,153.05,152.7,152.75,151.35,150.85,154.7,148.6,154,153.05,154.25,155.45,155.65,152.45,155.15,154.1,156.6,158.8,156.3,152.2,157.55,152.7,154.05,153.5,153.7,151.8,156.2,160.9,159.95,160.35,153.6,153.65,156.6,153.6,154.3,153.4,155.7,154.25,151.75,154.75,155.55,160.3,157.3,160.1,160.55,159.25,159.65,155.8,158.75,157.25,152.75,161,163.75,163.5,157.55,162.8,160.85,162.45,159.05,158.75,158.3,160.15,161.75,154.45,159.45,159.55,156.35,165.4,157.85,159.2,160.4,157.4,158.7,158.15,155.95,158.7,160.05,158.55,158.9,159.75,159.5,157.85,157.8,157.7,159.35,157.6,162.4,155.85,157.6,160.65,157.55,160.45,155.9,162.7,152.7,155.3,160.8,159.7,157.2,157.8,159.75,158.25,153.95,158.25,158.2,156.8,161,157.8,158.15,153.7,155.45,154.1,154.95,158.75,155.7,153,153.2,158.1,160.95,151.55,154.15,161,154.8,152.55,153.85,153.25,152.35,157.7,152.55,151.6,153.9,153.7,155.6,151.65,149.4,154.25,149.3,157.6,150.6,155.05,153.35,152.5,153,154,151.95,153.65,148.35,157,151.15,152.25,148.95,147.8,149.45,149.65,143.7,151.85,148.6,147.3,146.2,151.6,146.9,149.4,147,145.7,150.85,150.55,148.6,145.2,146.15,146.4,145.65,142.2,142.95,146.25,147.85,147.45,144.45,140.7,150.35,141.9,141.4,142.55,140.05,139.6,148.8,142.7,144,138.05,141.25,142.6,141.05,141.4,137.65,139.75,140.05,137.45,140.45,140.5,143.35,143.15,138.9,140.8,140.45,135.35,138.15,135.9,139.95,136.3,139.25,140,137.8,139.05,132.65,132.15,138.6,136.75,135.7,133.1,130.7,138.55,132.7,130.85,132.9,131.05,131.8,131.45,131.5,131.65,132.7,137,131.4,135.15,133.65,133.8,132.2,127.6,131.8,129.15,131.4,130.45,136.15,129.15,128.65,131.1,132.2,128.7,130.1,123.95,133.6,134.2,129.3,127.45,129.75,130.25,128.1,128.8,126.85,132.6,133.3,131.35,131.95,126.25,132,128.3,126.25,129.2,130.2,130.5,125.95,125.4,126.75,129.9,129.55,133,128.6,122.2,128.5,134.75,131.25,125.35,127.4,128.5,132.9,131.05,129.7,128.55,131.3,122.35,126.8,130.25,129,129.2,127,120.95,129.25,127.5,127.55,133.45,132.25,128.6,128.65,129.3,132.7,127.1,126.7,130.8,126.6,133,126.95,130.9,135.05,127.95,129.35,130.8,128.05,132.3,128.4,124.65,130.75,130.6,131,132,133.4,137.75,127.5,128.7,131,134.25,131.15,137.05,131.55,128.35,130,131.6,133.95,130.35,131.05,135.75,131.2,129.95,129.95,134.3,140.25,133.45,134.85,137.35,132.85,139.1,132.7,131,134.3,135.4,138.9,134.4,136.95,139.6,135.6,137.5,137.15,135.65,136.4,133.7,141.15,136.6,135.35,134.25,137.15,134.55,139.65,134.25,137.1,136.1,142.25,136.55,138.6,137.05,137.85,136,141.1,135.4,141.55,139.3,139.55,136.2,139.95,143.55,143.15,140.4,139.75,142.6,145.8,140.95,137.5,142.55,142.05,141.5,142.35,144.9,148.65,138.4,147.6,143.15,144.2,145.65,146.25,144.4,142.6,142.25,142.15,142.6,142.65,138.55,141.9,144.5,149.85,142.35,146.5,142.9,140.25,145.45,144.7,141.4,140.55,146,141.7,147.75,142.3,143.35,138.25,146.4,143.8,141.75,143.9,141.95,145.7,142.55,145.25,140.2,148.05,139.7,141.1,143.4,141.2,149.35,142.2,141.6,143.3,144.05,142,146.9,138.15,142.6,144.85,143.95,136,141.25,143.75,143.75,142,140.95,143.05,141.8,140.15,139.7,139.95,140.2,148.25,140.9,143.3,145.5,141.5,143.85,143.95,138.9,141.4,137.2,143.25,134.15,137.2,146.6,142.9,141.4,142.25,136.1,138.15,135.8,140,137.7,141.95,140.4,136.55,141.5,142,136.65,140.7,141.5,135.3,134.6,135.6,134.8,139,138.65,138.55,135.95,141.8,135.9,139.25,135.25,133.4,140.75,137.2,135.75,137.6,138.75,136.55,134.35,129.95,137.1,137.3,135.75,136.2,134.95,133.2,134.65,139.8,132.75,135.05,139.25,132.4,133.75,137.4,133.55,134.3,136.35,138.25,135.85,133.4,129.25,133.65,132.8,127,129.75,133.25,128.85,131.15,127.9,130.2,132.4,135.5,127.65,134.05,126.8,133.05,131.8,130.35,129.75,132.25,135.65,126.4,134.3,127.1,133.75,128.3,125.65,126.8,132.7,127.85,129.65,127,123.95,129.35,129.15,124.1,131.75,126.8,127.6,127,129,123.4,128.9,124.55,130.4,127.2,127.2,127.2,122.6,124.55,125.05,127.65,120.45,125.65,127.65,122.35,128.35,119.95,122.9,127.5,122.4,125.75,121.8,123.75,122.55,121.15,124.65,121.45,122.8,124.4,121.8,125.25,118.15,121.3,119.85,121.25,120.7,123.6,118.75,121.4,116.4,122.4,122.45,123.2,122.4,121.45,121,119.35,123.4,123.7,116.85,121.2,124,119.9,117.85,120.45,117.55,120.8,125.4,125,120.15,119.1,117.15,114.9,122.6,117.9,120.5,122.7,119.7,125.75,118.35,122,117.85,121.7,123.25,118.1,118.25,120.25,121.25,121.35,122.3,115.6,119.3,118.8,119.45,120.2,120.6,121.85,121.7,118.3,119.4,116.25,122.6,119.9,124.4,118.4,120.9,122,117.05,124.75,119.1,122.5,122.25,117.9,121.45,119,123.1,122.2,120.1,117.6,126.75,124.35,117.55,122.05,121.7,116.55,122,125.3,121.55,123.75,125.35,118.1,120.4,122.25,121.5,124.9,119.95,122.15,120.9,122.8,119.1,127.4,119.1,121.95,124,120.3,124.05,122.25,125.85,125.75,123.7,121.8,122.35,123.2,122.55,122.35,125.55,122.4,123.3,127.3,124.8,126,124.2,126.35,127.1,123.85,125.05,124.55,130.55,129.3,128.75,126.6,127.85,122.2,128.3,130.05,124.75,128.3,126.35,129.85,129.15,130.65,129.9,126.2,128.9,127.95,128.7,130.5,127,131.55,125.35,124.7,132,130.65,130.55,132.5,133.55,137.85,134.05,134.6,134.05,134,131.85,130.35,129.75,134.3,133.5,135,132.4,131.4,135.55,134.9,130.7,136.35,131.4,128.35,132.6,132.5,136.45,129.3,131.2,132.75,132.65,132.05,138.45,134.2,135.25,134.45,130.65,136.05,133.75,131.35,131.5,133.85,134.5,131.25,129.65,129.45,132.15,131.75,132.2,134.1,132.35,130.5,135.45,135.05,132.5,132.05,132.15,136.55,135.05,137.3,128.35,135.2,133,134.6,130.6,131.95,136.6,134.85,135.25,135.85,136.65,134.85,130.2,128.3,132.1,133.4,136.25,137.7,135.8,132.55,133.45,130.45,136.8,131.45,137.45,135.45,136.65,134.55,130.55,133.35,135.35,131.6,131.15,132.45,132.6,132.4,138.15,130.5,139.45,126.95,131.65,130.9,130.4,130.9,129.7,133.1,129.8,134.85,129.65,128.15,130.1,131.3,128.1,130,130.35,135.1,133.1,131.95,131.1,127.85,126.6,128.25,126.7,128.15,132.75,134.6,134.55,123.9,134.1,126.6,128.2,125.8,124.2,131.7,128.25,128.7,126.8,128.2,130.15,128.8,126.55,126.7,127.15,125.45,128.65,127.35,129.8,124.65,123.3,129.15,130.4,123.95,127.85,128.2,124.8,126.25,126.6,127,126.45,123.45,124,129.45,129.9,123.15,124.25,124.45,124.5,126.6,126.9,121.5,124.6,124.3,120.75,124.7,125.25,124.5,123.2,122.25,123.8,124.2,123.65,124.6,124.5,121.75,124,120.65,120.25,122.4,123.8,119.7,126.35,124.45,123,125.15,123.15,120.1,125.7,122.8,119.95,119.3,119.9,120.35,123.95,120.75,120.4,116.2,123.6,122.15,120.7,122.05,121.8,120.4,119.75,119.3,121.1,116.15,122.55,124.4,121.3,124.75,118.45,124.8,123.55,120.4,122.1,116,118.5,121.6,119.75,125.85,118.45,120.75,117.45,122.5,118.45,121,122.45,117.6,126.9,117.7,117.85,122.5,118.85,121.9,120.1,119.75,117.5,122.1,119.5,120.7,120.75,123.3,119,124.3,120.3,123.15,119.8,118.95,119.95,124.15,124.4,117.75,120.6,121.4,120.05,122.95,119.05,125.1,120.1,120.2,123.1,120.2,120.5,122.05,119.95,120.8,118.5,119.05,122.8,118.85,124.55,122.7,124.65,118.15,123.4,121.8,121.25,125.45,123.6,121.4,123.75,122.8,124.8,124.5,129.7,120.35,126.75,125.85,127.35,126.9,126.55,122.4,124.8,124.95,121.4,127.85,123.15,124.3,127.55,122.45,128.5,125.35,125.05,128.55,129.1,128.9,128.6,128.8,130.4,131.9,126.7,125.75,125.4,126.1,127.55,127.85,127.3,127.35,125.1,127.7,131.8,125,130.1,129.8,128.9,128.4,131.15,127.9,130.45,131.75,126.85,129.55,128.8,128.7,131.55,129.8,130.25,125.05,130.55,133.9,130.8,129.3,134.55,129.85,128.75,131.45,134.3,134.55,127.95,129,132.6,131.35,131.85,131.1,133.3,133.85,131.85,125.7,130.6,135,132,128.75,129.9,131.25,133.8,130.95,134.35,130.45,132.15,134.9,133.4,134,131.85,135.85,128.6,131.4,132.9,133.9,130.65,133.45,128.5,128.95,134.85,132.4,132.45,130.85,136.35,132.4,137.5,138.45,132.15,131.75,136.35,131.7,129.45,128.6,132.3,132.25,133.4,135.1,134.4,131.6,136,131.3,128.55,134.6,133.35,130.75,128.75,132.8,132.65,134.95,131.9,134.35,134.85,135.3,131.9,132.15,126.85,132.3,130.65,131.55,134.9,131.25,130.35,127.55,128.3,136.15,129.9,136.35,132.1,132.5,129.55,129.45,131.4,133.95,129.15,128.25,130.45,133.45,128.75,133.4,128.3,131.4,126.5,134.45,128.95,127,127.3,127.4,126.55,125.4,127.4,125.1,125.1,126.65,131.1,128.4,128.4,125.9,125.4,125.6,128.95,124.65,126.65,125.5,128.75,122.4,125.1,127.8,124.8,120.95,123.55,129.05,121.35,124.75,123.95,126.1,125.9,124.55,126.35,123.1,129.1,127.1,122.6,123.5,124.4,120.95,123.95,122.1,126.7,128.5,121.25,125.4,123.95,124.7,122.35,125.45,121.75,120,122.45,118.3,124.5,123.35,117.5,118.65,121.9,123.95,119.6,123.5,117.6,123.5,121.35,116.65,119.85,119.95,118.6,118.75,118.55,120.45,120.75,115.75,123.2,122,121,120.5,116.1,118.45,118.85,115.35,117.1,116.9,115.6,118.2,117.95,122.2,120.25,116.4,110.75,119.6,120.85,115.1,115.4,116.55,119.2,116.2,117.85,118.8,116.5,112.65,118.35,117.5,119.5,117.65,116.65,120.25,113.15,115.55,120.2,115.8,115.25,116.55,116.9,116.2,119.4,114.25,115.25,114.3,116,120.25,122.25,120.35,116,118.45,116.35,115.25,121.45,120.6,115.3,117.7,118.85,120,112.3,119.9,116.2,116.15,119.4,117.5,117.75,118.7,116.1,116.1,121.65,119.5,121.9,122.75,121.4,119.65,117.75,118.7,119.05,119.25,118.7,117.75,119.8,118.6,119.5,119.75,118.25,119.7,122.6,118.35,116.7,123.9,120.4,118.15,122.4,121.5,119.25,122.1,124.3,120.1,121.1,122,124.5,120.8,123.75,120.85,120.85,126.4,126.3,121.05,123.6,120.75,124.95,125.2,122.05,124.45,125.25,128.55,124.05,122.9,125.95,124.4,123.3,124.4,125.1,121.5,129.3,131.1,125.55,129.25,125.35,131.55,128.4,128.2,126,131.25,125.35,124.4,129.3,127.25,128.3,129.6,129.5,127.9,131.75,126,128.5,130.7,128.15,128.55,130.9,130.05,134.35,127.55
0.55,1.05,0,1.05,1.25,0,0.25,1.5,1.3,1.05,0,1.05,1,0.95,1.15,2.65,0.5,0.15,1.2,1.2,0.5,1.35,1.95,0.85,0.65,1.1,1.6,1.2,1.85,1.05,1.95,0.75,1.5,0.85,0.8,1.25,0.2,3.25,1.15,2.05,1.7,2.5,1.6,1.3,2.1,0.8,1.45,0.55,1.7,0.35,0.3,1.7,1.3,0.85,1,1.75,1.7,0.8,1.15,1.95,1.4,0.95,1.05,2.2,1.75,1.75,3.35,1.95,3.95,2.75,4.9,2.85,4.5,5.2,6.75,5.45,8.25,8.35,7.85,11.15,13,10.45,16.4,20.65,21.05,25,22.9,29.15,32.2,35.7,40.05,41.45,47.05,49.5,53.25,58.25,61.4,67.1,73.1,78.85,83.2,90.7,95.75,105.7,108.75,116.75,120.05,130,134.1,141.95,148.55,152.95,158.65,167.65,176.65,177.2,181.95,189.5,198.8,205.75,210.8,217.8,220.85,226.35,229.8,238.45,239.6,246.1,248.95,250.75,246.3,258.05,256.85,256.85,258.45,262.25,263.45,260.2,258.05,261.9,259.8,252.65,253.4,252.9,251.35,246.3,245.55,242.25,242.55,240.55,230.15,230.6,228.1,221.65,221.55,220.75,218.15,212.5,213.4,208.05,208.85,205.2,197.35,200.7,192.35,189.8,188.7,185.5,183.45,174.75,175.1,170.9,174.45,160.9,165.95,158.85,160.8,158.45,160.3,152.15,152.45,151.7,148.5,148,146.8,144.75,145.8,140.75,140.1,138.15,136.55,136.9,132.1,137.5,134.95,133.25,136.75,131.6,138.2,138.5,142.25,145.8,146.75,148.3,153.7,162.05,165.4,170.3,180.95,178.15,187.8,193.25,202.15,208.8,216.1,220.95,230.4,238.95,241.05,251.6,251.75,253.45,256.7,253.3,255.9,257.5,255.05,251.2,251.55,244.9,238.25,229.45,222,212.7,205.15,188,186.9,169.5,165.6,152,137.7,131.3,116.8,116.05,102.65,101.8,93.4,88.45,82.4,81.4,74.85,72.2,70.7,67.75,66.35,64.6,53.45,57.15,55.05,53.25,54.35,53.55,49.1,49.7,50.6,48.55,47.1,44.75,43.3,41.75,42,41.05,41.35,36.4,37.15,36.4,36.95,36.95,44.4,46.8,52.15,56.75,56.7,63.6,66.6,73.8,84.5,90.35,92.95,101,110.35,111.8,117.4,119.3,126.35,132.15,130.4,132.25,130.05,136.7,137.65,137.2,139.85,142.25,141.35,145.15,144.15,144.9,145.2,143.75,146.05,146.5,147.45,146.6,144.35,146.45,148.75,140.25,140.65,140.6,135.25,138,138.5,140.7,136.45,127.9,133.45,131.45,131.15,127.35,126.65,129.3,125.85,128.05,128.3,126.6,127.5,126.8,127.8,129.35,125.35,131.3,129.35,132.65,134.4,136.65,133.3,136,135.05,138.6,141.15,146.15,147.7,150.45,160,159.6,168.6,168.6,168.5,179.95,179.05,178.25,177.7,184.4,182.9,188.9,194.15,198,196.2,199,201.05,198.5,201.45,200.65,200.55,196.35,207.05,205.25,201.4,200.1,196.4,195.25,191.95,193.95,187.65,185.9,185.1,187.15,188.7,183.85,179.5,174.85,174.2,177.5,172.5,170.05,168.55,166.9,162.55,160.9,157.55,158.75,153.45,154.75,149.1,147.6,141.25,141.4,140.65,144.95,144.5,139.05,133.3,135.3,135.95,136.4,129.15,136.75,128.3,134.15,130.55,132.4,132.65,133.15,128.55,127.1,131.25,130.8,132.3,129.75,131.4,128.2,134.9,129.35,134.15,134.8,137.9,131.1,135.15,134.85,134.7,139.8,141.85,144.6,143.75,141.85,147.4,144.55,145.95,151.5,151.4,156.45,152.95,156.85,156.8,157.5,155.7,159.9,162.3,159.35,161,162.95,164.9,166.85,166.85,168,166.55,170.15,173.4,171.3,173.75,174.2,169.35,172.25,172.55,172.7,174.05,177,176,173.4,176.3,179.5,175.1,178.25,175.8,184.3,176.9,178.85,177.95,181.7,180.55,179.5,178.55,177.65,179.95,184.3,183.95,181.2,179.05,188,192.7,188.65,189.95,186.7,186.05,191.7,190.95,190.45,191.6,195,199.4,192.45,201.55,202.9,202.95,200.5,204.3,208.75,206.75,206,208.45,212.75,210.25,211.7,214.3,211.4,213.8,219.45,214.55,216.95,217.2,215.9,220.1,220.65,216.6,221.2,219,220.1,219.5,220.3,223.15,223.65,221.1,223.1,214.55,218.3,222.5,218.65,216.75,212.3,210.65,212.85,213.25,208.65,207.3,206.25,200.3,198.7,195.75,193.45,188.6,185.45,181.85,184.2,175.6,175.1,173.55,164.8,164.2,159.3,157.3,153.95,149.3,147.75,138.3,135.45,132.25,123.85,122.45,124.05,116.7,113.45,102.8,103.6,101.15,95.05,93.45,87.8,86.95,85.4,84.4,83.6,79.15,75.3,72.35,70.85,68.6,71.05,65.65,68,69.55,66.25,67,66.6,67.6,66.65,69.45,68.55,68.7,68.1,70.1,68.8,71.2,71.25,76.9,74.65,74.8,76.3,76.9,76,79.1,81.2,79.3,85.15,85.75,82.05,87.75,87.85,90.8,90.5,87.25,92,92.45,92.1,90.7,92.15,93.85,92.5,89.55,91.3,85.1,87.65,85.6,80.8,70.3,63.45,57.35,51.25,41.4,29.35,28.45,26.8,23.7,18.8,18.1,18.8,18.05,17.55,17.9,17.75,17.25,18.4,18.35,19.65,22.05,17.35,18.9,23.25,24.1,28.35,29.3,34.35,33.5,36.6,38.7,38.15,45.75,47.1,52.05,55.85,56.55,60.85,62.05,66.45,69.15,72.55,70.5,73.8,74.05,77.95,73.75,74.3,78.6,71.5,75.1,68.45,72.55,69.7,73.7,69.2,72,70.65,66.8,71.8,68.75,68.9,69.2,71.1,72.1,77.4,76.9,78.65,78.95,77,84.15,85.5,90.35,91,92.55,95.2,100.5,97.35,102,108.7,109.1,111.85,111.25,107.15,113.7,116.95,113.75,116.5,119,118.55,121.3,122.05,126.9,129.55,126.95,126.25,124.75,128.15,136.4,129.5,132,131.4,133.9,132,138.55,132.15,137.05,130.9,135.25,135.7,138.7,138,142.7,136.85,137.45,139.5,132.45,136.55,134.35,133.95,131.75,130.7,129.3,128.3,130.5,125.2,125.85,121.95,119.9,120.25,117.15,113.3,114.95,109.35,111.7,108.45,103.6,103.05,99,94.8,92.1,86.4,89.1,82.2,81.55,80.4,76.5,69.05,68.95,67.3,61.95,57.35,56.75,52.9,48.95,46.4,43.8,44.8,42,41.15,36.05,39.55,35.35,34.45,34.2,33.75,33.95,30.45,29.55,26.95,26.05,28.45,32.15,32.95,27.45,27.8,30.45,30.85,32.2,31.15,33.15,28,31.85,31.7,32.4,33.8,33.4,33.65,36.65,33.2,36.2,37.65,39.95,38.75,43.35,36.1,44.55,40.4,42.4,43.35,47.35,46.4,43.2,46.6,48,45.9,49.45,47.45,50.4,47.9,50.1,48.6,49.5,49.85,52.15,53.35,51.6,53.15,54.3,57.6,51.25,54.8,50.55,56.75,54.65,53,55.3,53.95,52,53.55,53.35,50.5,52.9,55.75,49.9,51.1,55.1,53.55,47.95,51.4,52.4,52.55,50.85,44.95,46.55,47.4,51.8,49.8,44.35,46.4,41.35,44.45,46.35,40.5,40.05,41.8,36.7,41.25,40.6,42.4,39.85,38.75,37.2,31.1,32.25,33.45,37.6,32.6,32.85,34.65,29.15,30.95,28.05,28.7,27.9,31.25,24.85,30.95,27.95,28.4,22.7,27.5,25,26.3,24.2,26.1,22.05,26.1,24.9,24.9,23.45,24.7,27.35,25.55,23,22.1,20.45,18.55,20.9,25.55,22.45,23.25,18.9,25.35,15.8,22.9,17.85,22.5,17.1,17.2,19.95,17.95,19.95,19,18.05,17.55,14.6,16.1,18.6,15.1,15.55,17.1,16.9,16.35,15.25,16,16,13.7,14.25,14.1,12.3,13.6,14.65,14.75,13.7,12.2,10.15,12.05,11.65,8.5,10.25,10.25,9.9,9.05,10.9,9.55,9.5,10.3,7.95,7.45,8,8.65,8,6.65,8.7,8.05,8.6,6.85,6.25,6.3,8.55,6.2,7.4,6.75,7.5,5.25,6.4,5.2,5.2,4.45,4.65,5.2,4,5.85,4.65,4.8,4.35,4.9,6.3,3.35,3.8,4.8,4.6,4.3,5.25,4.05,4.55,5.6,5.75,5.15,5.45,5.75,4.05,6.15,6.5,5.95,5.45,8,7.65,9.2,7.45,8.15,9.55,8,11.45,11.95,9.4,10.35,14.2,13.95,14.05,12.7,10.75,15.25,18.1,17.15,17.15,15.6,18,18.55,19,19.5,21,21.95,23.85,23.5,22.1,22.1,27,22.4,27.05,26.5,27.3,28.25,28.85,27.45,23.55,25.5,29.95,26.6,25.6,26.95,27.25,24.9,29.75,26.15,29.3,31.3,27,27.45,27.3,27.1,30.4,31.05,26.5,26.35,27.55,26.35,26.1,25.3,25.45,22.3,23.3,23.15,23.35,23.2,25.95,23.05,22.8,21.9,20.35,21.05,19.15,20.3,18.75,19,20.95,19.6,17.15,17.85,19.4,18.25,14.8,15.15,16.2,16,15.9,11.15,15.15,14.35,11.5,13.65,12.45,11.8,11,14,10.8,13.45,11.65,12.05,12.8,13.9,12.8,14.05,12.75,15.8,12.35,12.9,15.45,14.3,18.7,17.55,17.65,19.95,21.55,21.65,22.5,24.95,23.1,23.8,26.25,28.65,29.15,30.55,33.55,35.3,35.6,38.7,41.5,40.2,44.2,42.3,50.7,47.65,49.5,54.2,53.95,53.25,54.5,62.1,52.6,58.9,64.3,64.9,63.15,66.15,68.95,68.2,68.4,73.25,72.3,67.9,72.85,73.65,73.2,78.45,80,80.3,77.6,79.95,77.1,81.45,83.05,78.1,79.05,79.85,81.7,81.55,86.25,79.6,82,83.6,80.65,85.3,79.7,85.1,82,84.65,85.25,82.15,83.9,82.65,83.25,79.35,80.65,77.25,76.7,79.75,81.8,80.05,77.7,75.6,75.9,76.95,76,77.2,76.35,72.95,71.35,72.65,70.35,69.5,70.15,66.5,66.85,69.4,66.3,66.1,59.6,59.1,61.4,60.45,59.45,61.3,57,52.8,53.25,54.95,54.5,50.95,47.9,50.5,47.4,43.05,45.65,39.3,40.95,39.15,39.7,35.25,33,32.8,29.1,31.15,32.45,28.85,31.3,27.15,25.05,25.35,26.85,24.65,22.4,20.75,21.4,19.5,18.75,19.3,18,16.85,18.2,15.55,15.65,17.55,13.2,15.6,15.2,14.3,15.25,12.95,13.7,15.45,12.1,13.05,13.05,9.65,11.65,11.1,9.05,12.35,10.75,8.75,8.5,8.9,9.1,8.7,10.4,8.25,9.15,7.25,8.5,5.45,5.55,7.2,8.4,5.6,7.5,5.95,5.7,6.9,5.35,4,5.75,4.35,5.1,6.35,5.25,5.8,5.2,5.85,5.35,5.65,5.85,5.4,6,6.25,6.55,6.65,6.3,6.1,7.55,8.6,7.2,7.2,6.25,8.35,8.05,7.9,6.6,8.9,9.75,7.35,8.4,9.25,8.75,9.05,9.1,8.5,9.2,11.45,8.85,10.4,9.3,10.6,12.85,11.25,12.55,9.75,12,11.95,11.15,11.75,10.8,11.55,12.25,10.95,11.4,13.1,11.45,12.55,12.75,12.15,11.05,11.45,9.85,14.1,11.9,12.35,14.5,14.2,11.1,12.6,12.35,11.95,13.45,13.55,12.6,12.75,11.95,14.8,13.65,12.25,13.7,14.1,14.5,12.4,13.9,13.2,11.1,13.65,12.1,12.65,13.4,13,13.6,14,13.95,11.75,13.6,13.6,13.9,12.05,12.5,13.5,12.35,11.95,12.2,12.35,12.5,13.6,12.95,12.3,9.95,11.4,12,12.95,13.75,13.6,12.75,13.5,8.95,10.5,11.85,10.8,11.4,11.85,12.3,10.25,10.9,9.2,10.7,10.2,10.55,12.75,11.55,9.55,10.55,12.55,11.05,8.95,12.55,9.35,10.7,10.55,12.05,10.85,9,12.25,11.9,11.6,12.5,10.3,15.1,12.65,11.6,13.6,11.7,12.65,14.5,13,15.4,17.25,16.85,18.6,20.05,19.25,19.75,17.9,20.15,21.15,21.3,23.15,22.8,27.3,26.7,29.8,26.9,27.4,30.3,30.35,32.15,34.1,34.15,32.75,34.35,37.4,44.4,37.65,36.8,42.05,41.25,48.1,42.05,42.85,40.7,42.65,44.05,47.05,47.45,49.15,50.45,50.8,52.95,51.55,52.4,57.15,55.5,59.05,58.55,53.6,58.25,61.7,54.3,57.85,59.95,63.55,67.35,63.8,64.25,61.65,64.45,62.75,62.25,64.25,66.55,67.4,65.4,65.85,67.4,68.2,68.95,68.7,68.6,67,63.95,68.45,69.4,68.8,73.8,66.15,67.8,63.9,70.05,67.7,69.6,69.2,68.05,64,65.05,67.5,64.55,64.2,64.7,62.6,63.75,66.45,60.95,61.45,63.7,62.8,60.4,60.35,60.2,60.3,55.95,57,55.85,53.1,54.25,55.8,51.9,54.8,53.15,51.3,49.95,50.8,46,47.9,45.95,48.55,47.6,45.3,44.7,45.2,41.85,42.5,38.75,41.35,38.95,34.5,39.8,34.25,37.55,31.35,31.65,31.8,31,29.75,29.35,26.85,25.2,23.85,24.05,25.3,23.2,22.1,20.05,19.85,20.5,16.9,18.05,16.2,12.95,16.95,14.7,10.75,10.1,10.15,12.3,10.25,9.65,9,8.2,6.4,6.8,5.9,8.15,6.25,7.6,4.75,4.6,5,5.2,4.65,6,4.7,5.2,5,5.95,3.5,5.75,5.15,5.4,5.7,5.05,5.2,5.2,5.75,3.6,4.95,6.45,5.25,6.25,5.65,5.75,5.9,5.15,4.35,4.65,5.7,5.8,6.25,5.2,5.35,6.5,4.85,4.8,5.45,4.95,6.35,5.85,3.55,5,5.05,4.75,5.05,5.55,5.45,5.95,6.5,5.15,5.9,6.25,6.45,6.05,5.8,7.7,7.3,6.4,7.4,6.75,6.25,8.25,6.15,10.4,10.2,9.1,9.85,10.2,13.65,11.75,13.55,13.75,14.4,17.2,17.15,18.4,16.85,19.6,17.85,21.2,22.05,22.75,24.1,22.15,23.75,22.95,24.55,24.75,26.3,26.25,26.4,27.2,26.65,28.05,26.05,23.85,30,30.2,28.1,30.7,26.4,27.4,27.9,28.6,27.5,29.25,24.1,27.35,27.9,27.8,29.35,30.3,28.85,27.85,28.05,27.5,26.95,24,28.4,28.45,27.1,29.6,30.35,27.65,28.1,30.65,27.9,31.05,27.3,30.7,31.4,32,30.45,30.5,30.5,31.9,34.1,33.05,32.4,31.95,34.85,34.5,37.55,34.15,37.25,38.4,37.9,39.15,35.8,38.2,38.85,42.1,38.8,41.9,41.15,39.7,42.15,44.75,42.3,42.95,44.15,47.75,49.6,49.8,49.1,45.65,53.05,52.65,51.95,51.7,54.7,55.75,55.35,59.85,57.15,61.25,61.05,61.8,59.25,60.7,62.9,62.1,65,66.3,67.65,66.85,70,70.2,69.35,67.75,69.55,73.75,71.8,74.7,74.75,76.75,76.3,74.75,78.85,74.8,78.15,75.85,79.55,78.1,76.95,81.2,81.15,82.5,79,78.65,80.5,78.95,84.05,82.1,79.7,87.2,81.85,84.45,79.3,84.75,85.45,83.65,86.3,85.05,87,87.8,86.55,82.75,83.8,86.95,84.25,83.1,85.45,90.05,86.15,82.15,89.4,85.5,88.5,89.65,86.3,89.35,86.3,89.15,87.9,89,88.3,86.95,87.65,85.45,86.55,86.5,84.05,84.4,83.8,88.1,88.8,86.7,86.6,86.35,85.8,86.35,83.4,84.5,79.25,82.1,82.25,79.4,81.65,78.45,80.8,80.75,77.4,78,79.15,81.6,76.2,75.45,73.45,79.95,74.95,74.7,72.75,69.85,74.25,70.65,69.9,68.75,67.1,64.75,67.95,63.45,64,63.9,63.5,60.7,62.25,59.5,59.05,60.7,57.4,56.4,57.25,55.85,52.7,56.45,52.55,50.75,49.45,46.4,47.75,49.95,45.35,44,44.45,45.35,43.2,43.95,39,41.25,37.55,38.5,40,36.5,37.7,35.9,36.35,33.2,35,32.5,31.9,30.75,28.25,30.85,28.75,27.65,31.25,29.65,22.85,26.9,23.2,25.7,23.35,24.6,24.7,21,25.35,23.1,21.5,21.1,20.5,18.7,18.5,18.2,20.35,21.05,19.3,18.95,17,15.35,17.55,18.5,17.65,16.2,17.35,15.3,17.9,16,18.85,17,13.85,17.1,16.4,13.9,17,16.65,17.75,13.4,15.85,16.1,14.7,17.3,16.2,17.65,17.55,14.95,17.75,16.3,18.8,18.95,18.3,16.95,20.85,18.75,18.75,20.5,21.3,19.7,19.35,20.25,20.4,18.8,19.85,20.15,20.75,22.35,23.1,21.15,19.1,21.7,20.9,21,22.65,22.7,24.05,21.8,18.15,23.8,23.15,23.35,23.05,22.8,21.6,25.4,23.95,24.2,26.4,26.7,24.65,25.85,25.15,27.95,26.05,24.7,26.35,24.85,27.6,27.5,26.05,27.4,28.3,26.15,28.55,27.5,26.85,26.85,26.95,29.4,28.85,27.35,29.4,30.35,29.95,27.2,28.75,32.4,28.7,28.75,30.1,30.1,29.4,30.6,31.9,30.6,33.2,30.25,33.2,32.45,30.85,31.95,32.6,35.05,32.05,37.75,33.4,37.6,35.4,35.05,36.25,36.7,35.05,35.8,39.8,36.2,36.25,39.05,35.3,39.7,37.25,39,38.7,40.95,40.05,40.3,37.9,36.5,40.1,41.65,38.15,44.25,42.55,43.9,39.95,40.75,41.1,39.9,41.25,41.95,39,39.95,41.5,39.95,43.25,40.9,43.55,39.55,40.2,38.85,42.3,42.55,40.15,40.6,38.9,43.6,41.3,41.8,40.9,39.85,42.1,39.95,40.6,40.95,41.55,42.25,38.65,41.3,37.75,41.35,42.45,41.7,38.5,39.25,42.6,39.15,41.7,42.15,40,42,42.4,42.65,41.05,44,39,41.8,40.5,41.4,43,43.35,40.6,44.75,45.65,41.7,47.15,42.75,45.55,49.75,47.25,48.35,48.7,47.05,46.65,51.55,48.6,49.55,51.9,50.65,49.9,51.45,53.85,53.45,54.25,55.15,57,54.25,57.1,56.6,56.8,57.35,55.6,57.85,56.4,56.8,58.8,59.95,59.55,58.5,60.45,63.05,62.4,64.6,66.85,65.8,63.8,66.8,66.75,66.15,69.05,68.7,71.7,68.65,72,71.35,68.75,75.35,71.65,70.75,70.8,73.05,72.35,72.95,72.3,73.05,71.2,72.9,75.55,74.05,75.65,77.2,76.45,74.65,76,76.1,75.5,74.8,78.8,75.55,75.9,78.9,77.3,77.4,78.7,74.45,75.55,75.55,79.75,75.25,74.2,75.2,74.2,78.8,73.8,77.2,76.75,78.6,78.8,75.2,78.1,74.7,72,75.1,78.25,76.15,76.1,75.1,75.9,76.05,73.05,75.2,74.15,77.65,74.15,78.25,69.6,77.1,76.1,73.35,72.6,75.55,77.7,73.8,70.85,74.6,68.05,74.4,68.75,71.45,69.55,75.05,71.45,74.3,68.5,71.05,70.35,71,67.4,72.55,73.55,70.65,69,69.6,69.2,66.55,68.6,69.4,68.35,71.4,67.25,71.7,65.9,64.95,66.1,69.4,66.4,66.65,62.35,71.1,64.85,67.1,65.95,65.05,63.85,64.45,64.25,61.85,62.5,61.7,63.65,61.95,63.55,61,64.35,62.6,62.65,59.2,60.75,60.15,62.05,58.9,62.9,60.65,58.85,57.6,58.45,63.35,59.7,57.9,60.25,56.95,54.25,53.8,54.35,56.25,56.6,57.45,55.15,55.4,54.55,55.9,56.75,54.45,55.65,55.15,53.7,53.95,52.05,49,51.9,55.5,50.65,51.3,51.15,48.6,53.6,51.55,49.6,46.85,46.7,54.4,50.55,50.15,47.3,45.1,47.1,48.1,48.9,48.05,45.15,48.7,49.3,50.2,50.45,45.8,45.05,47.5,47.1,46.2,47.55,47.35,47.75,48.15,43.8,43.8,46.1,45.55,45.85,41.65,47.2,43.8,44.45,45.3,45.95,45.5,43.25,46.25,42.2,44.55,44.45,45.85,44.15,46.15,43.7,46.9,43.3,43.75,46.7,46.2,41.35,44.65,44.1,43.35,44.15,47.05,41.05,42.2,42.1,45.25,47.8,43,46.15,47.15,46.75,47.5,44.9,43.75,45.45,43.55,44.7,44.2,47.85,46.4,47.05,47.15,44.9,47.8,45.65,46.05,45.05,50.5,47.4,48.15,48,48.05,51.65,51.2,49.6,47.05,50.65,49.4,49.5,50.6,46.75,50,51.6,54.05,51.7,53,53.55,52.1,53.15,53.45,56.35,52.95,53.9,54.35,55.05,51.15,55.05,55.6,57.65,57.85,51.15,56.35,55.65,56.25,55.65,55.6,57.25,54.05,57.7,57.75,57.9,56.85,56.8,57.5,54.85,60.3,57.7,59.05,59.15,59.55,60.75,61.15,60,61.3,55.2,60.25,60.6,62.05,59.9,63.6,61.2,61.5,63.8,61.95,60.55,57,62,60.45,62.9,64.25,63.4,58.9,63.95,62,64.95,60.5,62.55,62.05,64.5,61.95,63.65,62.75,64.15,59.9,62.5,61.85,61.45,62.35,61.25,62.15,61.65,63.45,63.7,60.7,60.5,62.05,63.2,58.95,61.3,61.35,60.9,60.85,62.65,64.4,59.7,62.45,58.15,61.2,58.8,56.8,62.5,58.15,59.85,58.8,59,60.95,58.05,54.75,55.15,56.95,58.4,59.25,59.6,53.55,59.35,58.3,55.2,54.6,58.1,53.65,57.1,55.8,56.3,56.45,52.85,57.15,56.75,54.05,54.05,56.2,53.8,54.35,57,55.35,55.8,55.7,58.35,54.45,51.9,52.1,52.75,53.15,55.1,55.35,52.1,52.55,53.85,51.3,55,52.9,54.7,53.25,51.75,54.3,54.65,56.7,54.35,53.8,53.45,53.2,54.9,55.8,54.35,56.35,54.15,55.85,56.7,56.1,60.15,57.95,62.95,56.45,58.45,58.85,57,56.9,59.3,54.85,61.1,58.4,58,60.2,58.25,61.75,63,58.9,64.4,61.95,60.8,60.85,61.55,62.9,63.75,64.85,61.9,67,62.6,67.05,66.2,65,67.05,66.25,66.2,68.3,67.25,68.55,62.75,69.7,72.15,66.7,71.15,70.75,69.3,70.3,72.4,72.5,68.1,68.9,70.35,68.65,72.4,70,73.55,70.4,73.75,70.5,71,69.45,75.55,75.4,73.9,71.6,74.75,72.35,75.15,72.05,73.7,71.75,74.75,74.4,73.75,75.95,72.3,79.35,76.75,73.5,70.4,75.1,73.95,75.05,72.6,73.75,76.5,75.05,72.75,75.4,75.1,75.2,74.25,75.35,74.35,72.8,79.55,79,74.7,75.4,74.8,77.5,76.45,75.35,75.8,76.4,76.05,73.9,77.5,76,75.75,78.65,74.6,75.2,74.65,75,78.05,76.75,74.65,78,77.65,78.3,76.65,76.4,75.35,75.35,75.55,75.9,78.8,79.25,79.95,81.25,76.1,78.45,77.95,78.4,79.9,76.05,80.7,77.55,80.3,75.95,80.2,76.45,80.4,80,77.6,76.4,79.95,81.25,78.65,77.15,77.5,81.3,81.95,79.8,77.9,81.2,79.95,82.35,77.4,79.4,82.55,84.25,82.4,79,78.7,81.95,83.15,85.85,82.45,80.1,81.7,79.9,84.35,79.4,84.25,87.35,83.05,84.35,84.25,86.25,87.35,85.95,86.45,86.65,88.15,84.85,87.9,85.35,86.45,83.3,85.75,85.3,87.7,88.5,87.25,90.8,93.6,89.9,90.6,87.6,86.85,88.1,91.1,91.25,91.8,94.4,91.15,95.6,94.25,87.35,89.4,93.25,95.25,90.55,91.6,92.3,91.1,92.1,95.05,92.5,92.55,91.9,94.4,93.05,98.3,94,91.55,94.65,94.3,93.55,96,96,98.05,94.85,99.3,96.1,96.85,94.45,97.7,95.35,95.1,94.85,97.65,99.8,98.7,96.7,100.25,98.9,98.05,99.5,98,97.5,100.3,99.55,100.95,98.1,102.35,98.7,104.55,99.2,98.85,99.95,101.9,98.4,100.2,98.9,101.75,102,100.9,98.95,102.65,101.35,99.65,105.15,101.55,106.9,103.75,102.4,105.9,100.6,97.9,103.95,101.65,103.65,105.65,103.65,99.8,103.25,104.4,103.6,101.3,105,101.05,99.55,101.35,105.1,106.4,104.2,104.2,104.9,105.7,103.95,105.05,101.2,102.6,103.85,102,106.35,104.7,103.15,104,102.1,99.35,103.6,102.45,106.05,100.45,101.35,104,104.9,102.5,102.8,101.5,105.05,101.95,98.25,98.6,104.45,100.9,102.6,104.7,98.35,103.2,100.3,104.55,100.55,98.05,104.9,102.75,98.75,96.9,103.4,102.8,104.65,102,102.65,98.6,100.9,100.05,100.85,101.6,103.45,98.25,99.25,101.5,97.6,101.9,98.75,101.05,101.8,98.05,99.05,99.3,102.2,102.95,98.2,98.55,99.7,96.9,100,98,96.7,97.4,99.45,102.1,100.4,99.45,99.05,99,97.05,98.9,95.85,98.2,99.8,98.6,98.15,97.75,97.7,101.25,98.2,98.85,96.55,99.9,99.3,96.4,100.15,96.95,96.75,96.6,96.9,99.25,102.1,98.25,94.65,94.55,98.35,99.4,96.55,98.75,99.7,97,97.6,97.15,97.95,92,103.25,95.55,99.3,98.6,100.25,95.55,96.8,97.15,98.3,93.7,96.35,97.75,97.75,96.35,98.85,97.05,98.45,99.8,102.3,99.95,98.55,101.55,97.75,99.35,99.95,97.85,100.85,95.75,99.1,101.5,105.15,99.05,99.25,96.2,102.9,102.8,100.4,105.1,101.4,99.9,97.8,104.45,100.7,100.95,102.95,103.45,106.15,100.65,104.25,98.95,102.45,102.05,103.35,103.6,108.15,102.85,105.2,103.15,103.2,106.6,108.65,107.5,105.45,105.15,106.95,103.8,108.3,108.4,105.35,105.3,106.7,111.25,109.25,108.85,110.85,110.65,112.1,109.7,111.45,109.55,109.45,106.6,112.1,110.8,112.65,117.4,111,113.65,113.85,114.4,111.8,113.25,110.35,112.3,112.05,113.45,119.25,109.6,115.6,117.75,118.35,115.9,113.8,116.8,114.4,115.7,123.85,119.9,113.15,115.3,118.5,120.35,118.1,119.05,120.85,116.4,116.75,120.9,120.7,118.6,119.25,117.65,118.6,116.75,119.05,122.55,122.8,121.25,122.8,125.25,119.45,120.55,122.65,123.2,126.45,119.7,124.25,120.3,123.8,124.85,123.55,123.7,127.4,121.85,122.1,124.75,125.15,128.55,121.95,125.85,128.95,123.85,125.65,123.8,124.5,128.9,126.55,126,129.15,125.2,130,129.45,127.2,126.75,131.05,132.55,133.15,132.7,130.65,129.15,130.5,132.05,134.05,131.05,128.55,130.6,127.9,129.1,137,131.75,134,130.35,130,132.95,134,130.85,133.5,132.85,132.35,133.1,134.55,132.4,138.25,133.45,135.6,133.5,135.7,135.7,140.2,134.3,135.45,135.15,136.35,136.85,130.2,132.3,133.3,133.9,130.7,133.55,138.4,135.65,132.8,136.05,136.1,133.15,136.8,132.4,134.05,137.2,133.65,132.3,132.2,134.9,132.75,136.3,135.25,137.85,135.55,134.7,130.2,131.95,139.3,134.75,137.8,134.9,140.9,136.1,134.55,135.15,138.35,136.4,136.05,137.05,141.7,136.25,133.55,133.05,136.25,133.05,133.2,135.9,133.3,134.25,134.9,132.2,133.9,135.45,135.85,131.85,135.55,133.6,132.15,132.65,132.2,135.55,132.6,139.25,130.5,132.65,134.75,133.4,135.1,132.2,134.6,132.6,134,131.15,133.3,134.05,130.25,130.85,132.7,128.95,130.9,131.3,128.1,128.05,132.15,130.05,127.6,132.8,132.5,131.2,133.1,131.3,130.7,129.2,129.35,126.4,124.25,125.9,126.85,126.8,126.2,130.55,125.15,126.8,127,128.2,123.65,128.25,124.65,130.1,124.95,128.2,123.2,127.4,124.75,127.35,125.75,122.8,125.35,118.95,124.85,120.95,123.6,124.35,120.85,126.9,124.25,122.45,122.9,123.4,120.5,120.6,126.25,124.45,123.2,125.3,121.1,125.9,119.9,120.15,119.95,120.35,122.05,124.4,122.6,120.75,123.25,118.3,121.7,118.15,120.65,119.25,119.15,120.15,119.1,120,123.55,122,119,120.3,119,120.4,120.85,120.5,122.35,119.5,122.25,121.7,123.55,120.2,120.95,120.55,118.75,123.2,119.1,121.2,123.05,119.55,120,119.3,119.6,119.6,122.65,119.95,122.95,123.6,120.9,120.85,120.95,124.25,120.75,120.7,125.25,125.9,121.35,120.9,124.6,123.05,123.6,121.65,124.5,126.25,125.3,124.15,123.15,126,125.4,123.25,124.2,130.3,123.7,125.9,122.15,126.9,130.5,124.95,131.3,127.15,125.85,128,127.75,128,124.3,134.6,128.2,128.55,133.7,127.5,128.6,129.4,129.75,131,130.5,128.95,131.6,131.8,133.6,130.1,133.65,130.3,129.65,131,133.25,130.65,134.95,134.35,131.3,134.7,136.15,136.65,138.5,139.6,134.75,133.85,138.25,135.8,139.35,136.1,133.95,136.5,133.05,138.35,136.4,139.95,136.4,138.8,141.5,135.5,143.2,137.85,141.85,136.65,138.5,140.1,139.25,137.75,135.35,140.05,142.45,140.65,141,140.2,139.95,142.25,141.45,139.8,142,145.8,140.65,144,141.55,141.3,139.1,136.75,142.45,141.45,147.95,139.5,141.3,143.05,140.9,144.05,143.3,145.6,145,142.15,143.3,138.25,145.75,142.7,146.2,144.65,142.6,147.2,143.2,144.8,143.7,144.65,145.5,149.15,144.55,147.35,145.25,146.1,144.9,140.9,145.5,147.7,146.1,141.05,146.2,143.05,147.1,146.15,143.95,144.2,142,143.8,148,143.4,148,144.9,141.8,144.35,143.95,146.85,142.9,146.25,146.8,142,144.8,147,148.3,144.6,147.4,144,150.15,145,146.7,144.8,143.25,146.5,147.1,143.55,150.8,144.25,145.45,141.1,145.85,144.95,149.7,146.6,149.2,152.3,147.5,144.5,149.2,147.2,143.15,150.85,148.4,146.6,148.55,151.05,149.8,148.3,147.2,147.3,149.55,143.75,147.45,147.45,145.55,145.6,144.25,149.55,147.2,148.65,148.3,145.05,147,146.05,146.85,147.4,149.45,147.8,148,149.4,145.6,147.65,144.7,145.95,146.8,151.05,145.9,149.05,148.7,146.75,149.55,147.25,148.05,144.8,147.95,148.3,148.15,146.6,143.9,150.5,148.4,145.8,145.1,147.8,144.75,148.35,146.95,146.95,151.95,145,146.9,149.7,148.9,149.8,147.85,146.7,151.7,148.95,146.75,145.45,147.35,149.1,146.25,151.85,148.15,144,148.4,149.75,150.05,149.45,149.2,152.1,146.15,147.35,152.05,148.3,150.9,152.35,152.15,151.5,146.85,148.3,148.9,147.55,149.1,148.65,150.75,149.2,153.25,150.2,150.05,149.4,149.55,149.9,150.9,150.95,149.85,147.55,148.65,150.6,149.6,149,152.15,150.35,150.75,150.05,152,152,152.75,153.2,151.6,152.4,148.8,149.9,151.7,148.7,152.15,152.95,153.35,153.8,154.3,152.05,152.75,150.95,154.6,153.5,155.25,151.35,152.15,154.15,150.35,154.4,153.65,151.7,147.3,155.4,154.4,154.2,151.6,155.1,154.85,155.2,153.4,156.75,155.55,154.45,155.25,156.3,159.05,152.8,157.5,153.9,158.75,153.45,156.4,155,154.25,155.05,154.1,153.35,157.25,158.55,154.95,154.9,158.8,156.1,161,155.8,154.2,155.9,158.25,156.25,158.75,157.8,155.15,158.25,155.35,157.55,155.95,154.6,155.9,160,156.25,156.85,159.3,159.05,160.3,158.5,160.45,160.5,161.5,158.6,160.15,159.35,160.2,156.25,157.4,160,160.5,163.15,161,158.6,159.6,164.65,159.55,158.65,162.25,160.85,162.8,163.85,159.5,158.75,162.3,163.1,158.85,162.2,160.95,163.35,162.95,164.9,160.85,166.5,167,160.65,164.8,162.15,162.4,162.1,163.2,161.75,161.85,161.05,161.9,166.2,162.4,163.75,163.95,163.35,162.35,166.15,161.8,164.4,161.4,164.85,163.25,161.5,165.05,162.15,163.6,160.4,163.95,158.85,162.2,171.7,161.95,166.9,164.05,161.85,165.75,160.75,167.1,162.2,167,162.2,164.45,165.1,160.7,164.5,164.6,161.65,162.5,165.85,163.4,169.65,166,160.8,160.85,163.1,161,168.3,161.7,162.65,161.15,164.1,159.1,162.2,164.85,165,162.7,166.2,160.55,163.1,166.9,160,164.2,165.05,159.9,160.6,165.05,161.15,162.8,164.95,161.3,166,163.6,166.1,160.4,163.85,166,166.4,162.85,162.9,167.7,160.95,163.8,165.6,161.45,165.3,163.25,158.9,164.95,163.75,163.05,158.95,155.55,164.3,163.05,160.05,158.05,158.7,159.8,163.85,164.55,162.45,165.65,160.95,155.4,162.5,158.15,156.45,160.4,156.05,159.95,160.3,157.5,160.3,159.6,155.6,158.1,157.45,159.9,157.3,162.95,159.3,160.8,158.35,155.5,158.2,153.15,159.9,161.1,156.4,158.8,160.25,156.2,156.55,158.3,152.55,155.25,157.35,155.1,153.25,156.6,156,155.75,160.75,157.35,153.5,152.7,152.55,159.95,153.45,153.9,156.65,155.1,154.95,156.6,154.45,155.4,158.55,152.45,150.95,155.45,155.35,154.05,151.6,153.45,157.8,155,156.45,151.45,150.65,153.9,155.45,157.2,151.8,158.3,153.7,152.85,155.4,151.2,154.2,152.9,156.1,152.3,155.35,152.5,150.4,151.9,154.45,151.4,152.4,155.1,154.5,151.3,153.55,153.2,149.95,157.75,153.75,153.95,156.1,157.7,152.25,153.8,153.2,155.75,154.65,154,152.8,155.75,153,154.4,150.65,154.9,154.35,153.55,153.65,154.4,153.3,152.9,152.95,153.35,150.2,154.45,155.3,149.55,156,155.15,149.15,156.5,154.2,154.45,154.35,152.2,154.65,159.15,154.65,154.35,150.25,156.15,157.65,154,155.75,157.05,162.65,157,161.75,156.85,160.25,158.1,160.8,155.95,159.65,164.2,155.3,154.4,159.25,157.25,154.7,162.4,156.4,158.1,155.25,163.75,157.6,156.9,162.45,164.45,161.2,163.6,159.5,161.8,161.05,163.25,163.7,164.25,163.95,162.35,160.7,162.65,164.6,167.95,163,166.85,161.3,165.7,163.4,162.8,163.9,167.6,165.9,169.5,161.85,172.15,166.45,160.8,164.9,164.4,165.7,169.6,170.7,170.5,171.2,168.15,167.85,167.35,168.6,170.5,174.05,167.35,169.2,168.2,169.65,169.4,171.1,169.8,173.4,175.25,173.7,174.75,173.55,172.25,177.2,172.5,171.25,171.55,170.9,176.2,172.15,177.4,174.3,173.2,174.45,171.65,172.9,175.5,174.3,176.6,177.7,172.5,180.35,180.85,180.5,172.95,175.9,180.9,176.85,179.35,180.05,176.15,179.7,176.65,177.6,181,180.3,179.55,179,175.15,180.35,176,178.5,177.45,176.35,177.8,179.45,178.8,182.2,183.95,179.65,179.1,180.05,182.45,181.9,176.3,178.1,181.65,181.8,184.65,184.35,181.65,178.05,177.9,180.4,182.05,174.3,180.7,177.3,182.55,182.55,185.5,181.25,181.8,186.6,181.45,182.05,181.4,179.7,179.95,179.8,180.8,180.5,180.15,183.3,180.5,175.1,183.1,180.7,180.05,179.5,186.45,182.15,180.8,180.9,182.9,179.8,179.25,177.85,181.3,181.55,178.9,185,177.35,181.7,181.85,180,184.6,183.25,184.85,183.95,182.1,181.8,181.95,182.6,179,178.6,177.5,177.85,178.4,183.6,181.05,181.2,181.1,179.2,180.35,180.7,179.7,179.65,178.7,178.3,182.65,182.1,181.55,177.5,180.25,178.25,175.85,181.1,179.75,181.3,177.05,178.75,176.7,177.5,181.45,178.1,176.2,175.45,176.85,178.8,180.65,176.35,174.6,177.2,177.5,177.45,179.7,176.5,175.3,174.2,171.7,174,169.65,177.4,173.85,177,176.3,172.8,175.1,171.4,176.05,170.55,175.05,170.6,182.05,170.8,175.7,172.05,170.3,176,171.85,173.55,171.45,171.85,174,172.9,174.65,173.85,170.6,173.1,172.15,176.15,173.7,174.35,173.8,172.15,173.9,169.05,172.45,169.5,174.85,169.75,167.15,168.95,167.4,167.9,171.2,169,172.55,171,169.5,173.1,162.65,168.8,165.4,167.35,169.65,171.15,172,164.4,166.45,168.9,167,162.65,165.9,172.55,167.5,169.95,168.85,168.4,166.6,169.35,167.65,166.3,168.75,169.9,164.9,168.5,166.4,165.6,168.7,170.75,166.7,166.4,163.95,167.8,167.85,165.35,163.35,168.25,167.45,161.85,165.55,169.75,166.1,172,163,163.4,166.4,166.45,166.35,165.75,163.15,166.4,165.25,168.8,165.4,167.15,166.95,166.95,167.95,170.95,164,166.95,165.6,169.2,161.95,166.9,172.5,163.7,162.75,168.55,165.65,169.15,170.5,165.6,169.6,170.65,168.3,168.8,169.9,172.4,164.05,173.65,171.1,168.05,168.2,170.9,171.15,170.2,170.7,170.35,170.6,173.35,173.25,164.8,168.6,166.5,166.8,166.05,171.15,175.45,169.8,170.95,172.5,174.05,173.2,170.8,172.8,173.15,170.55,174,175.9,169.95,173.65,176.1,173.4,175.1,175.6,179.3,175.95,175.2,177.6,172,173.35,174.65,173.6,177.9,175.5,178.4,177.4,176.8,177.6,175.15,179.05,177.2,179.45,179.95,180.7,177.8,179.9,178.4,179.85,175.85,181.45,177.7,182.25,181.3,179.8,180.5,178.3,180.35,183.35,180.7,180,179.6,179.6,177.9,181.4,180.05,177.35,179.6,184.7,184.85,180.3,181.2,181,183,178.25,184.3,185.25,186.2,183.05,183.9,180.6,184.55,179.7,179.3,184.2,179.95,181.65,182.2,185.1,182.9,182.7,182.85,181.1,184.15,184.05,184.3,186.4,181.5,181.85,181.8,184.85,182.15,184.2,184.85,178.35,182.5,186.55,184.95,185.3,181.8,186.75,182.75,184.3,182.55,184.25,183.05,183.35,182.55,184.25,184.4,174.25,180.75,182.15,180.65,186.2,184.8,184.5,184.15,180.45,185.5,182.1,182.75,176.65,180.85,182.35,176,185.5,185.25,181.45,177.85,183.5,182.1,180.45,179.95,181.7,181.3,184.65,179.7,180.95,177.8,177.85,181.35,179.5,178.35,179.7,181,180.05,179.4,179.8,179.15,179.8,176.5,183.3,179.15,179.85,173.95,179.7,179.9,175.5,178.5,171.65,177.1,178.15,178.1,174.4,172.75,175.7,176.85,180.45,175.95,177.75,175.15,175.35,170.1,179,173.25,173.25,175.55,179.35,173.65,175.25,174.4,175.8,175.6,177.45,176.55,169.95,175.3,173.15,173,170.65,174.75,174.9,171.6,176.15,170.4,171.7,169.65,174.25,169.45,165.35,172.45,170.75,170.2,169.7,171.35,170.7,173.1,170.55,168.35,170.65,168.35,166.15,172.75,166.15,168.95,171.8,170.65,164.95,169,168.45,167.05,171.45,165.6,167.4,167.9,172.1,171.6,167.55,169,169.1,168.9,166.85,166.15,169.85,173.95,169.8,163.55,168.05,165.6,170.3,162.15,165.75,169.05,165.35,166.6,167.7,165.9,168.8,162.25,163.9,169.35,163.15,167.65,165.8,170.95,166.7,167,166.4,167.1,167.55,166.5,162.8,170.55,166.1,166.95,167.25,168.05,165.55,165,165.95,170.85,167.6,164.35,168.2,165.55,170.75,170.2,163.6,167.45,168.6,172.4,168.5,169.95,163.85,171.6,164.75,166.75,170.9,164.9,165.55,163.8,169.2,166.6,166.65,166.5,166.15,167.9,170,168.2,169.75,168.35,172.2,168.65,164.7,169,166.25,168.1,171.7,168.15,168.35,167.45,169.25,169.35,166.65,169.25,174.75,170.7,169.35,171.5,165.8,172.65,167.45,166.65,167.45,171.2,169.5,177.55,168.4,169.25,169.8,169.75,168.1,167.1,174.65,171.95,171.2,173.25,166.65,175.65,171.45,170.95,173.05,170.05,170.55,169.55,169.6,169.85,173.15,171.5,176.35,173.5,172.75,173.4,170.3,175.95,171.25,173.45,176.15,174.8,173.3,173.85,175.4,177.15,179.5,177.75,174.55,171.3,174.55,176,171.5,174.45,176.8,178.95,172.55,172.1,179.6,174.7,175.55,175.45,181.8,175.3,175.15,180.75,173.5,171.85,181.25,180.25,181.45,180.8,179.45,174.25,181.2,183.3,179.25,184.5,180,182.9,175.8,179.65,178.95,178.15,183.55,180.85,183.65,182.4,182.25,180.45,183.35,185.6,178.35,177.8,179.95,181.65,183.55,181.55,181,180.25,180.45,184.15,185,181.3,181.55,181.6,183.95,184.1,179.65,179.05,180.7,178.15,183.3,183.75,182.5,181.9,179.15,183.15,178.9,181.35,178,183.75,179,184.9,184.2,184.2,182.15,182.35,176.15,183.25,181.25,178.35,179.85,177.95,185.75,180.7,177.15,182.2,180.4,177.95,179.8,182.75,180.45,178.25,180.4,177.75,178.15,182.3,181.8,176.55,181.65,177.35,176.8,175.65,175.6,176.3,175.9,178.7,175.1,178.7,178.65,177.3,174.85,176.55,179.1,177.7,173.05,175.5,172.65,170.8,175.8,174.4,175.55,174.3,174.15,174.55,173.35,177.65,173,173.3,174.35,173.95,171.5,171.6,170.15,173.55,170.4,170.8,171.5,172.85,169.25,172.05,168.45,172.45,172.95,168.05,166.1,172.05,168.65,164.4,166.6,163.65,170.65,168.4,167.4,171.05,167.85,165.35,169,165.8,167.25,162.45,163.4,168.3,163.6,159.3,165.5,166.55,159.3,164.95,164.35,164,162.6,162.3,163.4,163,162.6,163.85,161.45,158.4,166.3,159.2,162.9,164.1,158.55,159.85,155.95,160,156.65,159.35,158.55,156.95,161.55,158.15,155.1,154.65,156.75,160.3,159.6,152.15,153.05,160,161.05,157.85,157.95,158.95,155.9,158.45,157.6,156.1,157.35,155.65,155.1,154.15,156.55,154.1,158.35,155.65,159.15,155,153,155.05,154.65,153.4,152.45,151.8,152.2,153.3,155.15,154.3,150.35,155.7,154.55,152.8,158.3,154.7,149.65,148.9,154.85,152.95,152,152.6,150.95,158.55,147.9,154.7,154.7,155.7,155.95,150.5,150.9,151.45,155.65,160.3,155.1,148.95,154.8,151.7,156.75,155.95,152.45,151.8,151.9,155.5,156.85,150.9,152.9,155.75,150.6,154.35,154.2,157.1,156.35,154.7,155.35,153.6,156.55,155.25,149.75,155.05,154.15,157.35,156,158.15,159,154.2,153.9,154.95,154.3,153.55,151.15,155.1,155.05,155.4,155.9,159.8,156.15,156.1,158.8,154.3,156.25,155.35,155.05,158.95,155.4,156.75,157.85,160.2,157.2,157.7,159.95,160.1,156.1,161.9,161.75,159.6,162.1,157.55,159.75,160.95,156.15,161.95,162.45,162.85,162.6,163.2,159.85,162.1,162.3,160.6,163.15,164.55,157.95,163.7,164.25,162.45,163.25,165.05,166.05,165.9,168.05,163.8,162.7,164.5,166.5,166.75,165.7,170.3,165.1,167,167.65,161.85,165.25,166.7,168.15,163.2,162.7,169.6,166.35,167.1,167.6,173.2,168.95,160.75,169.15,168.65,168.65,167.25,169.4,166.45,167.8,162.25,163.15,167.15,167.65,169.7,165,173.7,172.8,168.7,167.75,167.6,166.4,173.1,170.35,174.5,173.35,172.75,172.4,168.4,169.45,176.85,169.7,171.8,166.55,171.15,176.1,170.2,169.75,174.1,173.2,171.7,171.7,173.65,170.65,173.55,173.55,174.15,171.45,166.35,168,175.2,170.6,171.4,171.1,174.05,174,171.35,168,169.35,166.4,169.35,174.35,172.45,174.75,172.3,170.95,171.25,166.85,166.2,165.05,165.9,171.4,164.4,167.85,170.75,166.45,165.05,174.2,167.2,169.7,166.55,167.4,167.6,168.8,163.05,165.25,166.1,170.6,168.9,164.4,169.55,172.3,166.55,165.6,168,164.9,163.45,168.85,164.85,164.1,166,168.05,163.45,160.6,167.55,165.45,163.55,161.8,166.2,163.1,167.8,163.1,165.5,167.1,158.7,167.7,163.75,162.25,161.85,162,166.55,162.2,159.15,164.45,161.4,164.15,161.9,161.7,156.75,158.05,162.25,157.8,160.7,164.7,156.45,159.85,157.35,159.95,159.65,159.6,155.85,157.25,157.1,158.35,153.1,159.5,156.8,157.8,156.5,158.85,153.75,158.35,155.6,152.25,154.65,152.85,155.6,153.3,154.3,158.4,154.35,152.4,154.8,150.9,149.4,156.4,149.9,154.65,146.65,153.55,151.5,148.2,148.1,148.4,147.9,149.45,151.9,149.35,151.35,147.65,146.3,145.35,151.75,149.05,147.55,141.25,144.3,148.2,147.7,143.05,146.45,146.15,144.35,145.15,147.65,145.65,141.95,141.45,147.15,150.1,144.9,144.15,144.55,145.65,143.95,145,143.55,144.9,138.7,139.65,142.35,138.15,146.15,141.25,142.35,137.45,140.25,143.75,140.95,136.3,142.3,140.65,144.75,142.65,140.95,141.55,140.65,141.8,139.8,137.25,142.8,140.9,145.05,139.3,145.8,141.2,141.35,141.2,137.1,140.85,139.9,141.85,139.5,139.05,139.2,142.05,139.55,139.6,137.2,133.5,142.95,140.55,138.3,137.2,143.1,144.2,140.9,140.95,140.85,140.3,137.55,139.5,136.1,142.8,141.15,135.95,136.65,138.15,139.3,136.15,140,141.15,138.8,140.45,142.35,142.45,137.65,136.65,140.3,140.3,142.6,136.1,145.05,141.7,137.75,141.9,141.25,140.7,143.8,138.7,143.65,140.7,141,141,147.2,148.1,140.35,145,137.65,142.75,138.7,143.05,145.2,144.4,144.95,147.7,146.85,144,139.8,144.2,147.2,144.8,145.45,140.25,143.95,148.45,143.4,145.3,145.1,142.95,149.15,142.9,145.3,140.8,146.5,153,142.5,143.9,147.6,146.45,147,146.35,144,149.2,146.15,150,147.05,144.7,146.95,150.9,153.15,148.95,149.95,151.2,148.35,150.4,153.4,152.55,149.15,150.35,147.95,150.55,151.85,151.15,152.05,151.7,147,149.8,153.25,159.7,154.45,152.05,149.7,153.95,153.6,154.95,155.95,156.1,155.2,155.25,153.15,154.9,146.85,157.1,154.5,153.55,150.2,157.1,152.25,153.1,151.35,151.5,153.25,153.8,148.7,154.5,155.65,157.35,152.95,157.7,157.95,150.3,155.2,156.5,154.6,158.5,157,153.8,150.55,153.75,153.4,158.4,156.75,153.7,156.25,158.35,158,152.45,157.75,150.05,155.45,152.7,151.7,153.7,158.4,152.75,155.75,152.15,155.25,155.2,150.15,157.2,153.5,152.25,150.7,156.25,151.8,150.35,156.65,149.05,154.35,153.65,148.55,154.4,154.3,150.75,150.55,154.9,154.2,156.25,150.35,158.3,154.05,151.6,157,156.8,151.8,154.35,147.35,157.15,149.65,146.75,153.1,154.45,145.95,151.35,144.4,148.85,147.6,154.6,150.1,151.55,151.5,150.7,150.6,154.2,147.7,151.4,150.55,152.45,147.65,146.45,147.1,150.3,151.6,144.9,147.9,148.9,148,145.05,149,148.65,147.65,148.85,147.05,148.1,151.05,149.15,146.45,146.05,148,147.8,146.7,144.05,149.45,144.6,143.05,146.5,145.25,145.1,147.65,144.2,149.5,149.85,147.35,145.35,147.2,144.35,139.55,147.15,143.35,147.55,146,142,143.95,141.4,140.5,141.95,140.2,142.2,140.75,140,138.4,141.55,137.65,139.95,140.2,140.9,139.6,141.2,140.4,137.55,142.1,146.3,141.75,138.6,135.15,140.5,141.5,137.65,136.1,136.35,139.6,134.45,140.35,137.35,135.3,139.2,136.8,141.6,134.1,127.95,134.4,134.55,135.6,139.65,132.1,141.15,131.95,138,140.55,136.35,128.25,136.65,133.85,132.95,135,130.65,131.25,138.75,131.5,135.35,134.4,132.05,131.4,130,132.5,135.05,133.2,132.6,131.35,137.4,134.15,135.25,131.65,130.05,133.65,131.95,127.1,126.05,132.85,133.45,129.05,129.45,129.65,130.9,131.25,130.25,128.7,130.15,129.85,130.1,132.3,129.35,130.2,130.15,128.3,126.15,131.75,130.4,128.6,124.85,124.5,124.3,132.75,129.1,124.2,132.2,126.7,132.5,128.85,129.55,130.35,130.7,128.75,125.9,131.7,129.9,131.2,126.2,132.35,127.65,127.8,127.9,126.9,127.6,130.45,129.3,128.1,129.35,127.95,128.95,130.2,131.05,132.35,131.2,132.4,131.2,132.65,134.4,128.75,122.15,127.35,127.15,131.55,127.7,132.3,128.1,131.2,131.2,129.45,132.55,131.2,128.4,128.25,131.8,129.05,126.85,130.85,130.85,130.9,128.6,129.85,131.75,129.85,130.95,135.8,134.15,129.15,134.45,130,131.45,131.3,129.85,134.1,127.8,131.75,130.4,131.1,130.55,128.8,136.55,127.9,133.7,130.55,134.1,134.65,131.65,132,138.35,132.65,136.3,135.8,133,128.25,134.55,137.25,135.35,136.95,136.3,135.7,140.05,133.9,133.6,135.4,134.85,136.1,137.7,140.85,137.3,139,138.1,134.6,135.15,137.1,134.95,136.65,133.15,138.65,138.05,139.8,137,137.1,139.15,138.4,142.45,139.6,140.9,142.35,140.9,142.25,138.55,139.55,141.5,137.75,138.25,139.75,139.7,138,143.4,142.4,141.35,142.4,143.6,140.25,142.65,137.55,141.8,140.4,137.85,140.45,142,139.95,148,145.95,141.85,146.35,141.6,143.7,145.4,145.05,139.65,142.4,142.4,140.6,140.1,141.2,139.95,139.85,142.1,141.6,145.1,141.5,140.75,136.6,143.25,140.3,145.2,145.65,145.15,145.45,142.55,142.5,140.5,144.85,145.75,138.65,139.7,145.2,139.4,143.5,142.65,146.85,140.35,141.7,144.75,143.55,141.35,139.65,140.9,141.65,147.8,139.25,138.1,138.3,143.05,143.3,140,144.35,146.75,139,141.95,144.35,139.2,143.9,142.95,143.5,141.95,143.15,139.8,137.15,133.8,142.1,142.15,138.95,146.35,139.6,140.35,140.7,139.1,140.4,141,138.75,143.75,140.55,140.6,140.75,141.8,136.4,137.55,137.9,137.7,134.35,141.4,136.3,139.75,138.7,140.35,138.45,139.4,142.4,136.95,134.8,139.05,131.65,134.3,137.5,133.95,134.7,135.05,143.55,136.7,141.05,139.95,134.35,135.85,134.25,134,139.85,136.55,129.9,135.95,134.35,138,134.5,137.85,134.8,135.4,135.3,134.95,135.1,133.15,134.55,131.25,142.2,137.7,136.4,133.45,133.95,132.75,137.1,129.35,129.7,131,131.5,133.3,133.65,129.75,130.7,129.85,132.55,130.05,130.7,132.6,130.55,131.4,127.8,130.7,133.95,132.2,131.2,125.75,133.55,135.25,129.2,130.1,131.6,125.25,133.85,132.05,130.95,128.05,130.2,131.2,128.35,132.45,127.8,130.15,129.65,130.4,130.15,134.65,128.5,131.1,129.45,129.75,131.65,129.2,129.35,134.55,129.65,130.55,126.9,131.55,132.35,130.8,126.55,132.3,129.1,127.1,130.4,132.5,130.7,130.25,123.75,135.7,128.85,129.7,127.45,125.5,128.75,129.95,129.5,127.35,126.55,130.1,129.4,130.7,124.8,130.3,129.55,133.55,126.85,136,128.3,130.4,134.2,134.1,129.1,129.85,131.4,131.7,130.35,130.55,133.4,132.1,130.95,131.45,129.5,127.75,130.1,127.35,130.2,121.45,125.9,131,128.6,127.3,130.05,127.1,133.95,127.45,135.45,132.55,131.9,126.6,134.15,130.35,132.7,134.6,131.35,128.45,135.75,134.3,135,136.45,132.6,131.6,128.6,135.9,137.9,131.6,133.15,133.1,130.3,140.1,132,133.75,133.85,134.3,136.5,138.5,133.9,133.65,135.3,139.65,134.35,138.6,137.8,139.6,139.05,136.3,135.25,136.3,133.95,136.15,137.35,136.45,137.7,138.1,135.3,136.75,138.25,137.25,137.1,138.25,136.95,138.8,140.1,140.8,137.15,140.15,134.3,137.5,138.35,139.4,135.2,138.35,138.25,135.65,143.4,140.8,140.4,139.75,142.75,142.7,140.3,141.9,139.5,142.5,138.25,139.1,142.6,141.4,145.45,137.4,139.25,143.8,140.25,139.95,139.85,139.6,142.8,137.25,141.5,140.15,139.75,143.25,141.95,143.55,138,145.3,144.25,146.9,143.7,138.55,137.35,147.4,140.4,143.4,140.9,144.9,142.6,143.1,143.55,141.3,141.85,139.8,142.15,140.1,149.2,145.35,142.1,141.75,142.55,141.45,137.35,139.4,142.75,139.3,144.9,140.25,144.6,141.7,143.45,144.1,141.65,143.5,140.25,142.75,140.8,138.85,138.9,136.85,143.1,143.3,141.5,140.5,139.05,142.05,137.85,143.05,140.2,141.7,142.8,142.55,139.7,142.05,140.6,143.1,138.05,143.05,136.9,137.1,136.7,138.15,139.5,139.95,139.65,138.35,134.5,142.25,135.05,138.4,142.05,142.1,139.5,139.05,137.8,137.65,138.15,141.25,140.1,137.65,139.6,134.75,135.75,134.8,139.85,136.4,133.85,140.3,132.45,138.3,138.45,131.4,134.75,135.95,133.7,130.8,133.9,134.15,134.2,137.7,133,132.55,134.25,134.35,133,132.75,135.95,136.05,131.3,135.05,134.95,133.95,131.45,133,127.3,131.1,127.8,130,134.85,139.4,133.85,133.75,131.2,133.1,132.4,129.8,132.05,135.55,130.35,131.15,130.1,129.1,130.25,126.85,131.35,132.05,125.55,126.6,126.7,127.2,132.85,126.5,127.9,130.25,126,130.6,128.8,124.8,124.35,128.3,126.05,130.35,128.85,128.95,122.85,123.9,126.65,125.25,122.75,128.25,126.65,128.05,127.35,126.55,133.65,126.8,126.05,127.3,128.65,127.55,125.05,129.8,125.65,125.45,131.9,129.3,125.15,119.05,127.1,128.15,127.95,128.9,124.1,128.75,125.3,125.45,130.85,127.65,125.25,122.55,124.8,128.4,129.25,123.5,125.05,123.9,126.15,125.05,131.3,126.4,126.4,128.95,126,127.05,128.05,128.2,125.65,127.7,126.35,122.1,126.85,125.25,127,128.45,129.3,130.9,124.2,122.7,122.75,128.4,131.1,132.7,133.05,134.75,125.3,126.45,127.2,131.25,125.4,124.75,129.35,128.6,132.15,126,132.25,127.6,129.3,131.15,126.5,128.4,129.35,128.65,126.9,129.15,129.9,129.85,131.95,134.3,137.25,128.45,130.4,132.5,133.45,131.65,132.75,133.05,132.8,131.1,131.2,130,128.4,132.15,133.1,133.45,131.25,130,131.4,132.9,135.5,130.45,134.25,132.65,135.05,135.9,137.25,133.65,133.75,137.6,134.5,139.85,141.45,137.4,138.15,135.15,135.1,136.75,133.45,135.95,135.7,136.9,142.4,142.7,136.75,136.95,139.4,138.5,137.5,140.6,140.05,140.2,138.3,138.15,143.7,136.25
3.4,1.95,2.6,2.55,1.7,1.95,2.7,2.7,2.25,0.95,1.05,1.8,1.35,2.15,1.05,3.3,2.35,2.6,0.8,2.75,1.75,2.3,2.9,2.15,2.2,3.25,0.6,1.9,3.2,3.65,1.4,1.8,1.75,3.15,1.75,1.3,1.5,2.5,1.95,2.55,2,3.8,2.35,2.5,2.5,3.15,2.95,2.15,0.85,2.85,2.3,2.55,1.95,2.05,2.4,1.15,1.5,1.45,2.65,1.25,1.85,2.8,2.65,3.2,2.8,3.9,4.45,4.05,7.4,3.45,6.6,4.9,6,5.85,9.15,9.45,9.1,11.1,12.95,13.1,17.2,17.35,18.1,27.25,20.85,29.2,27.95,33.55,36.75,40.45,43.55,48.25,56.3,55.4,59.95,73.9,71.45,76.2,84.3,88.35,95.2,103.95,111.5,116.3,121.6,129.95,132.3,149,156.6,161,167.85,173.6,180.85,187,192,200.75,208.2,213.85,224.2,232.65,235.25,243,244.45,255.4,259.9,269.1,269.15,273.25,280.15,282.9,281.75,293,289.15,291.4,297.4,294.15,295,292.65,292.7,296.7,290.45,283.65,287.2,291.15,281.6,281.25,274.75,275.2,273.35,270.65,265.5,259.15,259.5,255.15,255.65,246.1,245.15,244.6,238.95,236.75,232.4,228.05,227.95,217.15,219.3,216.1,212.35,209.05,201.75,197.05,197,191.9,193.05,185.25,184.05,178.5,176.75,172.6,170.8,165.65,169.25,161.8,161.25,156.5,154.45,153.75,153.2,143.9,146.95,140.55,143.5,143.15,143.85,138,141.8,143.3,140.55,142.05,149.45,146.9,152.55,153.95,156.15,161.85,164.25,170.5,177.6,183.7,193,196.5,204.9,212.7,220.15,232.25,237.85,248.95,250.85,257.45,262.4,272.65,278.9,277.1,282.25,277.65,281.5,282.25,271,272.2,266.95,257.2,248.45,238.45,229.85,227.2,206.3,192.25,183.6,166.35,157.8,146.25,132.45,125.2,114.7,106.1,96.2,92.65,88.5,75.9,71.9,69.75,59.85,60.8,57.05,55.7,53.3,49.7,49.1,46.55,45.45,46.25,45.3,43.55,41.05,40.35,38.1,38.05,34.65,36.05,36.95,41.15,39,37.1,43.3,44.6,49.65,52.9,62.45,64.65,69.2,72.25,74.75,79.7,80.1,93.95,91.45,101.85,108.35,111.4,121.3,124.85,127.95,131.45,133.55,135.25,141.65,140.45,142.7,142.7,141.3,142.65,141.4,140.95,144.75,145.6,140.2,143.9,141.45,140.35,143.15,141.05,143.9,147,145,150.35,139.4,144.7,145.2,141.15,138.7,135.35,133.75,138.7,136.7,138.8,135,132.1,135.1,134.9,134.6,135.6,129.9,129.85,131.55,133.5,131.5,136.5,134.75,133.25,134.15,131.6,135.7,138.15,138.05,137.95,133.55,139.3,139.55,138.05,142.9,142.1,143.7,146.55,152.65,155,160.2,163.3,170.1,172.3,172.1,173.7,179.65,179.4,177.8,187.9,187.95,192.1,194.65,195.6,199.95,204.85,203.45,203.35,206.4,200.45,201.45,197.7,204.95,203.9,199.8,196.45,196.2,197.25,193.85,196,192.05,186.4,189.45,187.7,181.5,183.45,177.8,179.5,170.9,174.45,168.1,164.55,166.25,162.85,164.4,159.45,152.35,150.4,152.2,145.7,146.15,143.25,139.1,139.2,140.4,137.5,139.55,136.6,131.9,133.05,130.15,131.75,132.25,133.3,130.55,133.9,126.8,129.1,129.05,127.3,126.8,128.5,132,130.6,127.55,130.7,132.6,134.95,133.95,132.95,132.6,135.35,140.75,133.65,138.45,140.3,142.3,146.7,148.6,147.25,151,146.2,158.3,153.7,156.8,162.1,162.8,161.6,160.3,168.95,169.4,174.2,173.65,172.75,175.65,176.95,176.65,175.2,177,181.7,183.8,187.5,188.45,189.85,191.7,188.55,194.6,189.5,193.9,195.15,193.05,198.35,198.9,199.8,196.05,195.4,200.65,202.25,202.2,202.95,198.05,203.6,204.9,201.15,203.35,205.8,204.55,212.65,200.45,207.75,208.8,210,208.8,212.4,211.85,212.85,218.55,216.1,215.05,216.35,217.3,218.4,221.9,220.8,222.1,217.6,223.2,221.45,224.6,228.15,229.95,230.4,228.5,233.3,234.15,227.6,238.35,232.1,234.8,237.1,241.9,238.5,239.55,238.95,238.15,238.6,243.05,241.9,238.65,239.55,240.35,238.5,239.65,241.6,237.25,237.2,235.7,231.4,230.35,232.75,228.5,227.95,227.8,221.7,222.25,224.55,215.8,218.35,214.25,208.2,209.7,208.65,198.45,200.6,200.45,187.1,186.75,183.45,180.2,183.2,171.1,165.6,163.8,155.25,153.7,152.55,148.05,142.5,139.45,132.95,131.1,124.95,126.65,116.15,115.8,109.85,108.9,105.6,99.6,95.3,96.5,90.6,89.05,87.65,83.15,85.3,79.35,80.4,76,74.9,76.75,73.85,75.05,76.1,78.7,76.6,76.4,76.1,79.95,79.1,80.2,73.9,80.8,78,80.6,75.05,81.8,79.6,81.85,84.35,86.85,88.7,86.4,93.15,97.35,93.25,93.45,94.1,96.95,97.4,100.25,98.1,99.1,99.45,99.95,102.35,99.1,95,98,96.65,91.05,84.5,82.5,81.15,72.15,64.8,55.95,49.8,43.65,37.05,31.1,26.05,25.85,23.15,19.2,18.6,19.6,20.05,19.6,19.45,19.95,21.65,25,24.85,25.3,27.05,27.55,32.8,32.5,40.9,42.65,45.8,44.65,55.3,57.2,61.75,63,67.65,71.35,77.6,74.9,74.6,82.75,85.75,85.7,93.45,94.3,90.3,91.9,96.4,92.85,93.7,93.25,91.3,89.6,91.6,91.85,89.3,89.95,91.55,84.95,87.2,88.1,89.25,86.9,91.5,93.55,90.75,98.85,99.85,97.5,110.45,115.3,114.95,117.05,121.6,122.4,129.05,131.15,138.6,139,140.95,144.3,147.35,149.45,152.7,160.15,153.25,155.55,163.1,160,163.95,168.65,164.25,175.75,169.3,173.05,175.6,170.95,176.8,172.55,172.2,173.7,179.25,175.65,176.7,177.95,177.05,182.55,184,179.2,181.7,182.5,178.45,186.85,179.3,181.35,179.7,177.1,177.45,178.3,182.25,176.85,175.05,175.4,171.45,171.3,169.15,167.5,167.9,171.3,168.05,161.05,161.25,161.1,160.2,156.65,158.15,153.5,153.55,145.6,143.05,145.9,140.55,137.6,136.8,129.35,125.5,122.35,122.4,115.05,114.3,111.75,110.5,105.8,94.2,96,86.7,84.55,86,80.2,77.35,72.45,72.4,69.3,64.95,59.6,60.65,54.15,54.05,50.3,50.2,45.5,45.25,42.95,40.45,43.1,40.3,36.1,41.65,39.3,37.75,38.75,41.85,36.8,40.5,35.55,37.85,38.5,40.8,39.45,41.95,44.15,39.6,38.15,38.3,45.3,38.9,42.25,45.15,46.95,50.45,49.55,47.85,49.8,44.35,50.25,52,47.7,51.45,52.15,51.1,55.5,53.95,51,56.1,56.05,56.1,57.7,51.95,56.75,59.7,58.95,56.7,58.8,55.95,63.15,60.1,59.4,54.85,60.6,63.85,57.2,61.65,59,58.8,60.55,61.55,60.1,62.45,60.05,59.15,58.5,59.95,59.85,58.95,61.9,61.5,60.25,57.8,60.9,57.05,61.7,59.45,54.25,58.45,55.4,58.05,56.6,55.55,49.45,57,52.1,52.15,52.85,51.4,48.15,54.3,53.35,51.2,53.65,50.1,48.55,45.3,47.5,48.95,51.4,41.75,47.7,45.1,45.3,47.45,43.85,47.05,42.45,45.25,43.85,42.25,46.35,43.75,42.5,44.1,42.65,44.75,41.25,45,42.4,41.2,44.25,45.5,42.6,40.05,45.65,37.9,39.65,37.5,42.4,38.65,38.95,39,38.05,39.25,36.45,38.35,32.75,38.3,34,34.65,32.9,35.4,34.05,31.1,33.9,33.1,27.95,32.25,24.55,29.25,30.65,26.95,26.05,24.2,27.45,26.7,22.8,27.95,22.5,22.75,21.85,20.7,18.4,18.15,17.2,19.45,16.5,18.4,15.95,18.4,18.05,15.05,18.15,16.2,13.85,15.15,12.85,15.65,13.7,13.45,12.5,11.95,12.95,11.25,11.1,11.1,11.2,10.3,11.3,12.25,11.95,9.7,13.2,10.75,9.5,11.8,10.8,9.75,11.5,8.45,8.75,10.55,7.8,11.1,9.45,9.35,11.35,11.8,9.4,11.5,10.1,7.95,8.95,12.6,9.35,12.5,10.85,12.55,11.95,10.2,12.1,13.75,12.7,13.95,12.5,15.85,14.35,16.65,18.4,21.35,15.45,19.5,23.15,25,23.35,27.15,25.95,24.95,27.4,26.05,28.5,29,28.75,34.45,31.75,34.85,36.7,39.7,40.35,36.6,37.75,39.75,42.6,39.75,45.5,40,46,49.95,48.3,44.7,52,47.7,51.65,51.5,50.8,52.5,51.2,51.15,54.65,51.65,53.05,53.4,56,53,52.75,53.75,54.95,52.45,52.6,56.15,53.95,51.9,51.8,56.1,56.3,54.3,53.3,52.1,52.55,54.55,50.1,50.65,46,46.85,50.4,47.35,49.7,49.4,46.8,44.45,43.85,42.85,39.4,42.7,40.75,40.4,41.35,42.55,39.1,42.35,35.85,35.35,34.25,36.85,36,33.75,29.75,34,36.85,30.7,31.15,29.95,30.2,35.15,26.4,26,25.2,27.9,27.55,27.15,26.15,27.05,25.25,33.2,22.5,28.7,28.45,33.1,27.75,27.5,32.65,28.95,32.6,31,28.1,35.1,33.4,34.55,38.05,41.2,40.3,42.35,43.6,45.2,44.35,44.4,49,46.95,53.85,50.5,59.85,55.8,58.1,60.35,63.7,61.05,66.6,66.3,70.75,68.3,73.55,73.55,73.3,79.6,78.7,82.75,80.15,82.55,83.65,87.75,88,82.65,92,92.05,90.15,91.6,91.45,88.5,94.05,94.9,91.5,94.85,99.15,96.5,95.1,97.65,96.9,94.65,99.55,95.85,99.95,98.55,96.45,98.6,98.7,101.85,99.25,93.6,96.4,94.3,96.55,98.7,99.1,97.25,95.3,97.95,99.75,92.9,95.45,92.05,92.55,92.3,92.15,91.5,92.65,91.15,83.7,87.95,85,82.35,84.25,84.3,83.15,84.4,77.7,81.65,81.35,79.1,77.4,74.15,74.35,70.85,71.35,67.8,68.45,70.9,65.65,68.65,64.75,63.7,59.5,56.25,54.8,57.25,53.6,50.25,49.65,48.1,52.15,44.95,45.25,44.2,41.55,40.8,39.1,38.65,35.5,34.65,38.5,31.2,30.5,31.4,29,29.1,28.2,26,22.85,25.55,22.15,20.65,19.25,19.9,20.95,20.75,16,18.35,16.25,16.4,17.5,16.75,18.2,12.45,15.35,14.15,13.45,15.05,12.8,12.45,11.4,11.35,9.45,10.85,8.5,11.05,9.55,7.5,6.3,6.8,8.35,8.9,7.2,6.65,6.75,6.15,5.7,5.25,5.95,5.05,6.4,5.55,6.15,4.8,6.15,3.95,4.1,4.6,4.2,2.85,3.5,4.85,5.25,4.75,5.2,5.45,4.4,6.15,5.75,5.25,6.95,5.7,5.8,5.9,7.7,7.45,6.25,5.7,6.35,7.55,5.65,8.15,6.95,7.4,7.5,8.1,7.15,8.35,8.7,5.9,7.65,8.1,7.1,9.6,9.5,9.05,9.5,9.55,9.6,8.9,11.65,9.95,9.85,10.25,11.3,11.2,11.15,11.05,9.95,11.45,11.5,10.75,12.1,10.25,12.05,12,9.6,9.75,13,11.55,10.5,12.55,10.95,11.6,12.35,10.85,12,10.55,11.05,11.75,12.4,13,10.6,11.2,14.05,10.3,11.7,13.1,13.2,11.95,12.75,12.1,10.7,12.5,11.05,12.55,10.6,11.95,11.6,13.45,12.65,12.45,11.1,11.55,11.85,11.45,10.9,12.4,11.45,11.15,11,11.9,12.25,15.65,12.6,12.4,11.65,11.6,11.45,11.9,11.65,12.15,13.5,12.25,12.7,11.1,10.7,11.4,10.45,12.9,10.4,13.2,14.6,11.8,8.55,13.25,11.25,11.35,13.5,14,14.65,14.85,13.9,13.6,15.4,13.55,12.4,12.45,12.7,14.45,13.75,17.25,20.45,19,20.2,18.5,21.5,18.1,18.3,21.2,20.55,23.7,21,19.05,26.35,24.55,25.25,26.25,32.3,27.25,29.2,26.7,32.3,33.55,32.2,34.4,34.1,39.3,40.65,41,36.35,41.3,38.45,39.3,44.7,45.35,42.15,44.2,44.9,50.2,51.45,48.8,47.5,52.65,55.15,52.5,53.35,55.5,58.7,53.35,62.15,65.3,61.45,65.35,60.8,61.45,69.45,64.55,63.5,70.9,68,73.55,72.65,71.25,73.8,76.3,72.35,74.3,75.85,80.55,82.55,81.5,75.65,79.2,74.55,78.3,75.4,81.75,82.8,80.25,82.95,77.8,80.6,83.6,85.35,84.6,83.75,85.25,76.25,85.95,82.1,81.55,85.9,79.5,84.05,77.6,83.1,85.1,82.45,82.45,81.4,80.55,76.8,81.15,83.45,77.8,77,78.3,72.8,83.45,74.15,72.25,71.7,74.3,73.75,70.1,69.9,71.3,70.6,63.4,69.25,66.25,65.55,66.25,63.95,65.05,63.05,60.7,60.45,57.5,55.2,57.15,55.55,52.85,58.35,52.1,52.35,52.45,52.45,50.8,46.55,49.1,45.45,45.15,46.3,43.4,43,36.3,37.1,39.35,35.8,39.4,34.35,32.4,33.95,28.4,30.3,26.4,27.05,25.7,25.7,22,21.6,19.2,19.3,18.95,17.05,20.95,18.2,16.95,14.4,13.35,9.95,9.4,10.95,8.7,9.65,8.5,6.55,6.65,6.45,4.95,4.6,4.35,5,4,3.85,3.4,5.05,4.1,4.1,4.55,4.6,3.8,3.75,4.2,4.55,4,4,4.85,3.8,3.45,4.3,5,5.3,4.9,3.2,4.6,5.1,3.7,3.45,4.5,3.25,3.45,3.4,4.65,3.8,3.35,4.1,3.95,3.9,4.1,2.95,3.8,3.95,2.6,2.45,3.9,4.55,3.3,4.95,4.95,6.7,6.6,6,5.95,4.35,6.6,7.85,5.2,8.65,7.1,7.9,8.1,9.65,9.9,10.2,10.45,13.6,10.7,13.05,13.15,12.9,14.4,17.25,14.2,15.9,18.05,17.8,19.05,19.75,20.1,19.2,18.15,18.4,19.8,23.1,21.3,19.8,20.75,22.1,23.25,22.5,22.25,25.3,22.5,24.4,25.2,22.85,25.45,22.5,24.45,21.6,23.95,24.4,21.3,21.15,24.2,22.6,23,22.35,22.5,21.65,20.9,20.6,22.05,22.5,22.7,20.9,24.15,20.55,20.45,23.05,22.95,19.1,24.25,25.25,23.55,22.1,24.1,25.6,26,23.4,23.3,26.3,29.45,25.25,25.05,27.2,26.45,29.95,28.1,28.8,29.6,28.7,28.6,29.4,30.95,30.25,33.8,34.85,32.45,34.7,35.55,37.75,36.05,37.5,37.15,37.35,39.2,39.65,42.7,42.3,43.85,42.4,44.35,47.3,44.55,46.15,48.6,48.15,50.85,50.35,52.45,54.85,56.05,52.05,57.5,56.85,59.35,61.4,57.4,59.1,61.25,63.9,65.1,64.3,63.65,63.25,67.1,68.05,67.85,67.25,69.25,69.3,68.75,71.7,71.75,71.6,72.45,74.25,78.45,75.05,77.95,70.7,77.55,76.95,78.8,77.35,76.8,80.3,77.65,79.05,81.15,83.1,80.25,83.05,82.5,79.7,80.55,82.55,86.2,83.5,85.35,85.5,83.8,84.55,84.05,87.4,84.55,84.4,87.8,86.8,84.8,88.15,88.85,83.1,87.65,90.6,89.8,90.3,88.55,87.95,92.05,87.9,87.5,88.95,90.55,88.6,89.65,87.7,93.2,88.15,92.1,87.85,88.9,88.45,88.7,87.8,88.6,86.3,92,90,90.25,90.55,85.4,89.55,87.55,89.15,89.35,85.3,86.05,83.5,88.3,85.65,86.55,86.2,84.8,82.5,84.05,84.6,81.15,81.9,80.45,81.85,81.2,78.45,79.05,75.65,77.1,77.15,76,73.85,71.3,69.5,70.75,71.7,66.1,66.4,62.8,66.95,66.35,64,62.1,66.6,58.25,59.45,59.4,57.95,55.1,55.55,58.5,53.6,52.75,48.95,53.6,51.55,49.15,48.85,48.65,49.5,46.3,46.3,40.6,42.45,40.1,37.9,37.3,40.35,39.35,37.55,33.9,36,33.85,33.3,30,31.05,30.25,30.95,30,27.15,28.1,28.2,27.3,27.1,23.15,27.4,22.2,24.25,25.35,22.95,22.15,24.9,22.5,19.2,20.8,17.05,19.8,19.85,17.9,19.95,18.8,16,18.6,16.15,20.75,16.85,16.25,16.05,17.4,13.65,17.3,16.3,18.6,17.75,14.25,14.95,15.6,15.45,18.15,18.05,17.95,18.05,15.7,15,17.3,15.6,18.35,19.45,17.4,17.05,17.55,16.7,19.6,17.6,17.2,17.2,18.75,17.85,17.45,18.15,17.9,18.25,17.05,20.05,16.4,20.75,19.75,18.8,18.95,18.1,21.85,21.35,18.8,19.75,20.85,21.15,20.9,21.45,21.35,22.2,21.55,21.05,20.4,23.3,24.05,22.25,21,24.25,22.05,22.7,23.65,24.15,23.8,23.4,25.65,24.15,23.45,24.9,22.5,25.75,26.3,24.4,27.3,25.45,25.85,24.55,25.75,25,26.55,24.6,28.6,28.95,27,25.55,27.3,26.4,29.9,29.8,30,30.4,26.3,29.7,27,28.95,29.95,31.5,30.8,30.45,31.3,34.6,28.65,31.6,33.95,32,30.4,32.35,31.55,38.25,32.65,36.95,36.05,34.15,37.7,38.25,37.25,37.5,39.95,39.05,37.65,39.9,38,40.4,38.5,39.75,41.2,43.7,41.05,42.6,39.3,38.5,44.5,43.55,44.75,41.95,41.85,44.35,40.9,44.35,46.15,46.65,48.85,45.2,42.6,46.6,46,46.4,48.7,47.6,47.75,44.25,48.25,44.75,48.15,43.5,48.5,43.75,40.95,44.15,43.85,48.8,43.6,44.2,48.1,47.65,47.55,46.45,44.75,47.3,44.15,46.45,46.5,49.8,46.3,44.6,47.2,46.15,46.9,46,44.9,44.1,43.25,44,45.75,43.9,46.25,43.8,48.55,45.5,44.35,49,46.85,46.65,46.9,47.5,48.75,48.05,47.5,49.3,47.6,49.75,50.45,47.9,51.25,51.55,48.3,52.45,48.95,49.15,53.75,51.75,52.6,55.95,57.1,55.2,57.9,57,54.25,55.95,58.05,58.9,56,58.8,55.4,58.75,57.4,58.4,63.35,61.2,63.8,61.4,64.4,62.7,67,65.75,63.55,68.8,65.4,66.4,71.05,67,68.95,70.4,73.5,71.05,77.65,73.05,72.25,76.15,69.1,74.55,69.85,73.4,72.1,75.7,75.3,75.45,77.2,74.55,76.75,79.45,78,78.8,77.6,74.65,77.2,78.2,78.15,79.05,84.15,75.15,78.4,79.7,74.65,79.25,80.2,77.05,76.05,80.4,78.7,79.25,78.9,76.45,80.5,81.1,78.3,80,81.25,82.05,78.8,81.6,80.6,78.15,75.3,82.55,79.2,76.85,80.05,75.45,79.05,77.9,77.5,74.05,75.75,77.4,78.1,74.85,74.15,72.4,77.4,70.85,73.1,75.6,79.75,75.55,77.65,73.65,75,77.5,71.2,73.4,71.35,72.7,73,73.05,72.55,70.1,71.8,72.6,71.15,71.4,70.25,69.95,67.85,71.35,70.6,67.95,67.95,68.15,68.05,66.05,69.85,68.8,66.3,69.6,65.75,69.9,70.9,68.1,66.25,65.8,65.65,68.1,65.5,64.75,67.5,63.6,65.1,61.35,63.2,65.5,61,65.55,63.65,65.6,63.8,61.55,63.3,63.7,65.15,60.8,63.2,61.55,64.6,61,60.15,58.3,60,61.95,59.35,60.1,56.6,56.1,55.85,59.6,55.45,58.45,57.85,57.95,57.05,53.9,56.25,53.8,54.4,53.25,51.45,51.2,55.9,54.1,56.85,51.05,52.25,51,49.95,52.15,51.4,51.7,51.45,47.6,50.15,49.8,50.35,52.1,48.55,50.6,50.9,48,48.65,48.25,47.85,47.65,47.55,49.9,50.35,50.8,48.05,49,47.95,46.75,44.15,48.35,51.9,45.15,49.05,50.5,47.05,48,44.65,48.35,45.5,45.95,47.9,44,46.8,43.75,46.15,44.15,44.3,45.1,42.65,48,44.35,47.05,49.05,46,44.4,48.2,46.4,48,46.3,47.1,43,46.65,47.3,47,45.6,44.8,45.35,47.4,49.35,49.2,49.25,47.25,45.45,47.5,44.45,48.6,44.7,46.1,47.4,47.95,47.8,47.95,47.9,48.8,50.65,52.3,48.45,45.85,52,52.05,50.8,51,48.75,49.55,49.65,46.45,52.75,53.8,52.6,51.05,54.25,54.9,51.75,54.55,51.8,54.65,54.5,53.7,53.45,54.2,56.05,54.5,56.75,55.25,59.1,56.95,56.3,54.3,54.7,56.5,55.65,54.75,55.3,60,55.95,57.5,57.7,55.65,58.05,61.25,58.05,59.5,58.2,55.45,60.5,59.65,62.85,63.4,61.4,61.9,62.2,63.65,64.3,61.9,63.6,63.45,63.25,65.1,61,64.9,65.1,63.35,65.2,64.15,64.7,63.6,65.2,68.15,62.35,64.25,63,64.1,63.15,65.1,67.65,65.95,63.15,64.85,68.25,64.9,66.35,65.85,64.85,64.75,66.7,66.7,68.5,62.4,64.45,64.35,63.05,66.75,63.8,66.05,65,65.7,64.35,66.65,68.05,62.4,62.8,67.2,65.1,63.5,64,65.55,65.65,62,61.05,63.45,64.55,64.45,65.6,62,65.5,62.15,62.2,60.15,62.2,61.75,60.25,59.05,58.3,59.75,60.65,62.85,60.55,58.55,64.7,63,59.45,56.55,60.4,60.1,62.6,61.45,60.45,59.05,57.7,62.9,56.9,56,56.9,57.8,58,57,56.25,59.65,56.6,58.35,57.1,58.45,55.05,53.45,55.25,59.1,55.65,56.85,53.5,52.95,57.45,54.7,54.75,57.2,56.55,55,55,57.65,57.4,56.8,57.45,56,54.15,53.9,56.45,60.3,52.65,57.6,56.45,55.5,56.4,59.65,60.8,54.65,57.2,58.6,55.2,59.5,59.25,60.25,56.9,57,61.05,60.85,59.45,63,61.5,63,65.05,64.15,66.3,62,64,62.5,63.55,64,62.4,68.5,66.6,64.85,67.15,66.35,63.45,65.2,68.65,68.3,66.25,66.85,66.55,68.2,69.2,70.95,68.95,67.85,69.8,72.3,69,68.9,70.4,69.1,71.55,68.85,70.7,70.4,70.3,76.4,74.2,69.65,71.65,74.3,71.65,71.45,74.35,72.25,73.45,73,75.4,73.2,71.3,72,75.25,76.2,74.3,74.05,73.7,75.05,75.3,77.3,79.85,77.6,75.05,75.95,75.85,76.8,74.6,76.85,76.85,76.05,75.45,74.35,74.3,74.6,76.75,72.45,74.75,76.2,76.9,77,78.15,76.65,74.65,77.9,77.7,75.8,77.05,76.95,77.3,75.15,78.65,77.4,75,79,76.4,77.6,74.55,75.85,79.05,77.5,75.9,78.3,76.85,79.25,76.75,80.1,77.45,77.95,79.9,79.8,82.05,78.95,80.45,78.6,77.25,81.45,76.1,82.4,77.55,80.5,79.65,81.25,78.6,77.15,80.95,78.35,81.3,81.75,82.5,78.95,84.9,83.15,79.8,83.45,79.6,84.3,84.15,83.1,82.55,84.7,82.25,88.5,81.1,84.85,81,83.6,87.65,82.45,85.2,83.55,86.2,85.4,86.95,83,86.3,87.3,84.3,85.45,85.35,88.4,90.95,89.85,85.9,89.15,91.9,88.05,91.6,89.85,91.65,88.4,90.8,92.2,87.8,89.05,87.9,91.5,92.4,93.1,93.4,91.55,98.05,96.75,95,94.2,91.8,94.85,93.1,96.95,93.85,96.7,96.25,94.2,100.65,89.3,92.9,92.25,97.6,96.95,96.05,97.4,97.55,95,95.5,97.7,96.8,96.6,98,102,99.1,97.5,96.3,98.95,102.95,101.7,100.1,95.3,102.15,103.15,100.95,100.45,103,103.85,100.5,101.5,101.95,101.4,100.95,104.1,102.95,101.55,103.55,102.65,107.6,103.9,102.1,104.8,105.6,100.6,101.85,103.3,106.15,107.9,104.4,103.95,105.45,102.1,106.8,103.8,106.9,106.95,108.95,105.3,105.55,108.4,104.65,104.35,107.65,108.75,104.95,109.8,106.7,108.5,107,109.4,107.95,109.1,102.95,110.1,108.65,108.7,107.45,109.2,108.3,109.5,108.65,105.4,108.8,112.2,106.65,112.7,111.3,106.65,108.2,109,110.7,107.4,110.65,106.05,113.9,111,109.15,111,109.15,116.85,108.25,106.15,108.5,106.35,108.05,110.7,107.1,109.85,104.55,110.1,111.9,109.35,107.15,110.35,107.8,105.8,107.6,106.25,104.9,108.3,110.25,105.7,109.7,109.1,105.1,108.15,106.2,107.2,107.3,106.8,108.55,107.2,106.1,109.05,105.55,105.7,107.2,109.85,105.45,106.65,107.95,110.2,108.3,105,106.35,107.8,110.85,106.65,106.05,109.1,107.35,104.6,104,109.45,105.8,104.6,105.55,103.85,106.85,105.35,104.3,108.2,105.45,105.3,101.1,107.9,103.45,105.65,105.8,107.65,105.6,105.05,108,106.55,103.25,105.95,104.15,103.9,102,105,102.95,101.55,104.45,102.75,100.65,103.95,103.9,102.05,104.4,103.15,105.2,106.05,105.5,104,104.75,103.65,101.9,102.05,104.35,102.35,106.6,101.9,104.15,103.1,98.2,105.3,101.8,104,99.9,106,101.4,100.4,106.95,102.95,100.7,101.75,101.2,102.35,105.3,106.75,104.1,105.75,102.35,104.6,102.9,107.65,105.45,105.6,106.05,102.25,105.45,102.65,106.9,103.9,106.3,103.7,107.75,105,103.8,106.55,107.4,108.05,105.05,108.9,108.8,108.75,106.45,107.2,108.15,107.1,109.6,107,108.95,110.25,106.55,113.2,110.15,110.9,115.25,109.6,109.7,107.8,107.5,112.3,109.8,115.1,115.3,110.45,112.6,115.6,111.1,115.7,113.55,112.85,115.2,114.65,112.4,114.85,113.55,113.4,116.85,118.1,114.7,117.05,119.15,113.9,112.2,115.65,118.9,116.3,118.2,118.55,121.5,122.05,120.15,120.6,121.45,116.8,124.1,123.2,119.55,121.5,121,121.4,124.95,126.45,123.5,123.8,125.2,126.85,124.4,126.75,123.9,124.25,122.95,127.15,127.6,125.05,127,123.95,123.9,128.55,133.45,128.65,127.25,128.7,124.6,129.4,132.8,129.95,130.9,133.25,129.7,132,134.5,131.9,133.45,133.1,134.4,136.3,130.55,136.25,132.8,134.2,136.25,134.25,133.15,135.8,131.55,137.75,134.85,136.05,139,131.35,138.3,137.1,137.05,137.85,136.65,135.75,139.45,135.85,139.85,142.55,136.15,139.7,139,138.35,139.2,140.15,143.8,138.4,139.95,142.7,140.75,141.75,144,143.05,138.4,144.75,141.55,140.55,142.5,145.1,141.95,141.5,145.8,144.95,144.05,145.75,143,147.95,146.3,143.4,145.15,144.2,147.2,147.5,148,147.9,145.6,150.45,143.1,146.4,144.85,144.35,146.8,147.25,145.9,146.55,148.3,147.7,143.1,141.8,150.35,145.25,150.1,147.35,149.35,149.1,149,147.5,146.55,148.55,149.6,148.3,146.75,152.15,149.6,149.7,148.2,146.95,145.3,146.55,149.3,146.05,148.05,150.8,145.8,147.4,149,150.15,147.25,146.3,143.95,149,148.15,148.45,149.6,149.7,151.1,148.2,145.9,147.25,146.15,146.6,147.7,149.3,148,146.45,144.2,146.05,149,150.35,147.9,148.55,145.5,148.95,146.25,147.45,145.45,149.65,147,145.15,145.4,145.75,143.35,143.8,142.9,144.7,145.6,144.2,144.15,144.85,142.55,142.5,140.15,137.6,141.45,145.75,144.05,143.55,143.65,141.7,140.85,144.55,142.6,144.4,142.6,143.55,141.5,141.45,142.2,143.45,141.55,139.65,139.35,140.2,135.8,143.05,139.85,139.25,140.8,131.65,141.2,143.1,137.7,135.5,139.45,137.95,138.35,134.75,133.5,140.7,139.65,134.4,137.8,138.15,135.3,135.7,135.8,132.9,134.65,131.5,134.85,136.1,135.7,141.8,130.8,135.4,134.55,137.2,132.6,133.3,132.3,132.95,131.5,136.35,132,130.7,133.2,135.95,131.7,133.7,136.1,134.7,129.9,131.55,131.05,134.6,130,134.5,132.45,128.5,132.95,132.1,135.6,132,130.1,130.95,130,128.8,130.2,133.2,135.75,131.05,128.9,136.2,129.1,131.05,133.2,129.2,130.05,129.9,134.8,132.1,131.25,129.25,125.8,130.55,137.6,135.9,132.25,135.5,135.55,130.2,131.05,133.8,133.4,134.5,131.3,134.45,133.45,134.55,134.05,135.6,133.1,134.7,135.25,134.05,137.45,134.2,134.9,132.9,137.15,136.5,135.1,138.6,136.4,136.8,133.95,135.4,134.75,136,132.65,137.95,141.3,136.7,135.25,138.5,139.25,139.95,141.9,140.25,143.3,143.85,140.35,142.25,139.85,145.2,142.1,139.45,141.15,141.6,144.7,144.85,139.95,143.8,143.9,142.45,150.25,140.4,140.9,142.55,145.3,145.8,148.3,149.95,144.4,149.55,147.35,143.9,148.2,148.65,149.35,150.55,151.55,145.65,146.35,149.5,148.35,150.1,148.75,148.85,148.1,149.55,146.25,152.9,151.85,151.75,153.7,152.55,153.3,152.5,155.55,151.1,152.55,152.95,148.65,148.4,151.25,154.85,156.4,156.2,152.95,151.6,154.5,155.4,154.05,155.1,157.9,152.9,150.3,154,154.5,154.15,154.7,157.2,153.25,156.5,154.05,160.7,159.05,155.8,152.9,160.4,157.55,159.75,155.3,159.45,155.9,159.85,160.6,159.15,158.65,158.85,155.9,159.15,161.55,157.05,155.1,160.2,158.8,159.5,156.6,157.45,155.75,158.4,158.75,160.4,158.7,157.9,158.65,159.25,159.75,155.05,160.55,161.85,163.45,162.45,160.55,158.5,160.95,157.4,159.85,157.75,158.85,163.75,160.45,160.35,162.65,161.2,163.55,162.45,161.15,164.15,157.8,162.55,165.35,160.25,163.9,160.25,161,163.55,158.5,162.6,161.4,163.3,158.4,161.3,158.8,163.5,164.4,163.65,162,162.9,159.35,163.2,161.4,166.7,162,159.8,163,165.05,157.95,161.55,163.9,161.6,164.4,161.55,165.3,163.9,161.2,162.1,164.3,158.4,162.55,160.5,160.45,163.7,160.35,162.3,163.65,161.65,161.05,161.8,166.35,162.5,162.95,160.25,159,159,159.55,161.4,161.35,163.95,163.8,163.55,159.85,162.35,166.7,160.95,162.9,166.25,164.85,159.45,165.45,164.25,161.45,160.2,161.5,163.5,159.6,162.5,160.05,161.2,159.5,162,157.9,162.15,159.55,166.15,160.6,164.75,159.8,161.6,160.6,161.65,164.2,162.35,163.4,164.65,160.3,164.25,163.3,163.45,162.15,161.4,163.5,157.15,162.8,166.35,165.15,166.3,168.05,164.85,165.05,160.55,166.65,162,163.15,162.5,164.3,168,168.45,162.45,164.5,162.65,164.7,162.9,165.95,167.05,168.1,167.1,168.75,166.35,164.7,166.85,165.15,162.9,169.45,166.65,164.4,163.25,164.75,162.5,168.75,166.8,166.65,167.6,164.95,166.4,167.1,165.3,164.9,170,165.7,170.95,165.1,167.1,167.1,168.05,168.8,168.25,167.9,169.65,168.2,166.4,167.9,168.35,168.15,171,171.45,168.3,169.65,168.85,169.95,170.25,171.8,170.7,169.8,173.4,167.95,173.65,168.75,169.3,166.2,170.15,168.8,172.15,171.6,171.45,170.15,173.6,170.55,174.7,170.45,172.95,172.4,173.05,173.6,170.35,173.6,179.65,171.5,172.05,166.75,171.95,170.45,175.55,170.8,170.6,176.9,177.75,172.1,173.3,173.4,172.85,174.9,174.8,176.5,175.3,177.8,174.05,176.6,175,174.15,179.2,179.15,176.85,174,173.4,175.8,171.55,176.7,178.2,180.2,175.4,182.05,175.95,174.8,176.85,178.6,180.3,181,176.6,178.2,179.6,179.85,177.95,177.05,178,179.5,180.5,179.65,181.05,180.05,180.85,182.15,181.75,181.85,178.2,179.7,179.15,179.45,183.8,178.45,183.6,179.95,180.65,185.25,181.3,176.5,181.6,182,181.75,187.05,185.05,182.65,179.6,180.75,181.95,181,181,179.4,181.75,178,181.4,184.55,183.75,184.05,183.65,184.35,181.45,182.15,184.6,181.4,189.35,178.85,179.1,179.15,176.35,181.7,177.95,181.9,178.35,179,182.9,179.15,179.55,183.45,180.85,180.65,178.95,184.65,179,187.75,181.7,178.55,182.95,178.2,178.6,181.8,181.85,176.3,185.8,178.05,186,181.85,180,177.25,182.95,181.45,182.15,179.15,180.55,177.2,183.85,181.05,181.4,183.3,184.35,184.15,182,185.25,182.45,179.7,182.5,177.75,183.8,178.9,183.95,177.5,179.4,181.3,183.65,182.85,182.75,181.55,183.05,181.55,178.45,179.45,181.1,177.6,185.55,178.5,179.45,179.3,178.9,181.2,184.25,184,179.85,176.8,175.25,181.9,180.15,172.9,181.05,177.85,174.2,178.55,175.3,180.6,177.5,176.85,179.4,176.35,177.75,180.9,177.9,177.05,176.1,175.45,174.4,176.6,178.1,173.2,175.95,177.15,178,175.65,174.5,176,177.15,176.85,174.95,172.6,173.6,173.75,175.3,175.6,172.15,175.2,175,179.65,175.9,171.95,175.1,177.85,173.75,174.75,172.5,173,173.75,175.55,173.35,170.65,175.5,176.85,171.45,173.65,172.05,172.6,171.15,171.85,172.35,175.4,170.7,176.6,170,169.9,175.95,170.4,172.6,174.55,171.15,167.95,172.5,170.7,171.25,170.7,170.15,173.15,172.05,170.45,174.55,173.9,173.1,170.55,175.8,170.35,170.7,170.05,176.05,169.45,172.85,168.1,174.45,170.65,169.2,176.1,170.95,172.5,168.1,174.5,171.4,174.8,171.15,172.3,170.2,172,170.65,173.05,173.2,174.8,177.05,175.3,173.85,169.45,172.3,173.9,172.25,173.55,178.35,171.3,173.45,176.95,176.65,172.45,175.35,174.1,173.2,178.1,176.2,174.05,178.1,176.75,179.75,174.35,177.35,177.1,173.65,176.35,178,176.4,181.1,181.7,174.65,176.05,180.65,176.8,179.3,179.8,179.85,179.55,177.15,178.05,178.1,175.3,180.7,179.65,179.6,181.1,181.4,185.45,179.75,180.55,184.2,183.85,184.5,185.05,185.75,187.4,186.35,182,185.35,185.2,186.1,184.45,187.05,186.05,184.55,182.25,186.2,182.3,187.15,186.8,189.3,185.5,186.85,186,185.05,185.25,190.2,188.45,184.2,193.95,186.85,187.65,189.85,191.35,193.15,188.7,192.45,190.55,194.2,192.4,191.25,191.75,193.45,195.85,193.8,194.8,194.8,193.8,194.6,195.25,194,196.05,193.75,191.3,194.05,195.7,197.15,196.35,196.2,198.35,197.7,197.3,197.75,196.35,198.1,198.3,202.9,197.2,196.35,197.75,195.6,202.05,198.05,198.25,200.85,202.65,200.05,197.7,200.85,200.75,198.35,202.75,201.1,203.05,201.35,201.45,204.7,205.6,201.75,204.6,200.85,202.8,195,200.6,198.6,207.45,203.6,201.55,200.75,202.4,203.3,206,201.35,205.3,203.85,201.7,205.1,204.75,204.4,206.25,201,205.25,205.5,207,205.1,202.9,202.8,205.7,204.5,206.8,205.55,204.75,203.25,205.5,201.5,208.4,205.9,205.7,205.55,204.25,201.1,203.9,205.9,200.9,203.1,203.5,206.8,203.6,203.55,201.95,202,205.55,205.8,206.9,201.15,205.4,203.95,208.9,202.6,204.4,202.15,202.9,206.1,202.95,206.65,205.45,206.6,203.3,202.2,206.9,208,204.5,201.9,203.5,201.95,202.5,203.5,204.2,207.2,208.9,203.3,203.45,202.7,202.45,203.15,203.85,204.1,200.05,202.35,205.95,200.2,202.7,201.65,201.2,202.95,203.8,204.3,205.7,201.5,200.55,193.5,202.5,199.75,200.35,198.35,199.75,201.25,199.15,199.45,194.8,202.8,203.7,200.05,199.45,200,198.5,200.25,198.75,195.65,196.35,196.55,196.6,196.55,197.85,195.5,195.45,197.9,197.6,199.65,197.65,198.95,195.5,199.85,194.05,203.8,194.9,196.65,195.5,193.75,195.95,194.6,193.95,198.8,197.5,197.1,197.35,197.4,196.7,197.25,194.6,192.35,192.2,194.4,193.1,199,191.2,195.35,191.4,191.35,192.1,191.9,193.1,190.15,192.9,191.5,191.5,195.3,191.35,194.6,188.95,191,191.25,191.85,191.6,188.15,193.65,194.7,185.35,186.8,192.65,189.9,188.3,189.3,189,192.95,189.75,186.25,190.45,188.75,191.35,189.45,191.1,191.5,192.35,188.7,190.3,182.95,190.85,190.9,190.15,187.7,189.35,185.7,191.2,186.4,189,189.95,186,187.45,187.95,190.35,192.95,190.15,190.05,188.9,190.65,191.7,189.75,189.55,189.05,188.2,191.3,192.25,191.1,188.65,185.75,188.45,188.7,186.2,191.85,188.85,186.15,191.8,188.1,190.25,191.85,191.25,189,188.45,194.7,185.15,187.7,189,187.35,191.9,188.75,184.9,193.1,189.65,193.1,191.55,190.25,188.55,190.95,191.7,195.2,193.25,191.3,190.95,195.75,192.7,196.7,197.3,189.25,194.1,191.4,193.25,195.15,191.75,193.3,191.95,195.55,195.9,197.3,194.5,199,192.95,196.35,193.9,200.35,198.2,197.95,199.25,198.4,194.2,196.55,197.45,199.05,200.6,198.8,199.65,195.4,197.7,197.55,197.95,201.5,198.8,201.45,200.7,203.65,198.4,196.85,199.35,204.4,199.25,199.35,200.4,200.9,203.7,205.15,206.75,202,195.7,202.75,204.7,202.55,203.15,203.85,206.8,203.05,204.6,206.75,207.35,205.4,203,205.55,206.85,202.85,201.4,208.1,207.4,209.85,201.7,207.35,203.6,206.4,202.6,203.75,208.1,207.15,202.7,205,210.3,209.8,206.1,208.05,207.3,207,206.3,207.65,208.1,207.65,208,207.55,206.45,209.55,210.75,213.3,208.6,208.55,206.15,208.5,206.8,207.5,208.15,206.45,208.4,209.2,208.45,211.2,207.65,212.7,209.2,208.95,209.55,204.7,204.7,207.05,207.1,209.45,210.4,207.8,206.75,209.05,210.25,204.05,209.6,203.95,206.65,206.1,204.9,204.25,207.85,201.85,203.2,203.35,206.6,202.4,207.6,204.35,204.85,206.35,206,210.25,204.05,209.15,206.95,205,206.6,205.75,203.05,204.45,205.9,201.95,201.85,206.2,204.3,208.4,201.1,208.75,206.3,200.55,207,202.9,206.8,203.05,201.5,204.45,205.6,203.25,205.05,203.4,202.1,203.85,201.15,200.6,203,201.5,205.7,200.45,201.15,196.7,201.7,201.5,200.05,200.9,196.55,203.45,205.1,199.4,201.7,196.45,194.6,202.35,198.95,194.55,203.45,202,195,197.1,199.65,192.7,194.05,197.85,198.25,197.85,199.1,194.65,197.5,200.75,198.25,199.8,195.45,190.3,196.65,200.65,196.25,192.5,194.4,200,197.45,191.55,200.25,194.65,193.55,197.85,193.45,193.8,200.15,195.1,193.95,194.6,193.6,192.95,194.95,195.35,193,191.2,193.15,195.05,188.6,188.2,192,190.55,191.45,190.75,191.95,196,191.85,194.3,191.65,191.9,192.75,190.65,194,196.05,193.8,192.6,189.05,186.5,187.75,185.3,186.55,192.7,188.2,194.8,192.85,191.4,192.95,192.8,191.95,190.5,189.35,190.95,191.35,190.85,191.35,192,192.65,194.5,184.3,190.85,194.15,195.35,186.85,186.5,190.45,191.25,191.95,191.3,188.4,191.7,189.25,193.05,190.6,192.15,189.75,190.75,190.65,195.85,191.6,195.45,188.9,189.2,189.95,191.25,189.6,191.95,193.5,188,190.4,191.35,192.05,195.9,192.75,188.75,189.9,193.65,193.2,189.9,198.9,188.1,193.45,190.25,190.7,193.75,192,193.1,194.85,195.05,189.8,197.45,194,191.85,193,191.95,192,195.95,198.75,196.05,189.9,196.4,192.85,195.9,191.05,193.55,194.25,197.1,198.5,192.8,190.85,195.45,196.2,195.75,194.6,197.45,199.5,195.95,192.9,197.25,197.25,198.1,193.85,196.85,201.4,197.75,199.45,198.65,201.25,196.45,197.4,196.1,195.1,199.75,200.55,201.35,199.35,198.3,197.5,199.5,199.45,199.4,200.6,203.4,197.85,203.2,199.4,198.65,202.6,201.5,201.7,198.65,203.15,202.2,202.65,202.65,201.15,203.7,204.15,203.3,202.85,200.75,204.5,199.75,204.55,207.8,206.55,203,200.05,204.85,206,203.8,199.95,203.05,206.6,207.25,208.05,205.9,203.15,204.95,206.75,205.2,207.3,206.65,207.85,206.35,209.95,207.35,204.5,205.8,203.5,212.55,207,206.7,207.9,207.05,210,206.5,203.75,206.6,206.45,209.5,203.1,206.85,209.25,209.75,203.75,207.4,206.25,203.65,205,207.05,206.85,205.5,210.6,209.05,206.65,206.15,200.75,208.35,202.7,208.3,204.3,206.35,209.25,206.6,205.75,209.05,207.6,204.75,203.6,200.15,208.7,203.1,205.45,204.3,205.85,202.9,205.5,204.4,207.15,202.8,197.85,199.85,198.55,202.8,204.4,199.25,198.75,198.95,204.95,200.85,198.8,202.1,199.7,201.85,202.75,201.05,195.75,197.65,198.9,204.65,199.35,199.55,199.5,200.3,198.8,199.85,196.35,196.8,197.35,199.25,195.05,196.9,194.85,197.45,198.75,197.45,196.6,193.95,197.75,196.15,197.5,189.2,194.8,194.25,190.6,193.25,194.35,191.1,189.95,190.5,192.8,196.15,194.1,189.25,192.9,196.65,188.65,190.05,192.8,189,189.85,191.05,189.5,186.55,187.15,185.9,186.55,188.75,187.1,184.65,184.9,183.75,184.65,183.75,188.9,186.7,184.4,183.25,187.5,179.4,184.45,181.7,185.45,184.3,179.95,179.6,181,179.9,183.6,178.65,183.4,182.3,182.2,181.75,181.3,183.8,183.15,179.75,178.15,183.9,181.1,181.4,175.75,181.1,175.5,179.75,180.6,174.15,178.45,178.5,176.6,176.75,179.25,175.7,180.15,177.45,177.35,182.65,177.7,179.45,177.15,180.25,175.5,171.1,179.2,178.55,176.85,177.4,174.6,180,175.8,175.85,180.2,180.55,179.75,173.6,176.9,177.1,174.35,175.1,177.15,174.9,176.35,176.9,176.85,178.85,175.85,173.95,177.75,177.15,172.15,176.55,175.3,174.3,177.95,181.05,172.75,176.55,173.65,173.6,176.15,177.15,180.6,176.9,174.7,179.55,176.3,171,177.7,179.85,180.6,175.2,180.8,177.55,178.5,177.3,176.7,178.8,175.5,175.4,178.8,178.6,179.95,178.65,179.05,179.75,181.45,177.9,175.8,175.4,180.4,176.35,179,175.05,175.25,181.15,185.5,179.5,177.45,180.5,178.5,181.65,181.9,182.6,183.2,183.95,180.2,183.45,182.45,184.2,177.8,180.95,184.75,178.9,187.2,182.45,183.25,186.55,181,181.1,187.1,188.95,185.9,183.4,183.25,183.85,180.15,180.9,184.45,184.2,184.7,187.55,185.7,185.15,185.4,186.65,188.6,185.8,191.55,191.35,184.85,189.65,191.15,187.35,195,186.8,189.75,187.8,191.95,190.4,187.8,191.05,190.1,189.65,189.25,194.7,191.85,187.7,193.95,192.15,196.2,194.15,193.45,190.85,193.7,193.4,191.45,191.5,197.3,189.95,190.05,196.25,193.8,194.6,191.15,194.35,197.9,189.95,194.7,193.4,192.45,197.55,195.4,198.1,199.4,193.35,198.4,195.85,197.3,196.7,195.35,193.6,197.55,198.1,195.65,195.05,190.5,196.15,198.15,201.45,191.25,195.75,198.8,195,198.55,194.65,192.65,195.05,193.15,194.85,195.45,194.8,194.95,197.9,197.4,192.25,193.1,190.4,193.25,192.2,196.8,194.45,195.7,196.05,194.75,197.8,191,195.9,193.6,193.9,198.25,192.1,192.85,193.05,186.15,190.95,196.75,193.15,198.35,192.6,198,188.75,193.9,187.8,194.65,190.35,186.15,192.75,191,191.95,193.8,192.7,193,193.05,189.15,189.9,192.35,190.95,188.6,194.05,191.65,185.55,191,191.95,193.6,188.4,189.05,189.4,189.5,191.55,188.85,183,189.95,185.25,190.25,191.8,187.35,188.05,190.45,189.95,183.8,184.7,182.9,186.25,185.65,186.9,185.8,184.75,185.95,184.1,184.3,190.1,183.95,185.35,187.5,183.85,183.85,185.3,180.7,184.4,175.1,178.55,181.1,178.8,179.7,177.85,180.3,186.3,183.1,175.9,178.65,182.75,175.75,178.5,174.8,181.2,179.9,177.55,176.85,176.1,176.4,176.6,171.4,175.25,176.75,172.1,172.3,167.05,175.8,173.95,173.9,175.7,173.15,165.85,172.2,174.75,168.7,174,170.2,174.55,170.55,171.7,170.7,173.7,165.25,171.3,170.2,167.45,165.05,166.05,167.8,165.15,162.35,168.6,173.15,164.65,165.5,167.35,169.3,165.55,166.55,165.15,165.5,164.7,171.15,163.6,163.6,162.15,165.35,164.3,162,164.85,162.2,162.4,162.4,164.7,162.65,159.8,164.35,163.35,162.7,163.25,161.75,164.1,162.3,164.8,165.2,159.05,159.15,166.45,163.7,163.9,159.5,162.55,160.9,163.05,161,160.45,164.2,161.6,163.85,158.55,166.7,158.95,164.6,159.6,159.05,159.2,159.55,161.1,163.85,163.95,158.1,163.05,159.1,166.55,160.3,165.75,162.2,159.95,163.35,161.8,159.25,162.55,161,163.8,162.2,157.35,160.7,164.4,168.95,163.35,166.05,166.8,165.1,162.5,158.9,165.8,166.6,163.05,156.7,165.5,161.85,158.7,165.25,164.5,167.45,165.5,162.2,158.75,163.25,160.65,164.75,165.05,167.2,160.4,160.7,162,164.8,166.2,163.3,165.4,164.9,164.75,165.55,164.8,167.3,163.45,168.9,169.55,169.65,167.25,167.8,163.8,171.55,164.95,167.1,165.2,168.4,171.45,166.45,168.35,168.6,171.35,170.15,170.85,173.35,169.3,173.5,165.35,173.25,168.75,168.6,168.7,181.05,171.9,172.6,173.35,172.75,175,172.35,170.55,168.3,175.85,175.35,177.45,174.9,168.65,175.55,172.25,178.3,177.25,174.1,171.05,174.6,172.2,174.25,176.65,177.4,180.7,175.85,178.55,175.1,174.75,173.1,177.1,179.25,176.15,174,181.55,179.75,176.2,176.65,179.4,175,173,183.5,180.9,177.3,178.3,175.25,176.65,176.3,176.85,175.2,181.5,179.35,178.55,176.1,174.2,175.55,174.15,178.95,177.05,178.2,178.2,175.7,175.75,180.3,173.05,176.45,177.85,179.9,178.95,182.1,177.7,176.9,178.1,175.1,179.25,173.6,177.05,181.3,175.1,174.6,178.65,180.35,176.8,177.4,180.6,174.2,179,180.55,176.7,177.5,174.7,175.4,178.3,175.15,175.55,177.2,176.7,175.65,174.8,176.45,177.75,176.35,176.95,174.35,172.1,177.05,177.2,171.4,176.65,175.65,175.2,173.9,172.35,176.05,171.2,174.95,177.15,175.1,177.4,175.4,171.9,168.95,170.35,174.55,174.55,175.7,173.1,172.7,176.25,174.8,163.5,167.8,171.75,173.2,173.6,172.85,169.25,173.5,174.05,167.2,171.7,173.5,172,164.15,168.8,167.25,169.7,170.25,169.25,170.15,170.9,169.9,167.8,166.45,170.25,166.3,167.9,169.1,167.1,164.7,167,171.15,160.75,166.05,167.15,165.5,170.15,162.05,165.55,165.15,165.3,168.6,162.95,163.65,163.9,164.7,165.05,166.2,161.8,158.2,163,164.55,161.5,161.8,158.35,164.85,163.25,163.1,161.2,164.3,160.55,160.75,157.35,166.1,162.85,162.75,160.35,162.1,160.15,160.9,157.8,161.25,160.85,158.75,157.85,159.55,152.45,161.6,158,158.95,159.25,158,159,156.2,158.2,155.3,158.6,147.95,158.65,157.7,159.6,155.15,154.35,154.7,161.7,154.75,153.45,156.65,156.35,156,154.7,151.6,156.35,156.8,151.75,154.3,152.85,154.35,153.45,153.5,148.8,154.75,152.5,151.85,156.45,154.1,151.05,152.65,151.05,154.1,151.9,150.25,149.7,150.55,151.7,152.5,153.25,147.5,151.7,153.65,152.35,150.2,148.6,151.95,152.4,149.75,154.05,146.85,152.4,152.7,146.25,148.5,153.75,151,148.45,148.65,148.7,149.5,153.8,146.8,149.55,153.5,148.5,150.7,147.7,148.1,149.45,154.55,149.95,143.6,146.65,145.45,148.15,144.05,150.7,150.55,148.75,153.9,146.55,146.85,151.15,147.85,145.4,156.7,149.8,148.5,148.25,150.15,151.15,145.45,150.25,149.05,148.45,152.35,145.65,144.1,150.3,150.45,151.55,146.8,152.7,147.65,147.35,152.5,150.3,150.85,151.4,150.35,149.75,151.05,148.15,149.4,153.1,154.05,152.4,152.7,154.15,151.45,150.3,152.4,151.25,156.6,147.6,152.75,147.55,148.65,149.5,151.4,150,151.5,152.9,150.65,154.9,152.15,151.25,149.2,148.05,150.3,150.6,154,156.05,151.9,150.2,153.1,150.8,152.05,159.15,158.25,152.65,157.6,151.95,153.9,156.5,153.95,154,153.75,153.5,156.15,157.45,157.2,155.35,160.85,157.6,154.55,155.05,155.8,158.45,158.25,160.2,156.2,158.3,160.9,157.1,155.65,159.05,156.2,162.75,162.45,161.2,164.1,155.8,157.35,161.65,158.2,160.3,157.8,162.15,161.55,160.15,159.25,159,159.4,159.2,164.65,162.05,161.45,156.2,164.4,160.9,159.9,158.95,158.9,163.25,159.65,161.2,161.95,158.15,164.3,161.8,159.7,165.65,161,164.6,163.1,162.45,162.85,161.5,162.6,163.55,157.25,163.3,162.7,161.3,160.55,160.85,163.75,153.85,159.75,159.55,158.8,167,165.7,163.05,162.9,164.35,164.15,161.45,161.6,165.75,160.8,159.6,159.6,162.85,163.05,166.7,159.75,172.25,157.05,160.95,160.1,167.65,156.85,160.95,164.1,160.95,159.95,159.6,158.35,163,164.65,159.65,159.35,170.85,162.15,164.75,158.1,163,160.8,161.25,164.6,163.45,159.8,164.8,157.45,161.2,159.45,158.05,160.5,162.35,163.05,162.5,162,163.3,160.15,161.75,163.25,160.85,158.3,156.85,161.65,157.2,161.55,156,158.25,157.55,160.9,159.8,156.5,155.25,160.65,157.05,160.65,159.6,158.8,162.85,158.65,158,157.65,158.15,159.75,161.6,157,161.15,159.45,161.15,159.25,159.2,157.05,153.75,152.55,158.3,156.65,158.9,155.15,150.25,158.9,155.8,152.55,153.65,159.75,154,157.85,155.1,152.2,157.9,148.2,155.15,154,154.5,154.55,150.35,154.35,150.2,153.4,155,155.45,150.95,152.15,150.7,152.9,152.6,149.5,148.6,151.2,153.8,146.1,152.95,153.6,151.6,146.45,149.7,157.55,154,148.75,155,148.05,149.05,151.95,150.5,150,148.3,148.95,155.05,152.15,154,148,149.45,149,150.8,149.85,151.75,147.2,152.9,149.2,150.35,151,150.4,146.8,148.1,150.35,148.25,148.35,145.75,149.7,151.1,150.5,148.15,150,150.7,145.9,147.05,146.2,147.25,145.8,148.45,148.9,151.2,149.45,146.15,150.3,148.2,147.3,141.95,149.4,146.25,146.25,147.8,148.15,148,152.55,146.3,149.75,145.1,145.4,146.8,149.7,148.85,154.8,148.2,147.3,150.75,153.15,151.15,147.3,152.15,150.7,148.5,150.1,149.25,150.05,151.3,151.4,149.2,147.3,150,151.3,147.5,144.1,148.9,147.85,148.85,147.6,147.75,148.15,146.55,153.6,154.65,152.95,153.9,154.25,150.2,152.8,146.1,152.3,149.9,148.65,153.45,155.2,152.05,153.8,153.1,148.25,156.3,152.8,150.85,154.15,153.2,155.75,155.2,153.35,152.1,154.3,153.6,157.6,151.2,152.6,156.45,154.9,155.35,158.05,157.95,161.5,160.05,157.35,154.3,156.9,152.6,157.6,153,152.05,160.3,158.95,159.75,158.1,156.65,158.3,163.05,156.8,158.15,162.4,151.4,161.95,157,161.75,160.65,162.25,153.7,160.7,164.7,160.3,158.45,156.75,164.5,158.9,161.2,160.4,159.65,164.55,162.35,157.15,163.25,162.25,160.25,158.1,157.15,156.4,162.95,160.8,156.5,161.25,156.7,164.2,162.15,160.35,160.3,168.35,159.55,160.35,162.35,164.05,165.35,161.4,165.3,159.9,165.45,160.8,161.6,165.5,167.25,159.85,155.45,161.65,163.7,160.4,155.8,158.85,164.1,159.6,165.4,159.1,162.95,164,168.75,156.35,166.4,161.75,160.3,165.1,163.35,166.3,156.8,163.9,163.4,162.1,164.05,159.9,159.75,162,164.8,159,158.7,164.7,161.45,162.25,160,162,160.05,159.45,158.9,163.35,161,165.95,163.45,156.55,160,159.45,156.25,159.5,157.95,160.95,154.75,161.05,163.15,161.5,161.55,163.3,156.65,158.2,156.5,160.9,159.65,157.8,159.3,156.5,161.2,160.7,157,159.2,154.2,159.65,161.05,158.6,157,153.85,157.25,157.65,159.6,154.45,156.7,156.05,155.85,157.25,156.75,157.85,156.35,154.7,155.35,156.45,152.5,153.5,158.05,156.55,150.2,153.6,154.6,157.65,156.85,155.3,155.05,149.6,147.8,154.7,152.35,154.55,149.6,156.25,155.05,150.2,153.9,154,154.7,150.8,153.75,156.7,153.35,155.35,153.4,156.05,150.7,154.65,148.5,151.45,152.65,148.75,150.55,149.4,151.9,148.8,154.35,151.9,151.4,150.75,153.45,153.6,151.25,148.9,153.3,147.25,151.4,152.8,145.15,151.95,152.05,150,147.2,149.15,146.35,150.5,143.45,148.85,147.5,150.55,147.35,147.15,146.5,145.7,147.7,147.8,145.85,146.85,145.9,149.35,151,145.55,147.2,145.4,153.4,146.1,141.85,146.85,148,147.3,152.9,145.05,146.2,143.4,144,145.65,151.15,147.15,147.7,148.9,147.35,145.5,150.7,144.3,146.8,140.35,144.45,149.65,147.75,146.6,148.4,142.05,146.2,144.8,148.3,146.3,148.75,148.7,144.65,142.55,147.85,153.1,146.65,149.3,144.35,145.45,143.3,146.05,147.95,148.55,146.15,148.4,149.5,143,148,143.05,147.2,148.45,148.7,154.35,146.85,144.7,152.1,153.4,152.45,145.15,148.65,147.65,151.95,150.15,150.55,145.25,149.15,149.75,146.9,145.2,146.55,149.35,151,151.3,149.7,150.6,151.75,154.25,149.7,153.2,155.9,152.7,151.85,154.75,155.2,151.15,151.05,151.9,148.65,154.1,149.6,153.35,152.1,150.45,150.6,155.45,152.7,152.5,154.65,153.1,151.05,155.3,151.65,152.4,157.4,155,155.6,155.2,158.3,156.45,160.95,158.2,158.7,159.05,154.85,158,159.65,156.7,156.2,160.4,161.65,158.4,157.7,160.85,161.35,159.85,159.05,159.9,160.35,156.45,158.35,156.1,159.3,162.9
0.3,1.05,2.6,1.35,3.15,1.3,1.4,2,1.2,3.35,1.55,0.8,3.75,1.35,1.9,2.25,2.1,2.2,1.85,1,2.55,2.15,0.85,1.35,1.1,1,2.15,1.3,1.6,3.55,1.2,2.55,2.1,2.55,1.75,2.55,1.6,2.65,3,2.5,0.65,2.8,2.45,1.5,2.7,2.4,2.35,2.05,3.4,2.4,0.75,1.8,1.05,2.6,4.5,1.2,2.95,1.6,1.75,2.7,0.95,1.95,1.9,5.35,2.5,2.55,3.85,2.65,3.25,3.65,5.25,5.5,3.1,4.4,3,8.15,8.1,11.4,12.55,12.7,13.8,16.2,20.6,18.9,22.65,25.35,30.25,32.75,33.4,41.7,45.1,48.4,54.35,60.1,64.1,73.4,78.25,83.55,89.1,93.2,100.45,111.25,116.4,127,129.6,134.45,145.25,156.75,163.4,168.6,179.8,191.25,194.55,200.75,209,214.35,222.7,230.9,240.2,248.95,255.2,259.1,259.7,273.6,281.6,284.55,288.1,293.45,297.65,297.15,303.65,304.7,300.35,312.45,313.85,311.9,311.7,314.4,309.05,310.4,311.25,305.95,301.3,304.55,297.05,295.55,291.05,288.5,287.35,282.65,278.75,273.9,272.95,264.9,266.45,258.3,252.05,255.95,254,248.35,244.2,236.5,234.45,225.4,229,223.4,218.45,216.6,211.4,207.8,207.25,199.55,193.8,189.7,183.75,182.1,179.35,172.25,172.3,164.55,166.8,162.8,158.25,155.65,147.3,146.95,151,142.6,138.05,137.35,138.95,137.3,136.35,133.05,131.95,140.9,140.45,138.65,138.75,146.1,152.7,155.35,156.2,162.45,168.25,181.95,187.85,194.1,201.25,211.95,218.6,224.4,230.5,248.4,250.7,259.6,273.6,271.9,284.5,289.3,291.1,297.5,296.55,285.6,298.05,291.7,285.55,278.5,274.6,264.4,252.7,239.25,222.85,214.9,203.45,181.05,175.6,152.55,142.1,127.35,117.75,103.1,93.85,91.8,80.6,74.45,69.15,61.25,58.3,53.5,50.55,51,49.05,52.45,48.2,45.25,42.25,44.2,44.75,39.1,40.65,39.9,37.85,40.15,36.25,36.45,35.8,37.5,41,41.25,46.95,48,56.5,62.55,65.65,73.95,77.5,83.45,86.9,88.85,93.9,102.1,107.15,118.55,122.85,125.1,137.1,139.5,137.35,145.5,140.3,141.45,143.1,139.15,143.25,141.1,143.85,144.25,138.3,144.5,141.95,139.5,138.85,134.4,133.9,136.55,135.2,129.45,136.25,131.85,137.95,142.8,135.65,135.8,131.05,134.65,129.15,131.6,129.3,125.7,130.5,131.6,126.45,132.2,123.5,130.3,130.85,132.9,129.95,132,127.2,129.85,128.55,136.7,136.6,137.15,136.45,135.65,137.95,138.8,137.1,141.6,142.6,140.6,140.95,141.95,141.45,149,149.9,145.2,147.25,150.75,153.9,160.45,160.4,164.3,166.85,169.8,174.05,179.8,178.9,182.95,182.8,189.2,192.4,188.4,196.65,201.25,203.3,199.75,205.95,201,204.35,202.9,201.3,195.8,198.65,201.2,201.45,194.2,191.6,187.3,194.35,186.15,184.7,183.95,187.35,183.2,176.25,175.1,171.75,171.8,166.8,161.15,161.05,158.95,152.65,151.25,148.25,150.1,144.95,146.35,138.45,140.7,131.9,134.4,130,128.95,128.8,134.45,129.8,124.7,125.4,125.95,124.85,122.4,126.45,128,123.5,124.05,119.3,120.95,125.05,119.1,126.35,125.4,125.45,128.5,126.5,126.35,129.8,130.85,132.3,130.05,131,136.9,138.4,133.35,140.1,141.1,141.35,147.1,148.7,148.5,154.4,152.65,161.55,161.4,161.95,165.75,167.6,171.05,167.3,174.05,178.75,180.7,183.8,183.8,190.25,184.5,191.7,189.9,193.55,194,199.45,204.5,205.05,212.25,210.4,208,213.25,209.95,214.15,217.15,214.8,215.85,217,219.95,216.45,215.9,225.25,224.75,222.3,225.7,220.95,225.45,221.65,229.65,227.6,225.35,227.95,232.75,228.3,227.7,234.3,232.45,231.4,237.05,233.25,236.2,238.9,234.95,238.45,238.75,234.35,239,238.95,240.35,244.8,243.85,248.05,246.85,248.65,247.4,252.25,247.95,248.8,250.55,251.15,247.25,255,248.3,257.05,252.4,254.95,249.15,252.35,252.7,248.55,251.35,248.3,247.85,242.6,246.75,240.05,244.3,240.4,237.65,233.75,234,232.15,231.25,224.6,223.9,221.45,221.6,220,209.95,210.1,207,203.7,202.2,201,194.25,187,186.55,185.15,179.4,176.95,169.05,167.75,166.65,154.55,156.3,147.1,143.8,138.35,133.5,130.3,125.25,120.8,123.45,117.05,109.35,104,100,103.7,92.7,94.35,93.05,88.75,86.4,81.3,80.25,79.9,73.1,73.45,71.3,68.25,74.35,69.55,68.55,70.5,67,65.95,68.75,66.8,70.9,69.55,70.55,66.65,70.55,75.2,71.75,70,72.05,73.05,76.45,77.55,75.65,79.6,80,83.05,81.4,83.8,87.65,81.8,87.35,92,89.15,92.15,90.85,93,95.95,91.9,91.8,93.65,90.55,87.9,88.2,87.55,82.65,77.65,69.35,61.7,53.3,42.7,40.9,35.85,35.95,32.9,34.5,30.5,29.05,27.65,27.4,27.8,28.65,27.65,25.45,25.1,27.7,28.4,32.1,35.3,35.65,41.3,44.9,47.3,51.55,59.7,60.1,63.95,78.1,80.9,80.2,87.25,91.35,95.7,102.85,101.7,105.85,113.95,117,114.6,108.45,115.45,112.25,116.4,122.15,118.6,112.2,116.55,113.2,112.7,114.35,117.5,114.15,111,108.8,112.3,110.05,110.1,115.7,117.45,115.6,119.7,117.35,121.9,123.3,131,128.35,137.7,136.75,147.05,152.7,149.85,153.05,160.55,164.8,165.15,171.1,172.15,179.65,177.45,183.95,187.5,188,190.05,191,196.55,195.35,198.4,194.95,196.15,201.05,201.65,200,205.6,199.25,204.05,201.5,204.85,205.8,207.25,206.75,208.45,211.45,208.8,209.1,208.3,215.7,216.65,213.8,207.75,208.2,209.25,208.4,216.15,202,207.2,205.65,204.75,206.7,205.45,205.3,208.8,196.75,201.9,199.85,195.1,192.55,193.65,188.8,189.5,191.65,190.2,187.55,180.7,182.75,180.15,172.35,176.5,168.25,167.25,164.1,163.75,162.6,152.8,154.7,145.95,148.4,137.65,139.6,139,130.55,132.2,126.1,120.4,117.9,115,105.35,105.25,99.8,98.25,90.8,88.7,84.85,83.3,75.75,72.25,74.65,66.85,69.25,64.55,55.2,56.35,56.5,57.05,51.1,51,49.6,49.75,45.3,49.3,48.4,41.9,46.4,39.75,43,40.7,46.3,47.5,44.15,41.85,45.3,44.65,46.85,42,48.3,44.4,50.45,49.25,46.9,50.4,52.55,48.4,52.2,54.15,50.45,56.95,57.95,49.4,55.15,55.5,55.1,50.6,58.8,57.2,56.15,57.45,55.25,59.05,56.75,61.2,55.15,61.95,60.1,59.7,59.2,60.25,57.6,60.4,60.6,61.7,58.75,64.95,59.85,61.65,61.4,63.2,64.1,65.85,61.95,64.05,61.75,59.05,63.7,59.65,68.35,64,61.9,62.15,63.15,61.75,64.7,59,57.8,59.25,58.85,57.55,59.05,58.6,65.35,57.4,58.5,59.5,56.4,57.65,60.65,58.65,59.85,56.15,55.3,59.85,57.6,57.05,55.4,53.35,55.1,57.85,53.2,56.25,57.25,53.85,55.9,53.55,54.75,53.95,58.25,58.25,56.3,55.4,55.3,53.45,54.15,50,55.95,54.5,54.05,51.6,55.85,51.45,56.65,55.45,48.5,53.55,53.9,50,50.6,52.35,46.05,51.35,46.5,49.25,48.15,48.75,51,41.75,41.2,44.35,42.65,43.15,41.65,41.75,45.3,42,37.2,33.85,37.9,37.9,37.6,34.2,33.4,30.6,28.75,31.35,35.15,29.55,28.1,26.35,27.05,25.7,27.45,22.3,23.4,29.15,26.1,23.8,21.2,21,20.2,24,21.65,18.25,21.15,19.2,20.55,16.2,15.25,16.55,15.4,15,15.75,15.1,15.05,16.1,15.55,14.85,13.95,14.05,13.95,14.6,13.9,14.2,11.35,11.55,14.7,14.6,14.45,14.6,13.55,13,13.65,11.15,14.7,12.5,12.4,14.9,16.55,16.55,13.35,18.45,11.7,15.3,15.35,15.6,17.65,18.95,18.25,18.05,16.8,19.3,18.5,21.85,19.8,21.45,21.75,22.9,23.25,25.5,25.45,22.4,26.4,25.65,30.15,31.15,31.45,31.9,37.05,35.55,38.5,37.5,40.8,42.8,42.95,46.7,45.35,48.15,52.4,51.8,47.85,57.4,55.35,58.4,56.8,60.4,62.3,61.9,64.2,63.05,62.9,70.5,65.45,66.4,66.35,67.65,71.45,72.1,74.65,79.95,72.1,75.9,76.35,73.4,74,77.35,76.65,78.55,74.5,82.7,82.55,79.95,81.05,79.6,81.8,79.75,79.55,80,80.9,77.4,82.15,76.55,76.5,73,71.3,73,72.4,77.05,77.5,75.45,77.3,71.25,68.95,65.5,69.95,65.15,69.65,61,63.6,65.3,65.7,63.3,57.6,59.35,61.05,57.35,55.4,57.6,55.5,54.65,50.9,54.9,50.45,48.75,50.7,46,47.45,46.4,44.1,44.85,41.35,42.1,46.45,42.45,46.8,42.25,43.1,48.3,45.8,41.8,44.25,44.55,46.55,44,42,41.1,48.5,47.35,46.05,50.3,47.15,50.15,49.6,50.6,53.15,57.05,55.9,56.25,59.1,63.4,64.75,65.85,66.65,66.75,70.35,70.75,74.25,76.7,74.85,79.65,76.45,79.5,85.9,84.8,86.3,90.05,92.8,82.65,87.05,93.85,91.55,94,96.45,95.85,93.45,100.6,101.15,102.65,97.45,104.4,102.75,96.65,102.9,106.55,100.7,105.3,101.3,103.05,102.3,104.1,103.95,102.45,101.95,103.35,101.25,105.15,103.9,99.5,105.65,104.6,99.15,97.05,99.8,98.65,103.25,102.75,99.85,99.25,96.95,92.2,97.75,94.05,97.4,95.45,94.55,92.75,91.65,92.3,87.45,90.15,88.4,82.2,81.95,84.45,82.7,82.2,83,79.9,78.5,78.5,75.65,77.15,72.95,74.65,68.1,67.8,70.3,65.1,68.4,65.7,65.4,60.1,60.45,57.65,57.45,62.25,49.8,50.05,50.75,50.55,51.05,49.4,45.45,46,42.8,41.6,39.95,36.9,36,35.05,34.4,31.7,30.2,28.55,27.7,27.2,27.05,23.7,25.25,23.05,22,22.05,21.15,24.05,19.55,19.45,16.6,17.15,18.15,15,15.15,15.35,14.6,15.35,13.8,12.15,11.8,11.25,10.75,13.9,10.6,9.55,10.55,10,9.5,8.1,8.7,9.9,10.2,5.3,9.2,7.85,8.2,7.95,5.9,6.9,7.8,7.95,4.2,5.25,5.6,6.8,7.35,6.8,5.8,6.15,4.7,4.8,6.15,9,4.3,4.9,5.5,5.6,8.65,7.05,5.55,5.9,6.85,8,10.3,7.6,8.3,8.9,7.9,6.9,8.25,7.6,9.15,8.05,9.05,9.45,8.8,7.95,9.3,10.25,10.95,10.45,10.4,11.65,10.1,7.7,11.75,11,10.4,11.05,14.05,11,12.3,11.45,10.35,10.95,13.5,12.95,11.1,12,13.25,12.65,13.4,13.75,15.2,14.65,15.6,12.1,14.05,13.3,13,12.25,13,14.75,13.65,15.55,16.5,13.95,13.8,15,13.15,14.2,14.05,13.55,15,14.35,14.3,14.05,12.85,14.35,15.15,14.2,13.05,11.3,15.35,12.2,12.85,12.75,16.6,14.25,16.45,13,15.3,15.9,11.95,14.3,13.4,13.4,14.4,13.45,15.25,13,13,15.6,14.3,16.65,13.95,13.5,12.85,14.15,15.35,14.15,16.3,15.95,17.65,12.35,16.9,16.35,13.3,14.9,15.9,15.2,13.85,15.4,13.35,17.2,14,14.6,15.85,13.65,14.1,15.95,17.2,16.35,19.05,17.3,17.3,14.6,18.95,17.75,20.55,16.95,21.4,19.8,21.15,22.25,24.4,26.15,23.2,24.5,25.05,22.4,25.45,24.2,30.8,29.4,29.1,33.45,30.95,31.45,36.6,37.75,34.7,35.95,37.6,40.15,38.7,37.15,38.15,41.35,44.5,49.5,47.95,49.15,48.45,49.15,51.5,52.35,57.6,52.85,53.9,57.3,56.75,58.9,59.25,60.1,59.2,63.4,64.7,66.25,69.65,66.55,65.2,73.95,73.5,70.35,74.75,75.85,69.1,78.8,75.65,74.35,77.05,79.45,81.5,81.85,86.75,82.4,88.55,80.4,81.15,86.55,85.6,91.2,88.2,90.75,87.1,85.4,90.1,87.1,90.9,93.8,92.3,89.7,91.5,88.65,89.15,91.55,88.6,94.6,89.65,91.85,91.35,92.45,90.1,96.2,88.35,87.6,90.25,92.85,90.15,91.1,91.3,89.35,89.6,88.3,91.35,86.95,84.6,86.35,87.25,85.8,85.25,84.4,80,79.9,75.9,84.4,75.65,78.3,77.05,78.35,74.15,73.2,71.1,70.15,66.7,69.4,72.05,70.9,68.35,64.7,62.7,61.35,61.3,60.2,56.5,61.6,54.9,56.8,54.05,50.9,52.75,47.35,53.25,51.35,47.45,52.35,46.55,46.05,41.7,44.75,42.45,40.1,41.2,38.45,39.1,36.15,35,34.55,30.95,30.35,32.35,28.1,22,25,22.65,23,18.05,19.7,18.45,17.1,15.85,11.75,9.85,14.65,10.8,9.35,7,4.75,5.8,5.55,5.6,5.2,5.25,6.1,3.9,4.2,5.15,3.85,4.4,5.45,4.35,3.95,3.75,5.55,4.55,4.15,5.3,4,5,3.8,4.15,3.9,4.7,5.15,3.65,4,4.4,4.35,4.75,3.4,3.3,3.8,3,3.05,3.7,3.3,3.65,4.3,3.3,5,4.7,3.05,5.3,3.1,4.5,5.2,4.15,5.45,5.3,6.1,6.05,6.65,6.35,8.75,6.75,9.05,6.6,8.4,8.85,9.8,9.1,9.75,9.75,10.45,10.4,11.95,11.05,12.75,10.35,11.65,13.85,13.95,13.35,14.55,16.55,13.05,14.9,14.9,15.8,15,13.85,15.95,17.3,18.3,18.6,16.1,16,19.25,16.65,14.65,19,20.05,18.2,18.5,18.95,17.55,19.9,19,18.3,19.15,20.95,19,17.3,19.1,20.6,19.15,19.8,17.4,19.65,16.6,14.8,19.3,15.6,17,18.1,16.35,19.75,16.9,17.75,19.6,20.55,19.6,17.25,18.35,21.65,15.3,17.7,20.5,18.65,18.85,21.1,20.75,19.7,23.1,21.35,21.7,23.1,23.4,22.25,21.8,22.75,24.75,27.2,23.7,24.25,24.55,25.65,25.3,25.2,28.15,28.95,27.1,29.45,27.25,28.45,29.5,30.55,31.55,34.25,33.1,33,30.3,35.85,35.65,35.05,38.55,37.6,38.1,39.75,42.65,40.15,41.3,39.2,43.2,45.45,40.3,46.45,46.15,50.25,51.25,46.95,54.2,47.45,50.95,55.8,58.6,54.75,56.3,56.2,57.65,59.2,59,58.6,59.2,60,59.6,63.3,60.5,63.1,63.35,61.55,66.65,66.95,64.75,67.25,63.55,66.3,68.6,68.85,68.85,66.2,66.35,67.45,69.35,70.05,67.9,71.4,73.15,72.15,70.35,68.05,70.55,71.4,72.85,73.8,70.95,73.3,75.85,76.85,73.05,76.7,78.15,75.75,73.2,76.3,76.65,73.85,77.65,77.65,80.1,79.15,78.65,76.05,83.05,83.9,81.5,79.35,82.75,80.4,79.35,81.4,81.15,82.45,84.15,85.2,83.6,84.5,81.05,84.95,81.4,83.15,80.8,86.5,80.65,81.5,84.15,81.75,83.85,76.35,83,84.8,81.5,78.85,78.3,84.2,81.5,81.4,82.8,80.6,77.85,77.1,81,75.35,79.8,74.3,78.4,74.2,72.75,75.15,70.15,71.8,69.7,70.1,66.2,68.8,65.1,67.05,67.7,65.4,60,60.3,58.6,61.85,60.4,59,58.4,55.05,55.55,55.7,50.85,52.2,51.65,53.1,47.75,49.25,47.05,47.7,44.7,45.6,43.65,43.4,43.75,43.25,38.7,37.3,39.9,37.75,34.4,33.75,35.95,32.85,32.8,31.5,30.2,26.45,29.55,28.45,27.35,23.55,25.1,29.3,24.35,25.75,23.55,21.95,22.45,22.2,24.35,21.7,24,22.9,21.8,22.6,19.4,18.45,18.9,18.05,17.35,18,17.35,19.4,18.9,19.85,16.05,16.1,14.65,17.75,16.05,18.85,15.25,12.6,17.65,15.7,14.95,14.25,15.05,14.25,14.25,17.2,18.4,16.95,18.7,16.65,14.65,13.85,15.6,15.95,16.35,16.15,17.05,16.55,13.3,16.7,15.25,17.5,14.8,15.5,18.8,19.3,17.55,15.4,16.45,16.4,19.8,16.8,17.35,15.9,18.4,18.1,17.95,16.45,17,20.7,18.9,18.7,15.25,17,22.15,18,18.75,20.85,19.75,19.3,17.5,19.45,18.35,20.4,19.35,21.85,23.25,20.8,20.45,16.55,20.95,19.95,19.9,21.6,22.3,17.65,22.5,19.2,19.3,23.5,19.1,22.15,22.65,23.35,21.4,19.45,22.65,21.65,23.5,25.45,23.2,22.4,24.35,27.25,25.9,25.6,24.45,22.25,24,22.2,27.35,27.3,26.85,25,26.25,25.4,26.9,27.9,29.85,26.95,29.85,29.7,26.45,26.1,27.55,29.6,30,27.85,33.25,30.75,31.9,35.15,34,31.6,33,35.75,34.45,34.5,35.45,34.8,38.8,33.95,35.85,37.8,39.05,40.35,37.8,36.3,42.25,41.95,41.55,40.1,42.4,37.8,42.85,41.6,43.3,43.95,40.7,47.3,42.35,43.85,43.75,41.9,44,44.5,42.95,43.25,44.95,44.65,44.35,45.4,45.75,42.2,41.35,45.55,47.45,43.6,46.65,47.9,42.25,50.4,42.2,43.1,44.65,41.4,42.6,45.25,44.4,42.6,45.95,43.2,45.45,44.6,42.5,45.6,45.65,47.6,43.8,41.7,43.85,44.4,44.95,44.65,46.05,43.9,42.55,43.75,43.75,44.45,43.95,44.55,40.5,44.95,42.1,44.6,40.5,42.05,43.55,46.1,45.4,44.9,45.3,47.75,47.5,47.95,47.9,50.75,43.85,49.1,48.15,51.95,47,49.25,48.9,52.85,49.6,52.3,51.2,52.65,53.5,50.75,55.25,52.05,49.8,54.1,51.9,57.15,54.85,54.6,53.2,60.35,56.05,58.25,55.9,60.5,62.7,60.7,62.85,61.7,62.75,65.35,60.45,65.35,62.4,62.9,64.8,62.7,66.25,64.8,65.45,64.8,67.8,64.65,68.35,67.65,68.7,71.15,67.75,69.35,70.75,68.6,69.6,69,72.25,66.2,68.05,77.1,73,69.85,70.75,69.35,73.8,74.4,72.5,70.8,70,72.2,73.9,70.7,71.8,74.3,76.25,72.05,74.2,76.5,72,70.6,71.4,73.95,73.65,73.9,75.55,72.9,70.45,70.1,70.55,69.65,73.75,71.95,69.25,72.25,70.2,66.6,69.25,71.4,68.4,68.9,65.35,70.65,71.35,71.45,66.7,69.6,68.65,69.6,65.8,63.75,66.5,64.1,66.45,67.1,66.55,67.25,64.1,66.55,62.55,61.2,63.05,64.95,64.15,64.3,62.65,62.3,65.75,61.25,63.15,61.3,61.05,61.8,64.05,62.35,63.35,60.4,65.3,61.45,60.05,61.55,60.35,61.8,59.85,58.3,60.75,61.45,58.4,56.2,55.65,56.8,57.5,53.2,57.15,57.1,60.1,58.8,54.7,53.25,51.6,56.8,53.95,57.45,55.55,58.3,54.7,56.6,51,51.6,52.2,49.95,57.85,54.2,47.4,54.7,51.7,51.95,57.35,51,49.95,51.95,50.95,48.65,48.55,49.8,47.4,50.85,51.95,50.5,48.45,52.65,49.3,50.6,48.8,45.6,49.4,47.1,46.8,47.75,48.05,48.6,45.75,44.55,46.1,47.5,45.2,45.95,45.4,43.7,43.2,45.1,49,44.8,46.3,49.3,44.6,46.6,44.7,44.4,44.95,42.6,44.6,44.35,38.65,43.35,39.05,44.4,43.9,43.65,45.25,43.75,43.55,42.4,42.2,44.55,41.2,43.8,44.25,43.9,41.95,41.9,41.9,40.9,43.8,41.25,42.1,44.95,41.5,41.25,42.5,41.4,43.6,42.35,43.75,42.95,44.55,42.85,46.45,45.55,42.15,45.35,42.9,45.75,46.15,45.35,46.45,46.05,46.65,43.65,43.65,41.75,43.85,45.75,43,43.65,46.5,44.1,46.65,43.95,44.8,46.8,42.45,48.4,51.95,49.4,43.7,46.85,48.55,48.8,48.65,44.05,46.25,48.45,47.8,48.45,50.9,46.25,48.45,48.2,46.6,50.5,49.9,50.15,50.55,50.7,50.85,48.25,52.6,50.15,54.05,52.05,49.6,51.25,51.7,50.6,54.2,48.2,52.4,54.6,52.75,53.8,56,55.85,51.4,54.1,50.4,55.95,52.15,52.85,55.8,53.45,58.5,52.1,57.3,54.9,56.3,54.75,53.55,56.85,61.95,57.95,59.95,58,57.8,54.8,56,54.45,61.25,58.5,58.6,56.7,59.45,56.1,57.25,59.3,58.65,60.6,59.6,60.75,60.1,62.05,57.9,60.9,62.2,58.25,57.95,57.75,58.5,65.1,54.35,59.65,57.4,57.9,58.95,63,61.65,57.25,57.95,57.45,58.7,59.1,58.45,60.1,58,62.15,59.55,54.7,58.45,58.95,56.35,56.1,58.4,54,59,56.15,60.05,58.1,59.9,59.7,56.2,59.05,54.45,55.3,54.55,52.55,54.85,56.65,55.15,54.85,51.55,51.5,56,51.95,52.9,52.85,52.95,53.4,57.3,56.15,54.2,51.25,53.45,53.55,53.7,51.1,54.85,50.8,54.9,50.95,55.3,50.35,51.75,51.95,51.35,51.05,50.2,51.25,51.1,53.1,52.55,48.6,50.25,49.65,52.25,54.2,48.55,53.75,49.25,48.7,49.8,52.45,55.1,51.4,48.35,49.15,52.2,51.15,51.7,48.65,50.85,49.1,49.65,47.8,49.85,52,51.9,50.55,51.65,53.3,52.65,53.2,52.55,51.1,52.75,56,54.55,56.8,54.05,51.7,55.05,55.45,57,55.85,50.95,55.25,57.1,54.2,58.55,57.45,56.75,56.3,61.1,55.2,56.65,56.85,58.2,57.15,59.25,61,57.45,61.75,61.35,60.15,60.95,60.45,60.05,62.8,61.95,65.4,61,59.9,63.9,59.55,60.65,63.75,67.25,61.45,66.55,67.05,63.35,64.15,63.75,64.4,65.05,62.95,65.9,64.75,65.25,65.7,66.95,67.8,65.55,71.35,66.55,69.95,67.15,67.4,66.65,67.5,66.85,71.55,71.85,68.65,73.1,68.1,69.35,70.6,67.4,68.85,69.25,67.65,71.75,65.4,70.6,72.15,67.8,74.2,70.55,67.9,68.65,68.55,64.75,68.55,70.45,73.05,71.75,67.65,69.35,73,71.35,70.5,71.6,70.95,71.15,71.45,69.55,71.85,70.7,74.2,70.9,74.25,71,70.75,74.15,71.85,71.9,71.8,73.45,75.75,75.2,74.4,72.8,74.2,75.15,74.1,76.9,75.45,73.1,74.5,73.4,74.5,73.75,77.95,74.3,74.45,74.45,75.25,74.7,78.25,72.85,75.3,76.15,75.35,75.2,77.05,78.1,78.35,78.9,80.6,81.15,80.65,80.3,81.7,77.6,80.25,78.4,79.95,76.15,81.95,76.7,84.5,82.55,80.8,79.35,81.35,81.25,81.6,80.2,84.7,84.6,83.05,81.15,86.95,81.75,86.95,83.2,86.25,84.05,87.6,83.2,88.1,84.05,86.35,84.3,88.65,85.5,87.4,84.75,83.35,90.35,89.6,87.2,86.05,86.5,88.55,88.05,88.5,88.55,89.55,89.45,89.7,89.2,92.1,87.5,90.2,88.25,91.65,91.85,94.4,91.35,94.55,93.15,88.75,91.65,90.8,94.95,93.75,93.5,91.45,97.1,94.85,96.75,95.8,93.9,95.45,92.45,96.15,96.3,93.3,95.1,94.95,93.4,96.2,96.9,98.15,94.35,94.9,100,99.4,97.25,98.05,100.05,95.3,94.95,96.95,97.4,102.1,95.95,97.7,96.95,98.75,97.2,98.65,101.15,95.1,101.7,100.05,97.9,98.15,101.3,101.65,101.95,100.4,100.2,101.8,102.45,99.9,101.05,100.85,100.65,101.75,103.75,101.75,104,100.25,101.25,97.75,102.85,102.5,101.9,99.95,99.85,102.55,104.4,104.4,103.5,100.6,102.85,100.55,104.65,102.75,107.05,102.95,102.85,104.5,101.15,101.85,100.1,105.05,103.05,102.25,104.15,99.6,106.85,105,104.35,101.95,101.2,102.65,101.2,99.7,105.85,101.05,104.6,104.55,103.35,104.85,103.4,101.4,102.5,102.1,104.05,101.35,101.1,104.15,104.85,101.7,103.15,102.35,99.15,101.25,99.4,104.25,104.35,102.1,103.1,100,100.8,103.75,102.95,99.85,102.5,101,103.15,98.85,103.5,99.55,100.7,101.25,102.85,104.55,100.75,102.7,101.55,101.8,93.9,101.65,101.5,98,99.85,99.3,97.6,99,100.35,96.5,99.4,96.95,97.95,100.05,98.5,99.4,96.55,99.55,95.1,99.55,94.95,101.85,93.75,95.4,103.45,96.8,98.75,97.65,98.2,97.65,93.3,102.55,96.9,98.3,95.85,101.15,96.1,95.2,96.55,101.65,98.2,97.4,92.85,95.15,95.9,95.1,93.8,98.3,95.3,102.95,91.65,96.35,94.15,93.35,101.8,94.35,96.8,97.4,97.05,91.1,93.8,95.4,95.8,92.8,99,94.9,94.95,97.25,103.95,96.85,97.7,103.85,100.35,98.65,96.9,98.25,95.35,99.25,96.85,102.8,103.4,97.1,99.35,101.05,97.35,99.45,98.4,99.3,96.45,98.4,100.35,97.55,102.1,98.45,99.15,103.55,102.2,96.25,100.9,101.25,102.1,103.85,103.25,102.25,104.4,102.1,106.55,99.5,105.65,100.1,101.55,102.6,100.55,101.7,106.6,108,103.2,105,109.75,105.25,108.45,102.4,107.4,106.65,107.4,104.3,109.2,106.8,113.15,107.4,110.1,111.25,111.55,109.7,109.35,109.7,108.95,111.75,114.25,115.45,109.3,115.5,112.55,114.35,110.25,111.9,115.35,113.9,118.35,117.6,116.05,118.2,113.55,113.2,118.5,119.05,118.8,119.55,118.25,119.75,122.7,119.95,118.4,117.55,119.9,120.3,117.4,120.35,121.55,120.7,123.05,124.75,122.95,122.5,124.45,123.8,123.85,125.2,124.75,127.4,129.45,124.2,125.75,126,124.95,126.55,124.6,129.9,129.15,126.35,129.15,124.55,132.7,131.75,127.2,130.2,135.5,131.95,133.35,133.35,131.05,132.4,131.45,128.9,131.45,132.3,130.85,133.3,134.45,131.75,128.15,135.75,136.95,132.05,138.25,137.35,136.1,137,138.6,134.9,137.35,140.95,137.05,137.35,136.1,135.7,138.85,140.65,138.45,144.7,138.5,136.15,138.55,142.65,142.45,138.85,137.4,140.8,139,140.8,141.45,145.85,137.7,142.2,142.1,143.85,145.05,141.65,146.65,142.15,149.25,141.8,141.5,145.4,145.15,141.75,144.95,146.55,143.1,141.35,144.5,143.9,142.8,145.5,144.1,143.7,145.25,144.75,148.85,144.95,145.9,140.7,147.75,143.15,147.5,143.7,141.65,145.5,141.8,142.9,147.05,145.35,142.9,145.75,146.55,143,142.85,144.2,143.55,141.65,146.85,145.85,143.85,145.9,146.9,145.45,146.5,140.25,148.6,143.7,143.25,140.75,142.55,143.25,144.05,144.6,143.7,145,144.1,145.2,142.15,145.85,147.25,142,147.2,142.55,143.65,145.2,141.5,142.9,142.25,145.15,139.6,142.75,142.8,141.75,143.7,139.15,140.55,144.55,141.45,142.05,137.25,140.95,142.5,139.05,136.7,137.5,142.8,143.8,137.8,139.75,139.95,140.35,140.3,134.6,138.4,137.3,139.9,134.85,137.9,135.95,140.2,136.75,132.35,135.55,135.85,133.5,137.7,136.8,135.6,136.1,135.7,138.05,138,134.15,136.7,136.15,139.15,135.55,133.6,135.45,135.3,138.65,130.35,133.65,133.4,134.7,132.4,133.35,133.15,129.45,133.85,132.6,132.25,135.5,133.2,131.3,129.05,129.7,133.6,129.1,133.65,133.15,128.7,131.75,130.9,125.3,128.8,129.95,129.9,129.5,128.55,128.35,129.65,126.8,128.95,127.85,133.8,128.4,127.9,130.25,127.3,127,129.35,126.8,126.5,127.2,127.9,127.15,129.65,126.85,130.05,129.05,126.05,128.35,129.55,125.3,125.35,131.95,130.65,128.9,134.25,129.25,127.1,127.45,131.2,123.4,126.55,127.75,128.95,130.35,126.3,130.25,127.3,127.8,129.65,128.25,131,129.45,127.8,130.15,130.4,130.95,133.3,131.45,129.6,129.65,128.2,132.3,134.6,134.9,133.7,130.8,131.4,128.55,134.4,138.6,134.1,129.4,133,133.4,134.1,133.75,136,135.65,133.7,133.7,132.15,137.3,137.75,137.15,137.1,138.35,137.5,142.25,138.4,137.45,139.7,138.5,139.75,141,136.25,138.2,136.1,141.5,140.85,135.5,143.2,142.2,139.55,138.15,142.5,142.85,141.45,140.35,143.3,143,140.05,146.6,143.5,144.5,146.4,146.2,144,148.8,145.15,144.4,151.35,146.95,147.35,144.5,145.25,146.95,144.85,143.8,151,148.5,146.85,145.9,150.15,149.05,151.85,153.75,148.65,144.8,147,147.8,155.5,153.95,151.95,155.2,150.3,149.65,151.85,150.95,153.8,157.9,151.5,151.4,148.8,149.7,154.9,155.85,153.3,151,149.9,151.85,156.9,157.95,156.85,155.15,157.85,154.4,158.4,154.6,156.55,153.55,158.95,155.7,152.7,155.2,158.55,157.25,158.05,154.25,156,159,159,158.25,159.9,162.3,154.95,158.8,158.5,155.55,157.5,155.75,159.1,159.6,159.95,159.65,159.25,161.35,160.65,160.55,158.75,163.6,159.25,159.3,158.75,158.25,162.4,159.15,155.8,157.35,162.65,162,156.2,161.3,158.35,164,160.75,164.15,163.4,158.1,163.75,161.6,153.7,160.1,159.2,158.3,163.55,164.95,160.25,162.1,159.8,160.1,158.85,160.85,162.8,159.3,162.6,160.6,160.35,157.6,158.3,162.6,164.05,158.3,156.95,159.5,158,158.65,161.45,162.25,161.35,161.3,163.4,161.75,160.8,159.1,159.95,160.3,160.75,159.4,155.4,158.85,158.2,161,160.45,158.7,162.8,161.75,158.7,163.95,158.95,155.55,162.35,160.1,161.3,162,164.5,165.1,162.65,159.95,160.3,160.75,159.95,161.5,163.65,164.5,160.85,162.25,163.25,161.9,159.9,164.7,158.9,158.9,163,163.45,161.45,161.5,162,156.35,164.2,158.5,163.2,158.4,161.2,157.85,166.65,162.4,161.9,159.85,160.3,163.65,161.95,164.6,158.55,165.85,160.95,161.15,166.65,160.9,163.5,161.55,159.95,163.35,167.6,163.55,168,162.7,167.5,164.35,160.95,163.05,163.6,167.1,166.55,161.35,165.5,163.25,167.45,165.95,164.15,169.2,163.4,165.35,166.3,168,161.85,165.45,166.25,164.95,165.55,161.15,168.25,165.65,168.25,166.8,167.3,162.1,168.55,165.25,166.4,166.85,168.3,168.85,169.3,166.55,166.8,169.35,173.7,171.7,166.4,167.45,167.25,166.4,167.85,170.8,171.6,167.9,170.2,170.75,172.55,167.1,171.7,167.95,171.55,171.8,165.5,167,170.25,168.95,172.15,169.05,172.8,172.25,172.2,172.7,172.35,171.6,173.25,169.1,170.6,169.85,173.8,174.35,173.05,171.55,176.5,176,174.85,170.75,174.15,175.6,174.35,176.45,175.75,176.9,174.9,175.55,170.85,177.05,177,177.25,173.55,175.15,178.15,178.8,178.55,174.15,173.85,178.6,175.45,176.2,175.45,177.75,178.7,177.05,176.65,174.05,176.6,176.8,178.75,176.45,180.55,178.4,178.35,181.2,175.2,178.95,178.9,182.3,177.25,178.85,171.4,179.9,181.7,180.05,184.1,185.25,177.6,177.75,183.55,182.7,185.05,180.8,176.5,183.75,178.2,181,179,177.9,184.2,187.5,182.5,180.15,180.45,184.6,182.55,181.45,179.1,186.5,183.05,184.55,183.25,181.85,179.85,182.15,180.85,182.1,182.2,181.3,188.15,182.35,182.8,180.45,185.3,178.95,184.4,186.75,181.35,181.65,185.35,184.75,184,186.95,182.55,183,188.45,178.55,185.05,177.8,188.5,181.25,179.15,181.6,178.9,181.7,181.4,180.55,185.3,180.7,181.05,182.55,178.5,188.3,185.5,181.4,181.1,179.4,181.6,188.35,186.05,185.4,181.05,187,184,182.75,183.55,185.8,186.9,181,184.75,182.6,185.3,179.8,181,184.1,182.65,180.35,181.95,182.8,180.7,181.15,181.7,180.1,189.4,183.5,180.85,179.7,184.05,181.2,185.25,179.4,181.6,180.95,187.2,180.45,188.45,184,182.25,185.8,181.3,183.3,180.85,182.8,179.25,180.95,185.6,183.2,181.85,182.2,185.15,186.8,181,181.15,185.9,181.95,183.3,181.05,179.9,184.35,180.35,175.65,180.8,181.35,176.7,175.15,182.45,180.1,182.65,179.55,181.7,177.9,181.25,181.2,183,180.2,180.3,178,175.4,179.45,179.5,175.3,176.55,181.25,179.05,183.4,176.85,174.5,176.75,176,180.85,178.2,173,182.3,179.75,178.95,180.05,180.45,181.85,177.15,178.55,172.4,179.8,184.9,174.4,175.45,176.1,178.45,173.3,176.65,174.5,178.1,177.75,179.6,179,172.35,175.25,171.85,175.25,181.65,181,176.25,176,175.8,177.5,172.9,177,179.7,179.05,176.9,171.55,171.55,174.25,174.2,171.7,173.4,172.35,176.75,172.8,172.75,177.3,180,177.7,175.05,174.65,177.2,174.1,173.35,174.8,176.95,176.45,176.3,174.55,177.2,175.25,180.45,176.2,176.9,171.55,183.6,178.35,174.8,171.95,173.85,169.2,175.65,175.85,175,177.9,175.2,173.95,173,172.8,172.55,174.2,176.55,177.2,177,177.95,172.2,178.55,178.8,174.5,181.45,177.35,178.55,176.4,180.45,175.6,177.65,183.25,179.85,177.25,178.05,180.45,182.25,182.55,174.05,182.85,178.7,183.8,180.35,179.85,181.05,186.75,179.65,178.5,183.85,183.75,181.9,179.1,180.05,184.6,181.35,182.5,190.35,183.05,183.25,182.55,185,183.05,188.3,182,189.8,185.15,188.35,188.5,187.85,187.7,188.85,192.15,188.9,191.1,187.35,186.45,189.2,189.25,193.35,189.45,188.4,192,192,189.85,188.4,191.35,189.8,190.85,193.45,191.5,193.95,188.25,190.6,195.6,198.2,194.15,195.05,194.9,196,198.3,196.3,192.9,191.7,198.85,197.1,195.25,196.2,196.15,198.2,196.85,203.8,199.15,200,198.15,197.75,198.35,195.1,200.65,199.3,200.05,202.75,197.65,202.35,197.6,199.2,200.35,199.1,199.6,203.6,206.15,198.4,203.7,204.75,206.1,206.1,203.4,202.45,206.05,207.3,209.4,201.6,204.9,203.95,204.5,205.7,204.8,205.8,208,207.25,205.9,206.5,202.65,206.65,207.3,206.75,207.05,205.7,201.95,207.6,208.7,203.95,202.15,206.35,206.2,203.7,208.4,210.8,208.05,205.3,207.9,207.6,204.95,205,207.55,208.45,205.9,207.8,207.8,207,204.85,206.75,205.5,205.65,208.95,209.1,212.35,210.6,205.65,206.85,210.1,210.3,206.75,207.7,211.1,210.95,205.95,208.9,208.1,203.9,205.55,208.35,206.6,211.5,209.7,209.45,206.8,209.1,211.75,208,208.95,208.3,208.5,212.85,204.7,206.7,210.25,209,211.2,207.25,214.7,210.55,206.25,205.4,213.25,207.25,207.85,206.15,205.5,206.45,208.95,207.2,206.25,207.05,203,209.7,205.95,204.55,202.1,208.25,209.05,205.05,207.05,210.15,206.3,206.8,203.2,205.3,205.95,206.1,208.6,202.45,212.05,205.35,203.7,206.35,205.4,205.4,202.15,205.65,209.25,203.05,203.7,202.85,202.45,202.9,198.85,206.7,207.1,204.85,208.2,201.25,198.2,204.65,204.35,201.85,200.4,205.1,201.2,206.8,204.05,198.75,201.8,200.05,206.1,202.85,202.45,200.8,204.75,198.7,202,197.25,201.75,201.4,196.85,196.95,202.05,197.9,201,200.85,200.25,202.55,200.45,204.1,200.4,202.75,198.85,201.2,200.6,197,195.85,198.2,199.15,195.7,194.7,197.45,196.25,198.55,199.2,201.05,196.2,195.1,200.5,196.35,198,198.6,199.5,198.15,200.5,197,197.5,193,197.25,196.35,194.2,197.3,195.15,197.1,197.65,195.95,199.05,198.7,197.3,189.45,197.05,195,199.15,192.2,193.5,194.1,193.95,194.9,194.8,195,194.95,197.75,193.85,191.85,198.75,199,196.1,194.05,199.15,189.1,190.9,191.7,193,193.05,194.5,198.2,194.85,190.55,197.75,191.1,195.8,192.3,196.3,195.05,192.6,194,193.15,196.3,195.05,195.1,193.95,196.65,194.4,194.5,197.7,197.05,192.5,191.35,192.9,201.45,196.4,193.6,197.25,192.75,197.3,197.35,194.2,193.2,199.7,197.6,194.25,197.1,195.8,197.5,195.65,199,196,200,198.75,199.15,199.35,199.7,196.5,200.75,196.95,201.1,199.3,196.25,200.1,199.8,196.8,200,199.6,204.55,199.7,198.45,198.05,204.4,195.85,206.35,203.05,204.35,205.3,200,202.7,202.7,203.9,203.2,201.3,202.55,206.25,204.15,201.45,204.65,209.3,200.45,202.45,206.2,201.65,206.3,204.25,202.1,204.2,207.4,204.85,209.8,211.1,208.55,203.95,209.55,207.55,204.25,206.2,209.05,212,206.85,208,209.55,210.15,208.45,208.85,210.15,211,207.5,212.65,214.2,214.4,206.05,206.75,206.8,218.05,210.65,209.95,211.45,208.15,215.3,213.65,218.25,214.65,210.3,207.15,218.2,210.5,213.85,209.9,210.4,213.05,214.6,212.9,217.35,214.4,212,212.6,211.35,217.4,211.6,212.7,218,215.5,213.6,214.25,214.1,212.75,217,215.2,209.65,214.45,212.5,219.55,214.25,216.55,214.05,216.55,213.45,214,214.7,209.7,212.75,210.1,214.25,214.1,212.3,217.1,215.35,215.95,214,213.7,214.85,214.8,212.65,213.7,209.7,210.1,213,210.6,214.65,215.75,212.85,214.6,207.9,215.45,212.4,214.9,214.15,208.7,210.85,206.6,212.7,210.95,209.5,213.85,207.75,212.2,214.5,205.2,212.8,210.5,211.95,207.95,212.65,212.25,208.85,209.15,207.75,209.8,211.55,207.45,211.95,208.05,208.65,211.4,208.65,206,212.35,205.5,211.45,208.65,207.6,209.95,208.1,211.4,205.75,205.55,207.8,208.25,205.5,208.6,208.85,205.95,205.2,209.5,206.3,204.3,203.6,205.55,203.35,205.45,204.85,200.95,202.05,204.55,200.85,200.3,202.3,200.6,201.25,205.95,204.15,202.95,203.6,200.85,199.8,197.8,203.9,203.25,203.3,199.6,204.25,200.4,200.2,202.45,203.9,197.1,197.6,195.95,203.15,199.25,199.05,200.85,199.35,199.85,197.7,196.35,197.85,201.6,200,201.25,200.75,197.8,198.8,195.55,197.45,196.65,203.5,194.05,198.45,197.65,202.55,197.65,196.65,197.6,195.15,194.85,197.35,200.65,198.3,196.45,200.85,198.05,200.15,195.5,192.95,200.6,198.7,193.4,199.7,195.6,193.4,199.55,202.25,201.4,194.5,193.9,192.65,197.1,196.6,195.35,200.25,198.8,195.7,196.1,197.6,199.15,195.35,199.2,195.8,194.1,194.3,195.75,200.6,198.85,194,199.3,198.7,198.8,196.1,195.2,199.45,194.2,200.7,194.55,196.9,193.95,198.2,197.15,197.75,195.85,198,198.65,194.05,191.8,194.55,190.75,199,196.8,197.1,196.65,193.9,198.7,197.2,202.7,193.8,204.55,196.65,197.3,200.3,200.85,200.15,201.25,202,196.4,195.75,201.7,195.9,199.8,199.5,202.2,198.9,200.5,194.5,198.9,202.9,202.5,200.55,207.8,202.45,204.85,202.35,205.35,198.85,201.6,206.7,201.5,201.15,202.9,203.7,201.2,203.1,201.85,204.65,203.65,200.5,205,202,202,204.05,200.5,203.1,204.1,203.9,199.9,206.75,202.35,202.7,209.25,207.4,209.55,205.6,206.6,209.1,203.65,205.1,207.4,205.3,204.3,210.2,204.8,208.15,204.35,206.35,211.25,207.75,207.85,207.15,207.5,210.05,210.55,209.8,213.45,211.7,213.8,210.05,208.15,206,211.5,213.8,213.2,209.3,216.3,210.75,217.8,210.2,210.2,209.65,211.55,210.4,213.7,211.2,210.45,213.9,212.9,217.45,210.65,210.45,215.5,210.35,214.45,211.15,212.15,212.2,209.35,213.6,218.55,212.7,214.9,215.05,216.1,214.2,213.75,212.75,213.35,209.35,212.6,217.25,212.6,218,212.6,214.6,215,211.25,211.05,215.85,214.4,215.15,215.3,219.4,217.8,215.75,210.8,215.2,209.85,215.45,216.5,213.45,213.45,209.4,211.1,219.4,215.5,212.8,212.05,208.25,210.2,209.8,210.9,208.8,209.65,213.3,208.85,209.95,212.7,206.35,211.25,210.1,207.8,209.15,214.35,203.8,209.55,213.1,207.6,203.55,206.8,210.15,210.4,204.75,205.75,202.4,208.35,214.85,210.35,207.2,203.55,207.6,209.85,206.95,208.6,202.05,204.1,203.4,211.55,210.15,201.85,206,205.8,207.7,203.9,197.8,207.3,203.4,201.1,200.9,200.95,198.4,203.7,204.2,197.5,197.85,203.05,202.05,199,199.65,198.3,202.4,196.95,194.6,197.3,199.65,196.05,198.45,199.1,198.9,195.3,194.6,191.7,193,201.4,197.6,192.65,194.85,192.8,193.3,193.15,189.6,196.4,194.95,195.15,192,195.2,194.85,192.95,189.45,189.25,192,191.35,189.9,188,189.5,189.4,191.15,187.1,191.35,189.45,187.9,190.55,186.25,186.2,187.55,185.25,186.15,188.7,190.7,192.5,187.6,182.3,191.3,186.9,189.35,184.4,185.45,186.3,181.15,190.3,186.7,187.7,181.85,184.1,184.5,187.55,181.85,187.15,188.15,182,186.75,185.75,182.45,181.95,185.05,184.3,182.5,181.25,180.5,185.15,180.15,181.05,183.7,182.15,181,183,183.5,180.65,176.7,179,187.4,182.55,180.55,184.45,186.55,184.6,178.4,181.75,181.9,187.7,181.4,184.35,179.15,184.2,185.65,179.05,180.7,181.25,179.45,185.4,186.95,187.8,182.6,183.15,186.25,183.75,187.95,184.2,185.25,182.95,184.1,183.4,185.4,183.45,182.6,181.3,180.15,181.85,180.45,185.15,187,184.05,185.35,184.65,181.4,185.45,186.45,183.2,188.85,181.9,183.45,188.25,186,186.8,187.05,189.25,184.15,183.75,183.15,188.35,191.55,189.75,189.1,188.3,190.05,188.15,188.4,189.05,184.75,185,184.3,188.45,187.8,188.75,191.35,193.65,190.4,189.45,191,189.5,194.55,190.1,193.6,192.3,191.95,190.85,187.85,193.65,192.55,195.2,197.6,193.65,193.05,195.8,198.65,192.9,198.85,193.4,195.7,200.75,196.8,195.3,193.3,200.2,194.6,195.85,196.6,196,197.25,194.95,198.5,199.2,200.25,199.35,201.2,200.2,198.25,196.45,199.25,202.65,200.3,196.35,200.7,199.95,198.2,202.55,198.2,203.05,198.5,198.6,199.95,201.55,202.45,201.4,202.85,203.05,204.65,203.45,201.7,208.35,202.95,201.95,203.65,207.8,204.5,202.85,208.4,202.9,202.7,204.5,200.15,201.3,203.6,203.95,202.75,204.3,199.1,202.3,208.55,199.5,203.45,205.8,203.45,204.35,206.1,200.15,201.15,203.3,202.25,207,201.05,207.3,204.15,207.95,201.65,203.1,199.55,200.15,201.7,207.8,200.5,204.45,200.5,203.65,206.1,192.9,203.3,202.5,202.55,205.05,198.35,199.7,204.75,196.85,201.95,203.35,203.85,201.4,200.4,202.25,200.4,202.15,196.85,202.9,201.35,195.8,204.45,194.5,205.6,201.9,196.45,197.4,198.9,200.05,196.5,198.3,197.65,199.85,200.65,196.75,198.3,195.65,197.8,199.4,197.4,196.4,192.7,190.95,197.1,195.15,193.8,198.1,192.75,194.95,195.05,193.25,194.35,194.15,200.25,190,191.75,191.5,194.05,193.05,194.05,190,194.8,190.85,192.9,191.05,193.85,190.4,187.65,192.45,191.75,196.15,190.9,187.55,187.6,187.35,184,183.1,185.3,184.5,190.15,187.45,187.2,188.15,182.05,185.1,187.8,180.95,182.05,178.05,184.5,182.5,181.7,185.3,183.75,179.05,182.15,176.6,183.15,183.45,176.3,178.55,179.65,181.95,182.6,185.45,179.95,179.3,173.05,181.15,182.65,177.7,178,180.1,178.95,176,177.45,177.55,180.95,174.05,173,176.15,170.75,174.5,169.55,174.25,172.5,175.2,173.7,175.8,173.05,175.5,173.9,178.85,171.3,172.55,178.4,172.35,169.2,174.6,174.8,176.8,169.15,171.8,167.3,172.3,172.9,169.7,169.85,171.3,169,172,167.45,169.7,168.6,173.1,172.75,166.05,164.5,167.3,166.75,168.9,171.75,168.1,171.15,172.3,169.05,168.95,171.15,169.75,170.65,165.15,167,164.3,167.2,171.35,170.9,167.1,163.15,167,169.5,167,165.85,165.5,166.45,169.45,169.65,163.55,169.85,167.9,168.95,164.75,165.05,168.75,166.95,172.65,168.15,169.05,170.3,167.05,169.05,166.25,170.4,164.9,171.2,173.75,169.55,162.65,170.55,173.1,170.2,167.3,166.1,165.15,165.75,168.2,167,168.4,168.7,164.6,172.45,173.6,173.65,167.2,164.9,171.15,164.2,167.95,174.95,172.05,177.35,164.65,172.3,170.5,173.2,172.55,172.25,174.7,168.55,172.5,171.4,175.55,171.05,170.9,173,174.05,171.15,174.3,176.55,177.65,172.45,170.55,175.9,172.95,171.85,170.9,176.9,172.6,183.6,175.2,177.55,174.85,175.35,178.55,175.15,175.55,176.1,175.9,177,177.6,179,176.45,173.7,180.8,173.35,176.9,181.05,176.35,183.9,178.05,174.75,181.8,178.55,180.6,181.35,179.85,180.2,178.35,180.8,180.4,179.15,179.95,183.85,182.05,182.4,181.9,182.15,181.95,178.65,181.85,179.95,184.55,181.9,183.15,182.45,188.15,183.3,186.35,178.9,184.9,185.2,191.4,183.95,184.95,183.25,184.8,183.95,184.75,188.9,180.6,184.35,184.7,185.65,181.45,183.05,181.8,185.2,179.3,181.1,186.8,184.75,181.7,184,183.95,184.15,184.85,183.55,184.55,183.85,188.25,184.4,178.1,184,180.6,184.4,188.85,181.85,186.35,185.55,175,182.1,177.8,180.3,180.45,183.9,183.25,187.9,182.75,182.2,178.25,182.7,181.1,187.25,183.65,179.75,180.2,181.55,181.35,182.25,182.05,182,179.6,180.9,183.3,185.1,185.15,177.95,180.9,182.95,180.75,184.65,177.7,176.35,182.15,176.55,183.05,183.8,182.45,175.85,174.1,175.35,174.9,171.25,178.45,181.9,178.8,179.95,180,176.4,180.05,179.2,176.65,180.7,175.5,176.05,177.3,173.9,182.15,177.35,172.85,176.05,176.05,177.75,174.35,176.25,175.7,178.7,178.8,174.35,171.45,174.9,176,170,172.4,173.65,176.2,171.05,171.55,174.3,168.6,174.5,173.2,174.9,172.25,173.25,173.55,177.5,171,169.95,170.2,171.85,171.9,164.05,169.3,167,166.15,172.15,168.8,165.85,166.85,170.65,169.45,161.5,168.25,167.15,168.25,165,173.15,166.5,167.85,166.45,166.95,165.95,161.65,168.5,167.05,163.55,166.6,165.15,164.65,160.3,166.15,165.1,162.6,165,167.95,160.45,165.35,162.75,159.35,163.7,161.2,160.7,162.5,162.15,160.45,166.15,154.9,162.55,166.1,163.15,161.7,159.35,161.55,156.4,163.4,162.25,158.55,165.4,158.85,159.95,156.95,157.5,160.35,158.3,157.65,151.6,158.65,153.2,158.65,160,157.75,154.6,162.6,154.7,160.95,152.8,157.5,156.05,152.85,160.05,155.65,152.55,157.3,153.25,158.6,160.35,150.55,156.25,161.5,157.4,151.75,156,155.15,161.05,155.25,152.3,154.8,152.9,151.25,155.5,148.85,154.45,156,152.4,150.15,153.15,154.05,156.7,153,156.35,153.65,152.8,155.2,155.95,155.05,154.45,155.45,151.3,149.2,149.6,151.7,157.9,156.85,159.6,150.95,146.75,152.05,150.85,153.3,153.8,153.25,151.55,154.7,151.4,152.95,153.8,154.75,156.95,153.1,154.15,155.6,154.4,158.55,151.25,157.3,153.55,151.7,153.65,154.3,152.75,153.85,151.85,151.05,157.3,154.8,153,154.3,156.05,154,154.05,157.7,158.85,157.9,154.95,150.7,154.4,156.4,156.85,157.7,159.3,160.85,154.4,156.75,152,156.75,151.5,158.35,154.8,154.8,153.65,160,158.3,159.75,160.85,155.2,156.15,159.65,153.6,157.3,158.9,155.5,156.5,157.85,157.3,159.05,155.05,162.3,155.25,161.2,159.3,160.4,158.15,160.5,162.8,158.3,154,161.1,158.8,163.35,158.25,165.4,161.2,159.3,162.05,165.2,157.5,163.1,163.2,160.65,163.85,160.75,162.1,164.65,166.6,163.4,165.4,166.2,166.25,164.85,164.5,164.6,165.55,162.35,162.05,164.85,160.7,163,164.9,165.55,167.3,160.25,164.4,162.9,167.15,171.3,162.65,166.3,164.65,168.2,161.85,160.8,167.05,162.7,162.75,166.15,161.5,164.05,165.8,163.45,167.6,166.3,171.3,166.95,165.25,167.3,164.25,168.15,165.2,167.7,168.25,164.45,166,167.55,166.6,168.35,159.95,166.1,162.3,165.8,166.85,165.8,167.05,165.55,165.95,169,159.85,167.5,168.55,166.05,166.1,166.3,170.85,171,168.05,167,171.75,162.2,166.2,166.05,169.25,163.65,165.8,163.6,167.35,169.05,168.45,166.3,168.8,169.15,167.85,166.75,172.1,164.2,166,168.35,168.2,166.25,160.75,167.45,164.1,165.35,167.4,164.55,163.9,156.4,166.85,168.45,165.2,167.15,164,166.95,159.4,163.35,167.75,160,165.1,165.5,163.6,164.7,165.2,165.7,159.05,166.15,163.3,165.4,165.1,162.45,158.9,163.6,165.15,159.8,158.1,165,163.5,157.9,160.25,159.8,162.05,159.85,161.3,157.25,160.1,164.1,161.95,163.85,159.1,162.6,162.45,164.8,157.55,158.65,161.6,158.65,159.25,155.25,158.65,161.2,155.45,163.35,160.35,161,160.65,157.1,159.8,155.65,155.8,154.9,160.65,158.65,155.35,155.3,155.95,158.65,155.6,154.15,152.9,161.65,152.85,159.3,156.05,159.25,151.65,150.8,156.6,152.75,155.3,157.45,156.95,155.85,156.7,156,159.05,150.75,157.05,156.35,158.45,156.7,155.25,155.4,154.35,155.35,157.95,155.3,154.35,151.5,151.35,150.7,156.05,156.5,154,153,157.2,150.8,153.6,155.75,151.4,152.95,156.8,157.85,154.3,151.1,151.7,155.5,154,156.4,154.05,156.5,157.6,154.6,154.85,155.05,154.9,148.95,152.55,157.65,154.65,148.45,151.95,152.95,152.35,151.8,149.25,153.75,155.35,155.8,153.25,153.4,155.45,154.15,150.2,155.25,149.35,155.4,153.35,154.2,155.3,155.4,157.35,155.85,155.45,159.6,150.15,152.35,161.85,153.8,156.15,154.9,159.4,152.65,157.5,158.05,158.85,154.95,156.25,152.6,147.65,151.9,149.8,152.5,157.7,156.4,152.55,155.5,155.45,154.15,155.65,153.7,158,156.05,155.95,154.6,158.35,158.35,154.6,152.4,156.95,156.25,158.3,157.05,159.15,158.75,157.3,162.75,162.6,157.65,158.65,158.5,159.45,159,154.25,157.8,155.8,161.4,161.75,157.55,156.85,155.85,161.25,163.15,156.95,160.75,156.1,157.65,160.7,164.3,156.2,159.05,161.15,158.75,163.45,163.5,161.1,163,159.35,161.1,166.45,161.9,165.5,163.7,160.25,165.9,163.75,164.35,163.8,163.65,157.7,167.4,167.55,163.8,159.35,165.6,165.15,159.95,166.95,162.3,167.05,164.15,166.7,162.1,163.5,167.25,168.4,164.35,163.9,161.85,169.7,165.15,162.25,165.6,163.9,169.1,164.8,164.9,161.9,168.35,169.05,162.9,164.9,164.05,159.7,162.75,170.1,166.25,168.35,169.1,163.5,164.5,167.55,164,158.85,162.55,168.3,165.6,161.55,166.05,166.6,167.6,168.8,162.8,164.7,166.15,169.85,162.45,167.2,165.9,165.9,166.4,164.25,168.1,166.55,165.3,166.05,164.1,170,164.4,168.3,165,169.45,169.75,165.55,166,163.15,165.25,165.15,168.35,163.4,165.1,169.35,170.95,166.2,164.1,164,161.5,164.7,161.75,160.55,164.3,166.05,163.65,162.55,162.5,161.55,163.6,167.9,166.2,163.7,165.6,165.5,161,164.3,165.95,164.75,161,164.15,161.35,161.85,164.15,160.3,160.7,162.75,163.85,162.8,161.05,163.7,162.55,161.05,164.45,159.65,157.4,161.95,158.7,160.2,163.45,159.75,157,159.55,163.35,163.9,159.15,157.1,156.55,160.7,160.65,162,162,161.4,157.55,160.9,158.7,156.1,161.65,159.4,156.65,153,155.9,157.05,155.9,158.05,160.6,151.75,157.35,153.85,153.95,160.85,152.9,155.75,160.6,151.65,156.35,155.55,157.5,156.2,156.55,156.4,152,152.7,153.8,157.9,152.55,157.9,150.95,151.85,154.15,149.65,152.5,153.45,155.8,153.25,152.6,153.7,153.7,155.5,149.35,155.95,150.65,154.05,150.2,154.7,151.95,150.6,149.35,150.15,150.5,150.3,142.95,153.4,150.95,150.2,152.15,152.9,148.55,148.4,151.9,151.1,150.7,153.95,148.45,150.05,153.05,147.95,159.2,151.3,149,148.4,145.85,145.45,150.1,153.75,150.2,149.95,151.65,148.65,147.4,153.2,148.95,152.15,151.3,146.15,151.3,150.6,150.55,149.75,150.45,148.1,147.55,153.9,151.5,154.15,155.5,149.4,147.7,153.2,153.7,149.8,151.2,149,144.6,145.95,154,151.95,153.55,151.15,158.25,154.95,152.95,146.7,146.55,157.3,154.25,150.95,153.4,151.05,151.65,157.8,154.5,151.7,154.7,150.95,151.05,154.3,150,148.55,150.4,154.05,156.5,151.9,152.9,151.2,154.3,151.55,155.45,154.1,153.9,153.1,154.1,156.5,151.7,159.55,157.55,157.2,158.1,154.75,156.75,149.1,160.35,157.3,152,156.55,156.35,156.05,153.25,155.15,158.8,159.1,157.35,159.45,161.25,158.9,158,159.25,159.7,163.05,157.8,156.55,158,153.55,161.55,164.6,159.4,162,164.75,160.9,159.5,162.05,163.6,163.9,163.05,164.3,166.25,163,163.1,167.6,163.2,167.7,167.7,163.6,165.1,162.6,166.35,165.6,165.45
0.5,1.1,0.6,1.65,2.1,0.9,0,1.2,1.9,2.15,0.4,0.85,2.3,1.05,1,1.15,1.5,2.15,1.55,3.45,0.75,1.5,3.35,1.4,1.45,3.1,1.05,1,0.9,3.55,0.2,1.35,1.65,1.95,0.85,1.35,0.9,4.9,2,2.15,1.65,1.9,1.8,1.65,0.6,1.75,1.15,0.25,2.2,2.35,2.4,0.55,1.85,2.75,1.4,1.05,2.05,0.4,1.55,1.1,0.85,1.05,0.5,1.4,2.8,3.05,3.75,3.6,5.35,2.3,7.3,5.75,3.8,8.6,7.85,8.9,8.2,11.25,10.9,14.25,17.15,21.25,23.2,25.9,25.4,32.3,36.3,39.7,40.55,44.9,55.45,56.55,63.8,68.1,72.6,83.9,86.7,96.9,101.95,108.5,117.85,122.85,132.05,145.7,147.8,157.55,165.6,176.25,185.05,193.7,201.6,211.9,223.7,226.3,238.45,247.15,255.35,262.5,267.1,283.6,289.25,298.15,301.35,310.75,316.55,319.85,328.5,336,335.9,339.15,347.85,351.55,347.85,355.95,351.75,354.65,360.25,355.8,356.6,353.65,354.5,346.55,345.85,348.4,347.45,333.75,338.05,331.85,333.95,325.6,323.25,317.15,315,310.85,304.45,295.8,298.95,293.9,288.1,286.75,286.4,275.1,271.9,266.05,263.75,256.35,251.5,246.8,242.35,236.7,234.9,224,222.6,216.9,214.4,210.65,195.55,199.65,194.95,187.25,184.55,182.95,173.35,169.2,172.1,168.6,167.85,156.4,155.7,153.25,152.2,151.5,146.85,147.2,149.15,155.9,149.6,150.45,153.4,156.5,159.55,169.95,178.3,183.25,191.4,202.35,217.1,221.25,229.5,238.5,250.15,263.45,273.75,290.4,292.9,300.9,309.95,315.4,320.8,334.9,335.45,343.25,335.75,336.55,336.2,329.1,319.25,317.1,302.55,289.05,273.3,261.5,242.9,225,206.75,192.45,171.65,157.7,140.45,125.05,108.4,92.7,84.25,82.8,69.95,68.8,66.45,61.35,55.5,57.4,55.95,54.4,57.4,62.2,62.95,63,60.4,56.7,54.45,52.75,52.9,49.7,49.9,49.05,49.9,53.9,56.2,64.15,65.95,75.45,82.8,88.6,94.15,96.15,104.55,108,114.25,124.55,130.8,129.9,139.15,143.8,152.65,162.65,162.9,173.5,169.45,173.1,172.35,177.25,177,169.05,176.6,173.15,173.15,171.2,169.65,168.95,165,157.95,159.9,156.7,157.55,158.85,151.85,155.65,150.95,151.6,149.85,146.5,145.6,149.3,148.35,145.9,145.4,149.55,144.4,146,146.05,148.45,146.15,144.35,151.45,151.85,153.5,155.25,149.8,157.5,154.4,156.3,160.75,160.95,160.9,161.25,163.65,167.3,164.45,167.8,167.65,171.5,170.2,169.9,172.15,170.25,170.5,171.4,171.1,173.05,174.75,175.15,178,179.15,180.9,183.25,187.75,191.55,196.55,198.95,200.25,204.5,209.15,211.2,215.2,220.1,218,224.05,226.8,232.4,231.8,233.75,234.45,229.45,233.25,238.6,235.25,227.8,230.55,228.75,230,224,220.95,218.5,217.1,214.85,211.95,209.45,206.2,207.15,198.4,200.85,190.4,190.85,190.3,184.6,186.1,180.65,176.75,175.75,172.8,167.5,165.1,164.8,160.5,157.2,152.7,151.9,151.2,153.4,149.65,148.9,149.95,150.15,141.3,145.75,144.95,144.85,141.3,145.85,141.7,145.35,147.85,145.25,146.3,139.5,146.1,147.6,148.55,150.9,150.75,146.15,152.7,154.85,155.1,154.85,155.85,159.8,161.65,161.25,163.2,169.25,169.5,176.3,175.2,178.55,176.4,185.4,190.45,192.3,193.9,196.85,198.9,201.25,199.8,205.6,212.8,212.95,215.6,220.8,221.15,223.15,227.9,229.75,234.8,233.65,238.05,244.75,241.75,241.45,245.9,250.4,251.7,252.75,257.95,255.45,255.4,256.5,266.25,258.3,259.65,265.75,264.1,268.15,270.6,270.2,269.7,265.45,270.5,275.05,275.35,269.8,273.2,274.3,276.55,278.25,282.5,277.3,278.55,276.1,287.15,285.3,290.4,284.35,282.6,286,282.8,283.15,282.25,289.6,289.15,288.6,288.65,284.8,291.45,287.6,290.65,290.9,291.3,293.15,288.05,292.75,287.95,288.6,289.45,279.55,286.2,286.9,284.45,281.5,281.45,279.95,274.95,277.55,270.35,271.9,265.2,265.2,262.7,258.5,256.3,248.25,250.15,244.6,240.85,236.35,233.35,228.2,220.85,219.75,216.2,214.3,207.75,206.8,197.15,190.15,185.75,184.9,180.2,173.55,169.05,167.95,166.6,155.4,151.55,148.65,142.3,141,133.15,128.2,124.65,123.35,116.85,117.55,111.9,105.85,105.65,99.45,96.9,92.25,94.4,88.1,87.75,87.3,85.2,80.85,82.1,77.65,81.35,80.65,79.8,79.25,79.7,77.15,80.85,79.85,78.2,77.2,78.25,80.6,81.9,82.85,83.35,84.75,86.95,87.85,86.75,87.45,93.2,97.45,94.35,96.3,94.65,95.95,101.7,101.5,100,103.65,98.75,98.65,104.85,104.2,102.65,102.5,98.15,101.95,101.75,90.85,86.25,85.95,76.25,66.15,60.4,52.8,49.2,47.4,43.65,42.85,41.9,41.45,41.15,38.2,40.15,41.05,41.05,39.75,38.8,41,45.85,48.05,47.15,52.8,56.5,67.1,69.15,70.4,81.7,87.75,90.8,97.95,102.55,103.6,114.6,117.4,123.25,125.45,131.95,130.25,134.9,138.9,143.05,142.65,143,145.15,146,145.4,144,139.3,140.35,147.25,141.45,149.95,144.65,141.8,145.1,145.45,142.95,152.7,145.35,150.55,145.35,153.6,153.15,158.8,158.15,162.05,162.3,167.2,173.95,174.75,181.75,180.25,190.3,195.9,199.4,200.85,204.5,209.85,209.75,216.3,219.4,220.25,222,226.8,227.8,233.4,235.5,233.45,233.6,239.1,242,239.7,245.4,236.65,244.4,245.75,244.35,245.85,249.15,242.7,250.25,246.25,247,253.95,249.7,254.4,253.1,254.15,248.55,250.2,251.65,255.15,248.8,256.9,251.05,247.8,253.85,248.4,249.7,250,248.25,245.15,245.45,241.8,242.75,241.95,244.7,243,244.1,239.85,235.45,234.8,236.65,234.05,230.35,233,229.25,223.35,221.7,222.15,211.45,218.15,219.4,212.2,209.95,203.35,203.65,200.15,199.55,195.55,182.35,182.6,181.05,179.5,174.75,175.4,168.55,165.7,155.7,154.5,144.4,146.3,142.85,137,131.95,129.05,127.3,117.85,115.4,110.25,103.55,102.9,97.75,94.05,95.1,87.65,90.15,82.75,82.7,78.1,79.25,72.8,71.6,70.35,69.6,63.8,65.85,66.5,60.9,66.6,59.4,60.8,54.2,61.95,61.4,61.5,61.35,60.15,64.1,59.8,58.8,65.1,64.1,59.7,62.75,61.95,64.45,62,64.05,65.35,66.15,62.25,70.1,68.1,64.05,69.65,63.95,66.9,64.45,67.25,68.4,68.55,66.65,66.95,69.5,66.45,67.55,66.25,68.35,64.65,65,69.15,67.65,66.3,72.7,69.45,72.75,71.9,70.35,75.25,72.35,69.05,73.1,71.5,73.7,74.45,70.8,73.15,70.05,76.85,71.65,75.05,73.95,77.3,72.15,76.2,75.45,69.45,75.55,75.1,76.1,76.25,73.3,75.7,73.55,78.25,73.8,77,77.55,72.05,80.25,75.85,74.65,76.35,78.55,70.75,72,74.2,79.8,73.4,77,74.1,77.25,74.85,73.35,76.5,79.3,77.65,74.95,76.25,76.85,77.75,79.45,77.65,77.1,78.85,83.3,78.5,74.85,72.6,78.75,77.2,74.25,77.5,79.55,82.5,79.25,75.15,75.85,76.85,73.6,72.15,78.8,72.5,68.9,67.2,73.15,69.6,66.7,69.65,71,62.6,62,63.85,59.2,65.65,65,58.7,57.45,59.2,56.25,56.05,53.1,56.15,56.85,50.7,48.65,55.5,47.75,46.35,46.5,44.45,41.45,38.75,43.25,42,34.45,36.8,34.1,40.25,33.55,33.8,29.85,32.85,27.05,29.55,31.15,29.6,28.25,27.4,28.55,29.45,25.9,27.3,25.9,23.75,22.25,20.25,25.2,26.55,22.9,21.4,22.35,22,21.3,21.9,21.85,20.55,21.25,24.15,23.85,23.7,20.25,18.45,21.95,21.2,21.15,22.75,21.1,22.65,24.25,21.9,24.45,29.4,26.55,23.8,25.5,26.5,27.1,27.5,31.5,29.45,28.15,28.2,32.15,32.5,31.4,31.8,30.9,35.3,38,39.4,38.7,41,40.4,42.4,44.55,46.5,49.6,51.05,51.65,57.35,55.8,57.45,58.85,58.55,64.7,61.85,65.2,67.4,70.1,72,72.75,73.55,75.45,80.8,80.65,79.85,80.2,87.75,87.5,87.75,91.8,89.4,93,92.9,97.4,98.05,97,99.95,102.05,103.75,110.05,108.6,105.6,106.95,106.25,108.25,110,111,109.55,112.45,112.7,111.65,116.45,114.15,115,117.65,114.55,113.6,118.25,117.55,117.7,116.9,113.9,115.5,116,118.2,113.25,112.55,113.85,112.4,112.4,107.15,106.55,107.15,102.05,103.85,104.9,103,103.35,101.15,101.75,101.7,97.85,95.55,94,95.8,91.25,90.4,88.35,91.9,86.7,88.2,85.8,84.5,83.3,81.65,79,76.3,79.45,76.9,78.2,74.3,73.3,73.8,75.75,75.65,67.35,68.55,74.7,70.45,67.8,69.95,70.65,69.4,71.9,71.7,65.8,70.65,67.45,69.55,75.3,73.6,73.85,77.45,75.55,78.55,74.75,83.5,74.25,78.8,77.15,81.95,80.6,82.5,83.6,85.95,96.45,96.65,91.9,97.25,97.6,94.65,94.4,100.65,104.25,107.2,104.8,105,101.4,106.8,109.8,107.55,108.4,113.45,119.1,112.85,117.85,118.75,117.95,117.7,119.75,117.05,113.95,120.65,118.45,119.2,119.45,119.05,119.25,122.9,122.3,119.55,118.6,118.65,121.4,116.95,115,119.35,121.05,115.85,117.75,112.35,114.75,116.4,115.35,112.55,113.25,112.15,113.4,113.95,109.6,108.55,105.7,104.25,106.6,102.1,105.7,99.55,99.55,101.15,95.15,100.1,97.85,96.65,95.35,93.75,89.95,91.3,93.9,89.55,88,83.7,84.6,84,87.4,82.05,78.65,80.75,77.55,77.4,78.7,69.3,74.2,72.15,70.45,68.2,64.3,63.55,65.7,66.3,60.2,60,59.7,56.7,53.35,52.6,50.2,50.4,47.65,46.6,49.15,46.9,43.35,43.5,44.25,42,40.8,35.6,34.85,32.75,34,32.75,32.95,32.75,32.05,24.7,27.85,26.75,26.3,21.7,23.7,25.25,21.05,20.9,22.65,20.5,15.5,18.75,17.95,17.35,17.8,16.15,14.2,16.2,12.5,14.2,11.85,9.6,14.15,11.05,12.2,10.75,9.1,11.05,10.7,10.25,11.9,9.7,11.55,9,10.9,10.45,11.2,8.6,9.7,10.25,9.2,8.2,8.05,7.65,7.6,8.6,7.9,6.75,8.75,10.55,7.05,9.55,12.9,9.05,8.6,10.6,10.65,11.1,10.2,12.45,10.1,12.95,9.65,14.5,11.3,12.45,13.15,13.75,13.8,12.1,13.1,12.85,15,16.5,14.1,13.55,15.25,16.45,14.3,15.2,14.6,14.2,16.3,14.8,16.6,16,15.1,17.95,18.05,18,14.8,19.75,17.45,17.95,18,17.95,15.65,18.35,16.95,17.8,17.6,18.2,20.05,18.15,20.5,19.25,18.95,19.55,19.35,19.5,19.9,17.05,20.05,18.35,17.9,17.4,18.8,19.9,18.9,18.4,17.8,22.55,20.6,18.55,19.1,21.1,16.8,17,17.55,21.45,18.65,19.25,16.6,19.1,20.55,17.7,16.9,17.65,18.85,17.45,16.65,17.6,19.8,17.75,18.45,17.7,19.6,20.6,20.3,19.25,17.65,17.4,18.6,19.4,20.5,19.7,19.9,19.9,19.55,22.5,21.45,21.45,19.65,19.9,22.75,24.6,22.05,26.25,23.85,26.75,24.75,28.6,25.15,29.55,27.5,28.45,30.8,30.05,29.45,29.5,33.1,30.85,34.7,32.65,31.95,34.95,34.8,37.05,38.35,39.85,42.1,42.6,39.5,39.8,43.1,44.7,45.85,42.95,47.45,49.8,51.7,50.15,52.4,53.95,49.75,58.15,53.25,57.45,59.55,59.4,63.9,64.65,62,66.55,58.95,64.35,69.05,71.45,68.15,73.6,71.1,72.7,75.45,76.75,79.25,76.85,78.5,85.4,84.3,84.75,83.8,89.4,84.55,86.6,89.3,91.65,92,93.4,94.85,93.35,95.2,98.65,97.85,98.45,101.4,101,99.4,101.55,99.2,104.65,102.9,99.9,101.55,111.05,107,105.95,104.9,106.5,108.8,107.15,103.45,107.45,108.75,106.55,107.6,108,105.5,108.75,107.9,110.5,107.35,109.05,109.65,108.9,109.6,110.65,104.1,105.65,108,101.8,105.85,105.1,104.25,103.05,107.5,103.8,103.95,102.6,98.5,99.75,102.25,96.3,96.45,103.15,94.8,92.4,95.15,89.35,95.25,91.55,91.05,88.7,88.65,85.75,88.9,83.85,84.9,82.75,82.95,78.6,82.3,84.55,79.25,74.95,75.5,78.25,76.8,73.8,72.75,73.3,70.45,72.05,70.6,71.45,64.1,64.55,59.25,62.7,61.55,61.8,62.2,55.45,55.8,52.55,52.7,54.05,51.35,47.95,46.45,45.6,43,44.55,39.1,37.9,39.8,35,32.2,32.15,31.9,27.75,26.2,27,23,21.95,21.35,16.65,14.15,16.3,12.2,13.25,11.8,9.55,9.2,11.55,9.2,9.85,8.55,7.35,7.95,6.85,8.15,8.3,7.35,9.2,7.3,7.75,8.05,8.35,8.25,6.8,9.05,8.4,7.8,7.75,8.9,8.05,7.2,7.05,7.7,7.15,6.45,5.8,6.3,6,7.3,5.1,5.25,4.75,5.55,8.45,6.25,7.4,6.45,7.9,8.05,7.95,10.7,7.6,9.8,9.2,10.15,10.05,11.25,11.3,12.25,12.65,12.2,12.95,17.35,13.45,10.85,15.55,15.3,14.45,16.65,14.25,12.95,13.5,16.25,16.55,17.05,15.25,17.2,13.6,16.9,17.75,16.35,18.3,18.25,14.45,18.95,17.15,18.7,21.3,19.65,20,17.25,19.45,19.05,18.75,15.75,21.5,20.8,19.45,17.75,20.75,21.55,21.05,19.75,18.95,21.15,19.75,22.35,19.1,20.6,18.45,21.05,17.5,19.3,20.65,20.9,21,18.35,15.3,19.15,18.25,16.25,14.7,16.95,19.9,19.4,20.65,17.55,17.65,19.2,16.85,18.15,18.45,17.25,20.1,22.55,20.95,21.7,23.5,20.8,22.4,24.55,23.8,23.75,23.5,22.95,24.3,23.4,23.7,25.4,24.2,24.95,25.95,23.3,24.35,27.6,27.1,31.2,31.65,28.25,32.15,31.45,35.85,34.25,34.75,34.45,37.25,37.65,36.9,36.1,40.5,42.25,38.95,40.3,40.55,42.95,39.15,41.8,46.55,50.2,48.6,45.8,49.15,50.1,52.8,48.3,53.95,53.65,53.7,56.55,54.15,55.2,53.7,60.85,59.75,59.5,61.45,61.65,62.1,64.7,61.45,61.15,64.75,65.95,64.8,67.35,67.7,68.45,64.9,65.65,64.8,70.15,70.45,68.55,71.05,70.9,71.45,68,69.5,73.6,77.25,73.05,74.9,71.05,72.95,74,74.8,75.05,73.2,80.55,78.65,75.4,74.25,76.1,76.7,77.75,81.7,76.95,80.2,76.05,83.25,77.5,78.5,82.1,83.25,80.2,82.65,81.6,84.95,85.55,87.25,85.25,88.55,87.65,87.55,87,87.6,89.45,87.1,86.25,90.7,89.1,92.3,88.15,87.25,88.95,88.6,89.5,93,92.6,94.15,93.9,92.25,95.65,94.45,91.3,89.75,91.95,93.45,93.8,91.9,89.3,94.05,89.75,91,90.25,89.75,88.6,91.5,86.7,89.6,84.65,87.2,84.7,86.05,85.1,82.65,83.1,81.05,78.6,80.4,77.8,76.9,77.35,72.8,74.2,71.55,71.9,68,73.2,71.3,68,64,64.9,64.4,63.65,56.9,60.95,60.2,59.5,54.9,56.4,56.55,50.55,55.1,50.5,49.55,52,51.1,48.6,50.1,46.95,43.35,45.1,42.65,46.25,40.35,37.85,38.95,41.35,37.05,38.65,36.55,35.9,34.05,33.4,31.35,30.9,31.3,30.1,32.15,29.65,28.2,29.9,28.85,29.85,28.85,27.45,26.55,25,25.65,24.6,21.35,25.05,21.25,23.3,23.7,20.35,23.55,20.15,23,19.85,21.25,20.1,22,21.45,22,19.05,18.6,17.55,20.8,19.9,17.1,22.2,18.3,19.9,16.25,20.6,20.85,20.6,20.65,18.25,16.85,19.1,18.05,21.5,20.7,21.45,19.75,18.1,20.4,16.95,20.75,17.8,19.4,20.8,20.1,18.5,18.75,22.35,22.2,23.55,20.15,18.85,20.95,20.85,21.7,20.15,20.05,22.65,21.95,19.95,21.55,19.55,20.15,22.55,19.45,22.35,22.55,22.25,18,22.4,22.3,21.5,23.6,21.5,22.3,21.7,20.65,23.85,23.15,21.8,20.75,19.7,24.05,26.5,25.5,25.2,21.4,24.8,24.6,23.05,24.05,24.8,25.6,23.2,24.6,26.1,25.45,25.15,23.8,25.35,24.45,29.85,25.75,27.55,27.6,25.2,26.25,31.5,24.5,28.5,27.1,27.3,26.7,29.65,30.35,32.5,28.2,30.6,28.5,33.5,35.45,29.25,34.05,35.1,31.3,35.7,32.55,33.65,36.65,33.9,38.5,36.3,37.65,34.5,38.05,39.85,36.35,41.4,40.25,41.8,38.25,42.25,41.65,41.85,43.95,40.8,41.4,47.6,42.6,45.75,45.7,47.75,43.85,51.4,46.95,46.2,47.15,49.3,56.15,50.85,53.8,51.25,50.35,54.5,50.05,53.55,52,51.25,56.65,50,53.9,53.1,54,51.65,53.2,55.05,52.6,55.1,48.95,54.8,56.35,58.15,55.8,57.15,55.6,54.7,53.7,55.35,50.35,56.3,53.95,54.8,52.7,52.65,49.95,54.1,50.95,52.15,54.05,49.1,53.2,51.15,56.55,52,53.4,56.85,52.85,55.15,49.15,51.8,54.25,53.35,48.75,52.25,50.35,54.95,50.05,52.3,53.5,50.8,54.15,49.5,51.6,51.6,57.1,51.15,52.75,49.2,55.4,54.95,52.8,51.85,54.8,60.05,55.15,51.9,55.7,56,55.15,54.85,54.1,57.5,55.8,55.8,61.25,57.85,59.7,60.05,60.35,59,61.45,60.25,58.1,61.9,58.7,62.1,62.8,62.25,63.5,66.9,69.3,63.3,63.75,65.2,66.2,71.25,63.25,66.25,67.95,67.75,70.9,70.1,72.15,72.5,68.05,72.4,74.55,71.6,71.5,71.55,76.75,73.75,74.95,76.45,69.25,72.8,75.9,72.65,75.9,75.9,74.55,75.7,73.15,70.95,75.9,76.8,76.65,77.55,77.05,76.4,76.15,79.65,77.85,77.25,79.4,77.5,79.65,73.2,75.45,76.95,75.2,76.45,76.95,74.8,72.2,73.8,76.15,73.35,71.4,73.25,71.8,72.35,73.9,73.55,70.4,72.85,75.2,75,68.5,75.25,74.3,71.25,72.4,74.9,68.75,71.7,70.15,68.1,69.65,65.25,71.75,70.25,69.15,68,67.6,69.15,66.95,69.35,68.85,66.05,68.05,65.5,69.05,67.75,64.8,68.45,61.75,65.75,65.2,66.85,63,63.1,64.45,66,65,60.9,63.3,64.2,62,64,62.75,59.45,60.95,61.4,56.95,58.3,60.8,61.35,57.2,56.9,61.1,60.85,63,58.5,58.7,60.25,59.15,55.05,57.65,56.25,56.55,55.35,56.35,60.45,54.6,58.15,49.75,55.05,57.5,54.75,56.95,56.45,55.8,52.2,55.15,56.05,55.95,56.15,52.15,52.2,52.45,52.55,56.1,53.6,52.75,51.4,52.3,52.7,53.75,50.25,50.65,51,49.75,50.55,50.25,52.55,48.3,50.25,51,52.05,50.9,55.05,47.1,50.65,52.9,47.9,51.1,46.65,50.3,49.15,48.7,52.55,49.9,47.6,48.9,48.65,46.65,50.6,51.6,47.45,48.25,43.1,49.7,48.2,44.6,49.3,50.35,44.4,46.4,48.95,48.3,49.4,45.85,45.75,48.55,46.4,46.05,44.3,47.55,49.5,48.65,48.1,48.55,46.95,46.9,45.6,48.35,48.95,43.8,46,46.5,45.15,45.35,46.75,52.35,46.7,47.65,47.65,46.6,45.9,48.65,48.1,46.85,48.55,48.55,47.35,49.8,48.45,48.2,49.2,50.1,48.7,54.3,48.6,49.6,54.25,46.25,49.1,51.7,51.45,48.25,52.4,50.9,53.95,53.35,51.85,49.2,51.85,50.75,53.55,56.1,53.05,51.25,52,55,50.25,51.4,53.45,54.2,51.4,54.85,53.25,54.95,54.45,57.2,56.7,58.7,55.85,57.65,53.35,54,55.95,56.65,55.3,58.45,59.7,54.05,57.4,59.5,58.45,60.2,58.75,57.25,57.1,59.25,57.5,61.15,60.65,59,63.65,59.5,64.55,60.35,62.4,63.8,61.25,57.65,61.65,65.45,63.75,61.1,61.6,62.55,62.1,62.2,66.25,62.6,64.75,61.85,64.25,69.55,68.35,64.95,60.45,64.9,63.05,68.2,67.2,63.15,66.85,62.85,66.85,68.2,65.55,68.15,63.55,61.4,65.3,63.35,66.15,67.9,67.05,66.9,65.25,64.85,65.9,66.1,65.1,62.9,65.6,65.35,66,64.7,64.3,63.75,60.85,64.15,64.4,62.75,65.05,61.65,60.15,63.5,61.85,66.2,62.6,61.75,63.3,60.65,60.95,59.35,60.85,60,61.75,60.25,53.4,62.75,62.95,55.75,56.6,59.95,56,64.25,59.8,60.3,58.65,58.5,56.75,56.2,59.45,57.6,60.8,58.3,55.4,58,56.15,56.75,57.15,55,56.95,54.4,53.8,59.4,51.65,56.45,54.55,55.65,53.7,53.5,55.05,54.55,54.6,54.35,49.5,48.85,54.35,56.65,54.7,53.35,52.65,52.15,52.7,54.5,52.6,56.4,51.55,53.25,50.95,55.45,58.05,54.3,51.75,54.2,53.6,54.15,54.95,55.95,54.8,56.7,55.45,57.7,55.7,55.65,55.9,54.7,59.4,59.35,56.25,59.05,57.5,58.75,60.25,58,62.95,61.75,65,58.75,60.6,63.7,61.25,61.55,61.65,59.5,60.4,63.8,62.75,64.35,64.65,64,63.75,63.65,65,68.6,69.35,65.9,69.4,68.05,68.2,66.65,64.35,66.55,66.8,64.55,66.85,70.4,67.3,65.95,70.45,67.85,66.75,71.4,67.3,67.45,71.45,72.3,73.75,68.35,68.6,74.55,74.1,71.2,68,69.75,73,71.85,75.5,77.65,75.75,71.8,73.8,75.7,71.05,72.55,70.25,75.6,73.6,73.9,74.15,74.55,72.15,77.75,72.95,74.45,76.2,73.7,76.7,76.4,70.1,74.25,75.2,79.35,78.05,76.2,78.85,77.2,76.3,76.65,74.35,77.6,80.25,77.45,73.5,81.55,76.95,79.65,77.2,76.5,80.25,79.95,81.9,76.8,79.7,78.1,82.45,81.9,80.8,79.55,82.05,83.05,81.4,77.6,79.3,79.5,82.55,80.55,78.4,84.7,83.25,79.55,81.7,85,81.85,84.75,83.5,80.7,80.8,86.9,85.05,84.7,83.5,82.15,83.3,88.35,84.8,87.2,85.4,87,90.45,85.4,88.7,89.3,88.65,88,86.55,91,88.85,91.4,91.3,90.95,88.6,89.6,88.95,91.55,92.1,90.6,92.65,91.3,92.5,90.55,95.2,94.4,97,96.6,91.65,91.75,93.85,97.7,93.25,93.4,91.25,94.3,92.1,95.7,95.45,96,94.35,97.5,99.65,97.1,96.65,96.1,97.5,100.4,99.65,98.6,97.4,100.5,100.85,98.4,100.35,100.55,101.05,99.6,99.8,103.55,101.85,101.35,98.15,100.4,100.25,102,102.45,105.9,103.95,100.5,100.3,100.85,105.25,101.05,103.95,107.6,99.05,107.95,107.2,106.8,108.05,104.95,107.05,110.05,106.5,102.3,106.9,106.2,104.8,104.35,108.05,104.6,107.15,108,104.65,109.95,105.65,108.3,109.9,109.2,113.3,110.6,107.65,109.45,108.45,106.1,113.25,105.25,108.35,113.25,109.55,111.3,110.1,115.6,110.6,108.25,106.95,112.15,110.55,110.45,112.25,112.3,114.55,112.2,111.55,113.45,113.45,107.6,111.35,111.95,110.65,110.1,112.05,113.2,111.4,108.45,111.15,110.75,109.85,111.25,115.05,115.75,113.8,110.25,112.15,112.1,111.3,116.6,112.4,113.85,112.05,112.7,113.7,113.35,114.35,114.05,117.55,113.65,114.05,115.3,115.15,112.8,117.1,113.45,110.65,108.25,113.75,113.55,112.6,109.7,108.7,113,114.8,110.45,111.9,112.65,110.35,111.9,114.3,111.8,110.15,111.15,109.6,113.3,108.95,112.75,110,111.75,111.5,111.95,112.65,110.25,113.45,107.5,110.9,110.15,113,104.5,107.1,114.95,107.5,107.95,112.55,111.15,109.25,110.4,106.6,110.65,110.4,107.75,107.3,109.8,107.15,109.1,109.35,108.3,106.55,110.7,108.25,106.05,107.8,107.2,106.7,107.55,108.15,109.95,103.95,105.95,107.4,104.7,106.55,108.85,107.65,106.4,107.55,102.6,107.05,107.05,104.85,104.9,105.1,102.25,101.7,101.55,105,106,107.05,111.4,104.1,105.15,106.7,105.1,103,105.15,104.2,108.1,100.35,103.5,107.45,104.65,107.4,102.7,106.15,101.4,102.1,101.75,102.4,103.35,101.75,103.35,103.8,101.2,105.65,106.9,102.75,101.35,105.05,102.05,106.45,103.45,103.55,104.35,106.8,103.95,102.3,105.8,109.35,106.35,105.55,106.3,108.9,106.7,105.95,104.65,106.75,107.5,111.2,107.2,106.15,110.9,107.9,110.1,111.1,110.85,107.2,112.25,106.1,108.8,112.7,113.7,108.7,106.25,111.4,113,110.25,112.1,111.65,112.65,110.7,111.6,114.35,113.55,112.75,114.8,113.6,115.65,117.3,112.95,115.5,111.75,116.95,114.2,115.15,117.45,117,119.35,116.25,118.85,118.4,119.05,117.9,116.05,119.4,118.3,117.05,121.1,122.1,119.8,128,118.9,125.15,122.4,123,126.85,129.55,126.1,123.35,122.55,124.85,127.65,126.65,127.05,123.8,131.55,128.95,129.25,130.55,128.2,125.3,130.65,126.55,131.1,128.8,135.5,132.55,130,132,130.65,128.8,135.5,136.85,134.25,137.15,132.35,134.75,136.75,139.75,133.1,136.75,136.05,138.85,134.95,135.95,139.8,137.75,140.2,137.35,139.55,143.5,147.55,146.15,138.4,138.1,143.3,142.05,144.85,139.55,143.95,145.2,144.7,144.35,146.5,139.65,148.8,144.1,143.55,141.35,145.9,148.65,141.6,147.95,150.4,143.35,147.85,147.4,145.75,145.95,151.2,147.3,150.25,151,147.7,152.05,153.1,149.95,149.25,152.35,146.8,151.2,154.1,150.75,152.45,151.95,152.95,152.4,156.3,156,156.1,150.55,159.35,153.1,155.1,153.7,155.15,157.9,156.1,158,155.95,155.65,151.7,155.7,155.95,158.6,157.8,154.25,156.25,156.95,157.55,156.35,162.4,155.1,157.4,162.1,156.4,160.2,156.15,159.2,153.1,158.8,161.9,157.9,156.2,154.65,154.35,156.15,155.35,160.15,155.9,155.35,160.25,158.1,158.85,159.9,156.4,161.15,158.4,158.95,159.4,155.45,158.55,156.85,158.2,160.5,156.5,159.8,159.9,156.45,160.95,155.9,158.25,158.35,156.85,162.1,155.45,159.65,158.2,155.45,153.6,158.6,160.9,159.3,156.25,154.4,156.8,152.5,158.9,154.5,155.2,156.6,157.25,159.3,160.55,150.75,156.6,148.15,156.4,154.65,157.9,157,151.7,151.45,154.35,154.25,150.35,153.6,154.35,152.05,150.15,152.15,152.75,152.4,151.1,154.35,155.2,151.35,149.45,152.05,152.65,146.3,150.4,147.15,146.05,149.15,146,149.9,148.25,148.9,150.5,149.3,146,149.95,147.4,144.2,151.2,148.15,148.15,147,144.2,146.25,150.7,145.35,149.5,148.55,146.1,147.15,146.8,142.9,142.1,144.2,143.15,144.35,146.6,146.05,142.75,145.15,139.9,143.45,139.7,148.25,144.05,142.9,142.3,145.95,142.9,135.75,137.7,140.75,143.1,142.65,140.05,139.25,138.85,142.55,142.25,140.95,137,142,139.55,141.2,138.95,139.85,141.1,138.65,140.85,143.5,141.75,139.15,138.8,141.35,144.05,140.8,141.8,141.7,142.15,140.8,140.1,141,139.75,139.15,143.55,139.6,144.6,139.25,139.85,140.85,140.2,144.95,138.65,140.8,142.25,139.95,142.15,139.35,147.05,142.6,142.15,143.7,142.8,142.65,141.65,144.9,140.25,143.05,143.9,143.45,146.3,143.45,144.75,148.55,145.5,145,145.95,145.05,144.35,145.55,143.3,146.15,147.05,146.1,145.55,151.4,147.2,145.45,148,148.55,146.25,151.55,153.1,148.05,150.55,152.8,151.95,151.35,150.75,150.45,150.9,149.85,153.35,152,150,151.6,158.05,157.15,150.8,154.4,155.15,151.95,158.7,156.15,160.35,155.2,156.9,156.15,161.15,164.2,161.4,158.65,159.8,163.45,160.1,162.9,160.1,159,155.65,161,163.2,161.8,163.45,165.1,161.5,166.05,161.95,170.35,164.4,162,162.2,166,166.75,164.55,165,164.7,168.05,167.3,169.1,164.15,160.1,166.3,163.15,172.85,164.65,166.7,170,169.8,169.4,167.65,172.1,167.1,168.7,170.65,175.9,169,169.75,172.95,172.65,169,170.45,177.55,176.1,171.3,170.95,169.45,174.5,172.15,173.2,172.95,172.7,174.75,174.35,173.45,172.35,172.85,174.2,172,176.2,174.4,176.15,176.15,174.85,176.25,176.4,175.65,172.9,174.3,177.75,178.35,180.05,177.4,178.15,175.05,179,175.55,180.05,178.5,178,176.95,180.3,173.1,180.95,176.05,182.7,178.05,176.3,178.75,180.75,175.05,178.55,182.75,180.75,182.8,178.65,178.25,179,181.25,175.25,179.85,179.75,177.95,178.6,179.55,181.15,179,177.7,179.7,174.85,179.65,179.5,179.6,180.8,180.65,176.7,181.05,181.4,181.3,180.1,182.95,176.7,180.2,179.1,185.45,180.8,178.95,181.45,180.35,184.8,183.15,180.2,180.65,181.25,180.05,180,181.55,180.6,175.9,177.75,182.7,178.2,180.45,177.7,182.9,180.6,180,181.4,180.3,175.55,181.85,173.8,181.1,176.6,182.95,177.15,177.75,177.2,177.4,180.75,181.1,175.5,175.1,181.6,178.7,181.65,181.95,182.4,177.75,184.5,176.95,183.05,178.8,179.3,177.95,181.5,183.55,180.85,183.7,180.1,179.35,181.3,179.95,179.9,182.65,181,179.55,178.65,181.55,182.15,175.3,183.9,182.3,179.55,177.05,178.55,185.9,179.35,185.25,182.7,176.45,180.6,182.35,180.55,182.6,184.9,182.65,184.1,183.2,180.9,181.25,185.8,177.6,182.4,186.5,182.05,179.8,183.15,179.45,184.75,186.15,181.45,183.75,183.05,181.9,180.55,183.65,179.65,187.7,182.05,183.8,184.1,184.05,185.95,188.95,183.65,185.6,182.95,185.45,185.65,182.55,188.8,181.65,184.75,186.05,184.75,191.5,186.5,185.25,183.85,188.25,186.7,184.1,186.3,183.95,184.9,187.75,192.85,186.45,188.5,184.2,187.6,193.7,192.6,187.9,186.1,186.45,187.5,189.3,191.45,189.6,188.45,188.45,186.9,187.8,186.7,193.8,188.45,192.45,189.25,192.6,192.3,194,192.45,194.15,189.65,191.4,196.1,195.35,193.8,189.6,197.4,194.15,193.55,195.4,191.9,193.55,196.7,193.2,193.5,194.6,192.85,195.75,193.55,194.65,196.15,195.8,198.05,194.65,194.25,192.2,195.1,192.35,196.1,198.5,193.85,196.65,195.7,194.55,191.95,196.85,194.9,196.45,195.7,194.15,198.7,203.85,199.7,194.7,198.65,192.5,203.15,201.85,200.35,198.85,197.05,200.35,200.65,197.25,202.55,198.4,200.15,198.75,199.55,202,200.6,202.4,197.7,202.3,204.2,201,204.75,204.6,203.7,199.9,203.75,202.2,201.7,206.05,202.6,202.55,202.45,202,206.5,200.1,200.95,204.8,199.7,202.55,203.55,201.6,203.3,201.7,206.25,200.85,205.4,202.6,206.9,207.4,206.55,202.75,208.3,203.95,201.95,208.3,201.75,207,200,206.85,204.05,203.05,199.8,200.7,204.8,200.4,203.6,201.95,197.8,205,205.55,200.95,205.9,204,199.6,205.25,203.4,207,207,203.1,207,200.05,203.65,202.15,206.2,204.6,201.8,207.65,201.2,205.6,210.55,201.55,199.8,200.4,205.3,205.45,203.75,202.8,201.75,205.7,205.75,203.55,201.9,203.9,205.15,200.95,206.4,207.85,205.85,202.35,202,207.95,202.05,205.65,205.7,202.95,203.45,201.55,202,204.65,204.95,206.3,206.95,206.4,203.55,202.35,202.55,205.15,202.35,203.35,204.75,202.95,202.65,205.3,200.7,206.1,201.15,199.7,200.3,202.25,202,204.55,199.25,199.15,201.7,197.85,201.5,205,201.3,201.75,200.85,200.05,202.3,200.25,204.4,200.4,199.4,194.25,202.4,199.35,197.2,196.95,199,200.65,198.05,201.45,202.65,199.95,197.25,206.7,195.1,197.3,200.95,200.1,197,194.9,200.85,196.2,197.15,197.2,195.7,197.95,197.4,196.2,199.1,197.1,193.15,196.75,199.75,197.45,197.25,202.45,198,196.95,197.15,196.65,197.15,195.7,198.15,192.1,197.8,197,200.3,200.6,191.6,196.6,193.65,198.45,198.25,191.75,195.45,196.65,194.05,192.5,193.95,192.35,195.95,197.8,196.25,193.5,195.45,196.95,194.25,196.25,195.5,192.75,197.7,197.1,198.9,195.85,194,196.7,198.4,189.7,195.55,191.3,195.6,193.9,197,197.85,194.3,196.55,196.1,196,196.2,198.5,197.85,196.95,193.95,195.8,198.7,195.05,197.6,192,196.55,194.65,194.5,199.75,197.4,200.65,200.4,194.6,201.75,197.15,194.95,197.7,196.95,200.35,197.3,198.5,199.45,197.25,200.25,198.35,202.55,202.05,199.2,199,201.1,199,202.6,202.8,201.95,202.05,201.85,200.4,204.05,204.15,203,203.3,206.25,205.4,196.9,201.6,201.55,206.3,204.4,208.35,205.7,206.7,204.6,210.4,213.4,208.9,207.1,205.65,203.35,210.9,205.7,205.5,211.1,209.15,206.05,205.4,211.8,213.5,211.4,209.1,212.1,213.95,213.95,212.15,213,208.05,207.95,214.05,208.1,210.95,211.6,209.4,211.4,216.7,210.95,211.4,216.25,215.8,212.95,213.1,219.15,217.3,217.25,213.15,219.45,214.25,219.95,215.85,221.3,217.85,221.2,219.7,223.85,221.1,223.7,216.25,218.35,224.75,220.35,217.8,220.35,220.55,217.9,220.5,221.6,219.45,221.95,226.6,227,227.35,223.35,224.05,221.8,224.4,227.55,219.55,220.2,224.65,225,224.75,225.45,223.4,230.05,227.3,224.9,221.4,223.85,229.35,232.65,220.6,229,228.65,229.9,230.3,226.3,229.2,226.1,229.6,228.25,234.25,230.1,226.5,227.6,225.85,229.25,229.45,232.1,231.45,224.45,228.9,232.9,226.5,227.7,226.15,225.7,224.55,226.85,226.25,229.9,228.3,229.85,231.55,226.55,230.9,229.85,227.5,229.9,228.75,230.6,227.25,225.6,234.35,227.65,233.1,230.4,232.6,224.15,233.75,231.1,231.2,233.7,229.65,228.3,228.3,228.35,231.8,226.25,227.95,229.8,224.45,232.3,230.15,232,227.75,230.75,232.65,231.9,225.25,226.85,228.65,226.15,231,232.85,233.2,230.8,227.65,229.5,233.7,224.4,227.8,233.05,229.85,232.65,231.45,228.9,225.75,226.45,225.3,225.3,231,228,228.15,233.2,229.15,232.6,228.7,225.8,225.6,225.35,222.7,227.25,232.05,227.35,222.65,228.55,227.85,223.4,230,227.85,225.1,224.55,227.05,225.2,225,226.85,223.7,230.55,223.15,229.5,226.8,220.55,224.85,224.5,224.35,223.75,228.55,227.4,220.25,224.45,220.45,226.75,227.5,222.4,226.15,221.65,226.4,220.05,221.9,219.6,223.35,221.3,227.5,223.85,220.9,224.75,221.65,224.7,225.85,222.2,225.25,221.85,222.05,226.4,220.75,222.35,220.1,221.35,218.3,219.6,220.5,218.75,224.4,219.55,219.55,221.2,221.65,220.65,218.4,222.95,226.25,220.85,222,218.85,215.85,220.35,221.15,216.65,219.15,222.1,218.1,219.2,216.55,214.65,216.65,215.5,220.5,219,221.1,216.7,222.95,221.1,219.3,219.45,215.7,218,219.7,220,214.95,216.3,220.7,212.75,219.4,218.7,220.85,219.6,218.35,218,215.25,220.2,217.55,218.8,215.85,218.25,216.9,221.35,215.4,220.3,213.1,217,215.25,216.2,221,216.9,219,217.75,214.95,216.4,221.75,222.5,220.2,216.9,217.1,216.05,218.2,214.3,215.4,213.3,214.15,219.7,218.15,213.35,221.75,218,217.9,218.85,220.5,220.6,220.85,220,214.65,221.8,214.7,222.25,221.6,222.25,221.55,219.05,220.75,222.3,219.1,220.35,222.5,221.65,223.1,223.1,222.15,219.65,222.95,222.05,221.7,225.85,222.45,225.2,223.05,223.45,223.15,223.9,217.1,224.35,224.25,223.4,223.05,221.75,226.8,222.7,224.65,223.2,223.45,221.7,224.95,236.15,223.3,228.3,232.85,230.05,222.05,227.9,223.1,228.55,230.6,228,229.6,234,230.85,233.55,228.9,232.9,229.65,234.7,234.6,232.7,226.4,229.45,230.8,227.85,233.1,228.1,231.5,231.6,231.7,228.6,227.55,232.95,237.55,234.6,235.4,238.2,237.5,235.5,231.2,238.65,236.95,237.7,232.7,233.95,237.1,237.85,237.5,235.65,234.8,238.85,235.4,237.4,229.25,237.4,237.55,240.85,235.3,240.8,234,238.7,236.4,240.55,240.45,239.9,235.65,237.2,239.05,237.7,240.4,235.7,237.6,237.8,240.05,238.2,235.85,238.95,237.9,236.6,241,240.1,234.7,238.2,237.85,238.9,237.7,242.35,238.2,235.6,237.85,238.7,234.95,240.2,231.45,236.55,237.15,237.6,237.9,234.8,238.75,241.45,237.95,238.1,233.95,236.15,237.45,236,243,239.65,237.7,236.75,240,233.25,239.2,241.05,241.7,235.55,237.5,239.2,239.1,239,237.55,239.45,234.9,234.5,233.95,234,232.15,238.05,243.35,235.25,238.8,233.8,232.35,235.55,230.8,231.35,240.1,234.95,231.95,235.65,233.3,232.25,230.1,231.75,232.15,240.6,227.95,228.1,232.7,230.55,234,233.3,235.35,230.6,235,231.5,231.95,233.05,232.65,228.95,231.05,229.6,231.05,232.3,232.9,229.4,229.85,230.15,225.6,232.25,227.35,225.35,226.15,225.35,226,229.15,227.15,226.3,230.15,223.8,224.95,228.85,217.2,228.8,227.25,222.85,227,223.7,226.9,226.85,224.4,229.1,227.2,227.95,225.3,221.35,223.95,227.1,221.95,219.1,223.45,227.5,219.9,225.95,223.6,220.8,220.7,222.45,221.75,223.2,222.9,224.7,227.35,222.3,223.25,223.3,225.55,222.55,224.9,226,221.9,216.65,220.8,222.2,222.1,220.6,222.7,220.6,220.2,226.45,223.2,215.45,223.65,220.35,221.3,224.95,219.05,219.4,216.3,217.4,222.55,221.45,223.65,216.3,219.55,219.85,212.7,215.8,221.5,218.7,224.55,223.5,215.4,219.6,221.15,215.75,221.95,219.8,221.8,219.2,223.1,221.9,221.05,215.95,218.2,222.55,215.3,224,226.1,222.05,217.6,224.25,222.35,220.05,220.7,217.95,218.5,221.6,220.65,222.25,222.4,221.65,220.6,219.75,217.2,222.35,221.6,223.75,225.6,221.4,222.05,224.5,223.2,221.15,222.55,221,224.05,219.85,221.5,225.6,223.4,227.8,219.1,225.5,227.05,219.1,219.75,221.55,221.45,224,224.95,223.8,220.6,225,219.6,220.75,222.7,224.6,227.85,225.05,223.55,226.6,226.8,228.9,222.3,226.6,229.95,225.4,229,223.45,227.75,229.45,222.6,225.75,232.35,224.1,231.2,231.3,225.05,229.55,227.5,230.55,228.7,231.75,230.85,230.35,228.15,231.7,229.35,232.45,228.3,229.95,229.3,227.9,234.85,232.5,229.75,233.35,229.75,231.4,233,228.8,231.55,235.9,236.45,230.15,230.45,237.2,231.7,237.55,234.05,233.2,234.5,235.05,231.1,236.95,235.3,240.8,240.7,233.7,234.85,234.6,234,236.1,230.7,237.45,233.8,239.5,239.2,231.25,239.05,239.1,237.75,232,235.6,242,239.75,236.65,239.5,236.35,238.65,239.55,236.35,236.65,243.35,238.6,239.45,235.15,241.05,237.9,237.15,242.15,236.35,238.95,238.8,240,234.9,239.15,237.75,242.5,236.7,238.15,238.4,237.55,239.85,236.95,236.15,232.4,240.25,238.2,238,231.85,238.55,238.95,240.25,234.9,240.4,236.45,234.55,239.7,234.75,239.25,234.4,235.35,238.75,233,234.5,238.35,236.35,236.55,234.55,236.8,233.1,238,238.4,236,233.1,235.75,230.8,236.45,230,233.6,237.5,231.8,234.85,234.05,229.85,237.25,238.5,232.1,231.35,232.55,235.25,226.35,233.05,234.7,229.6,234.5,232.7,232.85,228.45,229.5,230.35,229.9,226.15,222.65,221.95,225.8,227.05,225.4,226.7,219.7,226.45,232.5,230.5,221.75,228.65,221.25,225.35,228.65,224.05,223.55,224.5,224.6,226.5,220.95,222.85,219.8,224.6,218.4,219.4,217.9,218.1,220.05,216.8,220.8,222.4,222.35,216.85,222.2,221.65,220.95,217.7,211,217.3,214,216.8,217.35,214.9,215.75,213.35,216.3,216.25,213.05,218.55,216.6,213.35,213.3,210.85,212.1,211.55,214.05,215.1,218.4,214.4,212.4,212.05,211.4,211.5,207.75,213.05,207,206.5,212.15,210.7,209.9,207.5,213.7,208.2,206.25,211.15,206.85,206,206.7,208.5,198.8,206.6,203.95,205.95,207.8,212.1,209.15,205.25,209.8,203.9,211.5,210.65,200.35,202.75,208.35,202.4,207.75,206,208.85,204.3,203.75,202.8,206.6,202.55,203.95,203.35,205.6,202.6,204.55,206.05,205.45,200.2,202.15,202.3,203.95,206.5,206.3,199.8,206.4,207.4,206.3,205.6,201.4,202.1,207.7,203.65,207.2,203.9,204,208.1,207,204.05,196.15,205.5,209.2,207.45,205.95,203.45,207.2,207.45,204.05,206.95,206.5,208.3,201.45,202.85,206.85,207.3,203.2,201.55,204,205.35,206.1,202.65,209,205.35,210.5,208.9,206.1,208.6,203.3,207.25,208.1,206,210.7,210.2,211.85,209.05,204.35,206.05,210.95,205,203.45,206.95,212.55,211.1,210.45,210.9,210.75,209.85,206,210.9,215.4,208.7,212.65,210.85,215.35,209.7,211.65,211.35,216.3,218.5,213.6,208.65,216.45,208.65,213.05,218,222.9,213.45,216.85,215.7,217.45,209.35,216.9,220.1,215.25,222.15,209,215.3,217.55,220.8,218.5,217.15,217,214.35,216.85,220.6,217.3,222.7,218.1,220.9,219.4,219.7,221.75,221.1,222.25,218.8,221.5,223.8,221.3,225.65,221.2,221.5,219.95,223.4,226.6,228.95,219.1,220.1,221.2,222.4,225.8,216.95,222.6,225.85,225.25,226.3,227.1,225.1,227.95,226.25,223.05,225.45,228.4,220.85,225.5,224.05,225.25,224.1,221.85,219.5,228.35,223.4,229.55,222,223.9,227.5,228.05,228.15,221.65,226.3,226.45,225.3,229.15,220.2,227,226.75,225.95,222.6,221.65,224.3,225.4,229.9,222.65,224.65,223.3,223.75,226.5,224.15,225.9,222.2,226.15,222.55,225.45,217.45,223.7,224.25,224.25,224.5,223.75,221.35,221.55,220.9,221.3,223.5,218.8,229.55,221.25,222.65,218.25,223.95,216,220.8,223.1,220.45,225.25,218.8,218.65,223.25,223.1,219.3,222.8,218.05,216.15,219.4,215.5,219.85,223.05,219.3,222.95,214.6,215.2,217.55,219.85,212.85,219.25,214.25,221.55,215.1,215.25,218,213.05,215.65,216.75,219.3,216.6,214.85,215.85,214.25,216.05,213.9,208.95,214.1,215.95,215.05,209.3,212.6,204.7,212.55,212.15,209.9,215.75,211.45,211.45,212.75,211,208.2,207,208.45,210.3,210.7,204.8,206.85,204.25,205.3,209.95,206.05,202.6,208.15,203.75,204.4,204.65,207.85,206,206.15,200.95,210.05,202.95,203.55,203.25,199.9,203.1,203.6,196.95,203.3,195.9,201.55,201.4,202.75,202.5,201.7,196.1,197.95,202.65,195.85,197.95,196.65,197.05,195.4,196.25,199.2,198.15,194.9,192.95,199.2,193.2,196.5,201,195,194.25,193.95,190.25,197.2,193.65,192.5,191.2,188.65,189.4,189.6,190,191.95,195.25,191.05,191.25,189.55,190.6,190.05,192.45,188.9,191.15,188.65,185.55,194.5,195.8,186.3,192.05,189.5,190.75,196.15,192.55,188.9,195.5,189.6,192.8,182.7,194.55,185.05,185.9,192.3,185.1,187.55,187.95,183.9,190.4,182.9,187.15,184.55,184.25,192.3,186.4,185.4,193,189.6,184.3,189.65,182.2,183.8,186.95,189.95,184.6,183.15,187.55,186.65,185.1,184.9,183.5,179.25,186.55,186.25,186.9,183.7,190.2,184,185.25,183.25,181.25,184.3,191.75,186.75,189.6,184.95,187.55,186.55,186.35,186.15,190.6,188.7,184.55,181.05,185.85,185.5,189.85,186.3,188.25,192.6,187.65,183.35,181.05,189.05,193.5,189.4,190.75,194.75,190,188.5,186.35,191.15,186.8,191.4,197.1,188.35,191.4,190.3,190.95,190.25,191.05,189.9,192.75,191.15,189.35,188.4,192.9,193.45,189.4,195.25,192.25,191.3,193.55,192.15,196.55,188.4,197.85,195.95,193.9,197.15,196.65,197.95,194.7,195.9,196.4,194.45,193.3,197.65,196.9,194.05,192.35,195.75,195.8,193.7,197.05,199.75,195,199.1,198.55,202.15,197,201.2,198.3,197.6,193.05,198.75,199.3,200.3,199.9,202.95,198.55,202.2,201.15,200.45,205.8,205.15,197.6,199.6,198.9,203.85,201.9,197.75,204.45,205.65,202,202.75,201.25,200.05,198.25,205.15,204.95,202.3,206.25,204.65,202.75,203.55,200.75,195.35,207.75,202.6,204.45,203.15,205.15,199.85,205.35,202.85,205.75,206.35,204.2,205.8,200.45,202.55,203.4,205.65,203.65,205.6,201.55,202.35,201.6,205.65,201.2,204.65,199.85,202.1,198.75,205.35,201.95,203.4,205.8,202.05,200.95,203.5,200.55,205.55,206.75,202.8,201.55,200.95,204,200.35,202.2,202.95,199.7,206.35,202.1,202.6,199.9,200.3,200.7,196.45,205,201.85,200.15,201.5,198.8,203.1,197.2,196.75,200.1,201,198.2,200.45,197.1,196.05,200.65,198.35,199.45,202.55,192.5,195.75,195.85,199.75,195.25,197.85,194.75,196.6,196.65,198.55,198.5,196.7,192.75,196.65,195.75,195.6,190.5,198.15,197.05,190.7,192.05,198.55,192.4,194.15,194.7,200.35,200.6,194.7,194.4,189.25,196.95,193.1,194.65,192.95,195.05,189.35,193.15,196.8,187.65,186.25,191.15,191.6,191.15,188.85,188.45,192.75,190.25,191.9,185.3,186.35,191.4,190.3,186.3,189.7,184.5,189,187.75,191.95,185.8,184.6,183.75,189,189.85,188.5,183.45,183.7,186.05,188.9,181.8,186,183.95,184.55,179.65,190.55,186.75,184.15,183.4,189.7,183.3,187.6,179.5,181.35,186.95,178.5,184.3,181.7,179.55,183.55,184.1,179.55,179.8,178.8,180.15,180.8,180.7,179,181.45,176.35,177.55,178.7,176.2,179.1,178.45,179,179.9,180.3,178.1,176.85,175.75,179.6,173.05,177.2,177.6,175.85,178.75,178.3,178.5,181,181.05,176.1,178,177.15,171.55,179,177.75,176.85,178.6,176.3,170.55,171.05,177.85,176.85,170.75,175.15,178.3,175.45,176.1,172.85,172.6,169.3,175.2,170.95,176.05,174.2,176.35,171.25,178.5,175.25,168.3,170.8,174.7,170.55,171.8,174.5,174.7,169.65,176.75,170.75,172.6,165,170.65,176.15,175.05,171.4,175.3,171.45,166.25,167.3,173.05,169.3,165.9,164.35,173.3,173.8,175.3,169.45,168.25,168.65,167.15,174.6,176.85,171.75,171.25,170.15,170.9,167.55,167.35,171.7,178.4,165.1,176.25,172.9,176.45,175.85,168.65,173.7,169.9,169,173.75,172,173.9,169.5,172.6,169.4,175,173.75,172.8,170.4,169.75,174.25,174.3,175.65,172,174.35,176.25,172.1,171.85,174.15,173.9,175.85,173,182.05,174.8,175.4,172.35,175.95,173.35,174.05,170,175.15,174.05,175.7,174.4,172.25,176.2,178.65,171.7,174.95,177.85,174.05,176,178.3,178.9,176.3,176.7,176.05,179,178.2,180.55,179.05,178.5,176.95,181.15,178.75,182.55,179.05,178.45,175.25,178.1,182.1,179.55,176.15,183.65,177.75,182.2,181.2,178.9,180.7,177.6,177.95,183.3,184.3,177.4,187.1,185.25,181.4,180.25,184.1,187.75,182.55,183.35,184.35,187.05,182.55,186.7,181.1,186.3,185.45,185.9,180,182.2,184.8,186.4,183.55,184.1,184.9,181.65,187.6,181.1,185.55,182.35,183.7,185.45,182.5,180.95,185.4,184.8,178.2,184.8,183.1,183.15,180.4,181.15,187.95,184.25,186.3,186.7,182.8,181.45,184.75,185.05,185.15,187.7,185,184.85,185.9,182.9,182.6,180.65,187.25,185.7,188.65,182.4,186.7,189.8,185.95,182.7,190.05,184.8,183.65,184.7,186.2,181.1,182.05,185.9,183.8,181.35,184.65,183.3,185.95,188.95,184.05,182.4,185.7,184.4,187.65,180.7,181.55,188.7,184.15,185.95,186.1,185.5,182.25,184.1,183.4,183.6,180.95,184.85,183.85,183.85,185.35,180.85,186.1,185.45,182.85,188.9,187.1,182.9,183.1,181.05,182.9,183.7,179.6,182.05,181.15,185.35,182.5,181.55,184.75,184.5,187.3,180.95,182.95,182.95,181,179.8,182.5,184,184.85,180.5,182.8,181.95,176.6,181.65,182.2,179.25,178.25,183.3,183.8,179.5,178.55,181.9,175.95,182.8,184.1,180.2,179.05,179.9,176.1,177.9,180.8,178.45,178,172.7,175.1,179.65,175.75,180.6,175.9,178.85,172.55,177.65,178.2,177.4,177.25,178.55,175.7,176.05,174.85,175.1,178.45,174.55,174.5,176.3,174.4,167.7,173.5,171.2,177.85,170.8,172.15,170.95,176,173,174,169.9,173.55,172.85,169.15,166.75,170.45,172.55,172.7,166.3,175.45,175.65,176.5,172.7,170.85,171.05,174.6,174.2,174.15,172.7,171.4,173.7,174.4,169.2,172.4,169.7,170.75,171.25,174.9,175.4,174.05,172,168.25,170.9,173.35,175.05,171.2,170.95,170.7,167,171.95,167.85,178.85,170.2,167.8,171.1,170.55,169.6,166.95,172.65,172.5,175.95,173.85,168.4,173.8,167.55,168.3,171.8,165.3,170.2,175.4,173.4,170.5,172.4,171,172.55,168.25,170.15,171.05,174.2,172.7,168.05,174.95,174.35,174.85,175.35,174.7,173.6,171.25,169.3,172.75,169.6,171.2,173.6,166.7,177.65,174,171.55,170.25,173.3,174.1,173.7,172.7,170.2,171.05,171.85,173.8,172.2,169.2,174.15,172.3,176.25,175.35,174.85,176.95,173.95,173.75,176.7,178,169.55,173.05,175.15,177.25,176.15,179.2,176.5,177.8,176.85,178.15,173.6,175.3,175.95,181.5,180.1,175.85,174.55,175.05,176.7,180.5,176.15,179,180.55,176.65,178.25,177.7,179.25,177.7,178.8,181.6,180.35,181.45,179.45,178.4,180.8,178.8,184.75,184.55,181.35,179.1,179,185.55,181,181.7,180.55,180.85,182.05,183.8,177.55,184.05,182.75,180.4,180,182.7,182.75,180.15,180.1,183.55,181.25,182.4,181.95,179.4,182.95,185.25,181.6,178.95,182.45,181.3,184.6,181.6,181.6,180.55,186.45,188.35,183.2,183.45,190.55,185.85,185.85,178.85,182.2,183.75,184.7,182.85,175.05,185.95,186.15,184.4,187.6,185.3,186.2,185.9,182.75,185.35,180.25,189.45,178.9,184.85,187.85,182.85,183.4,183.25,183.4,183.45,190.65,185.3,181.85,182.35,188.4,181.5,183.7,183.7,183.7,184.8,185.1,185.2,183.15,179.65,184,184.1,188.5,184.7,183.55,181.5,181.8,183.15,182.5,188.2,184,186.15,183.95,183.65,177.65,184.65,186.2,183.55,185.65,188.55,188.15,184.5,181.75,181.55,178.8,186.35,185.95,183.4,182.05,176.3,183.8,182.5,181.05,181.1,183.5,182.75,181.45,182.05,182.55,177.6,175.5,180.75,182.1,180.15,181.15,179.6,180,181.1,179.25,179.6,179.55,178.65,181.75,181,183.05,180.75,179.3,173.45,176.5,178.3,183.25,176.55,178.15,179.65,175.95,178.75,179.2,176.5,178.85,175.4,173.65,178.55,177.35,183.5,174.1,180.2,177.55,176.35,174.75,175.7,175.45,172.6,174.7,177.15,175.5,177.3,176.35,175.2,176.7,176.05,175.8,174.55,170.6,173.6,173.6,175.05,172.75,176,172.05,174.95,179.6,171.05,172.7,173.55,171.65,170.75,174.2,173.55,172.95,171.85,169.8,173.5,172.55,168.85,171.3,175.7,169.9,172.45,168.45,174.05,171.75,169.1,173.6,168.2,170.4,170,171.8,171.95,168.4,168.5,168,170.65,169.95,166.5,170.95,168.45,169.2,169,171.2,172.3,166.9,161.5,168.45,167.5,170.75,168.75,164.45,167.55,168.15,168.15,166.75,167.05,168.25,166.95,168.9,168.2,174.55,170,170.05,169.65,168.4,165.35,168.75,167.8,167.95,161.85,165.7,165.85,170.9,170.1,169.6,171.45,168.6,167.95,170.9,170.7,163.9,164.7,168.45,160.8,167.7,169,167.2,169.3,168.5,165.55,166.4,167.15,168.5,172.9,169.35,171.35,169.35,169.75,170.45,166.85,170.15,166.5,171.4,175.15,167.15,168.5,169.45,173.5,167,165.8,166.85,170.2,173.35,169.5,169.85,169.3,167.5,171.3,172.8,174.45,167.5,171,166.4,168.95,171.55,172.55,167.05,171.75,175.35,173,171.55,169.05,173.45,168.35,175.45,173.35,173.5,172.9,174.1,175.25,174.55,169.55,176.95,174.75,170.3,173.7,174.3,174.4,172.8,177.95,175.35,173.95,180.1,171.95,178.95,175.4,172.5,176.95,179.75,179.3,178.6,179.6,178.35,176.5,178.35,176.35,178.2,179.55,183.55,184.1,178.25,182.55,176.4,175.75,180.25,180.6,184.35,180.5,180.1,177.45,177.25,178.1,179.8,179.9
0.75,0.5,1,0.9,0.6,1.35,0,0.9,0.5,1.35,0.05,0.75,1.75,0.55,1.85,1.35,1.9,0.6,0.65,0.8,1.2,0,0.95,0.2,1.15,0.3,1.35,1.25,0.2,1.5,1.95,0.85,1.35,1.15,1.6,1.1,0.45,1.65,1.05,1.15,1,0.95,1.1,0.65,0.7,1.7,0.9,0.7,1.55,1.25,0,1.7,0.3,1.5,1.45,1.3,1.65,0.45,1.65,0.45,0.4,0.95,0.2,1.7,1.7,0.75,3.1,2.05,1.25,2.25,4.45,3.65,2.9,5.25,7.25,5.05,6.95,10.1,9.1,13.65,14.95,18.65,19.6,28.6,26,33.8,32.8,41.15,41.85,46.6,50.25,60.95,62.55,65.8,76.55,85.6,88.75,97.15,105.8,115.25,122.45,131.75,137.65,148.05,155.15,165.7,173.5,187.5,198.3,204,213.65,223,231.25,242.85,255.55,263.75,273.1,279.15,289.25,302.8,307.25,313.85,324.65,328.55,339.35,343.5,351.7,354.95,355.45,366.9,369.95,375.5,376.3,381.85,375.25,384.2,380.35,381.4,379.35,378.9,378.65,371.6,373.65,375.6,367.65,367.65,365.75,363.35,356.6,348.95,349.9,344.3,346.85,331.1,336.45,328.8,327.9,324.5,316.15,315.25,311.4,305.3,301.55,293.75,288.35,281.05,273.9,272.55,261.85,255.25,256.85,250.95,241.8,237.25,230.9,221.95,218.3,209.05,207.6,192,190.5,190.35,188.45,178.65,177.1,170.3,168.5,165.1,160.25,159.8,155.85,159.45,154.3,154.25,150.75,156.55,154.3,156.95,163.8,169.8,171.55,183.25,185.8,196.1,202,219.15,228.6,241.35,253.3,260.15,278.3,282.65,300.15,310.85,316.25,335.45,340.15,342.5,352.95,363.15,365.5,374.6,368.3,365.45,359.35,355.4,341.2,328.25,318.95,300.75,282.65,266.25,244.7,225.9,203.95,179.3,155,134.75,118.5,103.4,91.8,84.05,78.95,78.65,76.45,75.2,78.15,78.8,81.4,88.35,89,91.35,90.35,87.8,89.1,87.6,79.95,81.2,76.45,67.7,69.8,72.45,72.2,71,77.15,78.45,86.2,97.7,99.6,108.3,115.3,123.8,126.25,136.4,136.75,147.7,150.2,156.1,164.1,169.05,179.05,178.05,180.9,190.9,189.2,191.7,188.25,192.6,190.05,185.9,186.45,187.7,187.2,181,183,185.15,181.4,171.75,174.9,173.55,168.05,163.85,167.15,167.1,163.9,163.9,159.45,162.7,157.45,160.05,150.9,155.45,157.05,156.8,154,149.15,159,156.5,150.45,158.15,159,161.95,168.35,168.9,165.2,173,172.15,177.95,180.55,177.25,183.7,184.45,186.25,192.35,191.2,194.15,189.6,194.1,197.05,200.75,195.65,197.75,197.25,193.55,192.9,198.55,195.7,197.8,197.25,194.45,200.4,201.4,204.7,204,209.7,210.2,212.5,217.85,224.1,225.75,226.35,234.75,236.25,243.8,240.95,238.55,245.35,251.45,246.2,253.8,251.6,255.4,256.9,251.45,251,252.8,248.85,252.35,248.95,240.7,240.15,233.5,231.35,233.35,227.1,224.2,218.4,222.85,218.55,210.9,209.65,206.2,202.65,204.1,200.25,197.3,192.4,188,187.75,182,178.4,183.05,171.75,177.3,167.4,169.8,169.35,165.25,168.05,170.45,166.9,165.95,159.65,165.25,161.3,163.05,160.35,160.55,155.15,164.15,160,168.05,163.15,160.3,161.85,163,169.45,171.35,169.3,173.2,171.5,175.65,178.25,175.5,178.35,184.65,187.3,186.35,186,189.85,191.25,193.1,201.5,202.75,202.65,206.8,216.45,210.75,216.7,218.5,225.4,219.25,222.55,230.25,237.9,239.35,242.05,247,243.25,255.35,260.05,256.6,263.7,262.5,264.3,267.35,269.25,273.75,273.1,274.95,283.6,284.2,286.7,286.85,282.75,287.65,299.75,293.7,287.25,295.15,294.4,302.4,300.85,298.85,297.5,299.8,309.6,310.15,298.3,309.45,310.1,312.05,304.5,311.9,315.4,311.2,314.6,311.25,315.55,309.95,321.3,317,317.9,311.2,313.15,314.2,312.25,318.5,317.75,318.15,317.55,312.7,317.85,313.85,315.55,314.75,313.85,314.3,320.1,311.35,312.35,310.45,309.3,305,298.15,303.6,297.55,303.9,304.6,295.3,291.6,283.8,278.55,283,274.35,274.55,271.35,266.6,265.55,253.4,256.65,249.5,242.5,234.2,233.4,227.9,217.75,220.65,215,205.95,200.05,197.7,191.1,183.5,183,175.3,167.25,164.05,151.5,153.85,149.1,142.6,136.25,131.2,128.1,127.05,122,117.9,110.55,109.95,103.85,100.5,99.85,98.45,93.55,86.9,91,85.4,84,86.3,81.5,86,84.25,82,87.7,80.3,79.9,82.5,82.3,82.25,88.75,84.1,87.65,89,89.7,91.75,90.4,93.05,92.4,92.1,97.3,99.3,99,105.7,102.3,103.35,102.65,108.4,111.05,108.25,113.65,111.8,111.7,112.2,112.1,107.35,106.7,109.05,106.95,104.85,98.7,97.45,90.6,81.85,78.05,67.35,62.15,59.3,55.55,53.1,52.85,49.15,49.65,48.95,44.9,46.2,46.45,46.05,49.8,47.55,54.3,57,59.8,64.65,68.65,76.3,82.1,86.25,88.6,94.45,101.15,111.05,110.5,115.85,127.25,131.05,135.9,141.95,142.65,147.35,148.6,156.7,153.05,157.45,158.95,159.8,160.5,161.55,166.45,164.5,164.6,160,165.9,166.15,165.1,160.05,163.15,166.95,162.45,170.1,169.85,167.3,169.05,171.6,176.6,177.25,180.95,177.45,184.5,186.3,193.15,197.9,205.65,206.3,207,208.2,219.6,221.9,220.2,222.9,233.35,237.65,236.45,238.05,246.7,247.3,249.65,259.2,253.1,258.8,256.6,264.25,261.6,265.6,263.7,267.7,267.9,264.45,270.85,268.7,276.3,272.35,269.6,274.45,271.55,272.8,275.6,270.65,277.8,276.5,281.55,273,280,276.6,284.9,275.05,277.3,279.4,278.95,280.3,276.4,279.45,277.7,281.85,273.85,277.25,274.4,275,280.35,274,267.2,266.05,268.3,266.15,266.75,266.5,267.8,265.45,259.55,261.7,257.15,255.05,254.55,254.9,250.9,250.85,247.05,244.75,245.6,239.75,236.25,234.6,227.4,225.3,227.3,225.7,219.55,217.6,211,208.5,202.9,200.2,201.1,199.7,185.2,190.2,184.75,177.15,169.75,166.35,167.7,159.35,152.85,153.15,147.55,139.25,136.9,134.5,126.9,126.4,121,114.75,114.75,109.5,105.55,104.6,95.55,96.65,94.45,89.6,90.05,82.6,87.5,80.7,79.85,79.75,76.3,73.25,73.1,74.35,70.9,72.75,68.4,69.75,68.1,69.3,69.9,67.1,68.8,68.75,72.75,65.75,67.35,69.25,71.95,70.3,69.85,68.35,68.4,69.95,68.8,67.35,67.75,74.35,68.45,71.05,68.85,66.1,71.55,72.9,71.55,72.05,72.65,67.05,71.15,67.2,72.1,69.55,70.7,73.7,72,70.2,71,74.8,71.85,74.3,73.35,71.4,74.7,76.25,74.25,74.3,69.8,79.6,74,75.55,75.8,75.4,74.8,75,77.25,79.25,76.85,80.1,77.8,75.15,75.9,80.5,78.25,78.4,79.7,82.95,82.9,81.9,79.3,80.8,86.1,79.8,82.8,83.05,85.05,82.35,86.95,85.05,82.85,81.05,84.85,81.15,82.1,85,87.4,85.6,88.1,89.6,89.7,91.2,88.85,92.65,93.65,89.45,96.3,89.45,90.1,89.9,88.6,92.25,91.3,90.7,95.7,93.8,93.85,92.45,93.8,94.6,95.8,89.15,92.3,93.15,86,86.1,88.15,84,88.8,84.5,85.7,80.8,85.3,85.9,82.75,82.15,76.2,81.35,76,77.45,73.4,68.8,72.35,73.65,69.35,66.7,63.65,65.15,64.25,61.95,54.15,60.15,56.3,55.15,54.45,54.4,51.45,48.75,49.35,48.3,41.3,45.65,44.95,41.65,42.2,41.25,37.35,39.55,34.45,35.95,34.85,38.1,33.2,35.05,32.2,32.8,33,30.15,26.2,27.65,25.45,24.15,30.75,27,26.35,28.65,24.55,22.5,26,22.7,23.75,23.75,21.8,26.45,25.25,25.5,25.45,23.05,23.15,27.85,22.4,25.6,26.15,23.7,26.5,28.8,27.7,31.65,31.85,30.55,29.9,32,33.95,36.15,32.7,34.3,32.05,35.4,33.7,38.65,40.9,39.55,42,43.3,43.15,43.45,46.75,48.85,47.75,53.75,52.25,54.8,55.85,59.75,56.75,61.15,62.4,67.3,68.95,69.65,76.5,74.55,74.8,77.6,85.05,83.35,84.4,83.5,90.7,94.5,96.6,96.65,101.35,101.2,106.85,103.5,108.75,106.45,112.3,111.2,117.6,115.9,116.8,124.2,122.6,126.5,126.6,127.8,130.65,134.5,134.1,132.75,133.95,137.4,132.35,134.6,133.85,138.2,140.2,138.05,143.75,141.8,141.7,147.35,145.6,144.05,144.65,138.7,140.3,145.7,144.75,143.05,143.55,136.65,140.3,144.15,138.4,137.65,140.8,137.15,133.8,131.55,135.8,128.8,128.4,131.45,127.6,131.75,127.6,125.85,122.65,122.9,121.55,116,115.9,120,118.4,109.1,115.5,106.05,107.15,107.25,106.95,100.35,102,106.05,102.85,103.75,95.55,98.15,97.65,95.2,90.45,91.55,95.05,97.15,90.1,91.15,90.9,93.65,98.15,90.9,86.3,90.8,88.2,91.1,89.45,91,93,94.35,91.05,92.25,91.15,91.55,94.25,91.25,94.15,102.45,94.7,94.2,99.7,102,105.5,105.7,109.25,108.4,102.35,105.4,110.65,113.65,111.6,115.2,117.8,118,119.55,116.3,120.35,122.5,122.75,119.1,124.1,120.1,126.05,131.35,126.4,127.2,127.6,125.85,125.7,125.7,129.85,127.55,130.85,129.4,128.75,132.55,129.6,127.9,125.9,126.75,125.05,126.5,124.35,126.25,125.5,119.55,122.65,123.4,122,122.55,116.45,119.9,115.45,117.7,119.3,112.45,115.7,110.65,111.3,112.1,111.35,109.1,107.7,106.25,102.65,102.65,95.4,99.2,99.75,97.15,92.1,97.6,95.15,94.2,95.4,92,91.65,87.15,82.75,82.45,82.95,80.8,79.4,82.1,81.05,74.85,76.95,73.5,72.35,71,66.2,68.9,68.45,66.45,63.5,61.45,66.45,62.05,61,56.25,53.6,54.1,54.1,50.9,52.05,47.65,51.6,50.3,46.4,47,46.4,39.6,37.15,37.65,38.65,36.5,36.05,32.6,32.35,28.25,32.5,27.5,25.6,29.85,29.05,23.1,23.95,25.1,23.1,19.5,21.8,21.15,17.85,21.4,18.85,16.75,17.95,16.5,16.85,13.35,15.05,12.3,11.4,13.75,13.45,10.65,12.3,13.75,13.85,11.35,11.95,10.35,10.95,7.85,14.55,12.4,11.25,10.05,8.15,10.95,8.85,12.25,10.2,9.6,9.25,8.3,9.25,9.15,7.9,10.75,6.25,11.25,7.45,10,10.9,10.4,10.4,9.45,11.7,10.65,14,12.55,12.45,13.8,12.55,13.85,12.65,14.05,13.25,14.65,11.75,15.7,14.8,16.65,14.95,16.6,22.15,14.05,15.9,18.7,17.25,15.75,16.75,15.95,16.7,18.85,21.75,16.45,19,18.6,20.35,19,19.8,20.7,20.4,22.7,20.6,22.35,20.05,22.15,18.9,21.35,20.55,20.95,21.1,20.55,21.6,22.85,20,20.1,21.1,20.1,21.6,20.15,21.4,22.75,23.45,21.35,22,17.65,23.2,20.85,19.9,22.4,22.05,19.95,20.4,21.5,18.9,19.8,20.75,20.7,22.1,20.2,20.85,19.95,22.95,22.05,20,20.95,22.25,19.9,18.55,20.15,24.05,19.5,19.3,19.8,22.35,24.7,22.15,21.95,20,23.6,22.75,21.2,26.3,24.65,22.95,25.8,25.85,24.15,21.35,25.3,24.45,21,25.85,27.3,29.85,26.5,27.3,30.1,29.55,32.4,33.75,34.6,33.55,32.6,35.3,37,38.5,38,36.75,37.15,39.3,39.95,42.2,42.1,44.1,48.55,46.05,42.95,48.35,48.7,47.25,52.3,51.9,53.9,52.3,55.25,61.1,59,61.05,63.1,59.25,63.5,61.8,69.75,64.4,61.75,69.65,71.85,72.55,72.5,71.4,77.6,74.75,79.55,76.4,85.7,84.7,80.8,84.95,86.4,91.4,87.25,90.75,93,92.2,92.45,98.05,94.8,98.3,100.1,97.75,98.9,101.3,105.5,105.95,104.75,107.65,107.65,110.3,106.8,116.15,112.4,113.55,111.5,113.75,110.6,113.35,117.05,110.3,110.95,113.3,115.85,123.45,118.35,116.25,121.75,120.55,116.55,118.8,118.6,121,121.15,122.7,116.6,118.4,118.6,123.1,123.7,123.6,123.95,121.3,121.5,118.6,121.3,119.85,117.75,118.85,115.05,115.8,118.05,120.4,114.25,113.9,109.9,113.95,115.75,111.35,111.7,111.1,111.4,106.55,105.2,104.7,99.85,103.1,99.7,104.65,101.8,98.1,100.55,95.25,94.6,94.15,94.3,93.55,91.6,93.35,86.9,88.85,86.15,88.3,84.35,85.35,83.05,83.5,79.7,79.5,76.85,80.1,76.3,70.75,77.7,68,71.25,66.9,64,67.3,63.4,64.3,60.45,60.15,56.5,55.9,50,54.05,50.3,52.05,46.65,49.3,45.55,38.35,39.75,38.35,32.9,33.15,32.7,28.25,25.6,23.6,23.85,23.5,16.1,15.05,14.45,12.05,11.3,10.3,9.7,8.1,8.6,8.4,7.2,6.95,6.5,5.85,6.95,5.75,6.45,7.3,6.6,6.5,6.55,6.5,7,7.4,6.75,6.55,5.9,7.3,6.75,6.85,5.9,6.7,6.3,7,5.2,7.45,6.8,5.75,6.4,7.7,6.05,7.35,5.95,7,6.45,7.85,8.85,10.2,8.15,11.6,13.4,10.2,10.3,8.3,12.3,11.85,12.35,12.3,11.55,13.35,11.35,16.2,13.85,14.4,14.45,15.2,14.95,15.75,14.8,15.2,15,16.6,17.55,16,13.15,17.55,16.8,14.9,14.9,18.5,14.6,18.4,14.55,17.35,18.55,15,16.2,16.95,17.8,16.55,17.95,17.65,16.8,16.2,17.7,17.85,17.3,18.7,16.15,14.5,18.4,15.3,19.25,17.95,17.75,15.75,14.6,15.15,19.2,16.65,19.85,18.8,16.55,17.1,17.75,17.6,14.6,17.75,19.1,18.1,14.2,16.1,16.15,13.15,18.25,15.95,19.95,16.55,15.25,16.1,19.1,17.85,16.1,15.9,19.9,20.05,20.4,20.3,20,18.2,21.75,21.35,23.3,21.3,21.85,24.45,25.65,21.65,20.8,22.8,22.65,22.65,25.1,24.85,22.35,23.35,26.25,24.9,25.4,29.85,29.65,30.3,32.15,28.5,34.5,32.7,33.6,37.6,37.75,37.25,36.85,36,39.45,36,40.45,41.3,41.55,42.05,42.1,40.9,43.55,48.45,47.85,45.95,48.95,49.3,52.4,49.65,51.35,56.85,50.65,56.95,57.55,53.3,55.25,59.05,56.05,60.2,56.3,58.65,58.65,58.5,62.45,59.8,61.1,64.5,63.35,62.7,65.85,64.35,63.3,60.45,64.15,63.3,65.35,64.5,66.2,65.95,67.8,68.15,65.3,65.3,68.95,69.65,67.5,63.95,70.95,70.75,69.9,70.75,69.25,71.35,72.75,70.8,72.95,72.3,72.2,72.6,74.8,71.1,70.7,72.9,76.75,75.15,79.05,72.55,76.95,77.3,82,80.6,83.85,81.25,78.9,82.15,82.7,80.45,83.65,80.7,84.8,86.8,86.9,88.7,87.1,85.75,85.65,88.7,86.9,87.15,88.5,88.05,86.9,92.6,93.95,87.85,89.4,91.65,94.5,91.65,91.45,92.75,88.2,93.25,93.6,89.65,91.35,86.8,87.9,90.65,89.6,90.15,87.5,87.3,83.75,88.05,81.3,87.7,83.6,85.55,82.6,80.85,78.45,82.1,74.45,78.25,77.45,76.95,75.4,76.8,74.85,73.05,69.2,68.9,67.05,67.05,66.7,68.35,61.5,65.3,61.8,60,58.15,55.35,58.85,55.2,53.8,55.5,56.6,50.3,50.7,51.6,48.9,49.85,48.75,44.7,47.3,42.55,41.75,43.05,42.15,40.6,40.35,40.75,40.4,37.05,37.3,34,37.6,36.9,27.2,34.1,33.7,28.55,28.95,33.05,29.35,31.05,26.25,28.85,27.85,27.15,26.25,26.95,25.25,20.9,22.6,24.05,23.75,21.85,23.5,19.4,23.8,25.2,20.95,21.2,22.05,19.3,22.6,21.3,22.45,20.1,19.35,20.4,22.25,18.5,18.45,19.9,20.1,19.4,21.25,19.7,20.75,20.75,19.65,18.35,20.55,18.55,17.9,15.85,18.45,18.55,18.9,16.75,17.35,20.9,19.1,18.15,16.75,19.85,19.65,19.55,17.75,18,19.6,20.95,17.9,18.8,17.45,19.75,20.2,19,18.6,19.4,21.65,18.05,16.95,19,17.05,20.15,19.85,19.15,21.05,20.95,17.95,20.95,18.8,21.5,22.15,21.15,22.15,22.2,20.85,22.85,21.4,21,22.4,21.3,25.35,24.3,24.3,19.45,24.45,24.55,22.55,23.7,23.4,22.8,24.8,26.75,24.7,22.5,21.3,25.95,22.65,25,24,25,25.1,25.6,23.85,27.05,27.4,24.65,26.7,24.35,27.9,27,28.9,25,30.5,28.15,29.45,30.75,33,29.1,32.25,29.05,32.35,32.5,30.55,35.2,30.9,34.95,34.1,33.8,36.4,35.15,38.9,36,37.05,37.8,36,38.55,39.4,43.7,40.15,43.75,42.75,42.45,42.8,40.65,44.6,47.05,42.4,46.65,47.3,51.25,47.15,46.65,47.3,46.45,48.95,50.35,49.8,52.9,51.4,52.35,49.7,51.05,54.3,54.5,55.1,55.45,56.1,55.05,55.25,57,55.3,56.3,56.8,55.15,55.15,55.2,57.75,58.9,59.1,56.1,54.7,58.3,58.1,55.55,57.8,56.35,55.55,57.25,58.1,57.95,58.8,55,54.65,58.45,55.25,57.05,54.85,56.65,59.2,56.5,56.7,54.75,55.9,56.9,53.7,56.75,53.7,58.2,50.85,54.15,49.95,52.05,55.7,56.65,54.15,55.15,54.3,54.1,53,51,52.9,59.65,53.55,56.3,53.1,52.75,51,56.95,54,57.05,55.6,54.6,55.85,55.9,52.75,53,51.6,54.5,53,56.2,53.55,52.95,55.75,58.3,58.15,58.5,55.75,54.8,58.85,58.15,59.85,61.4,61.75,60.35,58.2,58.3,61.6,60.15,62.45,59.1,62.15,62.1,60.45,66.15,62.8,62.55,65.15,65.65,64.05,63.25,62.8,66.8,61.05,65.1,67.15,64.2,66.05,65.65,65.8,66.75,67.4,67.7,71.25,67.4,69.5,68.45,70.4,71.5,70.65,69.9,68.8,69,66.85,69.7,71.6,71.45,70.5,73.45,68.9,76,68.7,70.05,73.6,70.6,75.45,72.4,72.45,72.8,72.15,71.15,68.75,68.65,69.75,65.5,71.8,70.25,68.2,68.45,67.05,71.65,71.3,66.35,71.25,67.95,68.9,71.35,68.6,68.65,69,66.35,67.85,70.3,64.35,63.65,69.4,61.4,62.65,63.3,65.05,61.85,63.4,59.15,62.75,63.05,61.25,63.1,61.65,63.9,60.8,61.8,66.65,65.35,58.95,59.2,59.7,59.2,62.5,58.05,59.05,57.95,57.65,58.9,58.1,55.2,57.25,58.15,60.65,56.5,55.6,56.1,53.8,55.3,54.9,52.45,58.05,52.85,50.7,52.8,52.9,55.2,53.2,54.85,53.75,52.8,54.5,50.35,52.3,49.9,52.95,52.2,53.1,51.35,48,52.35,47.1,50.95,50.6,50.5,48.6,51.75,46,51.35,49.8,50.45,51.3,50.95,47.65,46.6,48.85,45.55,45.85,47.1,46.7,47,49.15,49.35,48.15,47.45,48.4,44.3,47.2,48.15,44.95,44.3,46.1,45.4,45.25,48.8,45.9,49.25,47.45,42.75,44.1,45.05,40.4,43.25,47.1,46.55,45.1,46.7,46.55,49.1,43.2,43.2,45.65,43.75,47.55,43.9,44.75,43.8,42.5,41.8,45.2,44.9,47.3,39.6,41.2,42.15,43.4,44.6,45.3,41.5,41.3,42.15,44.3,40.25,43.3,46.7,45.25,41.6,43.7,44.5,41.9,43.8,46.45,44.35,43.35,43.1,44.55,42.05,43.45,42.3,45.15,46.6,44.1,45.55,42.95,41.9,46.05,45.75,44.7,48.1,44.75,41.45,43.7,44,46.5,43,45.45,45,51.55,47.2,48.2,48.65,49,47,45.75,44.65,49.75,46.3,48.45,49.45,49.6,52.45,49.95,49.15,53.7,47.15,49.5,46.95,48.3,49.6,53.05,50.25,50.4,53.25,53.3,54.4,55.15,52.9,49.85,52.25,55.05,55.7,52.5,52.65,53.4,52.9,56.65,56.9,54.2,57.55,55.4,57.55,54.15,56.55,58.35,56.5,57.15,56.55,57.75,57.45,56.75,58.75,57.15,62.95,61.9,63.4,58.95,64.15,61.65,63.85,62.5,61.85,58.8,61.7,61.8,61.25,65.8,63.9,58.25,64,62.8,63.05,61,64.6,60.05,67.1,67.5,65.55,66.65,59.25,69.4,61.15,65.65,65.45,68.4,65.85,67,63.7,67.45,67.15,67.6,63.25,62.5,66.2,65.1,60.65,67.15,66.8,66.85,65.05,62.5,63.15,61.05,63.85,66.65,67.1,65.85,63.85,63.8,63.05,65.1,67.15,62,62.65,67.1,63.3,66.2,62.3,63.6,65.75,64.2,66.8,61.75,65.8,62.05,62.85,62.85,63.7,63.2,61.65,59.35,56.65,63.25,54.05,59.8,56.7,58.8,55.9,62,59.7,60.85,57.9,57.4,60.7,56.6,58.8,55.15,56,58.95,57.6,55.85,54.75,54.9,56.05,52.4,55.95,53.05,51.7,53.15,55.7,55.95,52.75,52.3,52.85,51.2,50.2,52.8,54.7,56,52.8,53.8,54.5,52.2,52.8,48.95,52.5,50.2,51.8,51.55,50.15,53.2,49.5,53.4,50.7,52,53.55,56.6,50.2,53.2,51.05,52.85,52.2,54.05,50.2,50.9,52,52.95,53,49.6,56.1,54.2,52.85,55.3,52.65,54.2,57,53.75,54.7,54.15,56.8,52.85,58,58.8,59.5,56.45,56.4,57.55,59.45,57.4,59.05,57.3,55.75,61.1,60.95,58.3,56.45,58.7,58.85,60.7,60.9,62.05,61.9,60.85,61.7,60.75,62.1,62.3,62.15,58.45,60.5,62.95,60.9,65.6,69.8,64,65.8,65.5,67.05,61.8,66.45,64.9,66.3,64.65,65.05,66.45,65.25,67.75,65.5,65.55,66.25,68.7,67.25,72.85,66.6,67.85,70.25,70.3,68.35,72.65,69.75,70.75,68.7,67.7,70.85,69.7,70.95,70.1,67.5,68.5,69.1,69.4,70.35,74.65,69.25,70.9,76.45,70.9,71.5,73.55,68.95,71.25,71.6,74.65,72.85,75.35,74.45,71.05,72.15,77.85,74.75,75.05,75.65,69.7,72.8,74.35,75.05,75.5,76.35,76.05,76.9,74.25,76.4,77.05,81.45,75.6,76.65,78.05,78,76.85,80.9,77.55,76.2,76.5,78.95,78,76.8,80.85,79.8,79,81.75,81.8,77.45,84,78.7,80.3,78.65,82.75,82.4,85.1,80.35,81.85,84.15,81.4,83.15,83.2,88,83.5,84.8,87.55,84.9,86.7,85.45,89.3,89.2,89.15,91.75,84.45,88.55,89.55,87.7,91,89.15,91.65,91.95,90.45,91.25,93.45,91.5,89.25,89.8,89.15,90.2,93,90.45,96.6,93.65,90.05,94.8,93.8,95.8,93.9,98.75,97.5,100.6,96.4,96.85,96.3,89.05,94.15,100.9,95.65,98.5,94.95,99.35,100.95,96.55,96.25,98.2,102.8,101,104.8,102.7,100.75,99.8,101.05,105,100.5,104.45,101.8,105.4,100.15,99.9,100.65,104.65,101.7,105.3,102.5,100.25,104.25,101.7,104.9,102.3,103.75,100.05,108.3,103.9,104.3,106.6,103.65,107.3,105.45,109.45,108.15,106.05,104.35,111.6,111.15,106,108.25,104.35,109.9,105.9,110.7,108.85,108.55,105.6,105.65,108.05,107.3,108.5,111.2,108.35,108.1,110.1,110.05,114.05,112.15,113.3,111.25,107,108,116.2,108.95,112.2,113.7,110.7,112.5,111.55,110.1,111.55,112.7,110.85,111.95,112,115.9,109.85,110.6,116.4,108.95,111,108.3,113.6,112.7,110.8,112.6,113.25,111.9,112.25,111.1,107.4,113.6,112.55,111.1,113.95,113.95,113.25,107.05,113.8,114.1,111.1,113.7,111.5,110.65,114.05,112.2,112.5,111.6,111.45,107.3,113.3,113,110.2,113.45,115.65,112.2,110.1,112.75,111.2,114.65,111.9,110.3,110.4,109.05,109.6,110.7,106.8,110.65,109.7,115.6,113.45,112.4,106.8,109.1,108.7,107.2,110.25,106,108.2,108.1,110.1,106.1,109.55,108.8,111.55,110.25,110.45,108.3,109,107.1,110.15,108,106.9,105.75,107.3,106.85,104.8,109.15,107.95,108.9,104.1,104.95,108.35,108.6,106.85,106.15,106.55,106.8,105.1,104.2,106.95,106.75,106.15,105.05,108.35,107.9,104.9,102.2,101.5,107.05,105.4,105.35,106.1,107.6,103.15,103.6,102.4,105.85,105,106.75,104.2,107.4,104.65,107.65,104,100.95,102.7,105.6,103.15,104.05,103.85,104.95,104.05,101.95,103.7,101.55,103.2,101.9,100.85,105.95,100.75,100.25,104.7,101,103.4,103.55,104.05,101.4,105.95,100.45,108.2,106.4,104.7,105.8,99.65,101.7,102.9,104.65,103.95,105.4,103.4,104.45,105.6,103.45,108.75,103.25,105.45,103.65,108.55,102.45,103.4,106.6,106.55,107.8,109.1,107.95,112.35,105.1,104.1,107.2,109.8,109.45,104.8,106,111.6,107.4,106.6,107.7,106,108.1,112.55,108.8,110.3,112.05,109.6,106.4,114.4,112.75,113.3,111.1,113.75,113.6,112.75,113.1,116.65,117.1,115.2,114.85,117,118.3,116.1,114.2,117,113.95,116.2,120.05,120.6,118.6,123.15,121.65,121.85,119.5,121.6,120.95,124.65,122.95,127.3,118.5,124.3,129.55,121.45,127.95,126.5,123.95,127,127.5,122.05,129.15,127.7,133.55,128,126.3,125,132.1,131.3,130.8,129.55,126.55,127.8,129.6,133.6,133.05,136.5,132,131.6,132.55,133.5,140.85,137.4,135.15,134.3,134.4,139.1,137.75,133.2,136.3,138.25,136.5,140.05,139.95,141.1,145.15,143.05,138.7,139,142,140.55,140.5,141.85,146.3,144.6,142.65,148.85,143,145.1,143.45,146.15,145.4,146.9,142.35,145.85,148.7,149.2,147.35,147,146.45,149.75,153.4,148.75,151.45,148.6,150.55,148.8,147.95,150.55,153.7,146.95,149.6,150.9,146.65,154.35,153.2,153.1,153.2,151.1,155,155.55,153.3,152.25,154.1,155.35,156.5,154.55,155.3,154.45,159.1,159.85,153.55,161.7,156.6,160.25,157,155.6,154.35,160.1,156.4,157.55,153.55,159.8,159.95,160.15,159.65,159.2,160.5,160.85,156.55,160.55,157.05,159.45,158.5,163.2,159.25,160.55,157.5,155.3,159.9,158.8,154.35,161,156.65,157.5,160.3,157.35,156.45,156.95,154.55,162.95,159.6,162.65,160.05,158.3,157.3,158.45,158.3,158.3,156.1,162.45,156.3,156.9,157.85,156.35,156.8,158.85,158.2,162.2,154.1,159.5,157.8,154.9,158.4,153.95,154.3,157.55,154.45,157.1,152.3,153.15,152.8,154.6,155.8,158.3,155.1,157.3,157.95,154.9,154.45,153.35,155.9,152.35,158.1,155.45,151.45,151,154.5,154.55,152.8,155.55,155,150,150.95,152.75,155,152.2,148.95,147.15,155.3,153.2,151.7,149.3,151.95,150.5,141.55,151.25,147.55,147.15,145.85,147.8,150.5,148.8,149.25,151.25,147.05,149.95,147.6,148.7,150.1,149.6,147.15,146.65,143.2,142.05,147.3,148.1,145.6,148.45,142.9,143.65,143.15,144.7,141,145,144.3,143.95,148.5,144.85,146.25,147.75,140.45,141.85,144.25,143.65,144.5,141.7,148.15,142.45,142.85,142.45,140.1,142.8,141.45,143.1,140.2,141.8,142.05,142.3,141.4,144.9,140.3,139.4,140.45,140.85,141.05,142.5,144.75,141.05,140.25,142.6,136.35,142.9,138.3,136.75,140.8,138.85,145.65,145.5,140.8,147,140.55,142.3,143.35,142.6,144.55,138.15,143.25,142.3,144.3,140.7,144.35,145.45,143.75,142.4,140.2,139.4,143.35,146.7,146.85,143.1,144.95,142.25,142.05,144.15,142.15,147.25,140.35,138.55,143.45,144.9,147.05,143.85,144.95,147.6,144.25,148.55,142.55,146.3,144.55,144.75,146.35,143.2,148.05,149,141,150.7,147.3,146.8,148.8,148.15,147.7,150.3,151.5,150.8,151.2,152.45,151.4,154.25,150.05,150.7,152.85,154.2,149.55,150.95,150.45,153,153.35,152.3,153.3,159.15,156.55,155.75,154.65,156.25,155.05,156.35,153.4,157.5,158.75,160.6,157.05,157.65,157.95,165.75,162.85,164.6,162.7,155.65,160.5,161.15,163.25,159.4,167.05,163.4,157.55,167.8,163.35,167.25,168,166.3,164.85,170.3,164.25,168.95,165.9,171.45,168.45,167.5,169.6,167.4,170.8,170.75,168.25,171.85,165.2,167.5,170.35,175.85,174.55,169.1,171.4,172.4,170.35,172.95,172.95,171.15,174.05,173,175.35,175.3,173.3,180.8,174.65,174.75,169.6,175.35,171.55,177.85,177.2,173.3,177.35,173.8,179.25,176.55,176.45,176.25,177.5,173.35,176.8,172,179.6,177.35,182.9,179.7,175.9,181.5,173.7,180.4,177.6,178.85,185.95,182.4,182.35,179.7,177.3,179.7,179.25,185.5,180.75,180.9,180.45,179.7,178.95,180.65,185.85,181.1,181.25,184.4,187.6,182.35,181.55,182.5,184.1,183.1,183.65,185.6,182.4,185.55,184.15,180.7,182.3,183.1,181.1,189.6,181.1,186.25,183.3,184.65,183.95,184.95,181.5,178.6,185.6,188.1,184,183.05,184,184.5,184.55,186.9,180.75,181.35,180.6,180.85,183.05,183.75,182.9,180.55,184.3,185.35,185.4,185.25,180.6,184.1,182.25,179.85,181.4,179.4,187.25,184.2,182.6,180.4,180.1,184.55,182.05,187.45,186.75,183.85,184.6,184.05,180.4,187.15,186.7,186.55,186.75,182.75,181.2,181.15,183.65,185.8,184.4,178.75,181.95,182.45,186.25,183.4,185.3,184.05,185.15,184.9,184.45,182.5,177.2,180,179.7,186.6,180.8,177.55,180.75,190.95,186.05,183.9,182.5,186.1,181.5,183.8,183.7,182.3,183.2,185.75,185.3,181.05,184.4,179.6,180.35,190.3,188,183.15,183.1,180.75,182.1,189.7,182.8,186.5,183.95,179.95,189.45,182,183.75,182.15,188.85,185.85,187.05,186,188.55,183.85,188.05,188.95,184.4,185.5,186.15,186.7,187.15,188.5,182.85,188.5,184.55,184.05,184.2,187.4,185.75,186.8,189.45,189.3,188.1,190.05,188.85,185.4,190.95,185.9,190.05,187.6,189.7,187.7,187.6,191.55,191.05,189.55,189.45,190.8,186.8,185.55,191.55,191.85,192.1,194.4,189.75,187.95,192.15,194.2,190.3,196.05,193.4,187.65,189.9,186.1,192.8,196.2,189.65,188.1,193.2,191.95,193.2,192.45,193.9,197.4,195.6,196.75,192.05,194.4,196.8,192.95,191.95,196.8,197.25,196.6,194.05,199.7,197.75,193.8,199.1,193.85,193.45,199.75,195.95,199.25,194.3,197.15,195.85,201.1,201.5,200.1,197.7,196.7,197.8,195.7,201.75,195.85,200.4,197.05,202.4,200.65,198.65,199.9,196.45,201.8,209.15,198.75,200,203.75,202.8,199.2,206.6,202.35,197.6,202.3,203.85,200.9,198.9,202.25,204.3,206,201.5,207.55,204.5,197.85,207.3,206.2,207.65,204.8,208.25,207.5,206.8,207.45,207.2,207.55,210.3,209.85,207.55,205.2,206.2,207.1,207.7,203.05,211.2,205.3,209.1,209.95,210.3,204.25,212.1,208.85,206.2,206.8,207.25,205.2,209.8,208.9,206.7,206.3,209.05,210.55,206.95,202.45,210.8,211,209.15,207.95,209.4,209.1,210.9,208.45,209.45,209.65,211.35,211.4,206.65,208.95,207.05,206.1,207.2,206.75,213.6,204.6,213.2,210.5,206.2,214.05,208.35,207.45,209.25,210.75,207.4,208.95,207.25,209.8,212.95,207.2,211.35,209.95,210.2,208.45,209.9,208.9,211,210.15,211.65,213.3,210.7,212.15,208.45,214,213.6,211.5,208.7,210.1,211.9,211.35,211.65,212.85,210.4,212.9,213.55,211.9,211.05,215.2,212.7,209.85,209.4,215.6,208.45,209.35,210.7,207.8,208.45,207.45,212.45,214.7,210.9,211.95,208.45,207.65,211.3,209.7,205.05,210.45,209.75,212.7,212.25,212.65,210.25,214.85,209.4,209.05,209.15,206.9,209.8,203.65,209.55,211.55,207.9,209.2,205.2,209.45,204.7,214.3,210.15,209.2,207.6,204.95,208.05,203.6,206.95,207.9,205.5,205.7,207,200.75,205.65,204.1,208.4,207.7,205.85,206.3,205.75,203.55,202.65,207.1,202.15,205.6,205.5,204.75,205.9,202.15,206.8,203.15,207.25,206.3,204.2,206.9,208.85,205.05,205.9,201.45,204.7,201.5,204.95,203,202.75,203.4,205.1,205.15,202.85,204.1,204.7,208.15,204.2,201.05,203.6,202.8,206.05,201.6,201.5,206.7,202.65,202.55,203.7,200.55,201.5,202.15,203.7,204.7,199.15,195.7,203.6,202.25,195.55,202.75,200.9,202.7,197.2,200.6,203.85,203.5,200.75,201.5,200.9,202.85,205.45,203.35,200.45,203.6,203.7,198.45,204.35,203.85,198.55,203.9,204.5,201.85,202.8,204.25,199.2,201.25,203.2,200.95,204.2,202.85,201.9,205,203.25,201.95,204.6,203.25,204.8,211.15,205,207.95,206.15,205.35,206.85,209.05,200.65,204.8,204.9,205.35,206.1,208.4,205.2,204.75,204.8,206.25,209.85,208.85,208.9,211.4,208.7,210.05,210.15,205.2,206.8,207.1,206.5,212.05,212.9,212.15,211.5,208.3,209.25,210.6,209.6,212.65,210.15,212.9,212.35,211.35,211.75,215.2,210.7,212.05,219.55,210.95,212.5,215.1,215.2,214.75,211.65,216.8,220.9,221.9,214.8,221.6,217,219.75,220.65,216.25,212.75,216.65,219.4,219.3,221.7,217.45,219.25,221.8,218.05,220.55,224.4,218.95,227,226.85,228.45,224.45,226.55,222.05,223.2,224.35,231.3,225.15,224.75,222.25,226.75,223.25,222.55,223.95,229.15,224.5,231.9,229.05,227.15,226.2,232.6,222.1,226.85,229.1,227.5,234.8,230.35,229.65,230.65,227.3,229.3,231,235.6,231,236.95,233.95,235.7,234.5,235.25,234.8,231.95,232.2,235.1,237.2,235.6,237.35,234.8,232.1,240.75,228.7,235.45,239.1,236.05,241.3,237.85,230.9,238.4,234.1,238,238.35,235.7,238.75,234.75,237.25,239.5,241.15,233.85,236.65,241.3,238.6,236.2,236.9,240,240,239.35,239.6,243.05,238.9,236.8,239.15,236.8,241.8,237.8,241.15,237.15,234.1,239.9,237.95,241.75,236.75,238.1,238.2,237.8,238.8,236.75,237.35,238.75,236.8,240.65,238.4,241.85,241.2,238.25,241.8,239.9,236.95,240.4,237.6,244.55,240.35,240.85,239.55,240.05,238.15,238.5,236.4,240.2,238.95,242,236.9,240.85,243.05,240.8,241,241.45,239.55,240.15,237.3,242.15,243.95,237.95,243.7,237.6,243.75,238.45,242.85,242.8,241.5,244.85,237.9,235.95,240.15,239.55,235.3,243.4,243.7,243.35,241.25,239.95,238.85,237.25,241.05,237.05,239.9,237.9,234.8,243.2,236.55,234.4,233.5,238.65,236.4,236.55,235.6,240.45,238,235.6,235.7,240.35,233.85,240.65,235.55,242.3,234.65,240.6,236.85,236.75,235.4,235,233.6,236.45,233.3,237.6,233.25,232.6,235.6,236.9,238.25,240.15,238.65,235.3,231.4,235.2,236.85,236.7,235.1,236.75,231.6,232.7,232.9,237.95,233.05,235.8,230,233.3,236.85,238.35,234.3,238.25,228.55,232.6,233.15,229.15,234.7,230.35,230.3,233.05,234.85,233.2,227.55,230.4,230.55,230.25,235.55,231.4,232,236.25,235.3,230.65,223.25,231.9,233,232.55,232.8,229.05,232.05,229.25,226.85,232.25,228.95,228.4,234.85,231.65,227.3,231,229.9,233.9,232.8,228.55,227.45,227.6,230.8,230.05,222.55,230.1,228.7,225.35,230.3,231.7,230.15,235.15,224.7,228.7,228.75,228.35,229.25,230.8,230.5,222.8,225.65,231,228.15,225.9,231.35,231.85,229.6,227.75,230.6,226.9,232,227.75,229.65,229.75,232.9,232.2,230.9,232.35,226.25,229.95,227.9,230.3,227,232.55,224.5,232.65,229.6,228.6,226.3,231.75,231.05,228.35,231.25,229.3,230.1,231.8,230.65,232.15,226.5,233.7,233.3,236.25,228.85,232.9,236.25,231.4,230.9,233.15,233.05,235.75,233.9,234.7,233.1,233.6,236.85,234.75,232.55,234.1,238.5,234.35,235.8,232.75,236.1,237.3,237.95,238.7,234.95,239.25,234.85,241.75,237.65,240.2,238.2,233.85,238.35,237.3,242.75,241,236.35,238.7,240.65,237.25,238.55,239.85,240.65,237.4,242.25,237.8,242.25,246.6,240.8,236.7,240.85,240.85,241,242.95,244.4,242.4,240.25,246.45,243.4,242,240.75,248.25,247.6,245.95,242.9,245,246.45,246.4,245.2,246.85,248.55,247.5,251.3,245.65,252.3,247.4,247.6,248.8,247.65,246.4,247.45,253.75,248.65,247.65,254.35,244.15,251.4,254.2,243.95,249.2,248.5,253.1,245.75,253.4,253.95,253.5,251.3,251.15,249.8,250.35,249.65,253.85,251.3,251.15,250.9,252.15,255.55,249.2,249.75,255.15,255.55,254.1,253.35,250.35,243.25,253.8,253,248.95,250.4,254.5,250.75,256.5,253.8,249.4,254.9,250.65,256.15,258.45,250.8,249.9,250.15,245.95,253.65,249.2,256.95,252.5,249.75,251.95,247.15,249.6,252.15,253.95,251.2,253.65,249.7,250.1,250,249.95,250.15,250.05,251.65,253.7,250.85,249.45,252.75,249.5,249.4,251,247.75,250.2,248.7,246.6,253.4,249.1,252.5,256.55,248,247.15,248.6,244.75,250.2,247,248.55,247.15,244.65,252.35,246.35,248.55,246.3,249.75,248.05,255.15,243.55,247.75,252.7,246.1,251.35,247.35,246.95,240.3,243.6,249.8,244.25,249.95,244.35,245.8,244.1,241.2,245.65,246.6,244.4,248.1,244.3,240.5,239.75,243.3,236.3,240.85,239.4,240.2,241.95,242.35,242.05,238.55,241.25,243.15,240.8,242.6,234.65,235.8,235.35,240.8,239.7,235,238.9,238.9,240.45,237.7,238.85,241.75,236.9,238.05,239,240.55,233,237.5,239.15,240.1,237.35,238.35,236,232.95,237.3,233.45,229.85,237.65,230.15,241.55,233.6,236.15,235.55,239.15,230,234.1,237.75,235.2,230.45,235,236.05,234.55,235.1,233.4,232.5,231.2,231.95,231,231.05,233.6,235.55,232.35,232.3,238.1,231.65,232.35,234.9,233.3,234.05,236.7,234.3,233.65,230.4,229.6,232.25,233.25,232.35,236.4,239.8,229.75,233.2,231.05,230.95,231.05,233.25,236,232.05,234.2,236.2,239.6,230.3,231.55,234.9,233.45,230.05,234.05,232.95,234.15,234.3,234.1,233.25,234.45,231.45,230.6,241.2,236.4,227.45,233.85,234.6,235.5,231.25,236.6,234.85,235.55,234.45,230.85,235,232.75,233.5,234.9,237.1,233.4,239.45,233.25,236.4,235,230.7,240.6,232,236.05,231.2,238,235.5,234.05,238.6,236.65,238.35,237.05,238.9,236.3,234.4,240.95,234.45,237.85,236.1,237.9,241.7,233.65,239.05,237.2,236.8,237.9,234.05,240.5,239.55,235.25,237.05,234.95,242,244.65,234.55,236.75,241.55,243.35,243.1,244.9,237.2,239.9,240.05,241.45,238.55,240.65,240.15,243.8,246.65,240.1,244.5,246.9,244.45,241.15,246.1,239.8,243.4,245.4,242.55,238.7,246.8,244.4,245.35,247.2,243.45,248.15,247.25,247.05,248.45,243.3,241.1,242.65,250.75,246.05,247.35,245.25,243.85,241.8,251.05,253.6,248.4,246,249.45,250.5,246.1,250,247.3,253.5,252.85,252.15,245.6,248.55,252.25,256.5,249.3,248.4,251.2,252.9,248.9,248.05,250.05,249.8,250.65,251.75,246.8,251.9,253.45,247.45,253.4,243.6,251.55,249.45,247.05,250.85,249.5,251.15,250.95,255,251.65,253.2,253.95,251.75,252.3,249.7,249.9,251.3,251.35,253.9,252.05,252.1,248.05,251.35,245.7,248.55,249.7,253.35,251.2,246,256.5,254.25,248.35,251.5,250.05,251.85,250.35,249.9,250.35,245.45,250.25,255.2,249.9,253.25,246,252.75,246.35,248.2,249.8,247,243.25,252.05,249.15,247.35,249.3,246.85,249.55,243.75,244.45,247.8,244.25,244,245.55,245.6,243.15,248.6,246.45,243.65,241.15,240.35,246.55,246.45,242.2,241.9,239.55,238.35,245,238.15,240.45,239.4,237.9,239.55,243.45,240.8,243.2,240.75,237.25,236.2,237.65,236.8,238.6,235.25,233.4,242.25,233.8,240.15,235.85,230.1,235.8,239.2,234.4,233.8,235,235.5,235.4,230.3,227.5,227.9,230.15,231.15,230.35,234.05,232.5,231.8,231.15,229.65,229.65,227.85,225.15,227,230.65,231.85,228.45,225.95,223.4,229.25,226.05,227.2,230.3,222.1,224.2,228.6,225,228.05,224.65,225.15,229.55,222.1,223.95,225.5,222.65,223.85,221.25,220.8,225,222.65,221.45,224.8,219.55,222.75,221.6,222.15,221.9,219.2,222.5,219.25,220.45,221.25,219.45,216.7,217.85,215.1,218.85,218.7,219.65,218.85,220.6,220.35,213.45,219.4,222.3,213.4,214.65,220.75,219.65,217.5,213.8,215.45,215.2,213.8,215.45,219.8,216.55,214.1,215.6,214.5,219.4,214,215.95,214.55,212.9,217.45,215.65,214.85,219.75,216.3,213,219.6,209.9,220.15,213.3,211.1,216.15,216.65,215.1,216.9,212.8,215,218.6,220.9,214.1,215.35,219.15,212.4,219.05,214.3,218.2,215.65,217.4,214.4,216.6,216.05,216.1,213.55,214.3,217,216.95,214.95,217.8,218.85,216.65,220.7,217.75,215.8,218.5,218,215.65,221.15,217.3,215.05,219.05,216.25,217.7,218.45,221.95,219.3,219.55,220,221.15,219.15,217.9,218.9,217.75,219.7,218.75,220.3,223.1,219.4,217.85,222.25,222.85,226.35,222.45,224.75,223.45,221.05,221.25,225.2,225.15,227.25,225.95,228.1,225.25,223.65,219.4,220.6,227.6,228.55,225.9,226.25,226.2,221.15,228.75,229.85,228.4,228.15,227.45,224.8,227.6,229.05,226.9,228.65,226.15,229.85,226.2,223.2,229.6,229.75,232.65,227.55,235.6,227.9,230.45,234.35,234.4,233.95,231.05,233,232.9,230.15,234.4,229.55,233.3,230.5,237.3,233.9,237.7,233.2,233.3,231.7,232.05,234.95,231.5,234.75,235.95,237.3,235,236.1,238,234.15,235.9,238.2,235.4,237.65,234.45,238.65,236.35,239.65,234.3,235.05,237.8,238.6,237.15,236.9,235.15,237.4,236.95,238.8,233.15,235.35,236.45,237.85,234,241.35,230.65,235.3,239.75,236.55,233.25,239.4,239.9,238.35,235.9,237.35,234.85,230.5,232.8,231.85,237.5,237.45,236.9,238,234.65,238.95,230,229.25,233.45,235.55,238.3,232.65,230.75,233.2,233.8,229.9,232.5,232.9,234.5,232.55,233.25,232.15,232.15,229.75,236.35,238,236.25,232.35,228.35,238.6,229.1,229.2,230.9,232.35,225.4,227.65,227.35,226.3,229.25,231.6,230.8,226.3,223.95,232.35,226.85,223.75,228.85,224.1,230.75,229.45,221.95,223.4,229.95,227,222.9,228.35,230.5,226.4,222.95,230,225.6,226.9,223.3,220.95,221.95,228.4,222.6,221.05,222.75,222.1,222.85,221.55,220.85,215.3,217.55,223.6,221.65,221.5,219.6,223.15,217.35,219.35,221,218.75,220.55,221.05,217.5,219.9,217,215.4,216.45,212.5,218.75,214,214.65,215.45,215.5,212,219.9,212.9,210.45,212,210.5,214.35,213.25,212.85,210.85,207.7,209.05,211.45,211.4,211.3,205,211.05,206.65,214.8,205.15,206.65,204.3,203.15,202.25,206.3,207.7,205.1,206.9,205.45,203.45,205.55,206.6,209.05,206.2,200.8,202.4,200.65,204.3,205.85,198.55,202.75,203.3,201.6,203.85,199.1,200.9,196.3,199.75,198.6,197.2,200.2,202.4,201,199.3,201.15,198.15,199.15,197.2,199.85,197.55,196.2,196.1,199.15,199.35,201.5,198.45,201.95,195.4,193.55,196.65,196.9,195.85,196.35,199.65,193.75,194.25,193.1,195.05,195.6,195.25,196.25,197.9,189.1,196.6,192.25,200.25,196.7,198,196.6,195.2,191.4,192.65,194.5,198.2,192.85,190.5,196.65,190.75,195.9,192.45,192.65,194.3,191.35,194.45,190.25,197.75,196.75,189.9,198.2,192.4,194.6,196.95,194.1,193.05,196.75,194.3,197.55,194.6,189.35,189.65,195.25,196.35,198.2,194.25,196.25,195.25,195.9,190.5,194.75,198.65,199.65,193.4,194.7,194.4,199.7,197.85,201.05,196.6,198.5,198.25,196.15,199.7,196.25,197.65,200.95,196.7,198.3,197.6,198.7,198.7,192.2,199.95,200.95,196.15,200.1,195.75,200.8,200.1,197.5,195.4,198.35,202.3,203.55,198.3,200.55,196.3,203.3,203.6,197.6,202.8,201.35,204.75,203.6,203.6,202.45,207.35,203.15,208.25,203.95,202.25,204.85,204.7,207.05,202.4,206.05,203.2,204.45,202.85,209,205,204.65,207.25,203.35,207.2,203.7,206.65,206.7,211.8,208.05,211.7,213,214.3,207.75,205.6,213.4,204.05,209.15,206.4,206.85,210.9,211.1,209.2,210.7,212.15,213.35,211.35,209.3,208.35,203.7,211.7,213.5,209.2,210.65,212.7,209.65,213.25,208.75,209.75,209.45,210.7,207.05,208,211.85,208.4,210.8,216.3,218.05,212.45,212.35,213.85,216.6,211.55,206.75,211.45,211.45,215.85,209.35,212.45,211.2,208.55,209.15,212.95,209.75,210.9,209.75,207.45,215.55,211.8,212.65,210.25,206.8,208.95,209.75,207.2,214.6,214.7,210.35,209.65,213.55,207.4,207.6,212,208.85,209.55,205.1,210.45,206.4,208.3,209.7,207.75,210.9,208.75,209.4,209.6,211.7,204.15,210.95,203.9,210.05,206.95,204.9,209.1,205.5,200.5,210.05,204.85,208.85,202.8,202.95,202.95,206.05,207.7,204.8,206.65,203.75,206.3,202.45,204.3,204.45,202.4,201.4,198.2,203.2,206,202.05,207.3,199.95,200.15,204.45,204.6,203.05,200.45,199.8,203.6,202.65,198.95,203.8,203.3,199.85,197.65,199.9,202.2,202,204.45,199.05,203.2,199.65,197.2,195.35,198.35,200.7,194,201.95,195.95,195.5,196.15,188.85,195.2,201.3,203.3,193.75,196.7,195.4,196.9,193.45,193.5,193.9,193.75,191.6,194.1,191.05,195.35,192,191.8,191.9,192.8,192.05,195.35,195.4,188.55,192.15,190.85,189.1,193.7,194.2,191.75,193,186.55,185.25,192.1,192.15,192.75,189,189.95,186.45,191.85,189.3,189.9,186.55,185.6,185.65,188.2,183.1,187.85,186.1,187.6,186.35,188.05,182.5,185.25,187.8,181.55,186.15,187.1,182.2,183.95,188.65,184.25,181.1,183.2,180.2,188.4,184.05,185.5,181.9,179.95,183.85,182.85,181.3,181.55,180.6,182.15,183.6,183.35,181.25,181.45,181,175.35,187.1,183.6,181.8,180.95,178,185.6,179.65,173.25,179.2,185.25,180.9,178.35,178.3,180.05,177.55,181.25,176.65,170.15,178.3,180.45,174.4,179.35,180.45,179.5,181.05,177.5,179.45,174.8,178.45,173.65,176.05,183.5,182.4,178.85,181.05,180.7,174.8,175.3,178.8,179.5,177.55,174.65,177.85,176.5,180.6,177.45,175.25,176.65,178.55,176.85,177.2,176.25,175.25,178.45,181.55,178.9,178.6,178.1,179.9,175.6,183.95,178.45,180.2,180.4,177.55,180.35,178.7,170,175.75,173.4,180.55,176.5,179.35,177.6,179.95,177.75,175.75,178.25,184.5,176.15,184.3,183.65,179.2,183.45,178.85,177.05,184.65,176,181.95,182.7,182.15,184,177.2,179.1,184.1,181.4,174.95,180.3,180.5,180.85,177.5,183.85,182.7,178.75,179.95,180.55,182.2,181.6,180.35,181.25,184.8,179.95,184,180.4,179.25,187.25,189.15,185.9,181.45,182.1,183,181.2,182.5,186.9,185.7,186.2,182.75,181,181.1,188.6,190.6,180.45,187.85,184.8,187.8,187.65,189.2,181,190.7,190.1,186.3,186.45,187.55,186.8,186.2,187.9,187.25,184.5,188.25,187.75,185.8,188.2,188.85,194,189.8,183.55,182.9,187.15,185.05,192.3,192.9,185.65,188,187.75,193.25,192.3,183.4,190.05,190.55,189.25,190.45,187.5,189.85,192.1,191.5,186.2,186.45,189.05,188.65,188.6,189.2,192.6,193.25,191.8,194,191.65,190.5,189.1,188.65,191.8,191.7,189.15,192,195,190.3,189.35,189.65,187.3,188.95,190.05,194.7,191.05,189.3,190.4,189.15,189.65,185,191.5,191,190.1,189.45,190.65,194,190.6,189.3,191.6,187.5,190.9,188.95,190.7,190.75,191.6,186.65,184.85,192.85,195.35,189.3,185.5,190.35,192.6,188.8,193.4,192.9,187.5,194.25,191.4,189.85,186.2,189,188.25,191.9,190.45,193.9,191.35,192.55,182.3,192.8,190.2,187.8,187,189.6,185.35,188.6,184.4,190.25,187.8,187.85,189.65,187.65,187.95,189.1,189.35,190.5,188.65,186.05,187.4,186.7,183.5,184.8,187.95,186.5,187.65,186.25,184.15,187.35,188.35,185.05,194.35,182.4,186,186.1,186.35,184.7,184.15,187.35,178.65,189.05,183.3,183.6,184.7,183.55,184.5,184.65,182.1,177.45,183.05,180.9,183.6,181.75,184.4,185.2,176.5,181.25,178.9,184.1,181.45,183.2,180,184.35,180.85,181.9,180.7,180.4,183.9,179.35,180.15,175.4,176.75,181.35,181.05,178.75,176.2,174.95,181.55,179.45,180.9,179.35,178.7,176.55,176.85,175.2,180.85,178.75,179.95,178.25,176.4,177.85,180.3,179.15,179.4,174.7,180.45,181.35,178.8,178.1,176.1,175.5,181.15,176.8,179.05,175.4,176.5,178.8,175.15,180.75,180.8,175,175,180.5,175.65,176.95,176.25,176.05,178.7,173.2,175.3,175.6,177.05,176.1,177.1,174.75,176.15,175.8,176.35,175.6,178,177.25,177.75,175.15,174.65,174.1,174,171.2,174.05,179.9,177.25,178.3,177.1,172.45,175.75,176.25,178.4,175.8,175.9,177.1,173.55,178.75,179.25,174.45,179.1,178.95,182.15,181.9,175.25,179.75,180.2,177.05,179.65,178.3,173.1,181.7,176.5,182,179.9,179.3,182.95,178.05,176.5,181.6,179.2,179.6,179.2,181.85,182.15,182.05,181.1,176.25,178.95,179.5,178.7,178.2,182.85,178.5,188,180.05,175.55,181.1,182.35,177.55,185.4,188.85,180.35,182.75,186.5,183.95,182.4,178.3,181.65,182.55,180,183.85,181,184.65,185.55,184.45,187.25,181.55,182.85,182.7,187.05,188.35,185.1,181.45,187.85,184.6,184,187.55,188.3,187.75,182.7,187.7,187.75,185.75,183.55,187.05,187.95,187.05,181.75,188.3,182.35,185.25,189.9,185,190.4,188.7,188.85,187.15,189.65,187.5,186.55,186.55,187.8,185.9,184.75,192.35,191,188.45,185.3,194.25,182.25,186.5,190.15,192,190.4,187.45,194.35,185.15,186.6,193.35,188.35,196.5,193.85,193.4,191.25,186.45,191.5,196.15,187.1,190.5,188.5,191.25,192.1,187.65,191.8,193.9,191.5,192.6,189.3,187.95,192.15,188,190.2,184.95,187.5,184.2,190.1,193.05,191.6,189.75,188.95,190.9,190.25,190.5,186.7,190,191.1,190.25,192.15,193.45,190.5,191.75,187.9,191.5,189.15,191.5,186.4,190.65,185.7,189.8,191.6,189.2,188.25,188.7,194.75,185.15,188.6,186.75,190.5,190.45,190.3,186,190.6,190.3,189.15,190.3,187.6,187.95,186.95,187,185.7,189.95,186.9,181.65,190.35,187.5,187.05,187.45,189.4,187.15,187.45,188.85,188.65,184.85,185.7,185.95,183.5,185.05,179.7,184,185.1,186,187.45,188.1,182.6,190.35,181.95,185.05,182.4,185.15,181.15,182.45,183.7,187.55,181.85,184.5,186.8,179.9,182.3,182.8,180.1,181.65,180.5,183.65,184.85,182.8,181.75,181.35,185.1,186.6,180.1,178.7,178.9,186.65,182.65,180.2,183.4,175.65,181.3,182.2,178.35,181.7,181.65,183.25,184.4,177.7,179.6,177,184.8,178.15,180.7,175.5,184.15,184.8,180.65,180.7,181.5,180.25,175.8,179.4,178.65,176.1,175.9,176.45,175.05,172.55,173.75,174.1,175.5,175.8,176.4,177.95,175.7,174.85,170.25,174.85,176,175.55,177.05,169.45,173.65,173.05,174.45,175.25,176.65,173.7,173.95,180.65,170.2,174.2,174.55,175.4,171.85,175.35,170.25,170.8,175.2,173.85,172.2,169.35,178.2,172.45,170.85,172.2,170.45,175.85,171.2,173.45,178,173.3,170.7,173.8,175,175.35,170.8,169.45,172.95,175.4,170,174.45,172.25,174.6,171.85,174.3,174.4,178,174.55,175,172.5,174.45,172.2,170.65,172.1,174.6,174.8,173.15,169.95,175.45,173.2,167.15,170.5,173.05,178.85,171.05,175.5,175.5,172.75,174.05,170.7,176.95,173.35,173.05,175.85,176.45,173.25,180.15,171.15,170.25,178.85,177.35,180.35,175.2,174.25,171.4,176.3,175.85,178.3,173.65,176.7,172.05,178.8,173.55,173.05,176.7,179.4,175.25,174.35,182.05,173.75,181.95,175.75,178.75,181.4,175.75,179.7,180.1,178.75,181.05,176.45,178.6,177.8,184.1,179.75,174.8,179.85,178.5,182.8,181.2,184.75,183.55,179,178.4,186.75,183.5,180.7,183.2,180.75,181.75,183.9,185.75,177.65,183.9,180.6,184.45,185.7,188.1,185.05,184.6,183,188.15,185.6,181.9,178.05,187.75,190.35,183.3,187.3,186.85,187.1,185.6,184.45,184.8,191.75
1.4,0.7,0.7,1.25,1.45,1.1,1.55,0.6,1,2.05,0.55,1.35,0.95,1.75,1.05,1.5,1.35,0.65,1.4,0.55,1.05,0.15,2.35,0.75,2.3,0.7,0.7,1.3,0.85,1.05,1.1,0.7,0.3,1.75,2.2,2,0.9,0.9,1.75,1.65,1.05,1.95,1.6,0.95,1.75,1.55,1.25,1.4,0.95,1.35,1.1,0.4,0.8,1.85,0.6,0.8,1.65,2.05,0.65,0.8,1.35,2.15,1.35,2.25,1.4,0.75,4.65,0.85,3.2,1.85,2.85,3.1,2.3,5.45,5.9,8.1,7.1,11.5,11.5,17.9,17.35,20.85,20.15,28.65,29.2,34.45,37.75,41.7,43.2,50.7,56.25,64.7,66.15,75.05,76.7,92.05,95.35,103.6,108.25,119.3,128.45,141.4,145.1,156.15,162.8,171.5,185.6,192.15,209.1,219.7,228.7,235.65,246.5,259.7,269.6,278.9,284.5,296.25,305.6,315.05,324.05,329.6,342.9,348.5,355.85,362.1,376.65,372.65,376.45,388.75,390,389.85,399.5,402.35,397.5,400.8,403.6,410,397.2,402.6,405.45,396.4,391.8,399.75,392,390.7,393.3,380.15,384.75,378.45,377.35,368.95,368,359.75,353.15,349.9,347.4,345.55,347.05,338.8,331.7,325.25,321.15,315.7,311.75,301.45,297.7,296.4,288.2,279.7,279.2,266.95,263.8,251.8,250.7,238.85,232.35,228.95,224.9,212.75,208.2,196.9,196.9,191.35,185.7,181.05,175.45,172,167,163.95,167.4,161,157.9,160.85,159.95,163.35,162.4,159.8,170.65,176.3,183.95,198.1,200.65,211.85,221.15,233.95,245.25,257.45,270.3,282.7,294.7,310.2,323.15,339.55,346.7,360.75,371.75,375.45,389.2,389.2,390.55,393.15,391.65,385.35,379.35,370.5,352.3,341.7,325.35,302.5,275.05,257,228.05,203.25,176.8,151.45,138.8,120.7,114.35,108.2,105.15,105.3,102.85,109.2,114.3,118.05,124.6,128.5,124.9,129.4,130.1,126.8,126.35,125.05,121.1,116.3,107.85,105.95,105.6,104.4,101.3,102.55,108.35,110.55,120.5,121.8,129.35,138.1,139.6,146.4,156.7,155.35,167.4,169.8,173.6,186.95,189.9,193.75,197.7,201.8,201.75,209.85,205.05,212.9,208.85,207.8,205,209.55,206.35,210.4,204.9,200.25,197.65,195.3,192.65,195.4,190.65,190.55,184.6,188.05,178.55,182.1,178.65,182.4,171.65,175.6,171.7,169.05,172.4,169.3,170.95,169.75,172.5,173.6,168.5,167.45,171.05,172.15,171.7,179,182.15,178.35,187.15,194.5,189.3,190.95,195.4,199.75,201.65,204,203.95,217.4,214.25,220.9,220.55,228.75,222.15,227.25,228.55,234.9,232.2,226.15,232.75,231.15,231.3,231.35,223.45,225.2,226.35,228.6,232.15,225.35,229.6,233.6,236.2,240.05,245.1,245.8,242.25,251.8,256.4,258.7,264.8,271.5,269.55,271.05,275.9,279.85,278.8,281.9,275.3,282.7,277.9,282.45,275.3,276.8,273,275.2,271.3,268.25,261.05,256.3,253.35,252.75,248.8,249.6,243.9,250.1,237.1,232.65,231.45,232.9,226.3,222.95,220.85,221.15,213.15,212.6,210.85,203.45,201.1,204.7,200.3,198.45,193.25,192.4,190.05,190.2,188.15,187.5,191.45,185,182.25,185.5,187.7,189.25,181.6,187.3,184.6,188.8,183.05,183,190.9,188.7,190,188.3,193.55,195.75,193.85,195.9,193.2,200.7,198.75,200.65,201.4,206.2,207.85,207,205.85,208.6,215.35,219.8,220.15,222.8,225.95,235.95,232.7,234.25,237.9,247.3,245.15,243.15,246.95,253.75,256.3,261.75,262.9,266.35,269.95,276,282.2,276.55,284.75,285.8,286.4,294.25,294.8,297,296.55,302.85,308.1,310.05,314.7,312,314.25,322.15,322.3,321.3,318.35,330.3,328.3,328.7,328.7,332.75,330.5,329.85,337.55,339.95,333.15,336.55,336.35,338,338.4,340.65,339.25,343.3,342.95,341.2,343.75,342.5,346.15,345.85,349.4,345.55,338.4,339.7,343.3,342.3,347.15,342.25,345.5,339,338.2,340.65,337.75,337.7,337.45,335.5,335.25,331.7,331.95,332.9,329.45,323.3,319.45,321.1,312.65,310.9,307.6,304.45,299.75,303.65,294.5,291.65,284.3,282.5,276.55,268.85,270.85,258.8,256.05,250.85,250.05,235.3,234.45,228.1,218.7,213,207.65,207,198.65,189.8,188.45,177.15,170.65,169.75,160.7,156.1,152.35,145.05,138.35,136.1,124.25,121.4,121.95,120.65,109.8,113,105.85,102.25,101.5,98.2,94.1,91.1,92.3,87.6,86.35,89.7,90.55,88.35,87.85,94.6,84.95,94.3,89.05,94.25,95,97,97.4,97.9,101.95,105.25,107.2,110.4,108.15,109.15,114.95,111.65,117.55,115.25,121,123.75,121.85,126.05,124,125.1,125.75,130.95,128.45,129.45,125.25,127.9,124.85,118.85,123.2,113.05,109.65,98.9,96.9,88.9,87.5,78.25,78.25,72.2,70,67.35,63.7,62.8,59.95,61.4,61,65.9,67.15,71.5,69.9,72.35,75.05,80.55,83.25,87.3,98.8,100.2,109.3,114.95,117.25,123.15,130.45,140,137.55,144.1,150.85,158.25,160,163.9,168.75,177.65,175.1,177.3,180.4,180.65,185.6,183.85,189.1,186.6,190.5,185.4,188.15,191.75,190.65,194.1,189.45,192.2,191.2,193.2,192,193.35,201,196.35,198.65,204.7,206.55,206.45,214.7,216.4,219.35,223.6,226.45,226.95,230.75,239.6,241.15,246.15,249.55,255.95,256.55,260.55,262.75,267.8,271.5,270.3,280.3,279.35,283.7,279.9,283.35,289.35,290.35,291.65,289.75,290.75,289.55,298.95,297.9,291.95,302.65,302.25,299.45,296.85,300.05,298.95,306.75,302.35,301.7,300.6,303.55,302.65,300.7,303.3,308.55,304.1,304.85,309.05,303.75,309,309.75,304.3,313.35,310.85,307.1,307.1,308.4,309.15,305.5,306.75,299.55,302.85,305.3,300.4,304.3,294.1,297.3,295,299.95,291.1,298.8,297.15,294.6,288.7,284.1,287.75,288.5,284.4,285.15,282.85,282.6,277.35,278.4,274.4,270.8,272.9,265.45,261.35,258.6,258.55,255.8,256.95,246.15,246,242.75,235.25,234.85,232.75,224.8,224.5,220.85,214.85,214.25,205.1,199.1,197.65,192.8,184.6,184.9,180.35,172.45,167.5,163.55,161.05,153.1,152.25,146,145.5,139.2,133.95,131.15,127.45,125.1,125.75,118.85,115.25,115,110.95,106.45,105.25,103.1,101.65,97.9,100.85,93.4,89.85,93.65,92.1,89.8,90.9,88.55,86.2,87.35,86.85,81.25,82.7,84.25,86.35,81.8,82.3,84.1,82.1,84.05,84.7,83.15,77.2,80.9,82.7,82.3,83.2,81.55,80.5,78.2,79.55,77.65,79.15,76.1,82.95,79,76.7,79.4,74.35,78.05,77.85,75.4,79.45,77.4,75.35,76.8,78.15,76.85,74.85,80.6,79.8,77.55,79,80.35,79.6,79.8,79.2,77.75,79.55,78.75,81.75,81.05,81.75,84.8,81.95,80.8,85.3,79.25,85.95,83.6,81.85,84.55,89.85,88.85,88.9,87.7,87.4,89.65,92.7,90.2,91.3,99.05,89.5,93.55,94.95,99.25,95.5,95.1,98.45,101.8,101.55,102.05,103.2,109.4,104.1,105.65,108.45,106.2,106.15,106.7,114,114.1,113.3,117.05,112.1,112.5,113.5,112.55,115.35,115.7,116.55,114,116.6,116.85,115.3,117,121.3,114.45,114.45,115.55,114.5,112.45,105.45,111.5,107.9,112.95,104.9,101.75,106.85,103.5,102.85,102.7,100.95,99.65,98.1,90.25,94.6,90.4,92.25,90.55,88.55,86.4,82.4,80.85,82.35,81.7,79.05,76.15,74.35,77.15,69.1,70,68.85,64.3,61.55,64.95,64.3,56.95,55,57.25,58.5,52.85,52.45,48,55.4,45.05,46.1,48.05,42.8,39,41.25,40.35,39.95,35.7,39.55,37.15,33.5,36.9,37.5,38.55,36.55,32.2,35.1,34.9,35.2,32.45,33,35.05,36.35,33.4,35.6,30.25,33.95,35.05,36.15,32.5,30.25,37.4,32.65,36.55,34,33.75,38.8,37.9,41.1,41.85,42.05,40.7,42.5,42.75,45.05,42.75,44.75,45.85,41.4,48.85,49.4,49.7,49.35,53.45,56.2,56.6,54.4,59.85,62.15,61.95,61.4,63.95,69.95,71.4,73.1,72.15,76.5,78.35,76.75,83.55,84.15,89.6,89.8,91,97.3,99.75,99.6,103.75,104.25,107,110.7,112.35,113.75,116.9,122.75,123.3,125.1,129,129.2,138.3,135.55,140.35,146.55,150.45,149.7,147.5,154.75,154.45,154.2,156.95,161.25,157.65,160.95,162.15,162.6,170.35,167.1,167.05,171.6,170.85,171.95,172.75,176,176.55,179.8,176.85,172.15,173.9,173.65,176.75,175.1,174.95,175.95,178.6,169.95,176.55,173.6,172.6,171.55,170.6,169.6,165.65,164.3,167.6,167.15,164.55,161.9,163.7,160.95,158.2,156.7,158.1,155.9,154.9,150.35,153.75,156.4,148.4,143.4,148.5,142.6,139.75,140.85,136.75,137.1,137.45,134.1,135.6,132.6,128.5,132,130.95,128.45,123.45,121.4,122.15,123.05,121.2,120.65,119.4,117.3,120.8,116.35,116.65,118.05,112.35,113.45,117.25,116.45,116.25,113.15,118.65,117.1,113.55,112.85,115.05,118.95,117.45,118,119.4,115.55,120.5,124.35,121.2,123.45,123.7,125.8,121.4,129.5,130.75,132.25,130.95,137.95,134.7,135.2,127.4,133.5,138.25,135.15,133.1,136.75,138.7,137.1,140,145.75,143.3,141.8,143.65,141.8,140,144.55,145.15,140.5,144.3,142.1,145.3,146.45,144.7,144.05,139.7,144.35,141.8,138.2,138.5,138.35,139.5,132.75,135.75,129.55,134.55,129.4,131.65,131.8,125.25,127.9,131.05,120.15,119.25,117.15,118.75,118.45,120.15,113.65,113.8,107.65,108.55,113.7,105.35,102.5,99.7,99.25,95.95,101.4,97.35,99.7,96.3,92.35,90.4,90.3,85.3,86.3,86.2,81.7,81.75,77.95,81.15,79.4,78.15,73,72.55,74.45,70.75,72.15,66.65,65.2,67.65,63.2,66.75,59.25,61.8,57.3,57.15,51.3,52.95,56.75,50.75,55.2,51.1,48.95,49.25,48.3,47.9,46.8,40.2,41.2,38.5,40.6,38.45,38.55,33.15,33.45,37.55,30.5,29.75,33.25,31.65,27.9,26.65,26.45,25.05,28.75,26,25.2,20.8,23.6,25.35,22.25,22.3,19.2,18.4,19.35,18.95,17.5,16.25,19.2,17.6,15.7,13.35,16.95,16.45,17.4,16.6,15.1,15.3,13.45,19.9,13.9,14.7,11.15,14.25,14.65,11.2,12.75,12.7,12.7,11.6,13.2,12.95,12.3,12.5,15.25,14.8,15.65,14.3,14,19,15.15,14.8,15.3,17.5,14.35,14.9,18.55,18.5,17,18.05,21.85,18.65,18.7,20.3,19.45,17.4,18.35,21.8,23.4,21.6,18.35,24.4,19.45,19.55,22.45,20.5,25.35,21.6,19.4,25.95,23.25,26.95,25.35,21.7,25.8,26.3,21.55,24.4,25,26.05,27.85,25.15,25.75,27.95,27.5,25.1,22.7,24.55,24.45,25.3,27.55,28,24.6,27.3,24.15,29.35,26.6,26.55,25.65,27.3,25.2,26.75,26.7,24.25,25.1,26.4,24.55,24.35,27.6,26.4,23.3,27.65,27.3,22.6,27.1,25.65,29.35,29.2,28.05,24.05,26.1,27.15,28.65,25.5,26.2,26.15,25.2,25.5,26.4,29.1,25.4,24.4,24.1,28.45,27.85,23.35,32.05,30.55,26.8,27.9,29.4,32.9,30.05,33.25,29.5,32.85,33.8,34.05,34,36.2,34.45,32.95,37.75,40.65,35.6,39.25,38.75,39.35,41.2,39.55,43.45,41.5,44.15,42.95,44.9,48.95,48.9,46.95,51.3,51.5,51.7,52,54.6,56.3,59,60.6,59.45,64.25,60.35,64.1,63.15,62.7,71.2,71.6,67.1,71.55,74.25,76.25,77.6,74.75,78.2,78.95,84.65,81.15,83.05,86.85,89.45,87.25,89.85,90.55,97.55,92.4,96.85,100.7,101.75,99.85,99.65,103.65,101.45,106.6,108.65,109.25,108.45,111.1,115.6,117.25,113.5,117.85,118.85,117.25,118.6,119.65,124.2,122.45,124.15,124.05,123.7,128.8,128.25,131.25,128.65,123.55,132.4,129.9,131.3,132.55,139,130.75,133.1,132.25,137.6,141.8,136.95,137,137.6,137,140.5,136.55,135.65,136.7,135.75,139.4,132.3,139.1,135.2,142.05,139.35,138.55,135.65,132.55,136.95,134.65,136,133.35,136,132.45,131,134.05,133.55,135.5,132.3,131.4,131.5,124.7,133,132.55,126.05,124.6,124.7,122.15,122.15,120.75,121.5,120.8,116.1,115.6,117.25,115.95,110.7,112.5,112.2,113.5,112.75,110.05,112.25,105.05,107.7,107.8,101,103.8,101.95,103.55,102.8,94.05,94.6,98.75,89.45,91.1,90.25,84.4,87.35,80.85,84.5,79.9,79.65,75.5,75.1,76.4,72.8,68.45,66.3,61.25,59.6,55.65,54.75,54.9,48.65,46.8,47.6,40.2,38.5,40.2,32.7,32.3,30,27.8,24.85,24.55,21.5,20.25,17.95,18.6,14.65,10.4,11.45,11.45,10.55,6.85,7.4,7.75,7.9,7.65,8.1,7.45,8.85,8.5,9.2,9.8,9,8.7,7.85,11.65,10.7,11.05,9.95,10.25,13.3,11.5,13.55,10.05,12.9,11.6,11.75,13.05,10.35,12.05,11.8,9.95,10.85,10.35,10.7,9.15,11.65,10.55,11.15,11.95,16.85,17.25,14.25,16.45,14.65,17.3,18.9,12.8,18.4,17.55,15.3,16.55,17.25,16.25,15.4,17.2,15.75,18.3,19.65,17.85,16.75,15.4,18.6,13.65,12.75,15.75,16.25,19.3,12.65,16,15.8,15.5,15.4,19.1,15.9,16.7,13.5,15.3,14.75,17,14.8,14.25,18.2,14.25,15.7,16.7,17.75,14.2,17,16.65,16.95,15.05,16,16.4,16.2,16.65,16.8,15,14.7,15.65,14.85,17.5,16.05,18,15.85,14.4,14.9,17.3,15.25,17.3,15.15,14.85,16.9,17,15.6,19.25,14.3,16.7,14.5,17.1,18.95,19.7,19.5,18.45,22.1,20.5,16.85,19.25,22.45,22.5,21.9,24.65,20.85,23.5,25.7,21.7,24.25,29.8,25.45,26.55,25.25,23.95,25.65,29.35,26.85,26,33.45,29,24.6,28,29.85,30.6,35,31.8,32.55,38,34.35,36.9,37.35,34.3,38.25,38.4,38.4,38.3,41.25,39.3,47.5,44.5,42.05,46.45,47.75,44.45,44.95,45.65,48.95,48.3,48.65,50,46.55,45.85,51.4,48.4,51.9,57.15,53.35,52.95,56.85,54.95,55.9,59.25,55.95,58.65,56.15,56.1,57.6,59.9,62.65,58.6,61.55,60.15,59.75,62.7,62.05,63.85,59.2,63.45,67.35,63.55,65.75,61.3,64.3,67.1,68.05,59.85,63.7,66.4,69.25,68.5,67.5,64.65,69.25,69.2,70.95,69.05,66.2,70.3,71.05,69.2,68.3,70.55,66.4,70.5,73.5,72.65,70.95,69.1,77.2,73.3,75.95,72.2,74.2,75.65,73.95,76.2,79.55,76.4,75.25,77.55,79.75,79.6,79.1,79.3,84.35,83.55,86.45,84.4,89.9,87,85.2,89.5,86.4,83.15,83.35,90.2,83.2,89.7,94.65,88.55,89.9,87.15,91.35,89.75,91.65,91.9,92.3,88.35,93.05,92.9,90.3,88,88.7,89.35,87.9,88.55,91.2,88.3,86.95,84.65,87.1,85.55,85.15,85.45,83.35,80.3,81.95,80.3,77.4,79.95,73.15,74.4,79.5,72.65,74.9,70.95,69.45,68.25,69.5,68.3,69.55,66.95,62.95,64.65,63,58.85,60.55,58.2,58.55,57.95,59.75,53.95,56.2,53.9,51.15,53.25,52.6,50.7,49.75,51.4,48.2,46.3,45.85,41.8,43.65,42.65,41.4,40.8,42.1,42.6,37.95,38,37.95,35.2,33.35,34.95,35.05,31.5,32.6,33.55,32,30.85,28,30.55,29.1,33,25.35,26.85,27.5,26.25,26.3,28.15,22.55,22.9,21.95,27.15,25.65,25.9,23.1,22.6,25.3,20.95,23.65,26,21.1,22.25,19.6,20.6,26.3,21.65,21.4,20.65,18.65,20.45,22.3,21.65,24.4,20.75,25.25,18.95,20.3,16.85,21.6,18.25,20.85,20.05,21.35,19.1,18,21.75,24.35,20.95,20.05,20.35,21.1,21.8,18.7,20.5,18.7,22,21.8,20.4,19.3,18.35,19.35,21.35,19.35,22.95,24.35,21.85,19.1,20.9,16.15,24.2,19.5,20.2,22.3,22.55,21.45,22,17.9,23.8,22.75,20.2,19.75,21.2,24.45,19.7,20.55,18.35,23.95,20.8,19.95,25.65,22.55,22,23.1,23.7,26.05,26.4,25.1,21.6,26.2,24.1,22.05,26.85,25.15,25.95,24.9,28.2,25.55,27.25,24.2,28.35,25.55,25.8,29.25,28.5,24.2,28.45,27.95,28.8,27.7,26.65,31.05,27.1,33.2,33.05,31.2,33.85,33.55,32.45,34.9,33.8,30.25,35.3,32.3,36.9,35.6,33.8,39.2,36.95,37.25,35.55,37.9,41.5,35.65,41.2,39.65,42.95,41.35,39,43.25,42.85,41.55,44.5,38.15,45.1,45.95,47,49.05,47,50.8,48.25,45.95,48.1,49.05,50.05,53.65,54.6,50,53.25,49.45,54.8,52.1,55.9,59.5,57.35,59.65,56.55,61.05,60.9,56.6,56.7,57.9,56.2,58.2,56.8,56.85,61.05,63,61.3,61.6,62.8,60.55,62.55,65.4,63.35,61.3,64.55,63.15,61.95,59.35,59.9,61,57.45,59.35,59.1,61.2,57.15,62.9,61.15,63.7,60.4,57.35,59.6,55.45,60.2,56.6,59.3,59.2,57.75,54,56.75,54,57.95,55.4,60.4,52.45,55.95,55.8,56.25,56.05,59.75,58.1,57.8,58.5,55.1,54.65,54.9,55.1,58.35,57.15,60.1,56.8,53.15,56.2,56.4,54.15,55.55,56.45,55.55,52.4,51.8,56.6,57.9,57.6,58.75,56.2,56.45,55.8,57.6,57.9,56.65,54.55,60.4,58.9,59.75,56.25,60.4,58.2,58.75,61.55,56.85,61.05,63.1,60.4,60.65,61.3,63.95,62,60.15,66.45,62.1,60,64.1,64.95,63.4,62.05,66.9,63.45,62.95,64.95,65.55,66.3,66.75,69.7,62.1,68.6,68,68,68.55,68.1,65.4,68.35,65.8,66.8,69.55,66.25,66.5,72.45,70.5,72.55,67.7,69.65,69.8,70,69.35,69.15,69.85,67.9,67.35,67.4,67.45,65.65,67.85,69.35,65.75,65.75,68.15,68.05,68.85,65.65,68.9,65.6,61.1,64.55,67.45,61.05,69.5,66.6,64.5,64.75,65.8,59.5,63.7,60.05,61.2,58.95,63.3,65.45,58.75,61.25,62.65,61.9,60.6,55.25,62.2,57.95,57.55,56.8,62.3,60.95,55.5,57.15,59.25,54.45,56.55,55.25,58.3,54.05,52,55.1,56.95,54.8,54.55,55.3,56.35,52.75,54.55,54.25,55.2,52.7,48.85,54.3,47.55,50.8,52.1,48.05,47.95,51.3,48.15,50.85,52.95,51.05,48.3,51.4,47.6,47.1,49.75,48.6,49.3,49.7,46,47.5,44.85,46.05,47.05,46.4,48.8,49.95,50.5,47.3,45.25,46,48.3,48.55,45.65,48,46.65,46.3,42.95,43.85,44.9,46.15,43.8,45.85,44.05,43.7,42.15,42.95,44.55,44.4,42.95,43.5,45.4,41,45.45,42.1,46.1,42.25,42.2,44.05,39.5,42.7,46.6,42.65,41.05,47.05,46.9,42.95,41.95,39.9,44.55,39.3,37.8,38.1,40.6,45.15,38.35,42.55,42.1,41.85,40.3,42.75,43.6,39.95,38.15,42.4,42.9,41.3,45.95,39,40.15,40.5,42.1,41.7,40.15,41.65,42.7,41.95,38.4,46.9,42.9,42.35,43.15,46.1,43.3,41.45,42.7,44,40.9,44.65,41.65,42.85,46.4,44.35,45,43.75,43.1,42.45,44.5,43.95,45.9,44.7,44.5,42.9,45.15,45,42.5,41.3,44,47.9,46.65,45.8,46.75,50.45,45.85,49.9,48.2,49.95,45.75,45.45,47.95,49.35,52.4,47.45,47.1,52.95,48.9,49.2,49.9,45.8,50.35,52.25,52,49.95,51.7,51.5,50.2,51.85,52.75,51.4,50.45,51.9,54.65,51.15,55.5,52.95,56.7,54.95,56.95,52.75,58.25,56.4,55.85,58.25,58.15,56.35,53.8,58.7,56.15,60.3,58.95,57.45,60.3,54.65,63.1,61.75,61.85,59.7,63.65,62.7,66.65,69.3,63.1,61.8,63.3,64.95,62.7,64.05,63.45,61.2,66.45,67.45,64.25,61.75,63.3,60.1,66.5,65.15,65.65,65.9,66.35,67.55,69.45,67.65,67.85,68.9,68.6,64,68.35,67.15,69.45,69.55,70.6,66.55,62.35,69.05,66.1,66.95,69.15,70.15,67.35,68.2,70.25,67.75,66.95,66.25,71.55,65.95,70.4,67.95,71.35,66,64.55,66.75,63.4,66.8,70.45,66.95,64,68.15,67.9,66.75,65.6,65.15,64.55,66.2,63.05,64.8,64,59.8,63.8,63.4,62.1,65.1,64.25,60.55,60.55,59.35,62.25,65.55,61.4,62.45,63.3,60.05,63.2,60.1,57.7,59.2,59.95,61.4,58.95,62.9,55.9,55.4,58.7,60.1,57.75,54.9,59.35,56.75,55.75,62.15,57.4,57.9,59.45,52.95,57.05,51.8,55.65,58.35,54.95,53.4,55.6,50.75,55.25,54.15,55.35,53.35,55.15,54.05,54.7,52.15,52.8,51.35,53.1,50.85,50.65,54.15,52.4,51.95,51.9,52.75,51.5,55.9,50.7,50.85,54.55,54.45,53.2,50.7,53.25,50.55,53.75,53.9,51.25,52.8,53.5,52.9,53.25,54.1,57.35,52.5,56.65,57.7,60.5,59.25,54.65,56,55.6,56.25,57,56.85,54.15,57.9,60,58,58.05,58.45,57.4,60.95,58.75,59.5,62.8,58.35,61.1,61.75,61.05,58.55,61.55,59.85,59.45,65.05,61.25,62.1,62.95,63.65,61.8,63.65,64.6,61.4,63.3,64.8,63.6,66.35,69.85,65,65.1,65.45,65.8,67.5,65.55,66.4,66.4,66.95,66.15,65.8,66.9,68.75,68.85,70,66.15,70.25,66.9,65.7,70.9,65.15,66.25,69.2,70.35,64.05,74.6,70,70.8,68.6,72.05,67.8,69.5,70.25,71.75,68.3,72.15,68.65,71.7,73.85,73.7,71.15,73.8,73.95,73.05,70.95,72,72.7,73.6,73,70.45,73.35,73.45,75.4,78.65,75.05,70.95,76.2,76.25,76.15,77.9,78.05,78.6,76.4,78.95,75.3,79.1,75.15,79.2,80,77.9,78.2,78.4,81.9,79.3,82.5,83.95,82.85,80.7,85.65,83.7,79.8,80.9,82.6,85.55,83,82.6,84.65,84.75,84,87.85,87.1,86.8,86.25,83.2,86.6,86,86.3,86.6,89.05,85.4,90.15,90.6,90.55,88.35,89.6,86.4,89.4,90.3,92.85,93.9,90.25,95.35,95.75,94.5,93.95,92.3,94.45,94.45,97.55,96.1,97.8,96.85,94.6,94.75,96.95,96.15,97.3,98.4,97.05,95.15,98.45,99.3,93.65,98.05,98,102.6,99.75,100.15,98.25,102.7,101.05,97.25,102.25,99.35,101.4,103,101.35,106.15,100.15,105,101,99.4,101.1,99.1,105.45,106.8,103.4,105.15,101.4,104.5,106.75,107.7,103.2,103.5,106.45,105.05,107.15,101.45,105.6,102.05,110.15,109.55,106.7,107.5,106.3,105.9,107.45,108.35,109,108.85,109.3,106,109.15,112,112.55,107.75,108.75,106.65,111.4,108.35,110.6,112.6,107.85,110,109.4,107.15,110.9,113.2,116.05,110.45,113.4,112.35,111.95,110.75,113.4,111.5,112.5,116.6,110.95,110.4,113.7,112.5,110.4,113.2,114.15,112.45,114.65,113.65,111.5,112.25,113.7,114.05,111.6,113.3,112.6,111.5,111.55,117.2,114.1,114.45,112.75,113.15,115.9,119.25,113.65,111.75,114.25,110.3,115.65,115.2,112.1,115.25,109.35,115.95,115.3,113.5,112.45,112.3,113.2,111.8,114.75,113.05,111.3,112.3,111.25,114.95,110.85,112,112.85,112.5,117.95,112.55,114.9,112,112.7,115.25,111.6,113.65,111.6,110.3,110.65,106.85,113.4,109.7,110.4,110.85,111.1,110.3,113.6,108.95,108.1,112.25,110,111.85,112.35,107.85,109.1,108.7,110.3,109.05,108.6,111.55,108.05,108.55,106.85,112.3,108.35,108.2,110.7,106.25,105,108.6,108.05,111.55,108.5,110.35,106.7,110.05,105.75,106.05,105.7,106.6,105.5,104.45,106.45,104.5,107.9,106.7,108.25,105.1,111.5,106.45,103.75,102.95,107.6,101.55,109.9,104.05,110.3,104.65,106.85,102.9,106.75,105.55,106.85,103.45,107.55,102.4,106.5,101.95,102.55,103.35,102.5,101.95,101.95,102.3,101.2,106.8,100.7,102.5,103.25,100.4,103.4,109,103.75,101.2,100.4,103.15,100.95,106.75,104,101.4,104.25,102.55,101,107.25,104.6,99.95,105.25,101.2,100.5,106.55,101.2,105.65,102.9,107.75,103.8,102.75,106.95,105,102.15,103.75,103.65,107.85,106.15,102.75,109.2,105,106.1,107.05,106.45,109.35,107.4,104.7,106.9,110.5,112.05,108.6,107.65,108.9,109.2,109.25,106.75,110.75,107.55,109.5,108.4,115.35,114.1,108.8,109.55,114.85,112.25,115.05,113.3,113.35,112.3,113.8,117.35,115.25,115.4,116.1,117,116.55,112.55,118,114.35,114.4,118.25,115,119.3,120.1,119.8,117.7,118.4,122.45,125.7,120.9,124.05,122.15,123.65,126.35,121.3,124,128.6,126.45,127.45,123.1,125.6,126.05,127.35,125.1,126.15,131,126.7,127,130.8,130.3,130.65,130.35,133.35,130.75,129.7,131,135.6,132.4,132.45,135.4,130.55,138.45,135,135.95,137.05,137.4,136.9,138.3,138.35,138.95,137.25,134.6,138.85,141.3,135,139.55,137.85,145.4,143.6,140.85,141,144.2,144.2,142.7,143.6,146.15,148.1,143.7,143.15,142.9,147.1,147.8,148.65,145.45,146,148.25,147.05,146.25,148.85,150.4,151.1,149.85,148.6,151.75,152.95,151.9,154.85,151.5,150.95,152.55,152.25,153.55,152.05,153.5,154.2,152.9,154.2,155.55,154.7,155.45,153.65,155.8,153.45,154.05,154.7,157.1,158.8,158.7,158.25,156.7,155.65,159.2,157.25,160.45,160.5,156.55,155.1,155.5,157.9,159.15,159.85,161.65,160.15,160,157.35,159.85,162.25,161.8,158.65,161.25,161.95,156,160.85,163.8,160.2,164,159,160.05,163.15,162.55,159.35,158.95,159.9,164.25,161,159.5,161.15,159.2,162.9,159.15,153.85,158.4,156.75,162.9,158.4,164.2,164.05,160.35,156.7,160.3,161.65,165.35,164.65,164.35,161.95,157.6,157.25,160.1,156.55,158.85,160.85,160.75,157.55,162.45,159.4,158.4,156.75,159.3,157.7,158.25,156.55,162.95,154.3,155.45,160.9,159.6,159.05,159.55,159.75,157.75,158.25,162.2,157.1,158.05,157.55,154.3,157.65,159.2,160,152.8,154.25,153.3,155.6,152.6,155.6,152.4,152.55,160.4,153.6,152.05,152.4,154.1,157.1,159.25,153.3,152.35,151,150.55,150.6,151.3,149,154.25,154.05,148.65,156.3,149.35,149.05,147.7,150.55,155.35,148.4,151.25,152.25,151.7,150.35,145.9,148.9,149.45,148.8,151.4,148.9,150.85,146.5,147.55,144.2,143.55,144.7,145.35,146,144.85,150.15,150.3,142.9,148.7,145.85,145.8,146.75,146.2,147.75,145.75,146.05,143.55,142.15,141.8,143.6,149.45,144.15,147.4,145.6,141.55,145.9,147.25,143.55,147.5,144.35,143.75,144.35,139.75,145.35,144.45,146.35,143.4,143.8,145.95,144.6,140.3,137.65,143.9,139.45,145,143.55,144.8,142.1,144.2,148.05,143.85,145.1,142.85,144.2,145.75,141.85,144.45,142.25,147.75,140.9,148.55,142.2,143.5,147.15,144.2,145.55,144.6,145.6,144.9,144.35,146.3,146.3,146.5,147.6,148.9,145.95,146.25,146.45,152.4,145.6,152.8,150.25,146.65,147.65,150.85,148.15,148.15,148.9,152.75,150,148.45,152.95,151.15,148.6,151.55,150.8,151.4,151.8,152.55,151.1,158.05,154.3,153.3,150.6,154.35,156.4,153,155.6,157.25,153.6,156.55,153.4,159.65,158.95,155.75,156.75,160.8,156.05,157.95,159.3,156.75,157.3,160.15,161.25,161.35,160.15,159.5,163.35,161.65,160.65,164.75,164,165.2,168.35,169.7,167.25,159.9,165.95,165.65,164.25,162.15,168.05,168.95,164.5,169.9,166.7,174.85,165.8,165.7,169.95,168.45,167.15,172.4,168.35,171.45,173.25,173,174.45,171.5,173.3,177.5,173.25,173.05,171.15,174.9,175.8,174.6,174.95,175.5,175.45,174.3,177.8,178.8,181.9,178.95,178.9,178.85,179.95,177.7,177.65,177.05,181,182.85,179.25,185.05,180.1,182,183.25,180.3,180.85,185.75,187.45,182.5,183.55,181.25,184.9,180.9,184.05,181.2,180.35,191.45,186.15,190.05,186.1,182.7,182.4,189.1,184.5,187.45,188.65,185.9,186.6,187.05,191.05,192.4,190.25,188.1,188.5,183.15,185.55,183.75,187.2,181.7,189,188.2,187.05,189.05,185.55,189.6,187.05,191.5,189.5,188.75,192.9,190.05,191.75,190.15,186.05,189.8,189.6,189.55,187.85,192.8,187.3,189.65,188.45,195.3,193.8,192.1,190.7,192.85,192.6,194.1,191.45,192.05,189.85,186.4,190.35,195.5,187.7,188.05,190.55,189.15,191.75,191.2,196.15,192.95,191.6,187.3,190.7,193.15,193.05,189,191.85,193.2,191.85,187.3,191.95,189.95,185.6,191.1,184.35,192.1,190.15,191.15,190.45,191.3,190.9,189,186.75,194.75,187.4,190.75,188.65,186.2,187.85,189.15,191.1,186.05,194.2,189.65,191.95,191.15,185.85,190.85,192.6,190.55,194.3,186.65,189.6,189.65,190.45,186.2,188.65,196.3,189.45,190.55,187.65,190,189.6,188.85,188.3,187.7,189.2,191.85,187.9,186.6,190.85,190.35,187.45,190.05,190.75,189.7,189.95,192.95,188.15,191.3,189.25,187.15,185.6,192.35,192.9,190.5,191.4,193.2,191.8,190.4,189.95,190.8,188.4,192.35,189.5,190.85,193.75,189.9,191.6,189.55,191.25,191,192.55,192.6,191.85,189.3,191.75,188.2,190.2,194.1,186.8,190.75,191.55,192.95,191.95,197,193.5,191.95,194.8,196.25,194.15,193.15,193.8,195.1,193.3,191.85,192.5,195.1,199,195.2,197.45,192.2,197.5,190.8,195.6,191,196.55,195.35,194.8,193.15,198.95,197,195.2,191.6,201.85,195.8,196.15,190.8,199.2,200.35,196.35,195.4,197.6,197.55,198.5,197.8,198.6,203.65,201.4,201.25,196.8,200.9,201.55,200.7,198.45,203.35,204.3,203.45,198.45,200.6,201.65,200.4,205.35,204.65,201.6,201.05,203.65,203.1,200.5,206.1,200.35,205.6,209.45,203.65,200.85,205.1,205.4,206.6,204.55,201.15,204.05,203.6,212.25,207.55,211.9,201.2,204.9,202.9,211.4,206.85,205.15,209.2,209.2,204.8,211.45,208.75,209.9,210.85,210.25,204.3,210.25,203.8,209.95,208.5,209.6,210.6,212.45,209.1,213.25,208.75,213.25,211.75,215.4,214.05,212.95,214.8,214.45,215.75,211.85,213.45,214.25,212.85,213.25,214.4,214.95,211.6,214.6,212.75,213.2,213.05,217.9,213.5,214.55,216.35,213.6,217,220.4,217.8,213.15,218.05,217.1,215.65,219.25,217.65,216.1,214.6,217.25,217.55,213.75,218.75,217.25,217.75,218,213.5,220.6,218.95,214.65,220.4,218.25,221.75,215.1,216.4,216.8,217.15,221.3,215.95,217.75,218.95,219.05,221.25,218.75,214.25,218.9,220.95,215.55,219.8,221.1,214.65,219.6,215,220.7,219.85,220.4,218.3,218.3,220.8,221.35,221.1,218.45,219.2,221.45,220.4,217.8,217.5,219.8,216.25,219.65,217.2,215.4,218.45,215.15,217.05,221.15,219.35,222.55,219.5,221.85,219.4,221.35,218.15,218.7,217.15,220.7,219.45,214.9,222.85,217.9,221.55,218.55,218.8,215.7,221.9,220.7,215.75,222.4,217.75,216.9,220.9,217.3,223.35,217.4,219.55,216.9,222.85,217.85,220.2,222.45,220.75,214.1,218.2,215.45,216.85,213.85,215.55,217.45,220.55,211.75,220.3,214.75,220.85,217.05,217.1,216.15,212.95,216.3,215.65,210.6,214.3,222.95,214.35,217.3,215.1,215.4,217.5,213.25,213.45,213.6,212,214.9,216,212.2,214.6,211.2,209.15,218.75,211.85,215.65,208.45,216.95,219.1,209.4,216.25,215.6,212.15,216,212.9,211.6,212.25,212.5,212.9,212.45,210.65,215.15,212.65,211.6,209.75,214,212.95,216.95,208.3,218.6,207.85,213.55,210.6,209.15,214,212.95,210.25,212.2,206.9,208.25,211.45,215.25,211.05,213.35,209.1,213.75,208.1,211.9,214.05,214.6,203.45,214,210.8,210.8,212.35,213.55,209,210.45,213.9,211.8,213.2,207.4,211.6,214.85,213.8,207.9,210.4,213.55,211.7,208.65,211.65,212.35,211.55,211.3,213.2,210.35,212.2,215.65,213.65,213.3,215.3,208.5,208.05,215.65,213.85,214.5,216.05,211.15,214.7,216.9,211.65,214.35,214.8,215.3,212.2,211.6,211.7,217.25,218.4,216.35,212.5,217.3,215.6,219,219.45,214.8,219.5,216.5,216.1,215.95,216.55,212.4,218.85,220.7,218.2,217,219,217.1,217.3,222.4,220.35,217.3,227.4,215.2,218.9,223.8,216.95,221.35,227.4,216.65,219.5,227.4,221.1,226.85,223.75,225.8,228.7,223.55,224.2,224.3,228.85,227,228.4,227.05,227.8,227.05,224.3,228.55,226.05,234.1,226.75,225.95,232.8,230.55,228.5,224.6,230.55,231.95,232.3,234.5,238,233.25,235.4,231,233.3,229,232.25,236.2,236.4,236.95,238.55,235.55,238.1,237.2,235.25,239.1,237.75,243.65,239.1,241.3,237.75,243.25,236.35,236.05,238.8,239.95,243.6,237.85,241.15,242.2,240,237.75,241.8,240.8,245.2,244.55,247.3,246.6,246.25,243.95,246.6,240.8,245.7,243.35,249.6,247.2,246.55,245.3,242.5,248.95,244.7,246.1,250.35,246.9,249,246.1,245.2,252.2,248.9,253.05,247.3,245.1,250.35,249.2,247.9,250.05,248.65,245.65,249.75,244.5,245.15,248.1,250.65,252.2,251.55,248.45,242.9,254.6,248.6,248.95,252.3,252.75,253.55,240.8,248.45,251.4,248.75,252.8,251.1,250.3,251.85,251.15,248.9,254.25,254.05,248.25,247.7,252.95,251.75,252.55,251.05,253.1,252.1,251.25,254.4,252.1,251.85,248.1,250.5,255.7,250.3,249.6,246.95,250.65,249.45,258.2,251.1,256.55,249.9,259.15,252.05,250.4,247.05,253.75,250.95,253.6,251.8,255.45,249.55,253.85,251.7,249.5,251.75,249.65,250.7,251.75,255.55,253.7,251.7,251.1,248.7,251.75,253.15,248.65,249,253.7,252.95,251.15,253.5,252.05,249.35,253.3,251.15,250.1,249.95,254,248.85,255.9,259.8,250.9,244.4,248.25,250.65,252.7,251.8,252.8,250.45,246.35,252.45,248.1,248.9,248.25,249.4,250.55,245.7,252.25,246,245.9,245.85,246.55,247.15,249.75,247.3,250.7,245.35,246.55,243,243.65,247,245.05,248.7,248.45,249.45,246.55,246.3,250.1,246.9,244,249.05,245.8,244.45,250.05,249.15,249.2,251.1,250.8,244.6,246.4,245.45,248.3,247.6,244.15,242.5,245.4,244.9,247.7,246.15,247,244.3,245.7,238.45,245.05,242.35,244.95,248.2,242.75,252.1,241.45,245.85,243.5,247.4,244.5,245.65,240.15,247.45,244.9,241.75,244.05,237,246.15,250.35,237.95,242.65,242.6,242.75,243.35,244.75,243.85,248.3,244.2,243.55,246.95,246.6,247,243.6,242.4,244.45,241.85,246.25,239.1,240.75,243.2,242.6,245.6,243.05,242.05,246.75,245.45,244.15,243.3,245.45,247.25,243.15,236.3,242.4,244.55,244.35,242.45,242.85,240.7,240.95,241.15,245.3,242.1,245.6,245.15,247.3,242.95,241.2,243.25,239.75,240.65,243.15,240.6,241.1,247.9,246.9,244.65,242.3,243.4,248.8,244.1,244.9,241.95,244.65,243.55,239.55,247.3,246.4,245.15,246.85,248.6,245.4,245.5,249.15,249.25,246.35,244.05,246.2,246.7,247.2,253.95,251.1,243.75,249.05,249.7,246.8,250.35,251.25,250.75,248.7,249.15,252.5,246.9,252.55,253.5,249.5,254.7,253.4,254.95,251.15,257.15,252.85,254.1,250.65,251.4,254.4,255.3,254.55,255.6,255.1,251.85,253.05,254.75,252.95,255.5,253.7,256.45,256.9,256.65,258.1,257.6,254.95,259.5,254.55,261.55,253.05,258.05,257.3,257.8,259.8,254.2,259.75,255.55,264.1,257.35,259.15,258.3,261.25,263,259.35,259.75,257.7,262.2,266.65,264.45,264.05,265.9,261.3,265.85,269.1,264,268.15,268.05,263.7,266.15,267.8,264.35,266.55,264.35,261.9,267.55,265.4,266.65,269.35,264.9,262.95,264.85,261.3,271.1,265.35,266,268.85,271.75,266.65,269.45,267.75,269.5,271,269.75,267.75,269.45,268.1,269.95,265.45,265.15,267.45,265.6,271.35,265.15,273.5,270.85,268.4,264.9,267.7,270.2,268.7,268.65,267.1,274.15,267.1,269.6,266.6,268.3,270.55,265.65,270.3,268.7,263.85,267,268.15,266.55,267.45,266.2,266.65,264,263.95,269.35,265.4,264.05,267.75,264.25,275.2,269.85,267,266.85,263.9,265.6,268.5,270.45,264.45,266.45,267.25,261.65,266.5,261.45,268.75,268.4,267.15,263.9,268.2,263.4,260.7,263.6,266.5,267.1,265.95,265.3,266.1,264.25,263.7,265.85,265.05,264.55,260.3,263.85,267.4,261.7,267.3,260.65,260.95,261.85,260.75,262.05,260.5,264.6,256.8,263,261,258.55,265.4,261.8,255.7,263.7,261.1,258.7,260.55,263.05,257.3,253.25,257.3,260.95,258.6,259.85,254.7,256.5,261.75,257.45,257.45,257.05,251.65,253.75,252.55,253.8,257.5,253.15,255.8,256.05,252.35,255.9,255.8,257.2,254.6,252.65,252.4,257.35,250.2,254.25,252.8,254.35,251.9,253.75,252.55,248.55,251.15,251.85,249.55,253,246.6,251.1,257.5,251.4,256.25,250.3,249.55,254.5,251.5,247.55,250.25,251.7,252.1,249.75,251.05,249.25,248.05,252.15,249.45,248.7,250.25,251.2,253.25,246.1,248.1,247.8,249.75,248.85,243.3,248.2,247.85,252.5,248.7,251.8,246.65,247.85,251.9,245.8,250.1,246.4,254.15,249.8,249.9,252.85,245.6,249.6,247.25,247.7,246.45,247.15,250.9,253.45,247.55,243.7,245.65,249.9,252.4,246.7,250.45,249.9,244.75,254.05,249.05,250.2,251.4,251.65,248.25,246.9,250.55,252.5,255.25,254.65,245.8,250.7,254.45,248.85,251.25,250.7,252.5,251.25,247.45,250.75,252.65,251.35,245.6,247.75,250.25,253.8,248.95,252.55,256.15,258.05,250.55,252.75,256.9,253.7,248.7,252,251.55,247.35,252,254.35,252.25,259.65,250,254.1,256.2,256.85,255,255.85,257.45,254.5,251.15,256.15,255.45,255.1,256.7,253.3,257,258.1,254.6,253.85,255.45,255.25,256.3,254.55,259.95,263.5,261.75,259.4,263,257.15,258.9,264,252.9,261.05,259.25,260.15,260.5,257.3,259.55,259.8,259,262.6,265.45,265.1,258.2,257.75,261.1,259.15,260.15,262,257.8,256.9,262.85,260.2,263.85,259.85,258.35,261.15,264.4,262.55,263.3,258.7,264.3,259.2,261.95,267.75,267.6,267.2,268.4,274.95,264.25,271.25,264.1,262.3,265.3,270.8,267.85,268.05,265.15,271.85,266.3,269.45,268.25,271.7,269.25,264.8,263.45,272.25,263.05,268.9,262.65,267.05,272,265.45,269.5,270.55,274.35,270.6,262.15,269.25,268.75,270.45,268.95,267.1,268.85,268.1,266.9,265.1,264.55,264.95,263.7,266.95,270.45,270.75,271.85,268.4,261.95,270.9,263.95,269.75,266.35,269.6,267.1,269.55,271.95,263.5,267.2,271,264.25,266.3,268.7,265.55,266.25,264,266.1,264.65,266.85,265.85,265.7,268.9,265.4,266.25,266.75,268,260.25,263.35,264.35,262.5,268.4,265.7,265.45,260.65,257.3,263,265.85,258.3,266.85,260.75,263.5,263.15,264,258.75,262.1,260.45,259.05,263.6,259.2,261.85,267.7,263.35,259.95,256.75,259.95,259.5,257.7,257,259.15,259.9,259.5,255.8,253.4,257,257.45,250.45,252.75,252.05,254,256.65,255.05,253.75,256.45,250.05,254.05,248.65,251.35,250.8,250.4,252.45,249.05,249.85,244.8,244.7,251.05,251.45,248.45,252.15,245.55,252.05,245.55,249,243.8,245.25,245.15,245.1,245.6,246.15,245.05,244.85,239.95,248.55,248.95,241.55,241.15,240.3,239.7,245.1,239.15,238.7,238.05,243.15,246.2,239.05,241.9,240.1,241.15,234.05,239.45,237.55,242.9,236.2,239.15,238.55,240,233.95,237.75,239.9,235.45,238.9,237.5,233.1,233.8,236.15,237.45,239.7,231.1,235.7,233.7,231.45,233.1,236.6,231.75,236.45,234.9,236.05,232.15,232.7,233,232.6,233.55,233.15,230.2,230.3,235.95,229.15,233.85,234.5,229.55,227.95,233,228.9,225.6,223.55,231.4,233.1,232.65,232.55,231.3,229.75,230.1,227.85,232.25,230.8,230.4,231.1,232.05,227.45,226.05,232.55,229.3,232.9,231.45,231.5,232.15,234.1,230.65,225.8,236.05,233.85,228.3,233.6,228.9,230.3,233.2,232.95,235.85,231.9,227.15,230.1,226.55,235.7,231.55,230.95,234.3,234.7,234.6,242,227.2,235.5,234.15,236.75,232.1,230.8,229.55,229.7,233.7,233.8,233,233.95,236.1,234.75,236.3,232.75,238.25,239.2,233.35,233.8,237.9,237.35,237.4,236.3,236.45,237,232.95,239.45,237.25,236.7,236.75,234.1,236.5,238.75,236.7,243.3,240.4,238.9,243,236.95,238.2,239.7,240.35,236.55,236.7,241.95,244.75,242.9,238.7,234.95,238.25,246.85,241.65,237.65,242.35,243.05,241.85,244.1,242.15,242.7,246.35,244.15,242.25,244.85,243.75,247.25,247.45,248.2,248.15,244.35,244.7,249.2,244.55,249.3,242.65,252.8,245.55,251.1,247.15,248.55,250.7,248.35,247.3,250.65,248.7,249.95,245.9,248.45,248.55,250.95,246.65,248.45,253.4,256,252.85,249.5,253,251.9,254.15,251.8,249.15,251.35,248.05,249.45,247.2,251.05,254.75,249.85,250.65,253.05,252.95,249.65,254.8,251.85,256.2,254.15,251.25,248.4,249.25,254.8,250.1,251.45,251.4,249.05,254,248.45,250.4,254.5,255,253.45,254.15,249.55,251.45,246.95,252.3,246.8,247.15,247.5,249.6,253.95,249.25,250.4,250.9,254.3,250.2,244.35,251.05,247.25,249.55,249.8,250.5,248.25,250.05,251.4,252.25,249.25,246.4,245.7,250.4,244.35,251.35,244.55,245.15,246.65,245.4,248.6,247.8,245.45,242.3,247.25,247.05,242.95,249.35,243.8,241.5,251.15,244.1,243.3,243.8,247.15,243.15,240.4,240.7,242.95,245.3,245,245,242.15,240.7,239.25,242.65,240.15,248.15,240.35,241.4,240.05,240.35,238.95,239.25,234.2,237.05,239.35,239.65,236,239.65,241.35,241.15,234.75,236.2,236.25,234.85,236.8,237.65,238.7,238.2,238,232.35,232.85,238.6,230.5,236.8,235.1,232.05,231.9,232.65,232.6,233.8,232.9,229.95,233.4,228.3,230.1,233.4,229.6,235.2,223.3,223.75,231.55,219.15,227.5,227.2,225.65,229.3,221,227,224.2,225.95,229.15,226.9,223.6,222.65,227.95,223.05,219.35,224.7,218.15,219.7,223.4,223.15,223.25,216,217.7,222.65,216.65,213.55,220.05,221.65,216.75,218.15,215.6,217.95,220.4,221.1,215.35,215.65,212.3,216.45,212.8,215.95,215.5,217.95,214.65,211.85,208.55,216,216.55,215.55,217.35,213.15,213.3,216.4,213,209.25,211.15,212.5,210.55,211.7,218.4,209.85,218.2,212.2,212.5,213.85,208,206.55,207.3,212.05,211.1,209.2,209.05,209,211.45,206.55,207.55,207.5,209.4,211.25,207.55,208.05,204.25,209.7,209.05,211.3,203.75,202.45,211.35,208.1,211.55,209.85,210.4,209.55,209.9,207.9,203.75,209,203.25,208.95,204.8,206.15,209.9,204.7,206.4,209.35,207.85,209.4,209.45,208.1,204.05,204.65,206.8,207.9,208.9,205.25,209.7,213.6,208.8,204.45,211.3,207.55,206.65,208.95,208.55,210.95,213,204.85,208,208.45,213.55,207.65,208.25,212.3,213.55,210.45,206.5,211.45,208.4,209.8,213.2,209.05,211.95,209.75,209.85,215.6,210.1,212.35,211.4,210.3,209.3,214.15,208.85,216.65,213.45,214.65,216.9,215.35,215.5,210.3,213.85,213.4,221.45,217.4,211.85,213.45,214.45,217.2,217.6,212.5,216.95,217.4,220,220.6,221.55,218.55,219.65,220.3,219.05,217.8,219.25,216.8,217.25,222.15,215.45,223.05,214.5,223.9,217.4,219.7,215.4,219.85,223.95,217.75,218.35,223.9,225.55,225.75,224.45,220,222.65,225.5,216.3,222.75,223.8,222.4,223,222.35,225.25,219.4,220.9,225.45,223.85,218.05,222.25,223,223.95,225.75,223,228,225.25,222.7,225.35,222.65,228.45,225.4,225.7,223.2,222.85,221.9,223.45,227.5,223.15,228.95,224.1,226.85,223.45,226.35,221.65,222.25,227.55,223.95,223.5,226.25,224.2,220.55,224.15,228.05,220.9,227.1,220.65,226.05,226.95,224.4,230.45,224.2,220.9,229.6,226.9,224.3,229.25,219.95,225.65,221.3,226.8,219.9,222.05,222.9,222.15,221.3,226.15,220.55,221.9,224.35,221.7,220.4,225.85,221.6,221.6,224.05,224.2,225.8,225.2,221.85,219.7,225.6,222,223.3,219.6,216.55,225.3,220,221.6,216.05,218.65,216.25,221.35,217.65,222.2,223.2,219.05,214.1,217.25,222.9,217.75,218.65,218.7,215.85,215.15,216.5,214.7,218,216.25,210.45,220.05,219.5,215.25,218.3,216.2,216.6,219.35,217.3,213.65,213,214.8,211.45,208.7,216.7,212.25,214,213.2,211.8,213.1,209.65,214.65,211.9,209.15,206.45,213.05,216.45,212.2,211.9,209.65,207.35,211.35,216.55,208.25,211.15,205.5,208.6,209.7,208.95,205.95,206.6,204.2,207.8,203.3,205.25,206.65,204.35,206.25,206.4,205.55,208.7,207.6,208.95,203.55,206.3,204.05,206.4,204.15,204.55,201.55,206.85,203.15,203.55,203.35,202.65,200.75,202.1,201.5,200.2,203.4,197.2,201.7,195.35,199.05,201.9,194.95,200.1,200.8,201.25,200.7,201.1,197.35,201.7,193.25,197.5,201.6,198.75,198.8,196.2,199.05,194.6,193,198.35,191.25,202.35,194.3,192.2,196.7,189.9,192,193.1,190.3,199.4,191.95,199.6,194.2,195.75,192.4,194.3,194.2,195.9,193.9,194,192.1,195.7,194.25,195.55,191.05,193.95,194.4,191.9,191.35,189.3,195.6,192.1,187.05,192.2,189.6,189.2,188.2,188.35,191.25,191.55,191.45,190.25,194.2,193.5,187.45,187.6,194.75,185.7,184.15,193.4,191.5,190.85,183.8,191.8,189.45,187.85,193.45,188.15,188.05,188.25,188.55,189.2,191.95,185.5,186.8,192.95,189.8,189.7,189.4,185.3,189.45,189.6,188.85,188.8,194.25,189.55,196.5,186.15,193.65,192.5,191.25,190.65,188.05,193.25,191.5,187.75,189.1,188.3,190.65,190.95,192.2,189.8,192.6,186.55,191.4,191.85,193.5,191.2,193.9,194.85,191.5,192.25,191.4,191.4,192.45,194.8,194.7,194.55,193.75,195.6,193.45,189,190.75,193.6,189.7,192,188.55,197,196.5,193.4,191.2,191.55,192.5,192.2,192.15,194.6,196.65,190.55,199.6,190.2,197.25,193.55,195.3,192.1,196.5,196.7,193.1,194.55,197.9,195.35,196.1,195.65,200.25,197.85,198.8,194.65,194.05,203.3,200.15,197.15,197.3,198,200,198.75,198.95,196.9,197.35,198.8,191.55,198,200.4,204.4,202.15,198.75,199.5,200.8,199.5,200.05,199.4,199.8,202.55,202.25,200.75,200.65,199.35,201.6,198.9,199.25,199.8,195.9,206.9,201.1,202.85,204.3,199.65,199.6,204.9,202.05,202.85,204.5,202.85,204.5,203.2,200.25,200.6,202.95,203.9,203.7,201.7,203.25,204.6,203.8,205.25,204.7,198.65,203.3,201.75,203,205.6,200.05,204.6,204.1,204.35,202.5,203.5,197.95,205.05,205.15,204.85,206.75,205.05,204.3,202,202.45,198.3,204.9,199.9,207.7,199.7,204.6,207.9,206.5,200.9,205.75,206.15,204.8,202.45,207.65,204.1,201.8,203.5,201.9,206.5,202.7,195.75,200.65,203.25,205.85,205.15,202.55,204.95,199.85,203.5,206.45,202.1,199,202.7,203.25,201.7,201.95,206.95,205.3,200.45,195.35,200.7,199.55,202.05,197.7,206.75,195.5,200.6,198.05,196.1,200.2,203.5,201.1,201.85,199,195.55,200.7,198.6,193.45,197.2,197.15,195.2,197.95,195.1,199.7,201.4,202.05,195.15,193.05,202.45,193.3,198.35,197.2,192.45,194.25,200.1,200.5,193.4,194.35,196.95,192.4,195.3,197.05,199.45,194.25,194.45,191.35,197.85,190.8,188.6,191.05,188.8,194.85,194.65,193.5,192.55,190.25,194.35,193.15,196.25,194.1,191.9,194.4,194,193.4,190.35,190,189.7,189.45,191.05,195.3,189,189.65,196.7,190.9,189.65,192.1,186.05,192.45,189.1,187.55,188.55,188.35,187,189,188.55,191.1,187.8,184.6,191.35,185.85,193.05,188.8,188.05,188.2,187.55,190,195.8,191.75,191.55,184.1,184.5,185.2,187.1,189.15,189.2,188.95,188.5,187.05,189.5,188.85,189.8,183.7,193.45,188.9,188.55,189.05,187,190.95,185.45,186.8,189.15,188,189.45,186.55,186.95,186.25,188.45,186.55,188.1,189.1,190.35,185.2,185.15,188.05,190.75,184.55,188.7,183.35,192.8,189.6,187.7,189.65,188.5,187.15,190.95,189.95,186,187.85,189.15,186.05,186.1,192.3,189.35,191.45,188.8,193.05,187.6,190.5,189.35,190,190.1,190.5,188,187.3,191.85,191.65,186.65,191.05,194.85,189.1,190.8,188.4,190.4,190.85,192.55,188.25,187.4,187.05,193.55,192.7,187.3,193,199.3,190.2,191.95,191.25,191.8,197.3,192.75,188.75,194.35,190.85,189.1,193.5,197.25,190.5,197.65,199.8,196.2,193.45,195.9,191.95,195.95,194.75,193.05,193.35,197.7,199.6,195.05,197,195.15,195,192.95,200.6,198,196.2,194.55,195.9,194.05,196.95,198.6,197.75,196.9,197.15,198.3,198.15,196.75,194.55,196.7,199.6,200.25,196.75,199.75,196.55,196.65,202.75,197,204.2,203.3,200.1,196.2,207.65,201.3,200.95,200.45,201.05,203.25,202.35,203.25,202.1,202.8,197.75,205.95,202.2,202.25,201.4,201,199.05,199.05,197.35,202,198.7,203.15,203.15,200.35,207.45,205.1,198.45,205.1,203.6,203.85,206,201,199,201.15,201.1,202.05,201.9,205.1,205.4,205.55,199.3,202.85,202.4,202.5,205.25,201.6,205.45,202.15,201.5,197.25,196.2,201.05,200.35,204.85,203.05,202.9,199.5,206.1,202.9,204.5,200.85,201.4,201.45,199.35,200.1,203.15,206.45,205.55,198.4,203.35,203.1,206.65,204.1,199.4,204.05,200,195.55,199.1,202.3,196.9,203,198.2,200.85,202.65,198.75,200.15,201.45,198.75,201.9,198.3,205,196.65,199.15,198.65,201.75,198.1,200.6,198.35,197.45,201.3,199.15,200.95,198.5,199.85,197.15,196.4,193.85,198.9,200.7,193.05,196.55,197.3,197.95,199.15,197.85,196.15,196.25,194.45,203.45,200.65,197,197.95,195.6,195.95,192.05,195.2,191.8,193.8,196.4,191.8,191.2,193.45,190.6,194.7,192.35,194.75,196.7,190.6,197.95,196.1,191.1,192.7,193.3,191.3,188.75,191.8,186.75,191.25,190.5,186.85,191.6,197.05,187.45,189.8,195.85,192.15,194.05,188.65,185.2,192.1,196.65,190.9,191.6,183.75,191.55,193.05,188.5,189.65,189.35,185.95,186.35,197.95,190.45,190.4,195.05,185.65,188.95,183.95,188.5,189.4,188.25,188.3,179.7,183.6,185.65,186.9,184.9,184.6,187.95,187.25,193.25,185.2,184.75,183.2,181.5,183.95,185.7,185.3,186.45,185.5,182,184.75,185.45,186.65,185.8,184.35,181.85,187.5,183.65,186.4,183.8,183.4,186.1,186.25,181.15,182.5,182.75,183,179.4,184.35,188,187.4,180.5,186.55,188.25,183.7,182.1,187.5,179.65,185.4,179.95,182.95,185.8,185.7,181.6,177.95,182.45,184.95,182.55,183.7,182.5,180.9,182.7,182.95,184.5,184.7,184.5,182.35,186.8,184.6,183.65,182.7,185.85,185.8,187.55,186.15,182.75,189,182.6,180.9,179.4,182.55,189.9,184.55,186.95,182.4,186.4,183.55,186.85,185.35,186.2,186.75,189.4,190.95,184.45,188.2,187.45,187.75,188.35,184.15,188.2,185.35,183.55,184.6,187.6,189.6,185.5,183.75,189.65,192.05,190,188.25,188.95,192.5,191.05,190.05,191.1,187.7,189.6,188.45,190.1,189.7,191.2,193.4,193.35,187.05,193.95,194.9,190.5,191,188.55,192.8,193.9,190.7,190.9,192.85,195.6,194.9,191.85,191.55,191.8,199.9,194.9,196.35,190.55,199.35,197.55,197.55,191.7,199.75,196.7,200.55,194.75,193.2,194.4,198.25,195.5,194.55,197,191.45,197.7,197.05,200.05,200.15,197.05
2.65,2.5,1.55,2.15,0.9,1.05,2.05,1.95,1.65,2.65,1.15,2.15,2,3.15,1.8,0.75,2.35,0.7,1.95,2.35,2.7,2.35,3.1,1.85,2.5,3.05,1.95,2.3,1.9,3.05,2.6,2.7,2.4,2.55,0.65,2.95,2.1,2.05,1.3,2.8,2.2,3.5,2.75,1.2,2.95,1.55,1.85,1.5,2.05,1.15,3.35,2.65,3.9,2.55,2.25,2.15,1.65,1.35,1.75,2.1,1,1.65,0.8,3,4.25,1.8,5.45,3.1,7.25,3.7,7.25,4.65,5.4,6.25,8.4,10,10.85,12.15,14.9,14.25,16.95,22.1,20.95,24.9,29,35.4,41,43.75,44.8,52.55,55.3,66.95,67.3,78.15,85.75,91.9,97.4,106.75,114.5,124.1,131.25,140.8,146.6,159.2,166.4,177.05,190,200.05,211.15,221.4,234.45,237.4,247.6,264.75,269.45,285.7,294.9,308.15,315,325.6,339,337.35,353.7,359.95,366.85,370.85,384.45,384.2,390.5,394.3,402.45,404,407.3,405.55,413.65,413.45,416.8,413.6,416.25,419.3,418.65,416.2,411.2,409.85,408.15,409.65,400.55,399.35,399.65,395.3,394.75,385.6,378.2,378.1,374.15,373.15,368.7,366.4,359.95,351.55,347,346.1,340.4,334.9,328.9,329.05,314.05,308,299,295.75,291.5,282.7,280.3,268.2,258.6,261.7,246.25,238.85,234.5,224.25,215.3,208.9,205.5,199.5,191.95,184.5,183.25,172.35,176.2,171.55,165.05,162.3,160.65,161.4,162.7,163.2,163.85,171.8,175.5,179.65,190.25,192.4,207.1,215.3,221.55,238.5,253.1,268.1,279.95,293,307.3,315.65,340.6,354.75,360.2,378.45,381.95,392.9,400.65,406.5,404.3,408.55,398.55,387.3,381.15,366.85,345.9,329.7,304.1,274.15,243.7,217.9,191,173.8,159.1,148.3,142.05,142.15,148.55,143.05,147.5,148.6,155.3,162.8,164.25,166.8,168.25,173.85,164.9,164.25,157.6,157.05,152.45,149.15,143.3,134.5,129.75,129.95,127.6,128.7,131.65,141.9,151.95,155.2,158.75,169.15,171.6,174,179,186.4,188.05,188.15,196.15,200.8,203.25,207.95,207.6,218.2,217.3,214.55,221.4,216.8,218.2,223.55,218.15,218.35,218.35,220,215.9,215.8,214.05,208,209.3,197.3,206.4,203.4,197.7,194.8,195.35,191.05,190.1,184.6,182.35,185.85,178.55,182.2,178.85,174.8,177.4,173.7,172.05,178.85,182.2,175.9,174.65,182.1,183.2,184.35,181.4,185.8,186.7,191.25,195,203.2,197.95,203,206.3,209.15,215.65,219.5,221.2,225.9,229.7,238.95,241.3,246.4,244.6,248.95,256.9,259.3,254.75,254.2,253.2,256.1,253.95,258.75,252.8,252.1,256,249.1,252.9,254,258.5,252.4,261.3,262.6,268.05,267.05,271.85,273.75,280.35,280.15,283.05,286.7,290.55,291.7,291.45,293.8,293.35,295.25,299.95,294.45,292.8,292.05,289.25,285.2,286.95,286.05,284.4,277.75,278.5,272.05,264.35,264.95,260,254.55,251,253.2,247.05,242.25,242.75,241.75,242.3,233.1,234.25,229.35,227,222.1,225.9,214.5,220.95,217.25,213.35,213.75,208.7,209.05,202.25,210.7,202.45,203.9,204.95,200.6,197.4,200.2,203.15,203.9,201.2,202.4,197.35,202.35,200.9,203.75,203.55,203.45,206.45,205.8,211.8,211.1,210,208.75,211,215.45,214.85,216.6,216.05,218.6,222.75,221.55,223.1,219.95,229.4,233.8,232.25,238.9,237.55,236.8,247.4,249.7,250.8,256.1,256.85,259.95,261,262.75,270.45,273.3,275.7,278.05,285.75,288.1,293.8,290.15,294.25,297.4,300.95,309.15,307.7,308.95,318.65,314.75,323.25,324,328.05,328.05,331.55,330.7,334.95,339.35,337.75,340.75,345.8,345.7,346.4,355.7,349.9,355.2,352.15,352.5,350.9,349.75,352.95,356.95,351.95,357,362.15,358.85,356.1,360.45,358.5,354.85,360.2,361.3,359.05,360.8,356,356.05,357.1,356.8,348.55,359.1,352.9,351.85,352.6,345.3,346,345.15,344.55,343.55,335.55,334.3,332.6,333.55,329.6,323.25,326.35,321.85,316.3,306.35,308.6,298.2,300.2,289.6,282,280.7,277.65,272.05,265.6,262.95,256.4,249.1,247.95,241.9,234.15,229.75,224.2,213.65,206.6,203.25,196.35,193.1,188.9,179.3,174.95,168.15,161.8,159.55,148.8,150.45,141.4,135.65,133.6,128.45,119.25,116.35,116.55,112.25,105.6,105.75,104.1,100.9,100.5,98.5,97.5,97.1,98.85,92.35,94,95.9,102.3,100.35,103.1,103.35,104.65,109.95,107.25,114.85,115.35,114.75,112.95,121,123.65,129.75,129.65,129.4,127.4,130.65,132.15,134.8,137.25,138.95,140.15,140.75,143.05,139.3,143.25,143.45,143.55,143.05,138.35,135.85,127.8,126.45,118.3,114.85,110.7,104.55,98.6,92.1,86.55,86.55,82.45,81.5,76.75,79.2,76.9,74.8,79.55,76.75,83.5,83.6,85.55,91.9,98.7,107.25,106.1,112.5,115.9,127.9,133.95,139.85,146,150.65,155.85,158.75,166.35,169.3,179.65,180.7,183.9,180.4,186.75,192.7,194.1,196.95,200.3,201.9,205.6,201.25,202.8,205.2,207.55,207.9,216,212.65,215.05,210.2,213.15,214.65,213,213.5,216.15,220.2,217.25,221.8,221.85,222.75,225.9,231.3,231.15,240.4,239.2,247.5,253.4,251.05,258.1,263.4,264.35,271.6,269.5,272.45,279.75,284.55,287.35,281.65,293.25,292.15,299.4,298.3,300.7,303.25,303.15,306,310.15,308.35,312.55,308.6,314.25,316.25,315.45,314.75,314.75,320,319.9,318.45,322,324.45,320.8,322.1,321.05,318.75,325.05,323.1,322.3,324.95,321.05,319.75,323.2,322.95,330.85,323.8,325.75,331.65,329.35,325.05,326.9,326.45,328.2,324.4,324.8,329.95,321.25,325.45,323.1,329.2,318.25,318.7,324.55,318.7,325.2,314.9,319.4,322.6,316.85,313.8,318.15,317.8,319.15,315.6,310.85,311.1,310.75,310.8,306.2,307.9,305,305.4,300.6,297,297.25,297.45,294.15,292.35,282.15,277.25,282.8,278.6,273.4,275.85,266.35,264.55,255.1,256.6,252.45,251.25,242.45,238.05,238.55,230.25,222.7,223.05,221.05,208.7,207.3,202,196.3,192.95,187.45,182.25,177.55,175.35,174.45,168.95,167,157.7,157.5,156.1,151.3,145.85,141.1,140.95,137.8,134.4,129.1,121,122.75,127.2,118.1,121.5,111.75,114.6,113,113.05,108.8,111.8,106.65,108,103.7,101.2,101.55,97.85,102.15,99.65,99.4,95.1,96.05,97,95.35,100,96.8,92.7,94.55,92.95,88.35,93.45,88.9,93.8,90.55,90.25,85.45,89.95,88.15,87.7,85.85,86.95,83.35,86.95,88.45,86.6,82.5,88.2,86.45,84.8,92.2,85.65,89.85,86.85,87.05,88.05,89.85,89.65,88.55,87.4,91.85,88.8,83.9,86.25,86.35,89.4,86.1,93.05,91.45,90.45,90.1,93.65,94.8,95.2,95.35,94.5,98.5,99.35,101,101.5,98.75,102.1,99.1,105.35,106.55,102.9,109.2,106.8,112.8,110,114.6,112.45,115.15,116.75,122.2,116.4,120.7,123.45,126.95,125.6,124.35,128.45,125.65,134.1,130.4,133.35,133.55,133.7,138.2,138.85,142.2,137.05,133.45,135.1,136.5,139,137.45,140.2,136.7,138.35,137.5,137.65,132.45,135.2,131.5,136.95,134.35,128.75,132.75,127.4,131,122,125.15,124.85,121.15,119.7,118.6,118.35,113.95,115.15,107,110.3,107.1,107,105.45,103,100.55,96.35,96.6,92.35,93.75,91.9,83.4,92.15,85.45,89.15,82.85,82.1,74.9,75.4,75.2,75.3,68.9,66.25,71.1,67.7,64.6,63.45,63.1,60.55,59,52.2,58.1,58.05,54.7,51.95,52.1,51.8,51.95,51.85,47.45,44,41.95,42.7,46.5,47.2,45.2,41.15,47.55,43.95,45.05,39.7,42.35,40.9,41.7,42.8,45.05,42.6,44.6,41.85,42.2,41.65,41.3,42.15,42.9,44.1,47.3,48.9,46.9,49.65,48.95,48.05,48.9,50.85,49.1,52.95,54.65,52.75,57.85,57.45,58.9,61.05,63.15,62.3,62.5,67.6,69.1,65.75,71.95,71.45,75.2,77.35,79.65,82.1,84.25,90.1,90.5,92.55,90.7,97.2,97.35,98.75,104.5,105.15,105.4,111.05,115.15,118.95,122.05,122,125.5,128.25,133.05,134.35,136.8,140.7,143.1,149.7,150.85,150.35,154.65,156.35,164.15,169.35,171.5,170.8,174.15,182.25,180.9,182.8,183.95,185.45,183.95,188.25,190.6,189.9,195.1,194.1,192.05,200.25,200.6,201.1,202.95,206.55,202.1,205.55,206.15,206.25,202.95,208.75,202.7,205.55,205.2,204.75,204,204.4,204.75,205.95,197.25,201.9,202.2,194.85,195.15,192.25,195.5,195.65,196.15,188.65,188.6,194.75,186.7,187.75,184,183.25,181.8,179.15,175.55,180.45,174.35,172.15,172.9,171.25,169.75,171.4,165.2,164.6,164.8,163.4,162,160.5,155.95,154.7,155.95,155.45,144.5,147.2,148.75,151.35,147.3,142.9,143.45,144.8,142.3,142.6,140.4,141.7,140.4,142.4,140.85,138.35,137.15,140.1,139.5,139.85,137.2,139,140.3,140.5,141.35,139.35,145.85,138.9,135.45,138.35,143.85,143.1,145.3,143.95,139.55,138.55,140.5,150.35,143.7,148.2,151.3,153.25,145.7,150.65,148.95,150.75,151.75,152,151.75,149.9,150.55,154.2,149.35,152.7,154.95,152.8,154.15,158.55,157.45,156.9,160.05,154.35,155.1,155.25,156.5,151.4,152.55,150.65,153.8,149.85,149.55,148.6,155.1,145.95,145.55,143.65,147.8,141.3,143.25,140,139,137.65,136.05,137.9,131.4,131.35,126.9,128.75,128.9,130.1,123.15,117.5,112.75,119.4,109.3,114.6,105.85,110.5,105.85,103.75,103.95,101.2,102,101.8,95.1,95.6,91.15,88.8,91.05,84.45,86.5,83.55,82.9,82.95,82.3,80.55,76.5,74.5,75.35,75.2,71.05,65.8,69,65.9,69.15,65.25,62.35,63.6,63.15,57.3,60.65,58.15,56.3,55.7,55.55,53.25,52.05,47.75,49.25,48.15,48.65,47.65,42.35,41.9,39.35,39.3,40.7,38.4,41.55,35.3,35.5,37.1,32.45,33.85,32.05,29.65,29.2,31.15,31.35,27.45,24.7,24.65,24.15,26.55,28.55,25.5,22.1,23.75,22.2,23.3,22.2,22.65,19.95,20,21.05,20.15,21.1,19.9,20.4,21.2,18.95,18.8,21.35,19.05,17.2,21.05,15.5,18.75,20.25,20.1,18.2,18.3,19.4,18.45,16.15,17.9,16.6,20.9,19.15,20.4,19.65,19.95,21.05,19.95,21.45,20.45,19.5,19.9,23.95,22.45,20.65,20.5,21.7,22.25,23.8,23.35,21.35,23.25,22.65,24.85,26.35,24.3,27.35,22.45,25.3,27.1,25,29.8,26.05,28.45,27.55,29.3,28.5,28.9,31.75,28.85,25.85,29.8,29.75,30.5,29.05,27.75,29.5,29.75,28.8,30.4,32.25,29.9,30.15,32.05,29.7,30.85,30.95,28.65,35.2,30.65,30.2,29.95,31.3,34.95,30.55,31.2,32.85,29.45,29.95,29.6,30.35,30.6,29.65,27.15,30.05,32.15,33.3,28.75,28.4,33.25,28.15,32.5,27.5,30.35,28.95,28.3,29.1,33.15,33.6,31.95,27.7,27.7,31.15,28,29.3,33.1,31.5,28.7,31.15,27.5,34.8,33.5,36.65,37.8,32.8,36,34.65,35.85,42.85,38.25,39.45,40.4,40.1,40.7,44.85,40.65,43.85,43.35,44.15,45.2,50.15,47.4,50.45,49.65,52.15,51.7,57.6,54.2,57.3,54.75,59,57,58,60.45,62.25,62.95,64.95,64.05,69.15,70.2,67.15,73.3,74.2,76.3,76.8,72.05,77.35,77,82.3,83.8,80.3,81.45,90.15,92.25,87.15,91.45,93.9,99.1,93.8,100.35,97.9,100.25,101.7,103.1,106.8,107.45,107.25,113.65,109.35,107.75,112.1,115.35,112.05,120.9,118.05,119.5,115.95,122.6,125.95,126.1,124.35,132.95,129.85,126.9,135.4,133.6,133.9,134,133.65,136.2,133.9,137.45,140.15,136.5,140.45,142.6,143.6,143.05,140.25,147.4,147,143.25,144.9,152.75,144.35,148.8,147.5,155.7,153,150.55,150.15,149.5,150.85,152.85,151.45,151.1,154.1,149,148.1,153.25,152.95,150.55,150.85,152.55,152.4,153.7,152.5,150.25,154.7,152.3,151.1,148.65,147.2,149.4,149.9,145.2,152.35,146.75,143.85,141.35,141.9,145.05,140.1,141.95,141.55,139.6,140.35,138.6,132.6,136,135.35,134.95,132.8,132.15,130.9,126.1,128,127.7,128.65,129.3,122.5,123.8,118.95,121.75,119.5,114.85,113.35,122.35,115.85,113.35,108.65,108.45,106.7,108.3,109.2,108,99.65,101.3,98.1,96.3,90.5,90.55,84.85,84.2,83.7,78.45,79.15,77.2,71.1,66.4,65.65,59.2,55.6,52.3,52.75,49.85,39.65,40.7,40.75,36.95,33.8,26.65,29.3,24.75,21.2,21.7,21.1,16.95,15.65,14.45,12.9,14.8,15.6,13.6,11.3,10.85,12.45,18,13.25,13.85,16.75,17.3,14.75,18.9,15.35,20.1,17.85,19.85,19.35,17.5,21.55,17.5,16.85,14.7,20.6,21.75,21.7,16.9,18.05,18,20.95,16.7,20.3,15.75,19,16.95,17.5,15.55,17.9,17.6,16.3,16.45,15.25,17.9,18.95,18.45,19.15,19.15,19.6,18.2,16.25,19.2,17.95,15.85,17.2,21.55,16.4,16.2,18.75,17.75,16.3,16.55,20.6,18,16.5,17.75,15.7,15.95,16.8,16.25,16.1,13.75,15.4,15.9,18.15,12.55,17,15.55,17.3,15.3,14.55,15.65,15.25,13.85,17.5,17.9,15.4,16.35,15.75,18.65,15.3,19.2,18.45,16.25,15.7,20.4,16.5,13.75,16.65,20,18.25,16.6,17.6,17.85,19.55,17.55,17.1,16.15,20.35,15.9,19.2,18.75,19.1,19.6,17.25,21,19.6,20.6,20.4,19.25,21.2,18.1,22.4,23.25,23.5,20.5,23.15,23.45,26.25,22.8,21.6,27.65,22.55,26.25,30.7,25.45,28.95,28.55,24.6,31.1,28.45,29,32,32.6,31.1,35.15,30.95,34,30.1,34.4,36.4,32.1,38.45,37.7,36.15,38.75,38.3,40.35,42.3,39.95,42.1,41.8,41.4,43.85,47.55,45.15,44.3,49.5,49.05,44.25,46.35,47.35,50.8,48.95,52.8,51.25,47.75,51.5,50.35,52.65,52.6,54.95,53.9,54.9,52.5,57.75,57.45,54.65,57.8,57.15,60.7,55.85,65.1,61.05,57.4,60.45,59.75,56.7,59.95,60.85,59.95,60.7,61.75,61.1,62.95,61.95,63.95,65.7,61.65,65.05,63.05,65.85,62.85,67.1,66.4,66.55,64.45,62.5,63.45,66.4,68.8,66.7,61.85,67.55,69.25,65.15,68.05,65.85,68.9,67.4,69.5,66.15,69,69.55,69.4,73.55,69.1,72.8,66.5,72.05,73.2,71,72.5,75.9,72.1,76.55,78.2,78.65,78.05,76.85,79.55,82.25,77,78.4,83.35,83,85.3,82.75,84.9,88.3,86.7,88.5,86.55,88.4,87.75,85.65,89.6,86.45,88.25,90.45,86.7,84.7,90.5,92.45,91.95,92.25,93.25,96.7,89.15,90.65,87.55,92.7,89.9,92.35,90.65,88.3,86.7,92.7,90.45,89.15,87.05,85.95,89.35,86.8,84.6,82.9,81.65,82,80.5,80.55,80.85,77.3,75.8,78.65,77.85,74.55,74.7,74.7,73.35,72.2,71.7,74,73.85,67,64.7,66.5,63.7,64.45,64.05,61.65,60.7,60,58.75,58.2,57.05,58.2,55.6,57.15,55.45,55.1,55.4,47.65,52.35,46.45,50.95,48.35,45,44.2,46.2,45.85,44.05,44.45,39.7,41.65,40,38.65,37.2,42.4,35.25,33.9,33.85,36.3,34.85,31.2,32.55,32.1,34.3,31.45,32.5,30.5,31.1,32.35,29.2,26,25.3,29.95,28.55,25.75,26.15,26.3,26.3,26.95,24.5,29.15,29.65,23.6,26,23.65,22.7,26.1,24.75,27.25,24.85,23.45,24.75,25.95,23.4,25.1,22.7,23.7,20.15,26.3,20.9,21.65,25.75,23.9,24,22.7,21.2,25,25.45,25.15,20.9,21.25,25.8,23,21.85,21.7,25.05,21.6,24.7,23.3,24.5,22.4,24.85,25.3,22.9,23.1,23.1,27.95,26.05,23.6,22.3,26.1,22.65,23.8,21.9,26.75,24.55,24.5,24.55,23.5,26.45,24.95,24.85,26.35,26.85,25.75,26.2,28.1,26.1,25.85,26.15,26.05,29.3,29.3,23.25,27.5,25.35,29.25,27.1,26.85,25.55,28.5,26.9,28.7,28.1,32.4,25.7,30.1,33.1,28.75,28.1,29.65,31.15,30.45,32,29.8,34.3,30.05,31.5,30.45,30,32.25,30.4,36.4,35.5,29.8,38.35,32.55,32.8,35,31.9,38.5,37.15,31.95,36.2,35.2,38.7,38.75,41.9,38.3,38.95,37.65,37.85,43.3,41.5,40.05,39.15,44.55,44.05,40.75,44.5,43.25,46.95,47.1,49,46.5,48.8,48.85,52.6,51.55,51.1,51.5,56,48.95,53.95,56.2,56.65,51.3,58.1,58.3,58.3,55.7,57.7,60.45,58.15,62.7,64.25,65.15,63.6,67.2,61.45,62.9,63.7,63.1,66.15,61.15,64.9,65.55,68.3,65.05,70.25,67.55,68.9,65.95,65.95,72.4,68.9,64.35,68.5,70.65,66.5,66.9,65.85,68,66.75,66.25,67.3,65.15,70.4,72.5,68.5,69.3,68,66.85,70.55,63.2,68.3,64.75,65.5,64.75,65.45,69.5,68.1,68,67.95,64.7,63.9,64.5,63.15,65.05,63.95,62.65,66.45,61,63.45,63.2,62.2,61.75,66.05,58.55,63.95,59.95,64.5,64.7,64.3,60.1,63.8,61.1,59.6,59.9,63.25,58.85,59.65,59.75,59.9,62.95,58.6,64.3,58.8,57.6,62.05,61.25,62.75,58.7,63.25,58.95,60.5,58.35,62.15,61.9,60,61.75,60.25,61.95,64.4,64.05,61.4,61.25,60.65,65.8,64.1,60.3,66,61.4,62.95,63.3,64.05,63.45,68.65,65.1,63.45,64.85,65.25,65.25,65.2,69.5,61.3,66.35,63.3,64.25,69.5,64.35,66.5,67.55,69,67.3,66.85,64.9,67.35,68.8,71.75,67.3,66.7,71,72.15,63.2,69.3,68,66,67.5,67.15,65.1,67.05,66.9,63.85,67.95,65.9,66.8,63.85,60.15,65.65,65.6,70.7,61.95,64.6,62.1,61.95,62.55,63.5,65.35,63.6,65,63.2,59.6,62.6,63.05,58.25,58.85,61,59.95,61.05,58.1,59.25,57.6,61.05,55.3,60.25,58.45,60.45,57.15,58.8,56.2,55.5,54.85,52.4,52.6,55.2,53.3,53.45,53.6,54.65,51.95,50.65,55.3,47.2,49.2,52.8,47.75,52.65,45.9,49.1,48.8,47.95,52.7,46.05,47.75,50.7,44.7,42.1,47.7,50.15,49.1,46.6,47,43.8,44.6,43.8,44.8,42.2,49.6,46.4,46.7,44.8,42.3,46.6,41.7,42.7,41.35,45.7,46.65,41.85,41.5,44.05,45.4,48.4,42.85,42.25,42.25,37.6,43.45,42.2,39.4,42.45,41.8,43.25,40.15,40.05,43.4,38.2,41.6,36.8,40,38.35,40,38.15,37.7,41.9,36.45,42.85,41.1,40.45,40,39.4,39.7,39.4,38.75,42.6,39.4,43.75,41.7,39.25,43.05,39.8,35.95,37.35,38.05,37.05,41.7,38,41.7,39.4,41.4,39.15,37.25,42.4,38,38.8,38.55,38.85,38.1,37.1,38.25,41.4,41.2,40,37.55,41.7,40.75,40.95,37.15,36.15,43.8,43.1,39.9,40.65,38.8,43.95,38,41.55,42,40.6,42.85,43.85,38.75,42.55,41.15,44.4,44.3,41.8,44.5,46.8,41.35,46.6,43.4,44.75,46.4,45.2,42.85,41.45,44.5,46.05,46.75,47.65,43.75,47.6,47.7,45.1,47.3,49.75,47.8,45.75,48.85,51.2,51.25,47.55,47.5,51.3,56.6,51.9,51,50.45,51.6,50.8,53.05,49.65,52.55,52.35,54.7,54.5,54.15,52.25,55.15,56.5,57.35,56.8,54.05,54.35,59.45,59.3,58.55,59.8,57.25,60.75,58.15,61.75,59.7,59.45,61.8,63.2,57.45,62.1,67.05,63.55,62.6,66.1,65.2,68.1,64.9,62.05,65.6,66.1,69.5,64.5,72.35,68.5,65.5,69.25,68.55,69.9,67.05,64.15,65.7,71.35,70.95,72.6,65.25,69.05,66.45,70.25,73.75,70.35,72.85,70.25,72.8,71.95,75.6,70.95,71.5,74.9,70.15,75.95,71.3,71.2,77.2,76.1,72.1,71.1,75.4,69.5,74.4,73.65,76.75,71.6,73,71.55,72.5,74.85,72.8,73.95,75.65,75.15,67.7,71.1,68.55,70.15,65.35,73.95,72.1,69.7,69.6,73,70.65,72.85,72.35,71.3,70.3,68.4,69.2,72.95,70.6,66.85,72,68.65,64.8,65.3,68.1,65.95,63.6,64.35,64.2,60.75,65.95,72.7,67.1,68.2,60.25,68.6,65.15,62.85,64.55,63.9,62.3,63.95,61.75,62.05,59.7,61.55,63.05,58.85,61.35,60.75,61.9,59.5,60.55,64.1,60.55,59.3,59.2,58.25,60.85,59.15,60.85,54.05,54.4,55.1,59.3,56.6,55.15,53.55,56.15,59.35,54.75,54.85,53.75,58.6,52.35,51.8,54.7,54.85,56.1,55.05,52.6,52.25,53.9,52.45,55.25,52.6,54.5,52.95,53.1,51,55,54.95,55.1,54.25,58.75,56.55,53.25,52.75,52.2,52.8,51,55.35,52.85,56.45,56.95,55.9,54.6,58.3,58.35,55.65,56.25,57.9,56.65,56.05,58.45,57.45,52.35,57.4,54.7,60.45,60.9,61.7,56.75,57.1,60.8,56.65,62.15,59.45,57.5,60.85,57.1,59.2,59.15,58.75,59.6,58.25,60.5,57.4,61.95,60.65,58,60.4,63.9,60.35,61.35,61.85,58.85,59.25,62.55,58,62.35,59.25,64.75,61.5,61.25,61.75,60.95,67.5,63,61.4,67.2,63.75,62.1,65.6,63.7,64.8,63.1,60.65,64.8,63.4,63.65,68.7,61.15,65.05,66.05,65.05,68.1,63.7,65.5,64.55,62.9,64.25,66.05,69.8,67.2,66.85,69.75,69.55,67.05,65.6,68.8,68.2,69.15,68.8,72,69.45,68.55,69.2,68.55,71.9,70.65,71.15,71.6,71.05,74.1,72.65,68.3,75.25,72.6,72.3,74.5,72.45,70.4,71.2,76,73.25,76.85,71,73.75,71.65,76.6,75.5,78.45,75.25,75.6,76.8,78.55,73.75,79.35,78.45,77.85,78.85,79.65,78.55,81.2,79.75,82.75,82.25,81.45,78.85,83.65,77.6,85.6,81.55,84.2,81.75,86.4,86.35,84.55,84.7,88.65,80.15,84.3,88.7,89.15,87.1,90.2,92.7,88.8,90.2,92.35,89.6,88.05,89.65,91.7,91.85,93.4,92.75,90.25,91.8,89.8,94.75,93.9,93.65,98.1,96.95,94.75,95.75,93,93.1,94.4,103.15,98.2,94.95,101.9,97.15,98.55,95,99,98.1,98.05,96.95,99.25,100.25,100.15,99.6,100.4,95.85,101.4,102.5,102.2,101.45,99.1,102.75,100.3,104.05,105.1,101.2,101.5,99.45,102.6,101.2,106.95,106.75,106.9,104.3,106.75,103.4,102.9,104.2,103.35,106.1,106.55,105.8,105.05,110.35,104.95,105.85,108.65,106.2,107.25,104.7,105.8,109.6,108.5,110.7,107.2,105.95,104.4,106.15,108.75,108.35,107.75,105.95,113.5,109.1,107.7,112.1,110.4,108.75,108.15,111.2,110.25,112.85,112.4,113.5,111.85,108.5,108.6,108.8,108.8,112.7,111.8,111.4,110.65,112.3,106.7,110.2,113,114.6,110.6,108.8,105.05,109.55,116.8,113.75,111.65,110.55,115.25,107.7,116.3,107.45,110.25,110.7,115.3,110.45,115.1,111.2,109.05,113.85,111.4,111.7,107.9,108.2,107.8,109.85,109.65,113.05,112.55,111.45,111,114.25,108.7,108.4,112.85,110.55,111.25,109.9,110.7,111.45,109.95,112.2,109.1,112.7,106.8,107.05,109.25,108,111,107.75,108.45,109.7,111.95,109.85,111.1,108.3,107.7,109.75,107.9,110.5,110.65,104.65,114.8,102.8,108.55,110.1,109.25,107.55,107.95,104.3,110.5,110.95,107.15,105.35,106.4,104.45,104.45,105.05,101.15,105.6,106.65,110.4,102.2,106.95,100.95,104.55,107.45,105.85,105.7,102.45,105.85,102.4,108.65,103.5,106.65,105.35,101.95,102.1,100.6,99.9,108.9,106.45,103.2,102.7,103.55,102.65,101.6,100.35,104.8,104.3,103.1,101.4,99.8,102.15,101.55,101.8,99.65,103.05,105.05,100.95,101,97.8,100.8,104.1,97.5,99.4,102.65,101.5,99.1,104.1,99.7,98.75,101.05,100.65,99.65,103.05,100.3,103.15,99.45,101.1,106.55,100.25,105,99.15,103.1,98.8,99.1,99.1,100.05,101.4,101.15,102.1,103.8,102.1,104.85,99.1,98.8,99.75,103.4,106.75,102.05,105.1,105.25,99.5,106.5,103.7,100.1,105.9,109.2,103.15,102,105.8,103.25,102.1,102.15,105.75,106.95,104.75,104.45,104.05,105.85,103.15,105.1,112.25,108.85,109.85,109.85,112.2,112.05,110.35,111.4,107.55,112,114.1,110.65,112.2,115.6,116.55,112.25,113.65,111.55,113.2,116.15,112.95,114.4,112.8,118.55,113.6,117.2,119.6,119.85,121.45,117.9,117.6,119.65,120.4,120.85,118.15,127.65,123.55,120.05,124.2,124.7,125.1,125.1,125.15,125.75,126.05,127.25,125.6,130.1,126.15,122.95,135.3,127.9,128.65,131,131.7,127.8,131.2,131.45,130.5,129.95,136.55,133.85,132.85,130.8,134.35,134.35,139.4,134.4,133.45,140.3,139.6,135.05,138.15,136.35,139.05,140.05,141.45,140.4,142.75,145.2,144.9,141.2,141.2,146.5,137.85,141,145.7,143.15,143.15,144.45,145.8,146.65,143.5,149.25,148.35,147.55,145.45,149.95,148.75,145.9,148.35,146.5,150.1,147.25,149.3,147.65,146,152.25,153.9,151.7,153.8,149.25,151.8,154.75,150.05,151.95,152.5,150.4,154.5,152.55,153,152.7,153,156.4,154.15,155.55,156.25,156.6,157.85,159.85,159.15,156.7,158.3,157.25,158.35,159.65,156.9,156.1,159.1,155.7,156.35,154.2,163.1,159.95,162.15,159.7,158.6,161.1,159.05,158,160.65,161.3,155.25,161,158.3,161.2,166.3,162.2,160.05,162.35,163.5,159.9,161.8,162.6,159.35,159.15,159.25,159.5,160,161.55,164.05,158.3,161.75,161.45,161.9,161.2,160.7,161.9,161.6,155.5,164.2,159.05,164.6,156.7,166.05,160.5,161.5,158.1,160.5,159.45,158.55,160,159.55,156.95,161.65,157.75,159.4,161.4,164.85,157.5,157.15,161.7,158.25,158.05,156.9,156.85,156.75,162.75,157.9,159.95,157.9,156.6,158.85,157.2,157.1,154,153.15,154.8,158.15,151.8,156,150.75,156.9,156.35,155.1,155.05,158.05,151.1,153.45,153.05,157.55,153.25,155.15,155.65,153.85,151.3,153.3,154.55,150.65,151.6,152,152.35,154.3,154.85,149.5,152.75,151.75,155.1,153.2,151,149.7,154.15,150.6,150.8,153.15,149.95,147.15,148,149.4,149.15,149.6,148.1,147.75,146.95,145.25,147.8,146.8,140.95,147.75,148.2,146.7,149.8,148.3,147.5,139.1,150,146.9,146.9,148.6,144.7,149.55,146.15,149,149.6,141.35,146.8,151.6,146.65,145.05,141.05,144.45,143.6,147.55,145.25,145.7,143.25,143.45,143,145,150.55,144.9,148.5,143.7,144.35,149.1,145.15,138.3,146.2,147.35,145.3,143.1,145.55,144.5,143.5,144.75,142.85,142.05,146.15,146.05,144.75,146,146.55,149.3,141.9,147.5,145.6,149.3,145.2,143.45,145.8,150.45,152.25,148.65,145.25,143.75,146.75,149.45,152,150.4,151.05,152.3,145.3,152.4,146.85,150.25,149.15,149.55,147.9,150.9,151.6,150.9,149.3,149.85,150.25,150,151.15,147.8,148.35,154.05,147.2,153.95,151.2,155.1,155.65,157.15,153.9,157.35,156.9,156.5,155.7,156.55,158.1,157.65,160.65,159.95,159.95,154.9,159.1,159.9,159.05,158.95,161.6,162.3,158.1,160.85,158.7,160.85,162.75,164.7,163.1,158.85,160.45,160.25,163.55,169.7,165.35,161.75,171.7,171.55,167.8,167.35,170.35,166.4,166.9,175.25,170.9,166.1,168.85,175.55,167.9,173.95,170.15,172.8,169.75,171.2,169.85,169.55,175.6,175.4,174.4,174.35,172.95,174.8,178.2,180.55,172.75,179.6,177.85,181.75,177.3,175.95,176.6,180.8,179.05,181.05,177.5,174.3,177.35,181.05,182.9,183.8,182.65,184.15,182.85,185.15,185.45,186.3,188.05,190.5,183.3,188.45,185.65,185.45,186.5,184.55,187.3,186.8,187.65,194.35,186.5,186.5,183.15,186.95,187.25,189.1,189.25,186.35,189.25,189.9,186.55,191.25,192.45,193.7,188.15,189.65,193.05,192.45,190.6,194.55,190.1,197.35,194.2,192,195,192.8,194.85,194.5,191.75,193.05,198.15,188.75,192.2,200.9,197,192.25,196,193.65,199.7,199.65,196.5,195.6,195.85,199,197,193.3,197.15,197.45,195.25,198.55,203.95,197.8,192.9,198.05,199.35,192.7,194.1,200.7,194.15,193.65,197.3,198.9,199.15,192.75,197.6,197.8,194.25,198.05,199.5,197.05,193,197.95,196.35,198.45,194.65,195.9,199.75,200.55,190.9,194.45,196.75,194.6,198.05,194.45,198.75,196.7,196.95,192.45,196.35,196.5,194.75,199.5,198.25,198.65,192.65,198.35,198.85,196.9,196.15,198.35,198.25,196.45,189.55,195.55,195.65,192.85,193.2,197.5,190.65,195.65,194.8,197.8,191.05,193.65,193.1,194.55,194.35,193.65,196.1,196.95,197.15,197.3,195,193.9,193.35,196.65,190.45,193.7,196.95,199.05,192.35,195.95,192.2,194.75,195.6,195.7,200.5,195.45,196.05,196.15,194,196.65,194.4,196.3,198.15,192.45,196.1,199.2,199.85,197,194,196.85,197.45,191.9,192.95,200.95,198.65,194.8,192.15,198.15,195.9,192.65,200.1,195.15,195.25,194.7,194.55,200.15,197.95,200.35,199.9,199.7,197.25,201.7,193.65,197.4,198,196.8,199.4,198.15,200.35,198.9,197.9,198,197.15,199.55,201.05,197.2,195.8,198.2,199.4,199.4,201.45,201,202.85,201.6,197.5,196.3,203.4,203.85,206.4,199.65,204.05,201.1,204.35,202.75,199.25,202.45,206.7,202.95,197.7,200.05,203.25,204.65,209.5,203.35,201.55,203.9,208.2,205.1,210.25,208.75,205.95,202,206.05,206.05,209.2,205.7,206.8,211.85,210.95,209.9,207,211.35,208.55,208.4,213.65,205.7,212.25,207.9,207.15,213.05,206.65,210.45,210.15,211.4,212.85,209.95,211.75,211.2,212.4,211.75,212.15,210.15,215.75,205.2,216.05,213.95,219.05,219.25,213.8,214.6,219.45,211.8,214.5,219.9,223.8,213.6,220.65,211.65,216.5,218.5,221.7,213.2,219.9,215.8,217.05,217.3,215.35,219.25,221.55,220.4,215.15,218.65,222.6,224.2,220.8,220.15,219.75,219.45,223.8,219.9,220.15,223.85,225.55,220,224.85,221.05,224.35,223.75,220.85,225.4,222.05,218.9,221.25,228.35,223.8,224.15,222.65,219.45,227.05,229.15,222.55,224.45,228.05,225.05,226.85,224.4,224.2,221,217.85,224.85,225.7,229.55,229.35,230.15,227.95,227.15,229.55,226.9,224.45,229.7,225.6,231.55,229,226.4,226.6,226.3,230.3,224,224.85,227,228.25,228.4,224,225.75,225.6,226.95,226.55,229.05,226.8,230.35,230.5,229.15,230.85,225.9,229.6,225.65,226.3,232.3,228.6,229.25,225.85,231.15,229.8,228.6,225.35,226.45,224.7,228.55,228.25,224.15,229.4,225,230.8,228.65,230.35,231.35,226.35,227.4,235.1,231.65,227.15,230.85,227.5,228.35,227.7,232.35,229.3,230,230.85,227.5,227.45,227.85,229.75,233.45,228.8,223.95,231.65,228.2,230.4,229.15,229.65,228.25,229.45,230.7,231.6,228.95,225.4,224.1,232.75,230.3,226.85,227.15,222.6,227.3,225.85,224.5,225.85,228.75,228.9,233.9,229.4,228.4,226.5,222.1,226.4,224.9,226.85,222.6,222.5,227.45,225.35,228.5,225.2,223.35,224.4,228.5,229.25,231.15,219.05,226.4,226.95,228.45,224.55,229.25,223.8,225.9,225.15,224,221.05,224.05,225.5,227.7,221,225.65,225.8,222.7,227.3,227.75,226.6,223.25,224.5,224.8,222.75,219,226.45,226.3,220.15,223.9,220.55,225.05,220.2,220,220,219.45,223.05,227.75,225.1,219.85,225.7,224.3,224,222.9,222.8,221.1,221.95,221.7,224.2,224.3,218.15,223.8,221.9,224.15,221.95,223.7,221.9,223,220,216.9,225.5,222.9,219.9,224.95,223.45,220.1,224.85,223.6,220.05,222.55,220.1,221,220,225.15,222.95,220,223.7,222.15,221.35,223.75,219.55,223.15,226.45,219.55,223,225.65,221.45,222.7,227.7,220,221.5,227.6,218.55,222.6,228.35,224.2,226.9,221.25,224.4,226.25,222.95,220,232.5,227,227.85,220.35,227.3,230.1,229.2,223,225,230,229.35,226.95,228.7,228.7,226.45,233.35,225.7,227.8,226.25,230.55,227.65,232.4,238.85,229.3,228.5,233,229.55,230.9,236.1,231.35,231.45,235.75,237.4,234.55,237.8,237.7,237.8,236.45,234.45,236,236.15,236.55,238.85,244.85,239.2,238.65,235.8,238.65,240.5,233.9,240.9,240.45,240.45,240.2,238.65,240.5,238.5,244.65,243,242.4,244,241.2,244.7,244.7,240.6,244.85,238.55,248.8,244.8,247.8,250.75,244.95,251,250.75,248.7,250.3,249.75,244.1,249.8,254.85,252.6,249.25,246.45,248.7,254.7,249.2,253.5,255.45,249,256,257.35,252.95,252.6,253.3,251.55,254.8,255.05,257.15,260,259.3,256,250.5,252.5,257.7,259.05,253.4,263.05,259.9,257,259.25,261.6,259.85,262.2,259.55,259,262.25,262.9,257.15,264.2,257.85,264.85,260.55,259.8,259.35,263.5,261.4,261.25,260.8,264.15,263.4,263.35,258.35,258.4,263.5,262.65,257.6,264.4,262.45,262.45,260.45,266.65,257.85,259.3,263.6,261.3,263.1,258.35,259.25,261.65,263.15,265.15,265.1,265.25,264.65,264.05,264.7,268.65,265.6,261.85,258.45,261.9,264.3,267.25,260.9,265.85,267.7,263.85,267.75,264.75,264.25,268.4,271.15,266.95,262.7,267.7,264.55,261.8,268.95,266.45,266.15,265.7,267.1,270.35,262.4,267.65,262.35,265.85,269.6,272.85,266,266.5,268.25,265.6,270.8,269.85,264.6,263.5,269.1,266,266.4,267.4,266.85,268,267.8,267.8,267.5,264.5,260.65,264.85,264.55,264.85,265.55,267.4,266.6,267.65,265.15,266.55,262.2,262.5,262.45,266.9,265.5,261.5,263.35,267.35,264.85,264.3,264.1,257.5,263.2,265.15,264.9,263.25,262.1,267.6,260.2,267.5,258,265.9,261.2,264.15,260.95,266.2,257.8,265.2,257.05,265.85,259.85,261.95,260.25,259.4,267.65,260.05,265.65,259.8,262.85,261.6,262.55,260.25,259.9,262.65,264.65,261.25,258.45,260.55,266.45,262.05,257.95,266.95,258.65,259.4,260.25,261.8,257.9,260.4,266.65,261.3,260.45,257.25,260.55,257.55,265.3,253.15,261.75,260.05,259.5,261.05,259.6,256.4,261,259.1,266.1,260.25,256.95,259.55,259.25,260.55,257.1,257.65,258.55,255.4,258.15,258.65,257.9,256.4,258.8,258.75,257.9,253.4,261.15,261.25,256.65,256.05,256.45,261.15,261.15,263.35,259.05,259.1,254.85,255.9,260,259.1,261.95,259.05,258.5,253.75,260.6,259.8,259.1,259.15,256.45,258.1,257.1,257.05,254.9,255.35,260.9,260.6,263.05,258.2,257.25,259.55,260.45,263.2,256.25,258.3,260.1,261.3,256.3,260.4,256.4,258.65,255.1,259.4,260.35,261.75,254.15,259.15,260.1,255.9,259.4,261.2,261.75,259.4,261.15,261.5,261,260.8,258.1,263.5,261.3,261.65,259.7,263.6,266.6,263.6,264.25,257.7,261.7,262.6,262.55,264.7,265.05,269.45,262.65,264.35,260.85,264.2,257.45,263.1,263.45,263.9,268.2,261.85,261.9,269,263.35,263.45,267.9,268.85,268.9,270.25,265.75,266.1,269.3,267.15,264.3,270.85,269.45,271.3,270.25,272.75,269.45,267.1,269.55,272,270.15,270.15,270.85,270.9,264.4,273.15,271.8,272.6,275,273.05,268.95,274.6,273,272.1,268.4,276.3,274.55,274.3,274.05,270.7,277.1,272.2,277.4,271.5,277.5,278.85,277.7,276.3,273,278.9,280.6,281.3,276.25,281.55,277.4,280.15,282.85,277.9,279.05,277.65,276.85,276.7,276.45,274.8,279.15,279.75,275.7,283.2,283.1,282,287.25,282.25,280.9,284.1,278.25,287.7,279.4,280.15,282.25,277.95,279.35,281.3,282.65,284.95,286.05,283.5,285,282.1,283.3,284.4,286.15,282.45,283,280.9,289.3,286.85,286.8,282.65,282.55,284.55,280.6,281.8,283.4,287.35,285.4,285.85,276.95,283.65,282.9,280.4,289.15,275.6,285.25,285.25,280.3,286.1,280.8,277.7,281.05,279.2,277.5,279.4,283.6,282.75,284.25,281.05,284.35,279.75,283.2,284.75,286.8,283.75,281.45,281.6,286.4,281.75,280.75,279.3,281.6,276.7,280.5,281.1,280.55,282.8,286.1,273.7,284.3,278.9,274.1,279.5,282.2,279,281.65,281.4,280.5,274.8,277.1,281.05,281.55,285.3,274.5,282.45,278.55,275.95,278.55,276.3,276.45,275.9,279.65,279.75,276.05,281.55,277.45,278.45,273.25,277.45,269.7,276.75,272.15,276.85,279.05,274.15,274.65,271,273.3,277.4,274.2,272.2,274.6,275.75,271.5,271.1,270.55,270.3,274.2,272.05,264.65,272.7,273.8,267.95,271,270.9,270.5,270.3,269.7,271.65,270.3,271.25,274.15,268.2,266.95,273.9,267,265.9,270.6,271.55,262.4,267.55,265.55,266.95,270.3,267.85,267.2,270.85,267.2,269.55,270.5,266.75,262.1,263.25,266.3,262.35,266.65,268.9,263.05,269.45,265.5,261.25,262.45,266.95,260.55,266.6,261.35,265.4,262.75,266.75,266.45,260.35,261.4,265.4,260.85,265.4,263.3,263.3,261.8,266.15,268.2,259.9,263.9,260.6,261.25,264.85,264.8,263.55,267.05,266.4,264.5,264.5,262.2,265.25,266,260.35,262.4,266.55,264.2,262.5,260.25,262,263.9,263.75,265.1,259.8,262.85,266.3,266.1,270,259.9,262.4,264.25,263.6,265.25,263.05,265.95,265.25,263.5,260.1,264.55,264.5,264.55,265.7,265.3,265.9,264.4,267.15,265.4,266.5,265.6,266.25,266.7,267.6,263.45,268.85,262.45,265.25,264.9,267.55,266.15,270.5,268.8,262.2,262.75,267.2,270.85,270.3,269.35,270.3,268.25,272.9,265.9,265.35,267.4,270.75,274.35,264.55,271.15,272.85,264.1,270.3,270.15,267.4,272.85,267.4,268.35,271.6,269.65,273.7,270.35,270.6,268.05,271.5,275.45,277.9,270.5,268.4,271.95,270.9,272.15,275,272.25,276.4,274.8,268.5,272.15,278.05,274,272.95,276.45,267.75,276.45,274.05,276.75,275.9,273.15,280.3,275.95,274.75,280.15,275.85,279.9,272.15,277.6,284,277.7,277.5,282.4,279.15,284.15,279.25,274.8,275,283.85,278.55,279.05,276.9,279.55,283.95,277.85,280.6,279.25,280.5,282.45,278.7,283.3,281.95,277.45,279.5,283.1,282.35,282.75,283.4,283.15,283.4,282.15,279.8,283.35,278.95,284.65,283.25,284.75,282.65,291.1,280.95,285.85,281.65,283.95,286,279.9,284.65,285.1,281.1,282.35,283.3,284.85,280.2,283.15,277.75,283.85,284.15,285.8,280.95,283.05,278.6,283.85,280.45,286.3,279.35,280.45,279.4,282.2,282.85,284.7,281.75,281.05,282.15,283.9,282.6,287.6,284.05,281.95,285.3,278.15,281.45,281.8,279.75,281.85,283.3,282.6,284.2,279.35,279,274.65,282.25,282.2,277.15,279.4,284.1,281.45,279.35,275.8,280.85,280.85,277.2,279.2,275.45,275.95,273.8,280.2,281.35,274.9,277.15,275.2,279.15,277.9,278.35,270.85,278.2,275.65,274.15,271.05,273.25,271.75,272.2,274.85,271.85,274.95,270.5,268.45,273,275.4,270.2,270.9,272.35,269.75,274.5,270.45,269.8,274.4,265.45,270.25,273.6,266.05,266.15,266.25,272.05,265.7,267.35,266.9,261.8,269.25,263.6,263.15,265.55,263.35,263.65,263.95,261.8,258.65,261.45,259.35,260.75,265,261.2,260.45,259.8,255,259.8,257.45,257.75,262.55,259.15,252.4,261.8,257.65,252.45,257.75,255,253,256.5,256.7,261.5,257.2,247,255.55,255,254.05,250.4,252.65,254.8,253.45,248.3,250.8,255.05,252,253.25,253.45,249.4,249.85,254.9,248,250.4,250.5,251.25,248,249.45,250.4,247,249.45,251.3,248.4,251.5,250.2,244.8,244.6,254.3,246,246.75,247.1,247.9,248.35,248.2,247.25,250.15,246.45,239.85,243.55,247.95,243.25,244.9,250.1,248.45,246.85,252.95,249.2,242.45,247.4,248.55,246.8,245.4,254.7,249.1,244.45,245.95,241.65,243.75,247.2,250.7,244.55,242.05,248.25,248.55,243.85,245.55,251.35,248.85,247.55,247.85,245.35,248.15,249.85,248.45,245.75,244.85,249.8,245.9,244.75,247.75,246.5,246.15,246.15,247.5,245,249.8,242.55,249.95,253.55,250.3,254.25,246.8,243.65,246.25,245.25,248.3,251.8,251.7,247.75,251,251.8,252.75,248.3,252.15,250.9,251.05,251.4,253.95,251.1,248.3,250.6,256.05,250.75,253.4,249.85,251.7,248.5,255.05,253.1,253.55,253.25,256.4,256.25,258.3,254.1,249.65,250.35,255.6,254.15,251.25,258,257.6,256.8,259.85,253.1,254.8,257.45,257.7,257.15,255.15,263.7,253.15,261.85,261.6,262.05,259,257.65,258.6,262.35,260.15,261.25,266.6,260.65,260.3,259.6,259.7,257.75,259.75,259.9,263.6,261.75,264,268,265.6,270.25,268.15,262.4,265.6,262.2,263.65,264.55,265.1,265.6,265.1,265.85,269.3,262.8,264.15,267,264.1,261.1,259.65,265.35,267.75,260.95,268.85,268.1,271.95,267.75,264.15,266.4,265,268.35,266.25,265.9,264.7,268.85,266.2,264.5,269.7,271.95,273.6,267.65,267.8,267.8,273.65,261.35,267.2,266.4,268.75,262.3,263.8,262.55,267.15,271.95,268.35,270.8,268,267.4,262.45,268.35,261.95,270.8,268.5,266.9,269.2,265,268.05,263.2,264.95,264.9,268.05,269.1,264.5,262.85,263.35,262.65,266.35,263.6,261,263.25,267.5,263.85,263.65,263.45,261.6,266.15,264.35,260.35,269.1,266.25,266.55,261.95,263.1,261.1,263.7,257.5,260.8,265.85,262.95,265.95,263.6,262.1,261.1,257.8,262.55,263.9,258.85,254.6,259.2,265.55,257.65,258.85,257.4,261.4,254.8,262.05,260.1,261.15,255.05,258.1,260.05,256.65,254.9,254.25,252.4,257,251.9,254.8,252.4,254,258.1,249.55,254.15,257.3,252.3,254.85,251.7,252.45,249.4,252.3,253.8,251.65,253.4,247.6,249.9,251.75,243.5,248,253.05,245.95,243.55,243.65,250.85,239.7,246.65,245.6,241.8,244.1,243.65,250.15,241.95,239.85,240.45,239.85,243.7,246.95,247.15,236.7,236.85,243.5,241.45,242.7,244.7,240.7,235.6,242.1,236.1,240.1,235.6,239.65,237.55,235.35,237.3,237.75,239.35,232.7,239.8,240.55,233.65,231.85,236.15,232.15,230,227.75,235.4,231.45,227.25,232.95,233.75,233.75,230.2,228.5,231.55,232.3,231.95,233.95,231.4,222,222.4,226.85,222.7,231.8,227.25,227.65,226.75,232.15,230,224.15,220.45,227.55,225,235,230.6,222.3,228.35,227.2,229.15,223.75,226.95,224.65,223.45,222.8,222.1,229.1,226.5,221.8,226.55,221.55,224.65,227.2,227.45,224.8,222.85,222.35,222.65,226.1,221,224.95,220.75,219.15,218.75,223.25,223.4,222.95,221.9,218.4,228,221.7,224.35,223.5,217.75,223.85,223.05,221.35,220,220.9,221,219.85,220.35,219.85,224.55,223.1,218.65,218.75,221.35,220.75,217.05,217.45,222.9,223.2,225.1,218.45,225.9,223.05,225.45,225.2,219.15,228,226.75,220.35,223.15,224.9,222.9,222.35,225.25,225.45,227.65,225.3,226.3,226.05,228.5,226.25,226.6,221.5,223.5,219.85,225.1,225.15,224.7,223.95,224.7,225.25,226.2,221.55,224.45,226.9,222.2,223.85,227.8,223.2,228.15,222.85,230.95,225.95,229.05,230.8,229.6,228.6,229.1,232.4,231.7,229.25,229.3,227.25,226.8,227.35,232.4,231.35,231.85,233.5,230.05,228.55,231.2,236.55,231.35,233.4,232.1,233.5,229.8,234.9,232.85,230.05,227.4,231.9,233.85,232.9,230.5,234.65,232.75,238.05,234.05,234.85,235.8,236.8,233.2,232.35,239.1,237.3,237,234.5,234.8,240.85,230.8,239.55,238.75,235.2,231.55,241,235.05,239.85,236,235.25,235,236.45,237,234.5,237.75,240.2,236.75,235.6,237.4,234.6,234.6,231.6,237.95,238.85,238.7,236.35,238.6,243.95,235.6,235.3,241.9,240.05,237.85,242.3,240.25,234.6,236,242.7,238.85,239.85,232.9,231.35,240.45,235.35,236.55,239.75,235.4,238.7,242,240.7,242.2,238.7,238.6,231.9,239.2,234.25,231.05,239.15,234.15,232.45,234,239.3,231.3,234.65,236.25,241.1,236.6,239.8,234.45,236.5,233.9,235.7,239.2,235.05,235.4,231.35,232.45,236.75,230.05,232.6,240.2,231.95,233.05,234.05,231.65,233.1,229.4,233.75,230,232.65,232.75,230.3,231.75,234.85,228.75,227,231.15,233.4,233.15,232.35,225.55,226.9,231.05,222.4,228.7,228.6,231.65,230.1,229.6,229.7,231,232.05,228.9,225.45,228.95,224.25,221.45,229.45,224.45,223.2,229.4,220.35,221.8,224.8,225.05,224.5,220,221.55,225.6,223.65,225.95,224.9,222.3,225,229,222.6,222.1,222.2,215.9,225.35,222.1,221.45,219.25,220,217.95,217.5,216.55,217.6,217.45,219.45,212.6,219.9,213.55,219.65,217.7,219.5,217.2,220.75,218.05,219.15,218.85,213.85,213.75,216,216.05,216.9,215.45,209.25,213.65,217.15,208.95,214.8,209.15,211.5,212.15,210.25,212.65,214.65,207.6,214.1,210.5,210.35,209.95,212.45,211,212.6,205.35,211.05,211.1,211.65,209.75,209.1,209.9,208.4,207.15,206.2,205.15,210.6,206.75,204.7,210.65,204.7,212.15,204.1,200.3,209.7,204.25,210.6,202.3,203.1,203.6,202.95,203.8,203.3,205.95,204.4,203.05,199,199.8,199.85,201.15,199.2,203.35,203.9,202.8,201,203.35,203.45,203.95,200.85,199.2,198.7,199.4,197.3,202.9,206.1,200,196.4,201.05,199.1,206.65,203.55,208.5,199.45,199.25,202.05,200.45,199.45,197.6,199.95,198.7,206.15,201.5,200.1,200.4,199.75,199.2,199.55,204.9,197.45,197.65,199,199,202.65,207.35,201.5,196.7,199.7,202.5,193.3,200.9,204.55,202.15,199.2,200.75,199.75,199.5,201.8,198.7,202.3,205.5,201,204.75,201.25,202.05,195.5,200.65,202.05,202.55,200.75,197.4,202.35,198.7,201.9,203.65,201.7,200.55,207.5,203.45,198.55,200.75,200.5,203.25,201.8,204,207.2,206,203.05,200.8,206.25,197.3,202.2,201.6,202.85,205.25,208.4,203.6,204.25,200.95,207.8,200.75,207.3,205.1,203.6,206.7,203.75,204.45,206.8,203.7,206.8,210.6,206.45,204.95,203.05,210.05,205.2,210.35,210.1,208.35,206.4,202.95,206.1,207.95,211,210.25,214.8,206.8,208.05,207.7,209.35,212.35,211.1,212,209,208.2,209.2,208.05,212.65,211.5,211.2,211.95,212.6,211.3,214.15,215.85,208.2,211.9,214.35,214.2,208.45,206.6,212.5,211.45,208.8,211.85,208.75,216.9,209.3,215.2,213.5,214.95,213.7,211.5,210.9,212.65,207.35,211,209.75,211.55,210.45,207.35,210.45,216.1,211.15,216.05,215.2,213.8,216.1,216.05,216.2,212.05,213.75,213.6,213.9,214.35,211.8,219.6,214.15,214.5,217.05,209.45,210.35,214.05,213.5,211.45,213.55,217.65,213.7,216.8,212.65,211.4,219.1,213.55,214.8,214.3,217.8,213.85,215,214.7,211.5,214.85,210,212.75,215.6,214.3,211.3,214.2,211.6,211.3,218.7,209.65,211.95,216.1,214.85,210.7,211,214,213.7,205.8,211.65,212.6,212.15,213.35,211.8,211.35,215.45,215.4,209.65,211.7,206.75,213.3,211.65,209.85,215,214.1,208.4,206.8,206.05,213.15,208.4,213.2,209.25,210.4,209.45,208.9,211.3,206.4,207.5,209.3,204.8,204.65,211.15,203.9,208.35,206.4,210.9,206.95,208.95,210.2,205.05,206.65,209.15,204.6,211.3,206.45,205.95,206.05,207.1,209.5,206.75,205.25,206.6,204.7,201.95,207.6,195.4,203.7,205.8,203.35,204,201.15,203.15,204.3,202.6,201.35,206.65,200.1,205.2,201.85,203.1,202,199.95,205,204.45,198.6,200.3,201.4,199.7,201.65,200.15,205.35,199.3,200,205.45,199.5,205.15,196.65,196.1,197.1,196.7,201.3,199.45,198.75,197.6,199.45,200.55,199.5,194.65,196.15,196.15,200.7,201.6,199.5,197.35,205.15,196.55,198.9,199.15,201.3,198.05,200.8,200.85,195.1,197.6,200.4,197.2,193.9,204.4,197.4,200.1,197.3,195.85,200.8,199.9,200.1,196.3,196.45,198.35,196.3,198.55,196.2,198.9,197.35,199.15,197.7,199.1,202.2,197.2,200.5,199.85,194.25,199.1,196.05,200.5,195.8,196.4,197.35,191.8,204.55,198.5,204.85,198.95,198.6,199.75,195.25,199.7,196.7,202.65,199.4,200,204.35,205.85,198.45,203.05,199.25,199.75,197.95,194.55,199.05,201.95,202.85,200,201.15,200.65,199.95,202.35,202.45,200.9,203.3,197.1,198.9,199.65,200.35,201.5,201.2,203.15,203.25,199.75,200.9,200.2,201.1,201.95,201.65,203.6,205.2,203.5,207.2,203.5,208.8,200.15,202.25,198.95,203.15,205,204.85,199.9,203.7,202.95,207.75,204.35,203.05,205.2,202.9,206.45,203.3,201.6,207.85,212.2,202.2,207.5,201.85,205.6,206,208.5,209.55,210.9,204.35,214.15,207.95,209.65,211.65,211.85,211.45,207.55,204.95,207.35,212.6,209.85,206.5,211.15,207.1,212.7,210.45,212.8,208.25,216,210.75,208.9,212,211.8,211.75,211.05,215.35,206.95,208.3,216.4,206.55,206.15,213.6,216,211.4,213.8,213.4,213.05,212.05,215.45,217.25,209.9,209.95,215.4,214.65,215.5,218.35,211.6,218.45,213.25,212.25,210.15,212.75,217.2,216.85,213.5,210.2,210.8,213.9,212.1,215,214.35,217.45,214.4,212.2,217.65,214.75,215.4,210.05,214.45,214.5,212.4,210.75,212.15,211.25,212.4,212.95,214.4,218.05,213.35,212.25,210.25,216.75,212.6,213.45,207.95,216.2,208.15,209.85,208.85,209.75,214.8,211.45,212.2,213.35,214.2,215.5,212.65,210.3,211.35,210.05,209,211.35,216.5,210.6,214.6,210.35,215.15,208.05,209,213.8,210.1,212.45,210.35,207.75,208.05,212,213.4,208.4,209.3,212.3,210.15,212.45,212.75,213,209.45,213.1,210.35,208.35,210.6,208.25,209.85,206.75,211.2,209.05,208.85,205.85,204.9,203.85,208,213.05,210.15,207.35,204.4,210.45,207.65,207.85,207.6,208.1,209.2,207.1,202.15,204.95,203.05,207.95,207.35,203.3,202.8,207.85,201.75,201.3,204.8,203.2,210.9,202.1,205.3,200.35,202.5,207.8,201.15,201,199.95,203.95,200.05,204.45,202.35,205.2,204.25,201.45,202.75,203.8,202.8,196.45,197.3,199.65,208.9,201.85,205.1,200.3,199.2,201.2,202.75,201.05,199.55,198.45,200.3,203.55,202.35,197.9,200.75,196.65,198,199,199.7,198.15,196.35,203.1,197.6,196.15,199.9,199.6,197.4,199.4,193.9,202.4,200.65,194.6,193.15,198,194.4,199.95,196.05,194,193.95,200.35,197.15,194.55,192.35,194,196,194.05,195.2,193.05,193.3,202.15,193,196.8,196,193.15,197.6,198.3,197.35,192.1,189.9,193.5,189.9,198.9,195.85,197.65,199,193.55,193.55,198.9,193,200.1,192.65,194.95,192.7,197.15,194.15,195,196.3,192.9,192.3,198.2,193.45,192.05,196.9,199.6,198,194.45,195.35,196.65,194.6,197.05,188.4,195.75,192.65,196.45,199.95,192.15,193.8,197.9,193,198,197.95,193,198.15,192.25,199.1,190.7,199.5,193.85,196.5,196.7,195.65,198.25,199.15,201,195.55,194,194.1,200.5,196.25,198.4,204.5,194.25,194.75,198.05,194.25,200,196.25,202.2,194.65,203.85,203.8,197.3,194.95,205.2,201.15,206.05,201.3,205.35,198.05,203.5,201.55,197.85,203.6,204.95,203.65,199.35,201.9,201.5,200.75,204.3,199.45,204.1,204.4,199.9,202.25,196.75,206.65,205.2,202.8,204.8,202.25,206.55,203.75,203.85,204.05,206.25,200.45,208.45,203.85,207.15,207.25,210.55,207.85,200.35,205.25,204.5,205.35,209.9,207,209.2,212.6,208.5,207.05,211.35,210.6
[truncated: 11,134,816 more chars]
