# Supplementary material for: Discontinuous rate-stiffening in a granular composite modeled after cornstarch and water
Source: Nat Commun. 2019 Mar 25;10:1283. doi: 10.1038/s41467-019-09300-z (PMC6434057; doi:10.1038/s41467-019-09300-z)
Supplement: Supplementary file 13 — Source Data – Figs. 1–4 and Suppl. Fig. 3 [file 41467_2019_9300_MOESM13_ESM.xlsx]

## Sheet: Figure 1b
Particle Dry (pixels)	Wet (pixels)	Difference (pixels)	Swelling Percent (%)
187.39	220.44	33.05	17.637
173.09	197.47	24.38	14.0852
148.03	169.07	21.04	14.2133
74.62	91.63	17.01	22.7955
120.89	136.57	15.68	12.9705
45.39	50.72	5.33	11.7427
73.75	90.64	16.89	22.9017
126.75	151.72	24.97	19.7002
121.62	137.06	15.44	12.6953
76.57	91.41	14.84	19.381
140.19	164.83	24.64	17.5761
87.29	96.6	9.31	10.6656
205.31	250.14	44.83	21.8353
94.1	113.28	19.18	20.3826
173.14	194.3	21.16	12.2213
147.55	166.96	19.41	13.1549
168.32	183.19	14.87	8.83436
162.53	177.31	14.78	9.09371
144.45	168.29	23.84	16.504
170.9	196.21	25.31	14.8098
120.89	136.57	15.68	12.9705
127.07	136.52	9.45	7.43685
101.73	112.12	10.39	10.2133
112.02	123.84	11.82	10.5517
65.52	69.75	4.23	6.45604
282.92	317.46	34.54	12.2084
87	98.2	11.2	12.8736
133.23	147.71	14.48	10.8684
107.65	113.28	5.63	5.22991
190.95	223.68	32.73	17.1406
134.55	154.47	19.92	14.8049
128.64	159.79	31.15	24.2149
58.63	75.12	16.49	28.1255
78.26	86.15	7.89	10.0818
142.86	152.51	9.65	6.75486
73.59	83.37	9.78	13.2898
62.38	73.71	11.33	18.1629
260.76	288.47	27.71	10.6266
95.32	105.7	10.38	10.8896
184.57	202.68	18.11	9.812
78.26	99.43	21.17	27.0509
176.2	182.14	5.94	3.37117
166.99	193.79	26.8	16.0489
92.2	105.41	13.21	14.3275
100.94	116.02	15.08	14.9396
237.82	263.37	25.55	10.7434
106.32	122.42	16.1	15.143
154.22	171.99	17.77	11.5225
76.83	82.04	5.21	6.78121
191.4	212.72	21.32	11.139
151.14	162.38	11.24	7.43681
107.34	119.77	12.43	11.58
125.17	141.12	15.95	12.7427
74.63	83.94	9.31	12.4749
179.68	200.69	21.01	11.693
135.37	151.22	15.85	11.7087
189.76	204.04	14.28	7.5253
213.01	240.54	27.53	12.9243
240.17	288.37	48.2	20.0691
235.4	250.83	15.43	6.5548
174.32	188.57	14.25	8.17462
167.53	179.75	12.22	7.29422
183.32	206.4	23.08	12.59
175.25	196.96	21.71	12.388
176.36	189.32	12.96	7.34861
198.91	232.89	33.98	17.0831
198.7	222.67	23.97	12.0634
159.54	170.88	11.34	7.10794
167	178.01	11.01	6.59281
210.64	229.82	19.18	9.10558
171.36	189.52	18.16	10.5976
175.06	192.85	17.79	10.1622
186.9	205.28	18.38	9.83414
112.81	136.3	23.49	20.8226
168.61	186.67	18.06	10.7111
124.23	131.25	7.02	5.65081
145.04	156.57	11.53	7.94953
213.6	239.4	25.8	12.0787
266.07	301.17	35.1	13.192
192.81	210.06	17.25	8.94663
166.3	179.03	12.73	7.65484
118.87	130.19	11.32	9.52301
189.2	202.76	13.56	7.16702
173.72	207.32	33.6	19.3415
148.05	163.57	15.52	10.4829
141.53	157.31	15.78	11.1496
185.17	215.44	30.27	16.3471
185.55	204.95	19.4	10.4554
236.42	247.19	10.77	4.55545
156.21	180.48	24.27	15.5368
206.33	231.13	24.8	12.0196
242.88	267.53	24.65	10.149
235.49	259.14	23.65	10.0429
179.52	189.11	9.59	5.34202
182.55	209.47	26.92	14.7466
180.05	195.89	15.84	8.79756
187.57	210.17	22.6	12.0488
119.68	130.2	10.52	8.79011
122.21	138.09	15.88	12.994
134.44	143.87	9.43	7.01428
164.95	178.05	13.1	7.9418
130	144.52	14.52	11.1692
158.16	171.26	13.1	8.28275
196.99	219.6	22.61	11.4777
152.32	161.21	8.89	5.8364
214.89	247.55	32.66	15.1985
153.94	176.49	22.55	14.6486
173.3	182.14	8.84	5.10098
210.78	218.44	7.66	3.63412
194.85	210.14	15.29	7.84706
223.25	246.29	23.04	10.3203
118.94	133.72	14.78	12.4264
90.63	101.58	10.95	12.0821
210.47	237.95	27.48	13.0565
247.45	256.15	8.7	3.51586
176.16	200.23	24.07	13.6637
166.64	188.72	22.08	13.2501
181.36	208.68	27.32	15.064
161.13	178.3	17.17	10.656
159.23	175.24	16.01	10.0546
186.72	220.28	33.56	17.9734
205.47	217.34	11.87	5.777
208.84	216.62	7.78	3.72534
187.34	208.46	21.12	11.2736
152.18	162.25	10.07	6.61716
107.99	127.39	19.4	17.9646
88.63	97.65	9.02	10.1771
153.94	164.27	10.33	6.71041
148.7	160.44	11.74	7.89509
156.7	173	16.3	10.402
106.62	115.45	8.83	8.28175
124.46	135.78	11.32	9.09529
132.08	142.37	10.29	7.79073
174.91	186.71	11.8	6.74633
		Average:	11.7254
Note: 1 micrometer is 11.7 pixel

## Sheet: Figure 2 a
cornstarch+ethanol φ = 45%					cornstarch+water φ = 45% (without accounting for swelling)
time (ms)	impact depth (cm)	time (ms)	velocity(m/s)		time (ms)	impact depth (cm)	time (ms)	velocity(m/s)
0	0	0	2.26457		0	0	0	2.92796
0.023	-3.4903e-05	0.023	2.26441		0.0238095	0.00633839	0.0238095	2.92757
0.047	0.00949363	0.047	2.26466		0.047619	0.0164777	0.047619	2.92625
0.071	0.0194934	0.071	2.26512		0.0714286	0.0323115	0.0714286	2.92462
0.095	0.0282017	0.095	2.26527		0.0952381	0.0410407	0.0952381	2.92341
0.119	0.0348158	0.119	2.26563		0.119048	0.0459568	0.119048	2.9214
0.142	0.0416568	0.142	2.26563		0.142857	0.0525029	0.142857	2.91962
0.166	0.0476252	0.166	2.26548		0.166667	0.0633194	0.166667	2.91869
0.19	0.0561066	0.19	2.26634		0.190476	0.0772509	0.190476	2.91714
0.214	0.0590036	0.214	2.26756		0.214286	0.077476	0.214286	2.91479
0.238	0.0607837	0.238	2.2685		0.238095	0.0850517	0.238095	2.91386
0.262	0.0653036	0.262	2.2692		0.261905	0.0916065	0.261905	2.91157
0.285	0.0686368	0.285	2.27046		0.285714	0.104063	0.285714	2.90965
0.309	0.0777989	0.309	2.27149		0.309524	0.11113	0.309524	2.9086
0.333	0.083872	0.333	2.27178		0.333333	0.123813	0.333333	2.90676
0.357	0.0911668	0.357	2.2726		0.357143	0.131677	0.357143	2.90446
0.381	0.0948316	0.381	2.27316		0.380952	0.14139	0.380952	2.90257
0.404	0.098287	0.404	2.27419		0.404762	0.150978	0.404762	2.90056
0.428	0.105355	0.428	2.27536		0.428571	0.158976	0.428571	2.89871
0.452	0.119822	0.452	2.27627		0.452381	0.16569	0.452381	2.89626
0.476	0.134185	0.476	2.27724		0.47619	0.176344	0.47619	2.89426
0.5	0.137291	0.5	2.27845		0.5	0.185052	0.5	2.89196
0.523	0.140904	0.523	2.27913		0.52381	0.188436	0.52381	2.88992
0.547	0.145424	0.547	2.27946		0.547619	0.190482	0.547619	2.88802
0.571	0.154446	0.571	2.28022		0.571429	0.198825	0.571429	2.8855
0.595	0.160554	0.595	2.28105		0.595238	0.209104	0.595238	2.88375
0.619	0.160886	0.619	2.28266		0.619048	0.217767	0.619048	2.88188
0.642	0.155196	0.642	2.28385		0.642857	0.219421	0.642857	2.88031
0.666	0.162509	0.666	2.28427		0.666667	0.231205	0.666667	2.87858
0.69	0.176522	0.69	2.28507		0.690476	0.236613	0.690476	2.87622
0.714	0.188093	0.714	2.28571		0.714286	0.236897	0.714286	2.87434
0.738	0.195509	0.738	2.2864		0.738095	0.238974	0.738095	2.87214
0.762	0.20249	0.762	2.28751		0.761905	0.242471	0.761905	2.8695
0.785	0.208179	0.785	2.28849		0.785714	0.246225	0.785714	2.86666
0.809	0.209593	0.809	2.28969		0.809524	0.252862	0.809524	2.86527
0.833	0.209802	0.833	2.29059		0.833333	0.255925	0.833333	2.86264
0.857	0.208301	0.857	2.29099		0.857143	0.258558	0.857143	2.85959
0.881	0.211146	0.881	2.29139		0.880952	0.26279	0.880952	2.85688
0.904	0.214479	0.904	2.29149		0.904762	0.270076	0.904762	2.85504
0.928	0.215334	0.928	2.29192		0.928571	0.275846	0.928571	2.85235
0.952	0.21954	0.952	2.29292		0.952381	0.284458	0.952381	2.8486
0.976	0.225125	0.976	2.29383		0.97619	0.293994	0.97619	2.84601
1	0.227219	1	2.29558		1	0.308454	1	2.84299
1.023	0.228144	1.023	2.29607		1.02381	0.315475	1.02381	2.84017
1.047	0.227568	1.047	2.29651		1.04762	0.320099	1.04762	2.83693
1.071	0.235735	1.071	2.2973		1.07143	0.323984	1.07143	2.8331
1.095	0.256241	1.095	2.29711		1.09524	0.332895	1.09524	2.82947
1.119	0.264042	1.119	2.29783		1.11905	0.34264	1.11905	2.82647
1.142	0.265787	1.142	2.29896		1.14286	0.34895	1.14286	2.8226
1.166	0.264495	1.166	2.30011		1.16667	0.362459	1.16667	2.81903
1.19	0.270027	1.19	2.30099		1.19048	0.372066	1.19048	2.81489
1.214	0.275909	1.214	2.30165		1.21429	0.380291	1.21429	2.81091
1.238	0.281022	1.238	2.30195		1.2381	0.385869	1.2381	2.80717
1.262	0.286746	1.262	2.30266		1.2619	0.390631	1.2619	2.80275
1.285	0.296676	1.285	2.30391		1.28571	0.396956	1.28571	2.79857
1.309	0.308351	1.309	2.30517		1.30952	0.411465	1.30952	2.79526
1.333	0.316885	1.333	2.30627		1.33333	0.424145	1.33333	2.79077
1.357	0.333272	1.357	2.30742		1.35714	0.430698	1.35714	2.78669
1.381	0.342102	1.381	2.30938		1.38095	0.443557	1.38095	2.78246
1.404	0.347791	1.404	2.31041		1.40476	0.449984	1.40476	2.77948
1.428	0.353638	1.428	2.31092		1.42857	0.457764	1.42857	2.77514
1.452	0.360147	1.452	2.31134		1.45238	0.465224	1.45238	2.77104
1.476	0.366918	1.476	2.31273		1.47619	0.471263	1.47619	2.76786
1.5	0.379536	1.5	2.31353		1.5	0.482983	1.5	2.764
1.523	0.381961	1.523	2.31436		1.52381	0.489411	1.52381	2.76017
1.547	0.377878	1.547	2.31511		1.54762	0.496838	1.54762	2.75601
1.571	0.38238	1.571	2.31566		1.57143	0.503768	1.57143	2.75135
1.595	0.384457	1.595	2.3164		1.59524	0.508712	1.59524	2.74666
1.619	0.384701	1.619	2.31727		1.61905	0.511881	1.61905	2.7417
1.642	0.382014	1.642	2.31737		1.64286	0.515052	1.64286	2.73736
1.666	0.378297	1.666	2.31756		1.66667	0.526256	1.66667	2.73252
1.69	0.385871	1.69	2.31863		1.69048	0.533917	1.69048	2.72768
1.714	0.396359	1.714	2.31924		1.71429	0.542613	1.71429	2.72281
1.738	0.404544	1.738	2.31955		1.7381	0.545899	1.7381	2.71821
1.762	0.406935	1.762	2.32015		1.7619	0.548683	1.7619	2.71364
1.785	0.414125	1.785	2.32117		1.78571	0.545994	1.78571	2.70945
1.809	0.402921	1.809	2.32194		1.80952	0.557379	1.80952	2.70384
1.833	0.40423	1.833	2.32178		1.83333	0.558496	1.83333	2.69905
1.857	0.404003	1.857	2.32147		1.85714	0.56229	1.85714	2.69335
1.881	0.404439	1.881	2.32222		1.88095	0.56685	1.88095	2.68715
1.904	0.417981	1.904	2.32221		1.90476	0.572237	1.90476	2.68193
1.928	0.415591	1.928	2.32242		1.92857	0.583195	1.92857	2.67616
1.952	0.415242	1.952	2.32384		1.95238	0.589984	1.95238	2.66993
1.976	0.418575	1.976	2.3251		1.97619	0.597486	1.97619	2.66422
2	0.431018	2	2.32583		2	0.604627	2	2.65816
2.023	0.437126	2.023	2.32752		2.02381	0.609479	2.02381	2.65273
2.047	0.444647	2.047	2.328		2.04762	0.621765	2.04762	2.64706
2.071	0.458835	2.071	2.32824		2.07143	0.635037	2.07143	2.6412
2.095	0.472413	2.095	2.3292		2.09524	0.638284	2.09524	2.6355
2.119	0.48791	2.119	2.33019		2.11905	0.635475	2.11905	2.62949
2.142	0.491976	2.142	2.33059		2.14286	0.646534	2.14286	2.62353
2.166	0.493145	2.166	2.33126		2.16667	0.655015	2.16667	2.61712
2.19	0.494559	2.19	2.33157		2.19048	0.665191	2.19048	2.61105
2.214	0.498119	2.214	2.33172		2.21429	0.67446	2.21429	2.60387
2.238	0.501138	2.238	2.33223		2.2381	0.693417	2.2381	2.59698
2.262	0.515448	2.262	2.33292		2.2619	0.69422	2.2619	2.5905
2.285	0.523005	2.285	2.3337		2.28571	0.698914	2.28571	2.58264
2.309	0.532463	2.309	2.33516		2.30952	0.703626	2.30952	2.57631
2.333	0.537158	2.333	2.3355		2.33333	0.707692	2.33333	2.57011
2.357	0.531451	2.357	2.33649		2.35714	0.715755	2.35714	2.56286
2.381	0.549374	2.381	2.33765		2.38095	0.720607	2.38095	2.55512
2.404	0.565569	2.404	2.33774		2.40476	0.728704	2.40476	2.54879
2.428	0.581886	2.428	2.33767		2.42857	0.737011	2.42857	2.54127
2.452	0.590647	2.452	2.33845		2.45238	0.744655	2.45238	2.53383
2.476	0.598378	2.476	2.33756		2.47619	0.745859	2.47619	2.52595
2.5	0.606807	2.5	2.33789		2.5	0.75181	2.5	2.51908
2.523	0.611205	2.523	2.33904		2.52381	0.75626	2.52381	2.51222
2.547	0.615358	2.547	2.33922		2.54762	0.765422	2.54762	2.50448
2.571	0.624381	2.571	2.33951		2.57143	0.77872	2.57143	2.49697
2.595	0.630175	2.595	2.33949		2.59524	0.78043	2.59524	2.48951
2.619	0.636771	2.619	2.34004		2.61905	0.78605	2.61905	2.48237
2.642	0.644537	2.642	2.34149		2.64286	0.794915	2.64286	2.47433
2.666	0.655898	2.666	2.3426		2.66667	0.798528	2.66667	2.46702
2.69	0.65986	2.69	2.34296		2.69048	0.803728	2.69048	2.4594
2.714	0.662233	2.714	2.3439		2.71429	0.814635	2.71429	2.45127
2.738	0.6678	2.738	2.34386		2.7381	0.824461	2.7381	2.44432
2.762	0.668428	2.762	2.3438		2.7619	0.833151	2.7619	2.43657
2.785	0.672512	2.785	2.34475		2.78571	0.838212	2.78571	2.4289
2.809	0.684955	2.809	2.34494		2.80952	0.83542	2.80952	2.42066
2.833	0.687887	2.833	2.34529		2.83333	0.840411	2.83333	2.41299
2.857	0.690976	2.857	2.34553		2.85714	0.844443	2.85714	2.40398
2.881	0.689929	2.881	2.3447		2.88095	0.853168	2.88095	2.39557
2.904	0.688306	2.904	2.34483		2.90476	0.861196	2.90476	2.38723
2.928	0.690051	2.928	2.34564		2.92857	0.86802	2.92857	2.37891
2.952	0.69211	2.952	2.3463		2.95238	0.871021	2.95238	2.36971
2.976	0.697223	2.976	2.34556		2.97619	0.879956	2.97619	2.36077
3	0.703628	3	2.34579		3	0.884703	3	2.3523
3.023	0.699649	3.023	2.34577		3.02381	0.889014	3.02381	2.34333
3.047	0.70115	3.047	2.34712		3.04762	0.897774	3.04762	2.33421
3.071	0.708706	3.071	2.3465		3.07143	0.904022	3.07143	2.32495
3.095	0.714012	3.095	2.3456		3.09524	0.910531	3.09524	2.31598
3.119	0.714221	3.119	2.34531		3.11905	0.91664	3.11905	2.30731
3.142	0.722458	3.142	2.34536		3.14286	0.919798	3.14286	2.29829
3.166	0.729474	3.166	2.34528		3.16667	0.919711	3.16667	2.2896
3.19	0.737693	3.19	2.34563		3.19048	0.918681	3.19048	2.27977
3.214	0.750625	3.214	2.34672		3.21429	0.927285	3.21429	2.27049
3.238	0.76155	3.238	2.34696		3.2381	0.932259	3.2381	2.26106
3.262	0.769176	3.262	2.34726		3.2619	0.950094	3.2619	2.25175
3.285	0.779717	3.285	2.34746		3.28571	0.958977	3.28571	2.24192
3.309	0.781724	3.309	2.34818		3.30952	0.967319	3.30952	2.2328
3.333	0.78497	3.333	2.34916		3.33333	0.971594	3.33333	2.22331
3.357	0.788757	3.357	2.34921		3.35714	0.969779	3.35714	2.21361
3.381	0.791444	3.381	2.35009		3.38095	0.98114	3.38095	2.20399
3.404	0.803573	3.404	2.35016		3.40476	0.994107	3.40476	2.19437
3.428	0.807831	3.428	2.35044		3.42857	0.993793	3.42857	2.18454
3.452	0.818459	3.452	2.35086		3.45238	1.00021	3.45238	2.17409
3.476	0.823066	3.476	2.35195		3.47619	1.00915	3.47619	2.16371
3.5	0.830884	3.5	2.35104		3.5	1.01779	3.5	2.15358
3.523	0.833537	3.523	2.35168		3.52381	1.02938	3.52381	2.14377
3.547	0.835945	3.547	2.35192		3.54762	1.03709	3.54762	2.13327
3.571	0.84242	3.571	2.35193		3.57143	1.04634	3.57143	2.12252
3.595	0.849627	3.595	2.35168		3.59524	1.04913	3.59524	2.11206
3.619	0.847114	3.619	2.35094		3.61905	1.05428	3.61905	2.1014
3.642	0.85392	3.642	2.35068		3.64286	1.06547	3.64286	2.09067
3.666	0.860308	3.666	2.34994		3.66667	1.06945	3.66667	2.07921
3.69	0.871826	3.69	2.34902		3.69048	1.07756	3.69048	2.06781
3.714	0.875194	3.714	2.34862		3.71429	1.07761	3.71429	2.05761
3.738	0.876887	3.738	2.34777		3.7381	1.07866	3.7381	2.04715
3.762	0.886153	3.762	2.34671		3.7619	1.07501	3.7619	2.03637
3.785	0.898387	3.785	2.34683		3.78571	1.07892	3.78571	2.02499
3.809	0.90631	3.809	2.34674		3.80952	1.08826	3.80952	2.01425
3.833	0.920969	3.833	2.34591		3.83333	1.09145	3.83333	2.0032
3.857	0.925123	3.857	2.34545		3.85714	1.09299	3.85714	1.99216
3.881	0.934355	3.881	2.34607		3.88095	1.10084	3.88095	1.98144
3.904	0.934145	3.904	2.34582		3.90476	1.11108	3.90476	1.97041
3.928	0.940777	3.928	2.34555		3.92857	1.11293	3.92857	1.95991
3.952	0.944162	3.952	2.34523		3.95238	1.11658	3.95238	1.94901
3.976	0.949625	3.976	2.34494		3.97619	1.1159	3.97619	1.93804
4	0.959694	4	2.34531		4	1.12012	4	1.92721
4.023	0.965383	4.023	2.34501		4.02381	1.12555	4.02381	1.91563
4.047	0.963656	4.047	2.34483		4.04762	1.12826	4.04762	1.9041
4.071	0.975453	4.071	2.34463		4.07143	1.13332	4.07143	1.89293
4.095	0.975139	4.095	2.34417		4.09524	1.13786	4.09524	1.88218
4.119	0.983603	4.119	2.34341		4.11905	1.14599	4.11905	1.87088
4.142	0.981578	4.142	2.34372		4.14286	1.15536	4.14286	1.85984
4.166	0.985522	4.166	2.34359		4.16667	1.16827	4.16667	1.84761
4.19	0.986727	4.19	2.34345		4.19048	1.17401	4.19048	1.83617
4.214	0.993742	4.214	2.34315		4.21429	1.18232	4.21429	1.82463
4.238	1.00029	4.238	2.34171		4.2381	1.18777	4.2381	1.81335
4.262	1.01011	4.262	2.34069		4.2619	1.19248	4.2619	1.80142
4.285	1.01201	4.285	2.34074		4.28571	1.19754	4.28571	1.78968
4.309	1.01458	4.309	2.34019		4.30952	1.20106	4.30952	1.77787
4.333	1.02088	4.333	2.33998		4.33333	1.20195	4.33333	1.76599
4.357	1.02627	4.357	2.33921		4.35714	1.20777	4.35714	1.7548
4.381	1.03531	4.381	2.3383		4.38095	1.21763	4.38095	1.74286
4.404	1.05193	4.404	2.33829		4.40476	1.22141	4.40476	1.73075
4.428	1.06348	4.428	2.33811		4.42857	1.22804	4.42857	1.71804
4.452	1.07536	4.452	2.33754		4.45238	1.23003	4.45238	1.70573
4.476	1.08187	4.476	2.33716		4.47619	1.23216	4.47619	1.69385
4.5	1.09042	4.5	2.33678		4.5	1.23909	4.5	1.68188
4.523	1.09432	4.523	2.33601		4.52381	1.24401	4.52381	1.66934
4.547	1.10103	4.547	2.33575		4.54762	1.24815	4.54762	1.65671
4.571	1.09957	4.571	2.3353		4.57143	1.25497	4.57143	1.6443
4.595	1.10623	4.595	2.33441		4.59524	1.26106	4.59524	1.63203
4.619	1.10857	4.619	2.33441		4.61905	1.25954	4.61905	1.61954
4.642	1.1225	4.642	2.33403		4.64286	1.26748	4.64286	1.60726
4.666	1.11955	4.666	2.33386		4.66667	1.27314	4.66667	1.59434
4.69	1.12154	4.69	2.33338		4.69048	1.27919	4.69048	1.58182
4.714	1.12475	4.714	2.3326		4.71429	1.28251	4.71429	1.56979
4.738	1.12669	4.738	2.33156		4.7381	1.2871	4.7381	1.55737
4.762	1.13327	4.762	2.33177		4.7619	1.29085	4.7619	1.54468
4.785	1.12793	4.785	2.33139		4.78571	1.30166	4.78571	1.53216
4.809	1.12904	4.809	2.33075		4.80952	1.30731	4.80952	1.51936
4.833	1.13583	4.833	2.33008		4.83333	1.30775	4.83333	1.50618
4.857	1.13294	4.857	2.3291		4.85714	1.31005	4.85714	1.49358
4.881	1.13287	4.881	2.32868		4.88095	1.30637	4.88095	1.48144
4.904	1.13053	4.904	2.32772		4.90476	1.30806	4.90476	1.46905
4.928	1.13199	4.928	2.32653		4.92857	1.31232	4.92857	1.45622
4.952	1.14203	4.952	2.3255		4.95238	1.31394	4.95238	1.44298
4.976	1.15098	4.976	2.32528		4.97619	1.31441	4.97619	1.43093
5	1.16063	5	2.32516		5	1.32211	5	1.4181
5.023	1.16923	5.023	2.3246		5.02381	1.3148	5.02381	1.40557
5.047	1.18053	5.047	2.32454		5.04762	1.31366	5.04762	1.39229
5.071	1.19231	5.071	2.32336		5.07143	1.3211	5.07143	1.37967
5.095	1.19642	5.095	2.32257		5.09524	1.32668	5.09524	1.36598
5.119	1.20674	5.119	2.3214		5.11905	1.32445	5.11905	1.35327
5.142	1.21112	5.142	2.32154		5.14286	1.32598	5.14286	1.34038
5.166	1.21955	5.166	2.32127		5.16667	1.33118	5.16667	1.32754
5.19	1.2318	5.19	2.32041		5.19048	1.33424	5.19048	1.31487
5.214	1.23477	5.214	2.31887		5.21429	1.33176	5.21429	1.30215
5.238	1.24805	5.238	2.31701		5.2381	1.33411	5.2381	1.28908
5.262	1.25908	5.262	2.31635		5.2619	1.33359	5.2619	1.27623
5.285	1.26267	5.285	2.31551		5.28571	1.3404	5.28571	1.26386
5.309	1.26222	5.309	2.31533		5.30952	1.34862	5.30952	1.25169
5.333	1.26829	5.333	2.31414		5.33333	1.35195	5.33333	1.23864
5.357	1.27517	5.357	2.31347		5.35714	1.35701	5.35714	1.22553
5.381	1.28923	5.381	2.31336		5.38095	1.36553	5.38095	1.21259
5.404	1.29445	5.404	2.31375		5.40476	1.37746	5.40476	1.20031
5.428	1.29757	5.428	2.31288		5.42857	1.3813	5.42857	1.18729
5.452	1.30089	5.452	2.31143		5.45238	1.38558	5.45238	1.17505
5.476	1.30496	5.476	2.3106		5.47619	1.39572	5.47619	1.16327
5.5	1.31014	5.5	2.30949		5.5	1.3986	5.5	1.15136
5.523	1.31476	5.523	2.30886		5.52381	1.40008	5.52381	1.13903
5.547	1.31947	5.547	2.30852		5.54762	1.39855	5.54762	1.12716
5.571	1.32576	5.571	2.30791		5.57143	1.40954	5.57143	1.11492
5.595	1.33483	5.595	2.30772		5.59524	1.41258	5.59524	1.10302
5.619	1.3357	5.619	2.30795		5.61905	1.40985	5.61905	1.09083
5.642	1.33543	5.642	2.30778		5.64286	1.4105	5.64286	1.07831
5.666	1.33893	5.666	2.30748		5.66667	1.41797	5.66667	1.06567
5.69	1.34227	5.69	2.30752		5.69048	1.41973	5.69048	1.05319
5.714	1.34598	5.714	2.30723		5.71429	1.41446	5.71429	1.0407
5.738	1.35431	5.738	2.30644		5.7381	1.41654	5.7381	1.02816
5.762	1.36816	5.762	2.30591		5.7619	1.41678	5.7619	1.01523
5.785	1.37169	5.785	2.30546		5.78571	1.41884	5.78571	1.0032
5.809	1.37288	5.809	2.30517		5.80952	1.41923	5.80952	0.991372
5.833	1.37757	5.833	2.30495		5.83333	1.41575	5.83333	0.979625
5.857	1.38138	5.857	2.3035		5.85714	1.41101	5.85714	0.967611
5.881	1.38877	5.881	2.30314		5.88095	1.41853	5.88095	0.955459
5.904	1.39949	5.904	2.30302		5.90476	1.41544	5.90476	0.943487
5.928	1.40602	5.928	2.30246		5.92857	1.41619	5.92857	0.930833
5.952	1.41165	5.952	2.30184		5.95238	1.4141	5.95238	0.918547
5.976	1.41942	5.976	2.30119		5.97619	1.41296	5.97619	0.906803
6	1.42099	6	2.30037		6	1.40978	6	0.895259
6.023	1.42446	6.023	2.29958		6.02381	1.40689	6.02381	0.88363
6.047	1.43153	6.047	2.29802		6.04762	1.40694	6.04762	0.87172
6.071	1.44139	6.071	2.29687		6.07143	1.40944	6.07143	0.859358
6.095	1.44722	6.095	2.29614		6.09524	1.40902	6.09524	0.847228
6.119	1.45506	6.119	2.29434		6.11905	1.41741	6.11905	0.835835
6.142	1.46828	6.142	2.29329		6.14286	1.41567	6.14286	0.82392
6.166	1.47647	6.166	2.29225		6.16667	1.4242	6.16667	0.812217
6.19	1.47345	6.19	2.29224		6.19048	1.42176	6.19048	0.80039
6.214	1.48036	6.214	2.29171		6.21429	1.42396	6.21429	0.788649
6.238	1.49224	6.238	2.29138		6.2381	1.43779	6.2381	0.776853
6.262	1.49895	6.262	2.29055		6.2619	1.44455	6.2619	0.764728
6.285	1.5045	6.285	2.28999		6.28571	1.44593	6.28571	0.753123
6.309	1.50551	6.309	2.28982		6.30952	1.45017	6.30952	0.741314
6.333	1.50603	6.333	2.2886		6.33333	1.44755	6.33333	0.729489
6.357	1.50612	6.357	2.28826		6.35714	1.44694	6.35714	0.71805
6.381	1.5106	6.381	2.28902		6.38095	1.44483	6.38095	0.70694
6.404	1.50982	6.404	2.28921		6.40476	1.44968	6.40476	0.696082
6.428	1.50781	6.428	2.28956		6.42857	1.45053	6.42857	0.684277
6.452	1.51776	6.452	2.28867		6.45238	1.45303	6.45238	0.672609
6.476	1.52345	6.476	2.28808		6.47619	1.45294	6.47619	0.660885
6.5	1.52511	6.5	2.28758		6.5	1.45331	6.5	0.649865
6.523	1.5283	6.523	2.28726		6.52381	1.45504	6.52381	0.639011
6.547	1.53603	6.547	2.28672		6.54762	1.46226	6.54762	0.628631
6.571	1.53903	6.571	2.28783		6.57143	1.45287	6.57143	0.616821
6.595	1.53697	6.595	2.2878		6.59524	1.45893	6.59524	0.605886
6.619	1.53348	6.619	2.28787		6.61905	1.45598	6.61905	0.595485
6.642	1.54333	6.642	2.28748		6.64286	1.45205	6.64286	0.585199
6.666	1.5424	6.666	2.28607		6.66667	1.45469	6.66667	0.57486
6.69	1.53982	6.69	2.28596		6.69048	1.44872	6.69048	0.564231
6.714	1.54949	6.714	2.28623		6.71429	1.44671	6.71429	0.553942
6.738	1.55661	6.738	2.28608		6.7381	1.4469	6.7381	0.543523
6.762	1.55994	6.762	2.28529		6.7619	1.44549	6.7619	0.533338
6.785	1.57692	6.785	2.28555		6.78571	1.45195	6.78571	0.523296
6.809	1.58291	6.809	2.28506		6.80952	1.45071	6.80952	0.512554
6.833	1.58587	6.833	2.28347		6.83333	1.45217	6.83333	0.501729
6.857	1.59353	6.857	2.2823		6.85714	1.45584	6.85714	0.491332
6.881	1.60376	6.881	2.28072		6.88095	1.45865	6.88095	0.482225
6.904	1.60545	6.904	2.28033		6.90476	1.46263	6.90476	0.471868
6.928	1.61233	6.928	2.28025		6.92857	1.46305	6.92857	0.461824
6.952	1.6164	6.952	2.28039		6.95238	1.4671	6.95238	0.4517
6.976	1.61934	6.976	2.28028		6.97619	1.46898	6.97619	0.442005
7	1.62732	7	2.27943		7	1.46758	7	0.431573
7.023	1.63599	7.023	2.27796		7.02381	1.47004	7.02381	0.422415
7.047	1.64358	7.047	2.27691		7.04762	1.46301	7.04762	0.413061
7.071	1.65805	7.071	2.27623		7.07143	1.46856	7.07143	0.403263
7.095	1.65765	7.095	2.27601		7.09524	1.47212	7.09524	0.393549
7.119	1.66533	7.119	2.27653		7.11905	1.46753	7.11905	0.383487
7.142	1.67334	7.142	2.27535		7.14286	1.46055	7.14286	0.373876
7.166	1.67346	7.166	2.27324		7.16667	1.46514	7.16667	0.364
7.19	1.67465	7.19	2.27148		7.19048	1.46539	7.19048	0.354695
7.214	1.6833	7.214	2.27034		7.21429	1.46546	7.21429	0.344979
7.238	1.67453	7.238	2.26934		7.2381	1.45689	7.2381	0.33585
7.262	1.67676	7.262	2.26789		7.2619	1.46402	7.2619	0.326328
7.285	1.69119	7.285	2.26767		7.28571	1.46758	7.28571	0.31735
7.309	1.69625	7.309	2.26706		7.30952	1.46537	7.30952	0.308565
7.333	1.69823	7.333	2.26603		7.33333	1.46425	7.33333	0.298631
7.357	1.69603	7.357	2.26576		7.35714	1.46345	7.35714	0.29003
7.381	1.70261	7.381	2.26524		7.38095	1.46828	7.38095	0.281047
7.404	1.71487	7.404	2.26452		7.40476	1.46666	7.40476	0.272189
7.428	1.72367	7.428	2.26325		7.42857	1.46727	7.42857	0.263527
7.452	1.72423	7.452	2.26313		7.45238	1.46647	7.45238	0.254773
7.476	1.73306	7.476	2.26346		7.47619	1.46786	7.47619	0.245506
7.5	1.73287	7.5	2.2634		7.5	1.47076	7.5	0.236408
7.523	1.73548	7.523	2.26369		7.52381	1.46922	7.52381	0.227729
7.547	1.75168	7.547	2.26321		7.54762	1.4712	7.54762	0.219661
7.571	1.75618	7.571	2.26255		7.57143	1.47095	7.57143	0.212403
7.595	1.7643	7.595	2.26239		7.59524	1.47645	7.59524	0.204391
7.619	1.77313	7.619	2.26245		7.61905	1.46996	7.61905	0.196113
7.642	1.77102	7.642	2.26297		7.64286	1.46896	7.64286	0.187074
7.666	1.77787	7.666	2.26328		7.66667	1.46793	7.66667	0.178865
7.69	1.78836	7.69	2.26302		7.69048	1.47048	7.69048	0.171278
7.714	1.80135	7.714	2.26342		7.71429	1.46614	7.71429	0.163878
7.738	1.79416	7.738	2.26274		7.7381	1.46364	7.7381	0.155702
7.762	1.7984	7.762	2.26271		7.7619	1.46193	7.7619	0.147977
7.785	1.80236	7.785	2.26343		7.78571	1.45778	7.78571	0.140547
7.809	1.8206	7.809	2.26344		7.80952	1.45751	7.80952	0.132856
7.833	1.818	7.833	2.26283		7.83333	1.45584	7.83333	0.125837
7.857	1.81156	7.857	2.2623		7.85714	1.4549	7.85714	0.118517
7.881	1.81904	7.881	2.26265		7.88095	1.45505	7.88095	0.111159
7.904	1.82799	7.904	2.26175		7.90476	1.45584	7.90476	0.103968
7.928	1.83185	7.928	2.26064		7.92857	1.45539	7.92857	0.0978286
7.952	1.84087	7.952	2.25997		7.95238	1.45547	7.95238	0.0922507
7.976	1.854	7.976	2.25845		7.97619	1.45551	7.97619	0.0856313
8	1.85497	8	2.25764		8	1.45652	8	0.0781645
8.023	1.86304	8.023	2.25657		8.02381	1.45837	8.02381	0.0695835
8.047	1.86949	8.047	2.25533		8.04762	1.45872	8.04762	0.062195
8.071	1.87963	8.071	2.255		8.07143	1.45895	8.07143	0.0555531
8.095	1.89408	8.095	2.25448		8.09524	1.45917	8.09524	0.050205
8.119	1.8978	8.119	2.25408		8.11905	1.45846	8.11905	0.0451986
8.142	1.91206	8.142	2.25383		8.14286	1.45807	8.14286	0.0387398
8.166	1.91576	8.166	2.2528		8.16667	1.45628	8.16667	0.031812
8.19	1.92438	8.19	2.25255		8.19048	1.45563	8.19048	0.0261286
8.214	1.93344	8.214	2.25145		8.21429	1.45387	8.21429	0.0199052
8.238	1.95036	8.238	2.25121		8.2381	1.45378	8.2381	0.0135292
8.262	1.94658	8.262	2.25011		8.2619	1.45387	8.2619	0.00719201
8.285	1.95651	8.285	2.24961		8.28571	1.45317	8.28571	0.000379712
8.309	1.96771	8.309	2.24909		8.30952	1.45174	8.30952	-0.0058739
8.333	1.96789	8.333	2.24823		8.33333	1.4506	8.33333	-0.0114938
8.357	1.96947	8.357	2.24759		8.35714	1.44874	8.35714	-0.0160906
8.381	1.97064	8.381	2.24756		8.38095	1.44439	8.38095	-0.0209791
8.404	1.97474	8.404	2.24648		8.40476	1.44005	8.40476	-0.0275498
8.428	1.97649	8.428	2.24586		8.42857	1.43476	8.42857	-0.0338021
8.452	1.9793	8.452	2.24465		8.45238	1.43001	8.45238	-0.0389941
8.476	1.98054	8.476	2.24434		8.47619	1.43092	8.47619	-0.0435831
8.5	1.98408	8.5	2.24409		8.5	1.43333	8.5	-0.048169
8.523	1.98216	8.523	2.24353		8.52381	1.43692	8.52381	-0.0524036
8.547	1.9896	8.547	2.24189		8.54762	1.43219	8.54762	-0.0581121
8.571	1.99848	8.571	2.24131		8.57143	1.43348	8.57143	-0.064267
8.595	1.99799	8.595	2.24019		8.59524	1.43478	8.59524	-0.0697395
8.619	2.00345	8.619	2.23974		8.61905	1.43654	8.61905	-0.0742378
8.642	2.01504	8.642	2.23878		8.64286	1.4406	8.64286	-0.0792448
8.666	2.02422	8.666	2.23878		8.66667	1.44128	8.66667	-0.0843626
8.69	2.02788	8.69	2.23815		8.69048	1.44636	8.69048	-0.0886321
8.714	2.03364	8.714	2.2377		8.71429	1.44823	8.71429	-0.0930063
8.738	2.03839	8.738	2.23749		8.7381	1.45015	8.7381	-0.096774
8.762	2.04881	8.762	2.23665		8.7619	1.45141	8.7619	-0.101054
8.785	2.05794	8.785	2.2362		8.78571	1.45081	8.78571	-0.106144
8.809	2.06715	8.809	2.23649		8.80952	1.45095	8.80952	-0.111111
8.833	2.07424	8.833	2.23579		8.83333	1.45472	8.83333	-0.116269
8.857	2.07872	8.857	2.23603		8.85714	1.45849	8.85714	-0.120537
8.881	2.07802	8.881	2.23545		8.88095	1.45954	8.88095	-0.12466
8.904	2.08821	8.904	2.23548		8.90476	1.46005	8.90476	-0.129078
8.928	2.1004	8.928	2.23507		8.92857	1.45437	8.92857	-0.133407
8.952	2.10401	8.952	2.23502		8.95238	1.45294	8.95238	-0.137353
8.976	2.11071	8.976	2.23424		8.97619	1.45151	8.97619	-0.141748
9	2.1067	9	2.23386		9	1.45725	9	-0.145894
9.023	2.10652	9.023	2.23296		9.02381	1.45753	9.02381	-0.149916
9.047	2.11682	9.047	2.2325		9.04762	1.4582	9.04762	-0.153886
9.071	2.12013	9.071	2.23189		9.07143	1.45893	9.07143	-0.157522
9.095	2.12905	9.095	2.23097		9.09524	1.45736	9.09524	-0.160863
9.119	2.12834	9.119	2.23027		9.11905	1.45739	9.11905	-0.164633
9.142	2.12568	9.142	2.22894		9.14286	1.45081	9.14286	-0.168803
9.166	2.13308	9.166	2.22733		9.16667	1.44621	9.16667	-0.172426
9.19	2.14029	9.19	2.22633		9.19048	1.4416	9.19048	-0.1765
9.214	2.14252	9.214	2.22535		9.21429	1.43727	9.21429	-0.180005
9.238	2.14933	9.238	2.22441		9.2381	1.43526	9.2381	-0.183403
9.262	2.15285	9.262	2.22357		9.2619	1.43446	9.2619	-0.186812
9.285	2.15401	9.285	2.22294		9.28571	1.43382	9.28571	-0.190245
9.309	2.16102	9.309	2.22195		9.30952	1.43317	9.30952	-0.193534
9.333	2.16861	9.333	2.22219		9.33333	1.43282	9.33333	-0.197017
9.357	2.17071	9.357	2.22151		9.35714	1.43247	9.35714	-0.200247
9.381	2.17401	9.381	2.22101		9.38095	1.43162	9.38095	-0.202837
9.404	2.18139	9.404	2.21932		9.40476	1.42893	9.40476	-0.206143
9.428	2.19093	9.428	2.21925		9.42857	1.4238	9.42857	-0.209013
9.452	2.19805	9.452	2.21909		9.45238	1.41982	9.45238	-0.211762
9.476	2.20254	9.476	2.21827		9.47619	1.41622	9.47619	-0.214197
9.5	2.20151	9.5	2.21814		9.5	1.41378	9.5	-0.216691
9.523	2.20781	9.523	2.21729		9.52381	1.41193	9.52381	-0.219189
9.547	2.21031	9.547	2.21745		9.54762	1.41008	9.54762	-0.222273
9.571	2.2195	9.571	2.21724		9.57143	1.40903	9.57143	-0.224824
9.595	2.22866	9.595	2.21638		9.59524	1.40959	9.59524	-0.226749
9.619	2.23292	9.619	2.21662		9.61905	1.40931	9.61905	-0.228615
9.642	2.2409	9.642	2.21605		9.64286	1.41029	9.64286	-0.229783
9.666	2.24381	9.666	2.2159		9.66667	1.4104	9.66667	-0.231568
9.69	2.24315	9.69	2.2156		9.69048	1.41008	9.69048	-0.233303
9.714	2.24674	9.714	2.21449		9.71429	1.40835	9.71429	-0.235112
9.738	2.25374	9.738	2.2133		9.7381	1.40593	9.7381	-0.236761
9.762	2.26083	9.762	2.21221		9.7619	1.40268	9.7619	-0.239017
9.785	2.26559	9.785	2.21048		9.78571	1.40186	9.78571	-0.239623
9.809	2.27507	9.809	2.20907		9.80952	1.39883	9.80952	-0.241019
9.833	2.27795	9.833	2.20765		9.83333	1.39753	9.83333	-0.243313
9.857	2.282	9.857	2.20692		9.85714	1.39031	9.85714	-0.24538
9.881	2.28311	9.881	2.20574		9.88095	1.38902	9.88095	-0.246696
9.904	2.29444	9.904	2.20485		9.90476	1.38773	9.90476	-0.248374
9.928	2.30166	9.928	2.20409		9.92857	1.38663	9.92857	-0.250343
9.952	2.30594	9.952	2.20284		9.95238	1.38588	9.95238	-0.25199
9.976	2.30992	9.976	2.20271		9.97619	1.38342	9.97619	-0.253152
10	2.31018	10	2.2014		10	1.38095	10	-0.254723
10.023	2.31227	10.023	2.19989		10.0238	1.37895	10.0238	-0.255993
10.047	2.31339	10.047	2.19966		10.0476	1.37694	10.0476	-0.257899
10.071	2.32254	10.071	2.19934		10.0714	1.37577	10.0714	-0.260094
10.095	2.32505	10.095	2.19857		10.0952	1.37153	10.0952	-0.261798
10.119	2.33027	10.119	2.1977		10.119	1.36855	10.119	-0.263593
10.142	2.33583	10.142	2.19617		10.1429	1.36568	10.1429	-0.265618
10.166	2.34096	10.166	2.19545		10.1667	1.36303	10.1667	-0.267878
10.19	2.34575	10.19	2.19534		10.1905	1.36249	10.1905	-0.26906
10.214	2.35076	10.214	2.19481		10.2143	1.36377	10.2143	-0.270238
10.238	2.35981	10.238	2.19444		10.2381	1.36504	10.2381	-0.272083
10.262	2.36151	10.262	2.19369		10.2619	1.36659	10.2619	-0.273217
10.285	2.36774	10.285	2.19313		10.2857	1.36493	10.2857	-0.274
10.309	2.37623	10.309	2.19265		10.3095	1.36846	10.3095	-0.274584
10.333	2.37742	10.333	2.19177		10.3333	1.37064	10.3333	-0.276197
10.357	2.38212	10.357	2.19055		10.3571	1.37282	10.3571	-0.277099
10.381	2.38988	10.381	2.19037		10.381	1.37113	10.381	-0.277341
10.404	2.39744	10.404	2.18967		10.4048	1.36755	10.4048	-0.277933
10.428	2.40442	10.428	2.18888		10.4286	1.36558	10.4286	-0.279158
10.452	2.41245	10.452	2.18837		10.4524	1.36361	10.4524	-0.280167
10.476	2.42033	10.476	2.18805		10.4762	1.36417	10.4762	-0.280521
10.5	2.42395	10.5	2.18727		10.5	1.36472	10.5	-0.281269
10.523	2.42691	10.523	2.18607		10.5238	1.36549	10.5238	-0.28172
10.547	2.42999	10.547	2.18545		10.5476	1.36808	10.5476	-0.282311
10.571	2.43342	10.571	2.18543		10.5714	1.37019	10.5714	-0.282892
10.595	2.44623	10.595	2.18517		10.5952	1.37212	10.5952	-0.283033
10.619	2.45731	10.619	2.18471		10.619	1.37577	10.619	-0.283223
10.642	2.46691	10.642	2.18357		10.6429	1.37823	10.6429	-0.284532
10.666	2.47335	10.666	2.18269		10.6667	1.37877	10.6667	-0.284846
10.69	2.47197	10.69	2.18184		10.6905	1.37863	10.6905	-0.285418
10.714	2.47709	10.714	2.18129		10.7143	1.37808	10.7143	-0.285378
10.738	2.48203	10.738	2.18043		10.7381	1.38153	10.7381	-0.285434
10.762	2.48442	10.762	2.1802		10.7619	1.38403	10.7619	-0.285101
10.785	2.48761	10.785	2.17948		10.7857	1.38438	10.7857	-0.284898
10.809	2.48712	10.809	2.17899		10.8095	1.38286	10.8095	-0.28484
10.833	2.49225	10.833	2.17785		10.8333	1.38408	10.8333	-0.285103
10.857	2.49876	10.857	2.17769		10.8571	1.3853	10.8571	-0.285085
10.881	2.50107	10.881	2.17662		10.881	1.38781	10.881	-0.285868
10.904	2.50382	10.904	2.17537		10.9048	1.39033	10.9048	-0.285144
10.928	2.50391	10.928	2.17462		10.9286	1.38814	10.9286	-0.285246
10.952	2.51518	10.952	2.17428		10.9524	1.38556	10.9524	-0.28456
10.976	2.52127	10.976	2.17329		10.9762	1.38317	10.9762	-0.284267
11	2.52974	11	2.17228		11	1.37837	11	-0.285018
11.023	2.53784	11.023	2.17116		11.0238	1.37523	11.0238	-0.28483
11.047	2.53921	11.047	2.17003		11.0476	1.37198	11.0476	-0.28423
11.071	2.53857	11.071	2.16925		11.0714	1.36713	11.0714	-0.283852
11.095	2.53524	11.095	2.16881		11.0952	1.36125	11.0952	-0.282951
11.119	2.53942	11.119	2.16826		11.119	1.35724	11.119	-0.282251
11.142	2.55323	11.142	2.16763		11.1429	1.35469	11.1429	-0.281523
11.166	2.55846	11.166	2.16768		11.1667	1.3545	11.1667	-0.281774
11.19	2.56459	11.19	2.16777		11.1905	1.35153	11.1905	-0.281882
11.214	2.56865	11.214	2.16653		11.2143	1.346	11.2143	-0.282208
11.238	2.57857	11.238	2.16601		11.2381	1.34047	11.2381	-0.282121
11.262	2.58703	11.262	2.16549		11.2619	1.3368	11.2619	-0.281883
11.285	2.59131	11.285	2.16462		11.2857	1.33408	11.2857	-0.281735
11.309	2.59839	11.309	2.1636		11.3095	1.33076	11.3095	-0.282179
11.333	2.60513	11.333	2.16331		11.3333	1.3256	11.3333	-0.28116
11.357	2.61199	11.357	2.16315		11.3571	1.31928	11.3571	-0.281769
11.381	2.61851	11.381	2.16303		11.381	1.32106	11.381	-0.281681
11.404	2.62071	11.404	2.16185		11.4048	1.32425	11.4048	-0.281463
11.428	2.62553	11.428	2.16145		11.4286	1.32705	11.4286	-0.281802
11.452	2.62797	11.452	2.16145		11.4524	1.33146	11.4524	-0.281336
11.476	2.63675	11.476	2.1602		11.4762	1.33459	11.4762	-0.28135
11.5	2.64457	11.5	2.15914		11.5	1.33628	11.5	-0.281567
11.523	2.65392	11.523	2.15844		11.5238	1.3394	11.5238	-0.281552
11.547	2.6686	11.547	2.15673		11.5476	1.34108	11.5476	-0.282142
11.571	2.67598	11.571	2.15609		11.5714	1.34181	11.5714	-0.281983
11.595	2.67773	11.595	2.15546		11.5952	1.34176	11.5952	-0.28209
11.619	2.68322	11.619	2.15417		11.619	1.3357	11.619	-0.282133
11.642	2.68577	11.642	2.1529		11.6429	1.33722	11.6429	-0.282063
11.666	2.69005	11.666	2.15246		11.6667	1.33836	11.6667	-0.282032
11.69	2.69465	11.69	2.15156		11.6905	1.33949	11.6905	-0.281704
11.714	2.70209	11.714	2.15081		11.7143	1.34062	11.7143	-0.281474
11.738	2.70898	11.738	2.15062		11.7381	1.34464	11.7381	-0.281029
11.762	2.70722	11.762	2.14905		11.7619	1.34925	11.7619	-0.280367
11.785	2.70991	11.785	2.14776		11.7857	1.34869	11.7857	-0.280106
11.809	2.71076	11.809	2.14662		11.8095	1.34928	11.8095	-0.278996
11.833	2.7172	11.833	2.14478		11.8333	1.34446	11.8333	-0.27898
11.857	2.72373	11.857	2.14451		11.8571	1.3394	11.8571	-0.279006
11.881	2.72818	11.881	2.14348		11.881	1.33401	11.881	-0.278168
11.904	2.73713	11.904	2.14213		11.9048	1.32973	11.9048	-0.276991
11.928	2.73497	11.928	2.14181		11.9286	1.32523	11.9286	-0.276795
11.952	2.73586	11.952	2.14145		11.9524	1.32642	11.9524	-0.276514
11.976	2.73591	11.976	2.14053		11.9762	1.32174	11.9762	-0.276199
12	2.73666	12	2.14103		12	1.31649	12	-0.275088
12.023	2.73331	12.023	2.14029		12.0238	1.31124	12.0238	-0.275428
12.047	2.7397	12.047	2.13882		12.0476	1.3098	12.0476	-0.275161
12.071	2.74146	12.071	2.13814		12.0714	1.31438	12.0714	-0.274532
12.095	2.74361	12.095	2.13746		12.0952	1.3097	12.0952	-0.273861
12.119	2.75078	12.119	2.13734		12.119	1.30727	12.119	-0.273396
12.142	2.75589	12.142	2.13648		12.1429	1.30403	12.1429	-0.273449
12.166	2.7605	12.166	2.13494		12.1667	1.30466	12.1667	-0.273223
12.19	2.76226	12.19	2.13355		12.1905	1.30146	12.1905	-0.273217
12.214	2.7693	12.214	2.13323		12.2143	1.29827	12.2143	-0.2729
12.238	2.77975	12.238	2.13203		12.2381	1.29452	12.2381	-0.272611
12.262	2.789	12.262	2.13182		12.2619	1.29077	12.2619	-0.272643
12.285	2.7969	12.285	2.13151		12.2857	1.28968	12.2857	-0.272008
12.309	2.80039	12.309	2.12966		12.3095	1.29085	12.3095	-0.271821
12.333	2.80999	12.333	2.12893		12.3333	1.29235	12.3333	-0.27139
12.357	2.81554	12.357	2.12786		12.3571	1.29282	12.3571	-0.271646
12.381	2.82362	12.381	2.12683		12.381	1.28879	12.381	-0.270812
12.404	2.83243	12.404	2.12699		12.4048	1.28061	12.4048	-0.270207
12.428	2.8388	12.428	2.126		12.4286	1.28008	12.4286	-0.269582
12.452	2.84259	12.452	2.12419		12.4524	1.28427	12.4524	-0.269279
12.476	2.8539	12.476	2.12256		12.4762	1.28588	12.4762	-0.268354
12.5	2.85655	12.5	2.12259		12.5	1.28422	12.5	-0.267868
12.523	2.86708	12.523	2.12151		12.5238	1.28256	12.5238	-0.26794
12.547	2.87575	12.547	2.12062		12.5476	1.283	12.5476	-0.267752
12.571	2.88245	12.571	2.11835		12.5714	1.28426	12.5714	-0.267453
12.595	2.88844	12.595	2.11776		12.5952	1.2894	12.5952	-0.267033
12.619	2.89299	12.619	2.11752		12.619	1.29068	12.619	-0.266767
12.642	2.90173	12.642	2.11601		12.6429	1.29035	12.6429	-0.266617
12.666	2.90556	12.666	2.11448		12.6667	1.28822	12.6667	-0.266533
12.69	2.90552	12.69	2.11316		12.6905	1.29361	12.6905	-0.266394
12.714	2.91165	12.714	2.11202		12.7143	1.30337	12.7143	-0.26637
12.738	2.91289	12.738	2.10997		12.7381	1.31045	12.7381	-0.266629
12.762	2.91994	12.762	2.10947		12.7619	1.30387	12.7619	-0.266408
12.785	2.92065	12.785	2.10841		12.7857	1.29729	12.7857	-0.266487
12.809	2.92294	12.809	2.10717		12.8095	1.29389	12.8095	-0.266005
12.833	2.92631	12.833	2.10551		12.8333	1.29722	12.8333	-0.266077
12.857	2.92905	12.857	2.10348		12.8571	1.30954	12.8571	-0.266199
12.881	2.93383	12.881	2.10237		12.881	1.31853	12.881	-0.266293
12.904	2.93901	12.904	2.10104		12.9048	1.32392	12.9048	-0.266443
12.928	2.94575	12.928	2.10013		12.9286	1.32474	12.9286	-0.266429
12.952	2.95257	12.952	2.099		12.9524	1.32501	12.9524	-0.26654
12.976	2.95645	12.976	2.09779		12.9762	1.32542	12.9762	-0.266213
13	2.96362	13	2.0956		13	1.32584	13	-0.266049
13.023	2.9646	13.023	2.0952		13.0238	1.32551	13.0238	-0.265999
13.047	2.96733	13.047	2.09415		13.0476	1.32211	13.0476	-0.265886
13.071	2.96974	13.071	2.09283		13.0714	1.3201	13.0714	-0.266048
13.095	2.97268	13.095	2.09252		13.0952	1.32562	13.0952	-0.266257
13.119	2.9787	13.119	2.09217		13.119	1.3348	13.119	-0.266421
13.142	2.98177	13.142	2.09196		13.1429	1.34218	13.1429	-0.266217
13.166	2.98334	13.166	2.09079		13.1667	1.33642	13.1667	-0.266066
13.19	2.98929	13.19	2.09003		13.1905	1.32633	13.1905	-0.265494
13.214	2.99383	13.214	2.08889		13.2143	1.33122	13.2143	-0.265652
13.238	3.00006	13.238	2.08757		13.2381	1.33377	13.2381	-0.266382
13.262	3.00536	13.262	2.08625		13.2619	1.33665	13.2619	-0.267679
13.285	3.01445	13.285	2.08559		13.2857	1.33802	13.2857	-0.268373
13.309	3.0155	13.309	2.08386		13.3095	1.33042	13.3095	-0.267833
13.333	3.02327	13.333	2.08237		13.3333	1.32281	13.3333	-0.267803
13.357	3.03161	13.357	2.08146		13.3571	1.31591	13.3571	-0.26793
13.381	3.03669	13.381	2.08045		13.381	1.31738	13.381	-0.268374
13.404	3.04105	13.404	2.07854		13.4048	1.31884	13.4048	-0.269167
13.428	3.0469	13.428	2.07701		13.4286	1.32057	13.4286	-0.269618
13.452	3.05266	13.452	2.07616		13.4524	1.3223	13.4524	-0.270574
13.476	3.0573	13.476	2.07505		13.4762	1.32396	13.4762	-0.271436
13.5	3.06672	13.5	2.07355		13.5	1.32717	13.5	-0.272339
13.523	3.07332	13.523	2.07186		13.5238	1.32898	13.5238	-0.272899
13.547	3.08032	13.547	2.07016		13.5476	1.32251	13.5476	-0.273302
13.571	3.08792	13.571	2.06857		13.5714	1.31417	13.5714	-0.273785
13.595	3.09806	13.595	2.06718		13.5952	1.30565	13.5952	-0.274768
13.619	3.1063	13.619	2.06583		13.619	1.3057	13.619	-0.275536
13.642	3.11403	13.642	2.06498		13.6429	1.31008	13.6429	-0.27642
13.666	3.11824	13.666	2.06331		13.6667	1.31155	13.6667	-0.276885
13.69	3.12379	13.69	2.06167		13.6905	1.31651	13.6905	-0.276745
13.714	3.1307	13.714	2.06074		13.7143	1.3175	13.7143	-0.277046
13.738	3.13546	13.738	2.05954		13.7381	1.31541	13.7381	-0.277025
13.762	3.14403	13.762	2.05943		13.7619	1.31246	13.7619	-0.278498
13.785	3.1499	13.785	2.05869		13.7857	1.30951	13.7857	-0.279486
13.809	3.15284	13.809	2.05694		13.8095	1.30686	13.8095	-0.280368
13.833	3.15506	13.833	2.05575		13.8333	1.30567	13.8333	-0.281218
13.857	3.15773	13.857	2.05406		13.8571	1.30448	13.8571	-0.281541
13.881	3.16187	13.881	2.05333		13.881	1.30295	13.881	-0.281948
13.904	3.16284	13.904	2.0528		13.9048	1.30038	13.9048	-0.281388
13.928	3.16876	13.928	2.05146		13.9286	1.29703	13.9286	-0.281114
13.952	3.17544	13.952	2.04981		13.9524	1.29108	13.9524	-0.281343
13.976	3.18244	13.976	2.04846		13.9762	1.28618	13.9762	-0.281619
14	3.18431	14	2.04671		14	1.28214	14	-0.281468
14.023	3.18925	14.023	2.04527		14.0238	1.2822	14.0238	-0.281192
14.047	3.19216	14.047	2.04405		14.0476	1.27933	14.0476	-0.280913
14.071	3.19398	14.071	2.04235		14.0714	1.27668	14.0714	-0.280902
14.095	3.20119	14.095	2.04111		14.0952	1.27403	14.0952	-0.28114
14.119	3.20656	14.119	2.04035		14.119	1.27276	14.119	-0.281172
14.142	3.20949	14.142	2.03898		14.1429	1.27033	14.1429	-0.281391
14.166	3.21167	14.166	2.03738		14.1667	1.26906	14.1667	-0.281686
14.19	3.21434	14.19	2.03558		14.1905	1.26954	14.1905	-0.282275
14.214	3.2211	14.214	2.03401		14.2143	1.27106	14.2143	-0.282579
14.238	3.22197	14.238	2.03304		14.2381	1.27258	14.2381	-0.282926
14.262	3.22935	14.262	2.0324		14.2619	1.2741	14.2619	-0.283327
14.285	3.23326	14.285	2.0307		14.2857	1.2741	14.2857	-0.28329
14.309	3.23647	14.309	2.02929		14.3095	1.27408	14.3095	-0.283443
14.333	3.24258	14.333	2.02745		14.3333	1.27399	14.3333	-0.283935
14.357	3.24733	14.357	2.0256		14.3571	1.27494	14.3571	-0.28485
14.381	3.25441	14.381	2.02427		14.381	1.27783	14.381	-0.285514
14.404	3.25572	14.404	2.02254		14.4048	1.28178	14.4048	-0.285603
14.428	3.25961	14.428	2.02143		14.4286	1.28387	14.4286	-0.285696
14.452	3.26584	14.452	2.02093		14.4524	1.28841	14.4524	-0.286389
14.476	3.27172	14.476	2.01975		14.4762	1.28886	14.4762	-0.287425
14.5	3.27546	14.5	2.01844		14.5	1.2894	14.5	-0.288417
14.523	3.28071	14.523	2.01696		14.5238	1.28995	14.5238	-0.288762
14.547	3.27839	14.547	2.0153		14.5476	1.29291	14.5476	-0.2891
14.571	3.28193	14.571	2.01322		14.5714	1.29309	14.5714	-0.289596
14.595	3.28574	14.595	2.01221		14.5952	1.29152	14.5952	-0.290044
14.619	3.2894	14.619	2.01095		14.619	1.28995	14.619	-0.289604
14.642	3.29401	14.642	2.0099		14.6429	1.28827	14.6429	-0.289584
14.666	3.29633	14.666	2.00769		14.6667	1.28605	14.6667	-0.289427
14.69	3.30378	14.69	2.00576		14.6905	1.28384	14.6905	-0.289267
14.714	3.30956	14.714	2.00408		14.7143	1.28248	14.7143	-0.289323
14.738	3.31825	14.738	2.00294		14.7381	1.28045	14.7381	-0.289528
14.762	3.32411	14.762	2.00225		14.7619	1.27844	14.7619	-0.289743
14.785	3.32539	14.785	2.00089		14.7857	1.27644	14.7857	-0.289783
14.809	3.33331	14.809	2.00006		14.8095	1.27438	14.8095	-0.289807
14.833	3.33631	14.833	1.99845		14.8333	1.27003	14.8333	-0.290147
14.857	3.3409	14.857	1.99739		14.8571	1.26569	14.8571	-0.290375
14.881	3.34521	14.881	1.9959		14.881	1.26167	14.881	-0.290785
14.904	3.34919	14.904	1.9943		14.9048	1.25813	14.9048	-0.291271
14.928	3.35352	14.928	1.99284		14.9286	1.25485	14.9286	-0.291539
14.952	3.36221	14.952	1.99133		14.9524	1.25464	14.9524	-0.291721
14.976	3.36657	14.976	1.98998		14.9762	1.25443	14.9762	-0.292264
15	3.3734	15	1.98852		15	1.25228	15	-0.292787
15.023	3.37706	15.023	1.9875		15.0238	1.25014	15.0238	-0.292983
15.047	3.38263	15.047	1.98608		15.0476	1.25003	15.0476	-0.292857
15.071	3.389	15.071	1.9847		15.0714	1.24876	15.0714	-0.293245
15.095	3.39256	15.095	1.98368		15.0952	1.24838	15.0952	-0.294022
15.119	3.39509	15.119	1.98241		15.119	1.24724	15.119	-0.294899
15.142	3.40067	15.142	1.98112		15.1429	1.24722	15.1429	-0.295364
15.166	3.39984	15.166	1.97962		15.1667	1.24651	15.1667	-0.295509
15.19	3.40207	15.19	1.97801		15.1905	1.2453	15.1905	-0.295585
15.214	3.40736	15.214	1.97624		15.2143	1.2404	15.2143	-0.295952
15.238	3.41507	15.238	1.97473		15.2381	1.2355	15.2381	-0.296431
15.262	3.42223	15.262	1.97327		15.2619	1.23352	15.2619	-0.296895
15.285	3.42984	15.285	1.97164		15.2857	1.23267	15.2857	-0.297283
15.309	3.43366	15.309	1.97039		15.3095	1.23181	15.3095	-0.29791
15.333	3.44177	15.333	1.96928		15.3333	1.22913	15.3333	-0.298298
15.357	3.45062	15.357	1.96696		15.3571	1.22722	15.3571	-0.298501
15.381	3.45641	15.381	1.96499		15.381	1.22345	15.381	-0.298829
15.404	3.45823	15.404	1.96328		15.4048	1.2196	15.4048	-0.299254
15.428	3.46657	15.428	1.96177		15.4286	1.21574	15.4286	-0.299591
15.452	3.47051	15.452	1.96072		15.4524	1.21281	15.4524	-0.299809
15.476	3.47688	15.476	1.95918		15.4762	1.21351	15.4762	-0.300198
15.5	3.48175	15.5	1.95751		15.5	1.21391	15.5	-0.300902
15.523	3.48718	15.523	1.95603		15.5238	1.21628	15.5238	-0.301654
15.547	3.48971	15.547	1.95466		15.5476	1.21733	15.5476	-0.301775
15.571	3.49809	15.571	1.95359		15.5714	1.21949	15.5714	-0.301711
15.595	3.50203	15.595	1.95199		15.5952	1.2203	15.5952	-0.301686
15.619	3.51247	15.619	1.95032		15.619	1.22094	15.619	-0.301635
15.642	3.51482	15.642	1.94921		15.6429	1.22133	15.6429	-0.30196
15.666	3.52104	15.666	1.94805		15.6667	1.22754	15.6667	-0.301944
15.69	3.52697	15.69	1.94706		15.6905	1.2345	15.6905	-0.301588
15.714	3.52639	15.714	1.94494		15.7143	1.23859	15.7143	-0.301168
15.738	3.52879	15.738	1.94375		15.7381	1.24269	15.7381	-0.300876
15.762	3.53577	15.762	1.94226		15.7619	1.24649	15.7619	-0.300141
15.785	3.53636	15.785	1.94069		15.7857	1.25274	15.7857	-0.299545
15.809	3.53599	15.809	1.93981		15.8095	1.25759	15.8095	-0.299008
15.833	3.53496	15.833	1.93913		15.8333	1.26244	15.8333	-0.298393
15.857	3.53753	15.857	1.93864		15.8571	1.26579	15.8571	-0.297714
15.881	3.53866	15.881	1.93753		15.881	1.26871	15.881	-0.297114
15.904	3.54332	15.904	1.93546		15.9048	1.27021	15.9048	-0.296812
15.928	3.55036	15.928	1.93423		15.9286	1.2678	15.9286	-0.296669
15.952	3.5569	15.952	1.93288		15.9524	1.26279	15.9524	-0.296301
15.976	3.56083	15.976	1.93189		15.9762	1.25698	15.9762	-0.295413
16	3.56828	16	1.9301		16	1.25304	16	-0.294656
16.023	3.57154	16.023	1.92875		16.0238	1.25112	16.0238	-0.29394
16.047	3.57299	16.047	1.92731		16.0476	1.24944	16.0476	-0.293544
16.071	3.57737	16.071	1.92599		16.0714	1.24661	16.0714	-0.293039
16.095	3.58487	16.095	1.92456		16.0952	1.24307	16.0952	-0.292284
16.119	3.58894	16.119	1.92311		16.119	1.23733	16.119	-0.291498
16.142	3.59208	16.142	1.92176		16.1429	1.23019	16.1429	-0.291552
16.166	3.59761	16.166	1.9207		16.1667	1.2237	16.1667	-0.291727
16.19	3.60067	16.19	1.91918		16.1905	1.2178	16.1905	-0.291637
16.214	3.6065	16.214	1.91805		16.2143	1.2122	16.2143	-0.291612
16.238	3.611	16.238	1.91639		16.2381	1.20555	16.2381	-0.291437
16.262	3.61505	16.262	1.91482		16.2619	1.19904	16.2619	-0.291102
16.285	3.61903	16.285	1.91326		16.2857	1.19358	16.2857	-0.291007
16.309	3.6263	16.309	1.91115		16.3095	1.18941	16.3095	-0.290448
16.333	3.63325	16.333	1.90969		16.3333	1.18567	16.3333	-0.290165
16.357	3.63747	16.357	1.90864		16.3571	1.18182	16.3571	-0.289316
16.381	3.63904	16.381	1.90712		16.381	1.1808	16.381	-0.288115
16.404	3.64327	16.404	1.90619		16.4048	1.18005	16.4048	-0.287596
16.428	3.64836	16.428	1.90494		16.4286	1.17993	16.4286	-0.287144
16.452	3.65349	16.452	1.90372		16.4524	1.17941	16.4524	-0.286484
16.476	3.65758	16.476	1.90227		16.4762	1.18134	16.4762	-0.285756
16.5	3.66658	16.5	1.90102		16.5	1.18328	16.5	-0.28508
16.523	3.66568	16.523	1.90045		16.5238	1.18426	16.5238	-0.284463
16.547	3.66892	16.547	1.89938		16.5476	1.18468	16.5476	-0.283558
16.571	3.67227	16.571	1.89862		16.5714	1.1849	16.5714	-0.282995
16.595	3.67473	16.595	1.89742		16.5952	1.18583	16.5952	-0.281923
16.619	3.67962	16.619	1.89641		16.619	1.18419	16.619	-0.28083
16.642	3.68412	16.642	1.89556		16.6429	1.18386	16.6429	-0.279551
16.666	3.68604	16.666	1.89421		16.6667	1.18501	16.6667	-0.278505
16.69	3.69114	16.69	1.89385		16.6905	1.18707	16.6905	-0.277437
16.714	3.69709	16.714	1.89328		16.7143	1.18564	16.7143	-0.276884
16.738	3.70423	16.738	1.89254		16.7381	1.18447	16.7381	-0.275668
16.762	3.70983	16.762	1.89165		16.7619	1.18353	16.7619	-0.274703
16.785	3.71285	16.785	1.89131		16.7857	1.18258	16.7857	-0.273356
16.809	3.72084	16.809	1.89015		16.8095	1.18452	16.8095	-0.272564
16.833	3.72738	16.833	1.88934		16.8333	1.18461	16.8333	-0.271994
16.857	3.73087	16.857	1.88844		16.8571	1.18632	16.8571	-0.270554
16.881	3.73648	16.881	1.88701		16.881	1.18616	16.881	-0.269534
16.904	3.74265	16.904	1.88594		16.9048	1.186	16.9048	-0.26848
16.928	3.7477	16.928	1.88469		16.9286	1.18248	16.9286	-0.267872
16.952	3.75031	16.952	1.88397		16.9524	1.17899	16.9524	-0.266956
16.976	3.75646	16.976	1.88247		16.9762	1.17761	16.9762	-0.266042
17	3.76127	17	1.88073		17	1.1782	17	-0.264859
17.023	3.76773	17.023	1.87935		17.0238	1.17682	17.0238	-0.263421
17.047	3.77637	17.047	1.87778		17.0476	1.17833	17.0476	-0.261848
17.071	3.78134	17.071	1.8766		17.0714	1.17852	17.0714	-0.2604
17.095	3.78686	17.095	1.87474		17.0952	1.17918	17.0952	-0.259184
17.119	3.7922	17.119	1.87342		17.119	1.17813	17.119	-0.258233
17.142	3.79841	17.142	1.87185		17.1429	1.17709	17.1429	-0.256858
17.166	3.80693	17.166	1.87021		17.1667	1.17925	17.1667	-0.255301
17.19	3.81187	17.19	1.86906		17.1905	1.18164	17.1905	-0.25415
17.214	3.81153	17.214	1.86783		17.2143	1.1841	17.2143	-0.253772
17.238	3.81564	17.238	1.86604		17.2381	1.18647	17.2381	-0.252841
17.262	3.81796	17.262	1.86529		17.2619	1.18609	17.2619	-0.251732
17.285	3.81977	17.285	1.86378		17.2857	1.18068	17.2857	-0.250712
17.309	3.82373	17.309	1.86252		17.3095	1.17599	17.3095	-0.249701
17.333	3.82665	17.333	1.86141		17.3333	1.17663	17.3333	-0.248725
17.357	3.82712	17.357	1.86013		17.3571	1.17728	17.3571	-0.247911
17.381	3.82818	17.381	1.85927		17.381	1.17712	17.381	-0.246781
17.404	3.82951	17.404	1.85788		17.4048	1.17691	17.4048	-0.245535
17.428	3.83253	17.428	1.85712		17.4286	1.1767	17.4286	-0.244115
17.452	3.83249	17.452	1.85676		17.4524	1.17597	17.4524	-0.243333
17.476	3.8397	17.476	1.85557		17.4762	1.17466	17.4762	-0.243075
17.5	3.84084	17.5	1.85491		17.5	1.17042	17.5	-0.242803
17.523	3.84665	17.523	1.85403		17.5238	1.1725	17.5238	-0.241326
17.547	3.8541	17.547	1.85353		17.5476	1.17218	17.5476	-0.239562
17.571	3.85766	17.571	1.85262		17.5714	1.17649	17.5714	-0.237755
17.595	3.86015	17.595	1.85189		17.5952	1.17471	17.5952	-0.236751
17.619	3.86298	17.619	1.85112		17.619	1.17255	17.619	-0.236348
17.642	3.86508	17.642	1.84986		17.6429	1.16995	17.6429	-0.23593
17.666	3.87583	17.666	1.84906		17.6667	1.16728	17.6667	-0.234797
17.69	3.87998	17.69	1.84785		17.6905	1.16522	17.6905	-0.233524
17.714	3.88666	17.714	1.84652		17.7143	1.16316	17.7143	-0.231987
17.738	3.89286	17.738	1.84559		17.7381	1.1649	17.7381	-0.230455
17.762	3.89604	17.762	1.84423		17.7619	1.16665	17.7619	-0.22942
17.785	3.89804	17.785	1.84344		17.7857	1.1674	17.7857	-0.228196
17.809	3.90738	17.809	1.84291		17.8095	1.16815	17.8095	-0.226803
17.833	3.91446	17.833	1.84195		17.8333	1.16536	17.8333	-0.225624
17.857	3.92148	17.857	1.84097		17.8571	1.16258	17.8571	-0.225135
17.881	3.9297	17.881	1.83985		17.881	1.15981	17.881	-0.224864
17.904	3.93867	17.904	1.83891		17.9048	1.15883	17.9048	-0.224253
17.928	3.94076	17.928	1.83794		17.9286	1.15756	17.9286	-0.222197
17.952	3.945	17.952	1.83675		17.9524	1.16016	17.9524	-0.220031
17.976	3.94635	17.976	1.83568		17.9762	1.15564	17.9762	-0.219254
18	3.9445	18	1.83467		18	1.15086	18	-0.218458
18.023	3.9453	18.023	1.83397		18.0238	1.14168	18.0238	-0.217698
18.047	3.94802	18.047	1.83256		18.0476	1.14042	18.0476	-0.216707
18.071	3.94874	18.071	1.83209		18.0714	1.14435	18.0714	-0.214909
18.095	3.95361	18.095	1.83065		18.0952	1.14878	18.0952	-0.212756
18.119	3.95558	18.119	1.82928		18.119	1.15145	18.119	-0.210689
18.142	3.9623	18.142	1.82832		18.1429	1.15115	18.1429	-0.209467
18.166	3.96602	18.166	1.82757		18.1667	1.14941	18.1667	-0.208592
18.19	3.97078	18.19	1.82662		18.1905	1.14806	18.1905	-0.207625
18.214	3.97767	18.214	1.82576		18.2143	1.14569	18.2143	-0.206454
18.238	3.98369	18.238	1.82515		18.2381	1.14124	18.2381	-0.205082
18.262	3.98464	18.262	1.82378		18.2619	1.13658	18.2619	-0.204118
18.285	3.98898	18.285	1.82287		18.2857	1.13515	18.2857	-0.202946
18.309	3.99247	18.309	1.82216		18.3095	1.13372	18.3095	-0.201114
18.333	3.99677	18.333	1.82084		18.3333	1.13232	18.3333	-0.199207
18.357	4.00123	18.357	1.81947		18.3571	1.12922	18.3571	-0.197512
18.381	4.00355	18.381	1.81848		18.381	1.12852	18.381	-0.196863
18.404	4.00635	18.404	1.81731		18.4048	1.12395	18.4048	-0.196433
18.428	4.01167	18.428	1.81634		18.4286	1.12356	18.4286	-0.195668
18.452	4.01875	18.452	1.81557		18.4524	1.12377	18.4524	-0.195206
18.476	4.0249	18.476	1.81438		18.4762	1.12365	18.4762	-0.194386
18.5	4.03127	18.5	1.81345		18.5	1.12712	18.5	-0.193198
18.523	4.03861	18.523	1.81218		18.5238	1.12157	18.5238	-0.191774
18.547	4.04355	18.547	1.8113		18.5476	1.11602	18.5476	-0.190614
18.571	4.04788	18.571	1.81054		18.5714	1.11224	18.5714	-0.189501
18.595	4.05134	18.595	1.81008		18.5952	1.10906	18.5952	-0.188457
18.619	4.05509	18.619	1.80929		18.619	1.10948	18.619	-0.187286
18.642	4.05959	18.642	1.80849		18.6429	1.11068	18.6429	-0.186383
18.666	4.06463	18.666	1.8079		18.6667	1.11588	18.6667	-0.185425
18.69	4.07116	18.69	1.80665		18.6905	1.12005	18.6905	-0.184544
18.714	4.07401	18.714	1.80572		18.7143	1.11894	18.7143	-0.183253
18.738	4.07538	18.738	1.80451		18.7381	1.11782	18.7381	-0.182058
18.762	4.07702	18.762	1.80364		18.7619	1.12375	18.7619	-0.180866
18.785	4.07886	18.785	1.80284		18.7857	1.13211	18.7857	-0.180105
18.809	4.08113	18.809	1.80243		18.8095	1.14047	18.8095	-0.179093
18.833	4.08399	18.833	1.80187		18.8333	1.14574	18.8333	-0.177788
18.857	4.09249	18.857	1.80099		18.8571	1.14852	18.8571	-0.176384
18.881	4.10074	18.881	1.80019		18.881	1.15344	18.881	-0.175069
18.904	4.10339	18.904	1.79921		18.9048	1.15573	18.9048	-0.173899
18.928	4.10802	18.928	1.79876		18.9286	1.15538	18.9286	-0.172736
18.952	4.11236	18.952	1.79812		18.9524	1.1496	18.9524	-0.171736
18.976	4.11666	18.976	1.79718		18.9762	1.14833	18.9762	-0.170871
19	4.12489	19	1.79676		19	1.1471	19	-0.169859
19.023	4.131	19.023	1.79566		19.0238	1.14655	19.0238	-0.168989
19.047	4.1335	19.047	1.7948		19.0476	1.15131	19.0476	-0.168456
19.071	4.13521	19.071	1.79408		19.0714	1.15393	19.0714	-0.168149
19.095	4.13891	19.095	1.79288		19.0952	1.15361	19.0952	-0.167482
19.119	4.1424	19.119	1.79203		19.119	1.15033	19.119	-0.166582
19.142	4.14657	19.142	1.79117		19.1429	1.14895	19.1429	-0.165671
19.166	4.15048	19.166	1.79032		19.1667	1.15496	19.1667	-0.164843
19.19	4.15596	19.19	1.78947		19.1905	1.15979	19.1905	-0.163915
19.214	4.16449	19.214	1.78842		19.2143	1.15758	19.2143	-0.163343
19.238	4.16987	19.238	1.78732		19.2381	1.15033	19.2381	-0.162354
19.262	4.17725	19.262	1.78644		19.2619	1.14309	19.2619	-0.161479
19.285	4.18248	19.285	1.78541		19.2857	1.1422	19.2857	-0.16085
19.309	4.18388	19.309	1.78497		19.3095	1.14381	19.3095	-0.160484
19.333	4.18524	19.333	1.7842		19.3333	1.14145	19.3333	-0.159988
19.357	4.19165	19.357	1.78333		19.3571	1.1414	19.3571	-0.159076
19.381	4.19655	19.381	1.78233		19.381	1.14505	19.381	-0.158374
19.404	4.2007	19.404	1.78124		19.4048	1.14997	19.4048	-0.157682
19.428	4.20313	19.428	1.78049		19.4286	1.15613	19.4286	-0.15716
19.452	4.20381	19.452	1.77936		19.4524	1.16223	19.4524	-0.156812
19.476	4.20451	19.476	1.77835		19.4762	1.16609	19.4762	-0.156427
19.5	4.21083	19.5	1.77719		19.5	1.16646	19.5	-0.155259
19.523	4.21812	19.523	1.77611		19.5238	1.16663	19.5238	-0.154085
19.547	4.22041	19.547	1.77585		19.5476	1.16906	19.5476	-0.152924
19.571	4.22754	19.571	1.77469		19.5714	1.17148	19.5714	-0.152161
19.595	4.23411	19.595	1.77387		19.5952	1.17115	19.5952	-0.151417
19.619	4.23988	19.619	1.77328		19.619	1.16894	19.619	-0.150851
19.642	4.2435	19.642	1.7729		19.6429	1.166	19.6429	-0.150179
19.666	4.24676	19.666	1.77194		19.6667	1.16239	19.6667	-0.149538
19.69	4.25077	19.69	1.7714		19.6905	1.16134	19.6905	-0.148981
19.714	4.25398	19.714	1.7701		19.7143	1.16319	19.7143	-0.148712
19.738	4.25915	19.738	1.76929		19.7381	1.16271	19.7381	-0.148314
19.762	4.26693	19.762	1.76834		19.7619	1.16222	19.7619	-0.147701
19.785	4.27191	19.785	1.76752		19.7857	1.16529	19.7857	-0.146826
19.809	4.27753	19.809	1.76677		19.8095	1.16836	19.8095	-0.146298
19.833	4.28541	19.833	1.76582		19.8333	1.1707	19.8333	-0.145627
19.857	4.28985	19.857	1.76527		19.8571	1.16719	19.8571	-0.1451
19.881	4.29506	19.881	1.76484		19.881	1.16244	19.881	-0.144602
19.904	4.3026	19.904	1.76397		19.9048	1.15824	19.9048	-0.144214
19.928	4.30821	19.928	1.76381		19.9286	1.15562	19.9286	-0.143563
19.952	4.31154	19.952	1.76328		19.9524	1.15527	19.9524	-0.143154
19.976	4.314	19.976	1.76249		19.9762	1.15168	19.9762	-0.142521
20	4.31922	20	1.76115		20	1.1493	20	-0.14211
20.023	4.32056	20.023	1.76025		20.0238	1.14693	20.0238	-0.141395
20.047	4.31974	20.047	1.7592		20.0476	1.14541	20.0476	-0.140758
20.071	4.32316	20.071	1.75819		20.0714	1.14292	20.0714	-0.140196
20.095	4.32841	20.095	1.75665		20.0952	1.14231	20.0952	-0.139619
20.119	4.32978	20.119	1.75546		20.119	1.14327	20.119	-0.139139
20.142	4.33292	20.142	1.75456		20.1429	1.14422	20.1429	-0.138612
20.166	4.33779	20.166	1.75396		20.1667	1.14265	20.1667	-0.137887
20.19	4.34121	20.19	1.75302		20.1905	1.13993	20.1905	-0.137122
20.214	4.34187	20.214	1.75222		20.2143	1.13768	20.2143	-0.136305
20.238	4.34389	20.238	1.75141		20.2381	1.13306	20.2381	-0.136091
20.262	4.34443	20.262	1.75067		20.2619	1.1289	20.2619	-0.136065
20.285	4.34456	20.285	1.74985		20.2857	1.12313	20.2857	-0.136176
20.309	4.34697	20.309	1.74916		20.3095	1.12192	20.3095	-0.136008
20.333	4.34901	20.333	1.7479		20.3333	1.12072	20.3333	-0.13578
20.357	4.351	20.357	1.74713		20.3571	1.12164	20.3571	-0.135419
20.381	4.35361	20.381	1.74584		20.381	1.12257	20.381	-0.135274
20.404	4.35799	20.404	1.74514		20.4048	1.12046	20.4048	-0.135196
20.428	4.36267	20.428	1.74448		20.4286	1.12178	20.4286	-0.135352
20.452	4.36644	20.452	1.74364		20.4524	1.12189	20.4524	-0.135383
20.476	4.36897	20.476	1.74321		20.4762	1.12215	20.4762	-0.135525
20.5	4.37632	20.5	1.7426		20.5	1.12108	20.5	-0.135547
20.523	4.38234	20.523	1.74209		20.5238	1.12232	20.5238	-0.135368
20.547	4.38766	20.547	1.7419		20.5476	1.12358	20.5476	-0.135367
20.571	4.39326	20.571	1.74184		20.5714	1.12395	20.5714	-0.135495
20.595	4.39916	20.595	1.74171		20.5952	1.12346	20.5952	-0.135527
20.619	4.40454	20.619	1.74128		20.619	1.1226	20.619	-0.135524
20.642	4.41044	20.642	1.74076		20.6429	1.12267	20.6429	-0.135437
20.666	4.41611	20.666	1.74033		20.6667	1.12087	20.6667	-0.135275
20.69	4.42161	20.69	1.73934		20.6905	1.11955	20.6905	-0.134895
20.714	4.42646	20.714	1.73865		20.7143	1.11775	20.7143	-0.133944
20.738	4.43318	20.738	1.73821		20.7381	1.11896	20.7381	-0.132795
20.762	4.43679	20.762	1.73735		20.7619	1.11866	20.7619	-0.131924
20.785	4.44328	20.785	1.73648		20.7857	1.11965	20.7857	-0.131707
20.809	4.44496	20.809	1.73606		20.8095	1.11798	20.8095	-0.131527
20.833	4.45057	20.833	1.7355		20.8333	1.11679	20.8333	-0.130828
20.857	4.45454	20.857	1.73434		20.8571	1.11637	20.8571	-0.129979
20.881	4.45822	20.881	1.73333		20.881	1.1151	20.881	-0.12941
20.904	4.46249	20.904	1.7328		20.9048	1.11266	20.9048	-0.128919
20.928	4.46583	20.928	1.73199		20.9286	1.11005	20.9286	-0.128518
20.952	4.46665	20.952	1.73142		20.9524	1.10965	20.9524	-0.128201
20.976	4.46951	20.976	1.73038		20.9762	1.10981	20.9762	-0.127611
21	4.47293	21	1.72969		21	1.10995	21	-0.126907
21.023	4.47602	21.023	1.7289		21.0238	1.11009	21.0238	-0.125933
21.047	4.48111	21.047	1.72798		21.0476	1.10876	21.0476	-0.125033
21.071	4.4849	21.071	1.7269		21.0714	1.11072	21.0714	-0.124253
21.095	4.4883	21.095	1.72595		21.0952	1.10848	21.0952	-0.123599
21.119	4.49054	21.119	1.72518		21.119	1.11138	21.119	-0.123068
21.142	4.4915	21.142	1.72449		21.1429	1.11192	21.1429	-0.122725
21.166	4.49621	21.166	1.72358		21.1667	1.11246	21.1667	-0.122539
21.19	4.499	21.19	1.72257		21.1905	1.11163	21.1905	-0.122543
21.214	4.50246	21.214	1.7219		21.2143	1.11279	21.2143	-0.12251
21.238	4.50619	21.238	1.72139		21.2381	1.11442	21.2381	-0.122373
21.262	4.5115	21.262	1.72034		21.2619	1.11798	21.2619	-0.122219
21.285	4.51542	21.285	1.71989		21.2857	1.12105	21.2857	-0.122359
21.309	4.51869	21.309	1.71945		21.3095	1.12175	21.3095	-0.122317
21.333	4.52359	21.333	1.71911		21.3333	1.11971	21.3333	-0.121778
21.357	4.52912	21.357	1.71862		21.3571	1.11772	21.3571	-0.121235
21.381	4.53666	21.381	1.71804		21.381	1.11573	21.381	-0.120438
21.404	4.54347	21.404	1.71728		21.4048	1.11543	21.4048	-0.11957
21.428	4.5498	21.428	1.71696		21.4286	1.1137	21.4286	-0.119096
21.452	4.55542	21.452	1.7164		21.4524	1.11197	21.4524	-0.11872
21.476	4.56185	21.476	1.71562		21.4762	1.11025	21.4762	-0.118281
21.5	4.56569	21.5	1.71487		21.5	1.10976	21.5	-0.117863
21.523	4.56856	21.523	1.71418		21.5238	1.10599	21.5238	-0.117556
21.547	4.57347	21.547	1.71366		21.5476	1.10641	21.5476	-0.11727
21.571	4.57919	21.571	1.71277		21.5714	1.10454	21.5714	-0.117413
21.595	4.58418	21.595	1.71218		21.5952	1.10602	21.5952	-0.117153
21.619	4.58844	21.619	1.71159		21.619	1.10751	21.619	-0.116934
21.642	4.59179	21.642	1.71105		21.6429	1.10658	21.6429	-0.116451
21.666	4.59732	21.666	1.71017		21.6667	1.10515	21.6667	-0.115958
21.69	4.59999	21.69	1.70958		21.6905	1.10267	21.6905	-0.11502
21.714	4.60572	21.714	1.70926		21.7143	1.09967	21.7143	-0.11408
21.738	4.60804	21.738	1.70849		21.7381	1.09667	21.7381	-0.113486
21.762	4.61095	21.762	1.70802		21.7619	1.09604	21.7619	-0.113191
21.785	4.61624	21.785	1.70714		21.7857	1.09812	21.7857	-0.112798
21.809	4.61846	21.809	1.70639		21.8095	1.10412	21.8095	-0.112703
21.833	4.62026	21.833	1.70575		21.8333	1.11065	21.8333	-0.112396
21.857	4.6206	21.857	1.70518		21.8571	1.11461	21.8571	-0.112413
21.881	4.62289	21.881	1.70439		21.881	1.11442	21.881	-0.112187
21.904	4.62476	21.904	1.70339		21.9048	1.11423	21.9048	-0.111965
21.928	4.62697	21.928	1.70253		21.9286	1.11194	21.9286	-0.111768
21.952	4.63162	21.952	1.70193		21.9524	1.1129	21.9524	-0.111337
21.976	4.63291	21.976	1.70173		21.9762	1.10998	21.9762	-0.11099
22	4.63544	22	1.70104		22	1.1103	22	-0.110527
22.023	4.64043	22.023	1.70044		22.0238	1.10916	22.0238	-0.109695
22.047	4.64553	22.047	1.70002		22.0476	1.10704	22.0476	-0.10873
22.071	4.65085	22.071	1.69935		22.0714	1.10683	22.0714	-0.107936
22.095	4.65561	22.095	1.69883		22.0952	1.10691	22.0952	-0.107632
22.119	4.65788	22.119	1.6984		22.119	1.10887	22.119	-0.107298
22.142	4.66298	22.142	1.69805		22.1429	1.11012	22.1429	-0.106786
22.166	4.66701	22.166	1.6976		22.1667	1.11089	22.1667	-0.106262
22.19	4.67266	22.19	1.69692		22.1905	1.11166	22.1905	-0.105579
22.214	4.67868	22.214	1.69659		22.2143	1.11283	22.2143	-0.104936
22.238	4.68193	22.238	1.69562		22.2381	1.11232	22.2381	-0.104146
22.262	4.6861	22.262	1.69525		22.2619	1.10901	22.2619	-0.10307
22.285	4.69326	22.285	1.69431		22.2857	1.10517	22.2857	-0.102597
22.309	4.69856	22.309	1.69292		22.3095	1.10466	22.3095	-0.101889
22.333	4.70097	22.333	1.69239		22.3333	1.10786	22.3333	-0.101737
22.357	4.70648	22.357	1.69195		22.3571	1.1089	22.3571	-0.101051
22.381	4.71097	22.381	1.69139		22.381	1.11204	22.381	-0.100331
22.404	4.71202	22.404	1.6908		22.4048	1.11157	22.4048	-0.0998297
22.428	4.71886	22.428	1.6897		22.4286	1.11498	22.4286	-0.0991401
22.452	4.7224	22.452	1.68918		22.4524	1.11515	22.4524	-0.0985577
22.476	4.72463	22.476	1.68826		22.4762	1.11754	22.4762	-0.0977629
22.5	4.72833	22.5	1.68738		22.5	1.11993	22.5	-0.0971259
22.523	4.73048	22.523	1.68702		22.5238	1.11688	22.5238	-0.09647
22.547	4.73294	22.547	1.68647		22.5476	1.11519	22.5476	-0.0957964
22.571	4.73994	22.571	1.68562		22.5714	1.11238	22.5714	-0.0951473

## Sheet: Figure 2b
cornstarch+ethanol φ = 54%					cornstarch+ethanol φ = 54%
time (ms)	impact depth (cm)	time (ms)	velocity(m/s)		time (ms)	impact depth (cm)	time (ms)	velocity(m/s)
0	0	0	1.59575		0	0	0	1.66045
0.05	0.00865442	0.05	1.59667		0.0238095	0.0045198	0.0238095	1.65994
0.1	0.0176575	0.1	1.59764		0.047619	0.010041	0.047619	1.65943
0.15	0.0266607	0.15	1.59866		0.0714286	0.0144248	0.0714286	1.6589
0.2	0.0353768	0.2	1.59974		0.0952381	0.018612	0.0952381	1.6585
0.25	0.0442075	0.25	1.60077		0.119048	0.0229606	0.119048	1.65812
0.3	0.0539005	0.3	1.6018		0.142857	0.027453	0.142857	1.65763
0.35	0.0639014	0.35	1.60283		0.166667	0.0319477	0.166667	1.65716
0.4	0.0743867	0.4	1.60382		0.190476	0.0368235	0.190476	1.65661
0.45	0.0848428	0.45	1.60481		0.214286	0.0411479	0.214286	1.65612
0.5	0.0949801	0.5	1.60583		0.238095	0.0453219	0.238095	1.65549
0.55	0.10473	0.55	1.6069		0.261905	0.0498356	0.261905	1.65503
0.6	0.114491	0.6	1.60798		0.285714	0.0550279	0.285714	1.65446
0.65	0.124214	0.65	1.60903		0.309524	0.0592687	0.309524	1.65382
0.7	0.13448	0.7	1.61005		0.333333	0.0634422	0.333333	1.65318
0.75	0.144365	0.75	1.6111		0.357143	0.0682568	0.357143	1.65254
0.8	0.153966	0.8	1.61216		0.380952	0.0726155	0.380952	1.6519
0.85	0.163652	0.85	1.61324		0.404762	0.0773407	0.404762	1.65146
0.9	0.172888	0.9	1.61434		0.428571	0.0822148	0.428571	1.6509
0.95	0.182141	0.95	1.61544		0.452381	0.0873635	0.452381	1.65028
1	0.191186	1	1.6165		0.47619	0.0930041	0.47619	1.6496
1.05	0.199842	1.05	1.61754		0.5	0.097829	0.5	1.64893
1.1	0.208374	1.1	1.61859		0.52381	0.10189	0.52381	1.64827
1.15	0.217359	1.15	1.61957		0.547619	0.106512	0.547619	1.64756
1.2	0.226316	1.2	1.62053		0.571429	0.11105	0.571429	1.64689
1.25	0.234435	1.25	1.6215		0.595238	0.115422	0.595238	1.64617
1.3	0.242562	1.3	1.62245		0.619048	0.119697	0.619048	1.64546
1.35	0.250002	1.35	1.62341		0.642857	0.123768	0.642857	1.64469
1.4	0.257681	1.4	1.62432		0.666667	0.128616	0.666667	1.64383
1.45	0.265501	1.45	1.62522		0.690476	0.133114	0.690476	1.64307
1.5	0.273496	1.5	1.62609		0.714286	0.137508	0.714286	1.64221
1.55	0.281091	1.55	1.62693		0.738095	0.141818	0.738095	1.64134
1.6	0.28876	1.6	1.62775		0.761905	0.145645	0.761905	1.64049
1.65	0.295913	1.65	1.62858		0.785714	0.150122	0.785714	1.63965
1.7	0.303169	1.7	1.62937		0.809524	0.15435	0.809524	1.63878
1.75	0.310939	1.75	1.63011		0.833333	0.159443	0.833333	1.63797
1.8	0.318872	1.8	1.63082		0.857143	0.163469	0.857143	1.63703
1.85	0.326918	1.85	1.63153		0.880952	0.167479	0.880952	1.63626
1.9	0.334989	1.9	1.63222		0.904762	0.171833	0.904762	1.63533
1.95	0.343231	1.95	1.63291		0.928571	0.176212	0.928571	1.63429
2	0.351225	2	1.63355		0.952381	0.180519	0.952381	1.63338
2.05	0.359376	2.05	1.63416		0.97619	0.184345	0.97619	1.63247
2.1	0.367454	2.1	1.63471		1	0.188166	1	1.63148
2.15	0.375598	2.15	1.63524		1.02381	0.192677	1.02381	1.63045
2.2	0.384124	2.2	1.6357		1.04762	0.197208	1.04762	1.62937
2.25	0.39235	2.25	1.63616		1.07143	0.201278	1.07143	1.62835
2.3	0.400821	2.3	1.6366		1.09524	0.205526	1.09524	1.62722
2.35	0.408841	2.35	1.63704		1.11905	0.210487	1.11905	1.62604
2.4	0.416791	2.4	1.63742		1.14286	0.214815	1.14286	1.62497
2.45	0.424958	2.45	1.63772		1.16667	0.218349	1.16667	1.62379
2.5	0.433641	2.5	1.63802		1.19048	0.222716	1.19048	1.62272
2.55	0.442161	2.55	1.63828		1.21429	0.226607	1.21429	1.62161
2.6	0.450768	2.6	1.63851		1.2381	0.231329	1.2381	1.62055
2.65	0.459241	2.65	1.63869		1.2619	0.235632	1.2619	1.61934
2.7	0.467368	2.7	1.63888		1.28571	0.238311	1.28571	1.61818
2.75	0.475562	2.75	1.63903		1.30952	0.242927	1.30952	1.61695
2.8	0.483925	2.8	1.63911		1.33333	0.246528	1.33333	1.6157
2.85	0.492456	2.85	1.63912		1.35714	0.250212	1.35714	1.61438
2.9	0.500944	2.9	1.63908		1.38095	0.254198	1.38095	1.61313
2.95	0.509645	2.95	1.63902		1.40476	0.257823	1.40476	1.61183
3	0.517936	3	1.63891		1.42857	0.261827	1.42857	1.61051
3.05	0.526039	3.05	1.63881		1.45238	0.266497	1.45238	1.60919
3.1	0.534259	3.1	1.63867		1.47619	0.270397	1.47619	1.60775
3.15	0.542707	3.15	1.6385		1.5	0.274165	1.5	1.60634
3.2	0.551166	3.2	1.63828		1.52381	0.278054	1.52381	1.60493
3.25	0.559327	3.25	1.63801		1.54762	0.281489	1.54762	1.60358
3.3	0.56752	3.3	1.63769		1.57143	0.285491	1.57143	1.60218
3.35	0.575966	3.35	1.63734		1.59524	0.289107	1.59524	1.60076
3.4	0.584056	3.4	1.63696		1.61905	0.292951	1.61905	1.5993
3.45	0.591681	3.45	1.63655		1.64286	0.296342	1.64286	1.59785
3.5	0.599959	3.5	1.63609		1.66667	0.301342	1.66667	1.59626
3.55	0.608564	3.55	1.6356		1.69048	0.304513	1.69048	1.59475
3.6	0.616913	3.6	1.63508		1.71429	0.309198	1.71429	1.59326
3.65	0.625331	3.65	1.63451		1.7381	0.313765	1.7381	1.59166
3.7	0.633465	3.7	1.6339		1.7619	0.318166	1.7619	1.59003
3.75	0.641338	3.75	1.63325		1.78571	0.322807	1.78571	1.58846
3.8	0.648937	3.8	1.63262		1.80952	0.327465	1.80952	1.58686
3.85	0.65681	3.85	1.63192		1.83333	0.331448	1.83333	1.58519
3.9	0.665119	3.9	1.63119		1.85714	0.335268	1.85714	1.58353
3.95	0.673525	3.95	1.63043		1.88095	0.340355	1.88095	1.58189
4	0.681899	4	1.62962		1.90476	0.344047	1.90476	1.58025
4.05	0.690036	4.05	1.62881		1.92857	0.349145	1.92857	1.57844
4.1	0.697882	4.1	1.62795		1.95238	0.352964	1.95238	1.57665
4.15	0.7055	4.15	1.62709		1.97619	0.3568	1.97619	1.57488
4.2	0.713474	4.2	1.62618		2	0.360857	2	1.5732
4.25	0.721833	4.25	1.62524		2.02381	0.364516	2.02381	1.57136
4.3	0.730262	4.3	1.62427		2.04762	0.368217	2.04762	1.56957
4.35	0.738562	4.35	1.62328		2.07143	0.371791	2.07143	1.56763
4.4	0.747199	4.4	1.62226		2.09524	0.375611	2.09524	1.56575
4.45	0.755446	4.45	1.62117		2.11905	0.379013	2.11905	1.56394
4.5	0.763183	4.5	1.62004		2.14286	0.383004	2.14286	1.56208
4.55	0.77116	4.55	1.61886		2.16667	0.386559	2.16667	1.56026
4.6	0.779784	4.6	1.61765		2.19048	0.389733	2.19048	1.55835
4.65	0.788293	4.65	1.61641		2.21429	0.393958	2.21429	1.55646
4.7	0.797064	4.7	1.6151		2.2381	0.397175	2.2381	1.55452
4.75	0.805673	4.75	1.61374		2.2619	0.400581	2.2619	1.55255
4.8	0.813948	4.8	1.61231		2.28571	0.40365	2.28571	1.55051
4.85	0.821628	4.85	1.61088		2.30952	0.406261	2.30952	1.54847
4.9	0.82983	4.9	1.60939		2.33333	0.409734	2.33333	1.54636
4.95	0.838428	4.95	1.60786		2.35714	0.413372	2.35714	1.54413
5	0.847312	5	1.60624		2.38095	0.415526	2.38095	1.54201
5.05	0.856136	5.05	1.60459		2.40476	0.419005	2.40476	1.53983
5.1	0.864926	5.1	1.60283		2.42857	0.422811	2.42857	1.53767
5.15	0.873627	5.15	1.60107		2.45238	0.426105	2.45238	1.53537
5.2	0.882176	5.2	1.59927		2.47619	0.429611	2.47619	1.53306
5.25	0.89039	5.25	1.59739		2.5	0.433331	2.5	1.53086
5.3	0.899115	5.3	1.59548		2.52381	0.437055	2.52381	1.52861
5.35	0.908151	5.35	1.59352		2.54762	0.439806	2.54762	1.52628
5.4	0.917136	5.4	1.59152		2.57143	0.442894	2.57143	1.52393
5.45	0.925825	5.45	1.58947		2.59524	0.444863	2.59524	1.52169
5.5	0.934475	5.5	1.58737		2.61905	0.448699	2.61905	1.51935
5.55	0.942827	5.55	1.58522		2.64286	0.451939	2.64286	1.51701
5.6	0.951523	5.6	1.58306		2.66667	0.455292	2.66667	1.51474
5.65	0.960375	5.65	1.5809		2.69048	0.459455	2.69048	1.51234
5.7	0.969454	5.7	1.57869		2.71429	0.462368	2.71429	1.50987
5.75	0.978733	5.75	1.57644		2.7381	0.466049	2.7381	1.50743
5.8	0.987873	5.8	1.57412		2.7619	0.469296	2.7619	1.50491
5.85	0.996431	5.85	1.57174		2.78571	0.472532	2.78571	1.50225
5.9	1.00453	5.9	1.56932		2.80952	0.475413	2.80952	1.49967
5.95	1.01264	5.95	1.56691		2.83333	0.477626	2.83333	1.49703
6	1.02105	6	1.56447		2.85714	0.480516	2.85714	1.49446
6.05	1.02976	6.05	1.562		2.88095	0.48467	2.88095	1.49184
6.1	1.03842	6.1	1.55947		2.90476	0.487625	2.90476	1.48917
6.15	1.04651	6.15	1.55695		2.92857	0.492004	2.92857	1.48644
6.2	1.05468	6.2	1.55439		2.95238	0.495406	2.95238	1.48372
6.25	1.06235	6.25	1.55177		2.97619	0.499304	2.97619	1.48105
6.3	1.06964	6.3	1.54909		3	0.503692	3	1.47835
6.35	1.07721	6.35	1.54641		3.02381	0.507639	3.02381	1.47561
6.4	1.08522	6.4	1.5437		3.04762	0.511667	3.04762	1.47294
6.45	1.0936	6.45	1.541		3.07143	0.515128	3.07143	1.47024
6.5	1.10138	6.5	1.5383		3.09524	0.518393	3.09524	1.46752
6.55	1.10918	6.55	1.53553		3.11905	0.52178	3.11905	1.46472
6.6	1.11651	6.6	1.53271		3.14286	0.524884	3.14286	1.46183
6.65	1.1236	6.65	1.52981		3.16667	0.527548	3.16667	1.45891
6.7	1.13058	6.7	1.52693		3.19048	0.531383	3.19048	1.45587
6.75	1.13801	6.75	1.52405		3.21429	0.535472	3.21429	1.45288
6.8	1.14569	6.8	1.52118		3.2381	0.539316	3.2381	1.44975
6.85	1.15324	6.85	1.51831		3.2619	0.543163	3.2619	1.44673
6.9	1.16074	6.9	1.51543		3.28571	0.54627	3.28571	1.44377
6.95	1.16804	6.95	1.51253		3.30952	0.549762	3.30952	1.44066
7	1.17528	7	1.50966		3.33333	0.553822	3.33333	1.43752
7.05	1.18248	7.05	1.50681		3.35714	0.557518	3.35714	1.43444
7.1	1.18989	7.1	1.50394		3.38095	0.561392	3.38095	1.43134
7.15	1.19747	7.15	1.50106		3.40476	0.564838	3.40476	1.42828
7.2	1.20504	7.2	1.49821		3.42857	0.568453	3.42857	1.42507
7.25	1.21279	7.25	1.49535		3.45238	0.571846	3.45238	1.42191
7.3	1.22024	7.3	1.49246		3.47619	0.574584	3.47619	1.41878
7.35	1.22755	7.35	1.48957		3.5	0.577998	3.5	1.41549
7.4	1.23456	7.4	1.48663		3.52381	0.582156	3.52381	1.41227
7.45	1.24181	7.45	1.48368		3.54762	0.58567	3.54762	1.40888
7.5	1.24897	7.5	1.48078		3.57143	0.589928	3.57143	1.40552
7.55	1.25616	7.55	1.4779		3.59524	0.593214	3.59524	1.40218
7.6	1.26355	7.6	1.47505		3.61905	0.596493	3.61905	1.39873
7.65	1.27088	7.65	1.47218		3.64286	0.600392	3.64286	1.3953
7.7	1.27813	7.7	1.46928		3.66667	0.604582	3.66667	1.39185
7.75	1.28516	7.75	1.46637		3.69048	0.60916	3.69048	1.38841
7.8	1.29243	7.8	1.46345		3.71429	0.613547	3.71429	1.38485
7.85	1.29946	7.85	1.4605		3.7381	0.617097	3.7381	1.38128
7.9	1.30679	7.9	1.45754		3.7619	0.620578	3.7619	1.37769
7.95	1.31395	7.95	1.45454		3.78571	0.62472	3.78571	1.37407
8	1.32105	8	1.45149		3.80952	0.627635	3.80952	1.37039
8.05	1.32795	8.05	1.44843		3.83333	0.631301	3.83333	1.36681
8.1	1.33508	8.1	1.44539		3.85714	0.634877	3.85714	1.36308
8.15	1.34226	8.15	1.44236		3.88095	0.637581	3.88095	1.3594
8.2	1.34932	8.2	1.43932		3.90476	0.640832	3.90476	1.35563
8.25	1.35626	8.25	1.43632		3.92857	0.64486	3.92857	1.35181
8.3	1.36376	8.3	1.43331		3.95238	0.648526	3.95238	1.34801
8.35	1.37092	8.35	1.43029		3.97619	0.65158	3.97619	1.34412
8.4	1.37795	8.4	1.42722		4	0.655545	4	1.34014
8.45	1.38478	8.45	1.42412		4.02381	0.659247	4.02381	1.33627
8.5	1.39176	8.5	1.42098		4.04762	0.663789	4.04762	1.3323
8.55	1.39898	8.55	1.41791		4.07143	0.667194	4.07143	1.32829
8.6	1.40617	8.6	1.41487		4.09524	0.671041	4.09524	1.32427
8.65	1.41312	8.65	1.41183		4.11905	0.674359	4.11905	1.32026
8.7	1.4202	8.7	1.40882		4.14286	0.677583	4.14286	1.31616
8.75	1.42756	8.75	1.40577		4.16667	0.680576	4.16667	1.31205
8.8	1.43501	8.8	1.40276		4.19048	0.683588	4.19048	1.3079
8.85	1.44209	8.85	1.39973		4.21429	0.686838	4.21429	1.30371
8.9	1.44912	8.9	1.39675		4.2381	0.688837	4.2381	1.29945
8.95	1.45649	8.95	1.39377		4.2619	0.692768	4.2619	1.29514
9	1.4639	9	1.3908		4.28571	0.695699	4.28571	1.29081
9.05	1.47093	9.05	1.38781		4.30952	0.700111	4.30952	1.2866
9.1	1.47813	9.1	1.38478		4.33333	0.703919	4.33333	1.28231
9.15	1.4853	9.15	1.3818		4.35714	0.707599	4.35714	1.27795
9.2	1.49236	9.2	1.37881		4.38095	0.71148	4.38095	1.27359
9.25	1.49895	9.25	1.37585		4.40476	0.714729	4.40476	1.26917
9.3	1.50587	9.3	1.37291		4.42857	0.718267	4.42857	1.26481
9.35	1.51292	9.35	1.37001		4.45238	0.721746	4.45238	1.26037
9.4	1.52011	9.4	1.36708		4.47619	0.725699	4.47619	1.25587
9.45	1.5273	9.45	1.36418		4.5	0.729321	4.5	1.25135
9.5	1.53411	9.5	1.36125		4.52381	0.732733	4.52381	1.24677
9.55	1.5411	9.55	1.35832		4.54762	0.736023	4.54762	1.24211
9.6	1.54803	9.6	1.35539		4.57143	0.739418	4.57143	1.23743
9.65	1.55459	9.65	1.35247		4.59524	0.742954	4.59524	1.23277
9.7	1.56105	9.7	1.3496		4.61905	0.746406	4.61905	1.22805
9.75	1.56764	9.75	1.34668		4.64286	0.749922	4.64286	1.22327
9.8	1.57397	9.8	1.34377		4.66667	0.754618	4.66667	1.21862
9.85	1.58033	9.85	1.34088		4.69048	0.758466	4.69048	1.21376
9.9	1.58666	9.9	1.338		4.71429	0.761463	4.71429	1.20905
9.95	1.59309	9.95	1.33515		4.7381	0.766642	4.7381	1.20427
10	1.5997	10	1.33231		4.7619	0.770017	4.7619	1.19936
10.05	1.6061	10.05	1.3295		4.78571	0.772771	4.78571	1.19453
10.1	1.61241	10.1	1.32662		4.80952	0.776099	4.80952	1.18961
10.15	1.6186	10.15	1.32372		4.83333	0.779639	4.83333	1.18463
10.2	1.6249	10.2	1.32082		4.85714	0.782693	4.85714	1.17956
10.25	1.6312	10.25	1.31793		4.88095	0.785736	4.88095	1.17455
10.3	1.63746	10.3	1.31505		4.90476	0.789158	4.90476	1.16953
10.35	1.64358	10.35	1.31222		4.92857	0.793533	4.92857	1.16451
10.4	1.64979	10.4	1.30942		4.95238	0.797727	4.95238	1.15941
10.45	1.65622	10.45	1.3066		4.97619	0.801062	4.97619	1.15423
10.5	1.66227	10.5	1.30376		5	0.803516	5	1.14907
10.55	1.66859	10.55	1.30092		5.02381	0.807351	5.02381	1.14379
10.6	1.67524	10.6	1.29808		5.04762	0.809885	5.04762	1.13853
10.65	1.68173	10.65	1.29523		5.07143	0.813697	5.07143	1.13326
10.7	1.68765	10.7	1.2924		5.09524	0.817097	5.09524	1.12791
10.75	1.69385	10.75	1.28959		5.11905	0.819877	5.11905	1.12255
10.8	1.70015	10.8	1.28677		5.14286	0.822552	5.14286	1.11725
10.85	1.70643	10.85	1.28391		5.16667	0.825393	5.16667	1.11189
10.9	1.71259	10.9	1.28103		5.19048	0.828335	5.19048	1.10655
10.95	1.71841	10.95	1.27815		5.21429	0.831214	5.21429	1.10109
11	1.72438	11	1.27526		5.2381	0.83328	5.2381	1.09557
11.05	1.73032	11.05	1.27239		5.2619	0.836571	5.2619	1.0901
11.1	1.73651	11.1	1.26956		5.28571	0.838563	5.28571	1.08455
11.15	1.74277	11.15	1.26669		5.30952	0.841389	5.30952	1.07902
11.2	1.74906	11.2	1.26378		5.33333	0.844392	5.33333	1.07346
11.25	1.75499	11.25	1.26085		5.35714	0.847011	5.35714	1.06787
11.3	1.76119	11.3	1.25794		5.38095	0.849534	5.38095	1.0622
11.35	1.76689	11.35	1.255		5.40476	0.8521	5.40476	1.05648
11.4	1.77274	11.4	1.25203		5.42857	0.855113	5.42857	1.05073
11.45	1.77857	11.45	1.24908		5.45238	0.858833	5.45238	1.04502
11.5	1.78419	11.5	1.24613		5.47619	0.862254	5.47619	1.03929
11.55	1.78998	11.55	1.24314		5.5	0.865189	5.5	1.03348
11.6	1.79571	11.6	1.24008		5.52381	0.86889	5.52381	1.02775
11.65	1.80149	11.65	1.23703		5.54762	0.870973	5.54762	1.022
11.7	1.80745	11.7	1.23398		5.57143	0.873119	5.57143	1.01622
11.75	1.81327	11.75	1.23084		5.59524	0.875913	5.59524	1.01038
11.8	1.81882	11.8	1.22775		5.61905	0.878863	5.61905	1.00451
11.85	1.82444	11.85	1.22455		5.64286	0.881984	5.64286	0.998466
11.9	1.83047	11.9	1.22132		5.66667	0.884931	5.66667	0.992589
11.95	1.83647	11.95	1.21805		5.69048	0.887438	5.69048	0.986706
12	1.84209	12	1.21475		5.71429	0.890367	5.71429	0.98069
12.05	1.84779	12.05	1.21141		5.7381	0.892851	5.7381	0.974678
12.1	1.85318	12.1	1.20807		5.7619	0.896583	5.7619	0.968551
12.15	1.85855	12.15	1.20471		5.78571	0.900759	5.78571	0.962503
12.2	1.86447	12.2	1.20131		5.80952	0.903748	5.80952	0.956413
12.25	1.87016	12.25	1.19782		5.83333	0.907178	5.83333	0.950236
12.3	1.87615	12.3	1.19426		5.85714	0.910507	5.85714	0.944146
12.35	1.88187	12.35	1.19069		5.88095	0.913756	5.88095	0.93805
12.4	1.888	12.4	1.18709		5.90476	0.91659	5.90476	0.931977
12.45	1.89417	12.45	1.18344		5.92857	0.919079	5.92857	0.925856
12.5	1.89986	12.5	1.17975		5.95238	0.921576	5.95238	0.919689
12.55	1.90527	12.55	1.17607		5.97619	0.924185	5.97619	0.91361
12.6	1.91145	12.6	1.17231		6	0.92675	6	0.907487
12.65	1.91738	12.65	1.16843		6.02381	0.928129	6.02381	0.90126
12.7	1.92363	12.7	1.16454		6.04762	0.93044	6.04762	0.895022
12.75	1.93017	12.75	1.16059		6.07143	0.93244	6.07143	0.888817
12.8	1.93685	12.8	1.15664		6.09524	0.934731	6.09524	0.882619
12.85	1.94332	12.85	1.15262		6.11905	0.937411	6.11905	0.876435
12.9	1.94947	12.9	1.14857		6.14286	0.939261	6.14286	0.870162
12.95	1.95598	12.95	1.14445		6.16667	0.942143	6.16667	0.86389
13	1.9624	13	1.14027		6.19048	0.944738	6.19048	0.857524
13.05	1.96867	13.05	1.13604		6.21429	0.94692	6.21429	0.851254
13.1	1.97527	13.1	1.13175		6.2381	0.950892	6.2381	0.844933
13.15	1.98189	13.15	1.12739		6.2619	0.953468	6.2619	0.83858
13.2	1.98893	13.2	1.123		6.28571	0.95542	6.28571	0.832212
13.25	1.99609	13.25	1.11855		6.30952	0.957573	6.30952	0.825838
13.3	2.00351	13.3	1.11402		6.33333	0.959571	6.33333	0.819543
13.35	2.0107	13.35	1.10942		6.35714	0.961234	6.35714	0.813212
13.4	2.01762	13.4	1.10476		6.38095	0.963074	6.38095	0.806812
13.45	2.02497	13.45	1.10005		6.40476	0.96457	6.40476	0.800397
13.5	2.03222	13.5	1.09522		6.42857	0.9665	6.42857	0.79403
13.55	2.03868	13.55	1.09034		6.45238	0.968037	6.45238	0.787605
13.6	2.04519	13.6	1.08542		6.47619	0.969621	6.47619	0.781179
13.65	2.0517	13.65	1.08045		6.5	0.971231	6.5	0.774788
13.7	2.05807	13.7	1.07539		6.52381	0.973054	6.52381	0.768417
13.75	2.06452	13.75	1.07025		6.54762	0.975301	6.54762	0.761995
13.8	2.07143	13.8	1.06507		6.57143	0.977151	6.57143	0.755596
13.85	2.07814	13.85	1.0598		6.59524	0.979752	6.59524	0.749079
13.9	2.08484	13.9	1.05449		6.61905	0.981423	6.61905	0.742557
13.95	2.09151	13.95	1.04906		6.64286	0.982817	6.64286	0.736182
14	2.09819	14	1.04357		6.66667	0.98412	6.66667	0.729644
14.05	2.1045	14.05	1.03799		6.69048	0.985319	6.69048	0.723207
14.1	2.11039	14.1	1.03235		6.71429	0.986802	6.71429	0.71675
14.15	2.11595	14.15	1.02662		6.7381	0.988103	6.7381	0.710243
14.2	2.12099	14.2	1.02083		6.7619	0.990002	6.7619	0.70371
14.25	2.12601	14.25	1.01497		6.78571	0.991524	6.78571	0.697174
14.3	2.13111	14.3	1.00903		6.80952	0.993277	6.80952	0.690605
14.35	2.13669	14.35	1.00299		6.83333	0.994301	6.83333	0.684142
14.4	2.14245	14.4	0.996856		6.85714	0.995422	6.85714	0.677703
14.45	2.14825	14.45	0.990661		6.88095	0.996855	6.88095	0.671219
14.5	2.1542	14.5	0.984418		6.90476	0.99877	6.90476	0.664759
14.55	2.16034	14.55	0.978058		6.92857	1.00099	6.92857	0.658254
14.6	2.16605	14.6	0.971657		6.95238	1.00256	6.95238	0.651784
14.65	2.17122	14.65	0.965191		6.97619	1.00417	6.97619	0.645239
14.7	2.17618	14.7	0.958668		7	1.00605	7	0.638792
14.75	2.18034	14.75	0.952076		7.02381	1.00714	7.02381	0.632226
14.8	2.18563	14.8	0.945378		7.04762	1.00812	7.04762	0.625842
14.85	2.19093	14.85	0.938581		7.07143	1.00995	7.07143	0.619301
14.9	2.19602	14.9	0.931767		7.09524	1.01084	7.09524	0.612726
14.95	2.20166	14.95	0.924867		7.11905	1.01182	7.11905	0.606227
15	2.20717	15	0.917908		7.14286	1.01339	7.14286	0.599713
15.05	2.21292	15.05	0.910862		7.16667	1.01464	7.16667	0.593217
15.1	2.21838	15.1	0.903781		7.19048	1.01573	7.19048	0.586762
15.15	2.22417	15.15	0.896631		7.21429	1.01705	7.21429	0.580388
15.2	2.22951	15.2	0.889382		7.2381	1.01876	7.2381	0.573849
15.25	2.2349	15.25	0.882085		7.2619	1.02032	7.2619	0.567477
15.3	2.23992	15.3	0.874751		7.28571	1.02102	7.28571	0.560965
15.35	2.24448	15.35	0.867342		7.30952	1.02148	7.30952	0.55456
15.4	2.24955	15.4	0.85989		7.33333	1.022	7.33333	0.548147
15.45	2.25463	15.45	0.852383		7.35714	1.02369	7.35714	0.541776
15.5	2.25937	15.5	0.844866		7.38095	1.02419	7.38095	0.535428
15.55	2.26421	15.55	0.837274		7.40476	1.02563	7.40476	0.529077
15.6	2.26949	15.6	0.829608		7.42857	1.02595	7.42857	0.522737
15.65	2.27435	15.65	0.821901		7.45238	1.02729	7.45238	0.516429
15.7	2.27943	15.7	0.814144		7.47619	1.02934	7.47619	0.510109
15.75	2.28367	15.75	0.806382		7.5	1.03107	7.5	0.503778
15.8	2.28777	15.8	0.798586		7.52381	1.03277	7.52381	0.497436
15.85	2.29195	15.85	0.790741		7.54762	1.03484	7.54762	0.4912
15.9	2.29577	15.9	0.782882		7.57143	1.03649	7.57143	0.484897
15.95	2.29963	15.95	0.774968		7.59524	1.03825	7.59524	0.478661
16	2.30341	16	0.767046		7.61905	1.03943	7.61905	0.472435
16.05	2.30742	16.05	0.759104		7.64286	1.04037	7.64286	0.46623
16.1	2.31131	16.1	0.751133		7.66667	1.04122	7.66667	0.460047
16.15	2.31531	16.15	0.74314		7.69048	1.04239	7.69048	0.45379
16.2	2.3192	16.2	0.73511		7.71429	1.04266	7.71429	0.447587
16.25	2.32297	16.25	0.727052		7.7381	1.04331	7.7381	0.441561
16.3	2.32662	16.3	0.71899		7.7619	1.04402	7.7619	0.435375
16.35	2.32953	16.35	0.710908		7.78571	1.04474	7.78571	0.429217
16.4	2.33252	16.4	0.702811		7.80952	1.04513	7.80952	0.423096
16.45	2.33548	16.45	0.694687		7.83333	1.04568	7.83333	0.416938
16.5	2.33845	16.5	0.686536		7.85714	1.04627	7.85714	0.410795
16.55	2.34124	16.55	0.678399		7.88095	1.04716	7.88095	0.40468
16.6	2.34444	16.6	0.670242		7.90476	1.04775	7.90476	0.398663
16.65	2.34768	16.65	0.662079		7.92857	1.04854	7.92857	0.392633
16.7	2.35094	16.7	0.65389		7.95238	1.04951	7.95238	0.386704
16.75	2.35432	16.75	0.645733		7.97619	1.05012	7.97619	0.380627
16.8	2.35758	16.8	0.637545		8	1.05015	8	0.374693
16.85	2.36073	16.85	0.629327		8.02381	1.05098	8.02381	0.368724
16.9	2.36403	16.9	0.621142		8.04762	1.05166	8.04762	0.362704
16.95	2.36704	16.95	0.612974		8.07143	1.05215	8.07143	0.356791
17	2.36999	17	0.604799		8.09524	1.0527	8.09524	0.350852
17.05	2.37295	17.05	0.596617		8.11905	1.05226	8.11905	0.344976
17.1	2.3759	17.1	0.588441		8.14286	1.05101	8.14286	0.339081
17.15	2.37857	17.15	0.580296		8.16667	1.05143	8.16667	0.333232
17.2	2.38147	17.2	0.572183		8.19048	1.05043	8.19048	0.327476
17.25	2.38407	17.25	0.564063		8.21429	1.05076	8.21429	0.321688
17.3	2.38676	17.3	0.555963		8.2381	1.05117	8.2381	0.315816
17.35	2.38943	17.35	0.547879		8.2619	1.05105	8.2619	0.310062
17.4	2.39216	17.4	0.539811		8.28571	1.05127	8.28571	0.304273
17.45	2.39489	17.45	0.531768		8.30952	1.05112	8.30952	0.29856
17.5	2.39759	17.5	0.523756		8.33333	1.05154	8.33333	0.292781
17.55	2.40055	17.55	0.51576		8.35714	1.05194	8.35714	0.287049
17.6	2.40322	17.6	0.50781		8.38095	1.05239	8.38095	0.281384
17.65	2.40562	17.65	0.499889		8.40476	1.05253	8.40476	0.275706
17.7	2.40826	17.7	0.491996		8.42857	1.05369	8.42857	0.270138
17.75	2.41061	17.75	0.484152		8.45238	1.05469	8.45238	0.264587
17.8	2.41322	17.8	0.476341		8.47619	1.05523	8.47619	0.259059
17.85	2.41542	17.85	0.468562		8.5	1.05567	8.5	0.253621
17.9	2.41779	17.9	0.460819		8.52381	1.05516	8.52381	0.248246
17.95	2.42018	17.95	0.453101		8.54762	1.0544	8.54762	0.24282
18	2.4215	18	0.445437		8.57143	1.05455	8.57143	0.237409
18.05	2.42346	18.05	0.437847		8.59524	1.05431	8.59524	0.232037
18.1	2.42476	18.1	0.430286		8.61905	1.05425	8.61905	0.226651
18.15	2.42593	18.15	0.422743		8.64286	1.05475	8.64286	0.221379
18.2	2.42734	18.2	0.415261		8.66667	1.05474	8.66667	0.216064
18.25	2.42867	18.25	0.407853		8.69048	1.0547	8.69048	0.210713
18.3	2.42992	18.3	0.400471		8.71429	1.05524	8.71429	0.205506
18.35	2.43092	18.35	0.393164		8.7381	1.05574	8.7381	0.200281
18.4	2.43174	18.4	0.385915		8.7619	1.05695	8.7619	0.195116
18.45	2.43256	18.45	0.378682		8.78571	1.05694	8.78571	0.189992
18.5	2.43284	18.5	0.371511		8.80952	1.05708	8.80952	0.184934
18.55	2.43314	18.55	0.364387		8.83333	1.05762	8.83333	0.179926
18.6	2.43378	18.6	0.357337		8.85714	1.05798	8.85714	0.174925
18.65	2.434	18.65	0.350317		8.88095	1.05853	8.88095	0.169901
18.7	2.43429	18.7	0.343352		8.90476	1.05801	8.90476	0.164968
18.75	2.43427	18.75	0.336472		8.92857	1.05806	8.92857	0.16003
18.8	2.43478	18.8	0.32968		8.95238	1.05872	8.95238	0.155236
18.85	2.43515	18.85	0.322894		8.97619	1.0583	8.97619	0.150457
18.9	2.43497	18.9	0.316187		9	1.05864	9	0.145626
18.95	2.43576	18.95	0.309515		9.02381	1.05832	9.02381	0.140852
19	2.43586	19	0.302899		9.04762	1.0591	9.04762	0.13601
19.05	2.43689	19.05	0.29631		9.07143	1.05872	9.07143	0.131246
19.1	2.43713	19.1	0.289835		9.09524	1.05877	9.09524	0.126607
19.15	2.43771	19.15	0.283439		9.11905	1.05869	9.11905	0.122061
19.2	2.43796	19.2	0.276997		9.14286	1.05864	9.14286	0.117449
19.25	2.43888	19.25	0.270737		9.16667	1.05851	9.16667	0.112986
19.3	2.44	19.3	0.264558		9.19048	1.05919	9.19048	0.108423
19.35	2.44106	19.35	0.258426		9.21429	1.05889	9.21429	0.103898
19.4	2.44208	19.4	0.252366		9.2381	1.05908	9.2381	0.0995165
19.45	2.44323	19.45	0.246349		9.2619	1.05891	9.2619	0.0951685
19.5	2.44437	19.5	0.240399		9.28571	1.05802	9.28571	0.0907744
19.55	2.44535	19.55	0.234506		9.30952	1.05813	9.30952	0.0864195
19.6	2.44647	19.6	0.228704		9.33333	1.05773	9.33333	0.0821885
19.65	2.44788	19.65	0.222996		9.35714	1.05702	9.35714	0.0779063
19.7	2.44942	19.7	0.217335		9.38095	1.05675	9.38095	0.0735927
19.75	2.45042	19.75	0.211755		9.40476	1.05687	9.40476	0.0692497
19.8	2.45125	19.8	0.206305		9.42857	1.0561	9.42857	0.0650861
19.85	2.45245	19.85	0.200926		9.45238	1.05559	9.45238	0.0609702
19.9	2.45358	19.9	0.19562		9.47619	1.05541	9.47619	0.056885
19.95	2.4547	19.95	0.190398		9.5	1.05465	9.5	0.0528316
20	2.45562	20	0.185243		9.52381	1.05429	9.52381	0.0488431
20.05	2.45702	20.05	0.180132		9.54762	1.05336	9.54762	0.0449028
20.1	2.45816	20.1	0.175108		9.57143	1.05269	9.57143	0.0409386
20.15	2.45978	20.15	0.170161		9.59524	1.05179	9.59524	0.0371544
20.2	2.46057	20.2	0.165291		9.61905	1.05143	9.61905	0.0331263
20.25	2.46136	20.25	0.160494		9.64286	1.051	9.64286	0.0293775
20.3	2.46196	20.3	0.155797		9.66667	1.05128	9.66667	0.025425
20.35	2.46267	20.35	0.151201		9.69048	1.05094	9.69048	0.0216268
20.4	2.46324	20.4	0.1467		9.71429	1.05053	9.71429	0.0178993
20.45	2.46394	20.45	0.142304		9.7381	1.05038	9.7381	0.0141395
20.5	2.46454	20.5	0.137978		9.7619	1.05007	9.7619	0.010541
20.55	2.46478	20.55	0.133715		9.78571	1.05042	9.78571	0.00693262
20.6	2.46493	20.6	0.129489		9.80952	1.04945	9.80952	0.00327955
20.65	2.46481	20.65	0.125321		9.83333	1.04849	9.83333	-0.000363312
20.7	2.4647	20.7	0.121221		9.85714	1.04755	9.85714	-0.00388796
20.75	2.46482	20.75	0.117182		9.88095	1.04704	9.88095	-0.00739935
20.8	2.4648	20.8	0.113202		9.90476	1.04605	9.90476	-0.010905
20.85	2.46486	20.85	0.109322		9.92857	1.04507	9.92857	-0.0143473
20.9	2.46485	20.9	0.105548		9.95238	1.04463	9.95238	-0.0177505
20.95	2.46482	20.95	0.101857		9.97619	1.04393	9.97619	-0.0211146
21	2.46493	21	0.0982863		10	1.04323	10	-0.0244695
21.05	2.46472	21.05	0.094703		10.0238	1.04292	10.0238	-0.0278084
21.1	2.46403	21.1	0.0911871		10.0476	1.04161	10.0476	-0.0310407
21.15	2.46379	21.15	0.0877527		10.0714	1.04118	10.0714	-0.0342346
21.2	2.4634	21.2	0.0843466		10.0952	1.04089	10.0952	-0.0375721
21.25	2.46336	21.25	0.0810177		10.119	1.03977	10.119	-0.0406441
21.3	2.46304	21.3	0.0777397		10.1429	1.03942	10.1429	-0.0436525
21.35	2.46271	21.35	0.0745484		10.1667	1.03841	10.1667	-0.046672
21.4	2.46223	21.4	0.0714003		10.1905	1.03777	10.1905	-0.049678
21.45	2.46153	21.45	0.0683502		10.2143	1.03695	10.2143	-0.0525818
21.5	2.46103	21.5	0.0653606		10.2381	1.03607	10.2381	-0.0554744
21.55	2.46042	21.55	0.0624601		10.2619	1.03526	10.2619	-0.0583902
21.6	2.45974	21.6	0.059654		10.2857	1.03438	10.2857	-0.0613187
21.65	2.45919	21.65	0.0568733		10.3095	1.03369	10.3095	-0.0641895
21.7	2.45851	21.7	0.0541541		10.3333	1.0326	10.3333	-0.0668973
21.75	2.45798	21.75	0.0515198		10.3571	1.03231	10.3571	-0.0694983
21.8	2.45746	21.8	0.0489379		10.381	1.03132	10.381	-0.0722536
21.85	2.4567	21.85	0.0463862		10.4048	1.0302	10.4048	-0.074785
21.9	2.45619	21.9	0.0439232		10.4286	1.02916	10.4286	-0.0773727
21.95	2.4556	21.95	0.0415039		10.4524	1.02784	10.4524	-0.0799411
22	2.45522	22	0.0392007		10.4762	1.02743	10.4762	-0.0824095
22.05	2.45511	22.05	0.0369625		10.5	1.02725	10.5	-0.0848257
22.1	2.45482	22.1	0.0347729		10.5238	1.02682	10.5238	-0.0872188
22.15	2.45452	22.15	0.032662		10.5476	1.02731	10.5476	-0.0896164
22.2	2.45388	22.2	0.030601		10.5714	1.0259	10.5714	-0.0919656
22.25	2.45378	22.25	0.0285979		10.5952	1.02498	10.5952	-0.0941872
22.3	2.45361	22.3	0.0266304		10.619	1.02478	10.619	-0.0964797
22.35	2.45352	22.35	0.0247231		10.6429	1.02418	10.6429	-0.0986972
22.4	2.45352	22.4	0.0228596		10.6667	1.02383	10.6667	-0.100916
22.45	2.45348	22.45	0.0210537		10.6905	1.02326	10.6905	-0.103069
22.5	2.45357	22.5	0.0193055		10.7143	1.02279	10.7143	-0.10522
22.55	2.45373	22.55	0.0176148		10.7381	1.02165	10.7381	-0.107301
22.6	2.4538	22.6	0.0160214		10.7619	1.02132	10.7619	-0.10934
22.65	2.45382	22.65	0.0144678		10.7857	1.01973	10.7857	-0.111424
22.7	2.4538	22.7	0.0129608		10.8095	1.01873	10.8095	-0.113522
22.75	2.45363	22.75	0.0114972		10.8333	1.01795	10.8333	-0.115573
22.8	2.4538	22.8	0.0100896		10.8571	1.0167	10.8571	-0.117534
22.85	2.4537	22.85	0.00869657		10.881	1.01671	10.881	-0.119567
22.9	2.45376	22.9	0.00734367		10.9048	1.01705	10.9048	-0.121465
22.95	2.45374	22.95	0.00603273		10.9286	1.01676	10.9286	-0.123319
23	2.45386	23	0.00475633		10.9524	1.01585	10.9524	-0.125177
23.05	2.45385	23.05	0.00353005		10.9762	1.01521	10.9762	-0.126995
23.1	2.45372	23.1	0.00235248		11	1.01334	11	-0.128803
23.15	2.45389	23.15	0.00120496		11.0238	1.01289	11.0238	-0.130559
23.2	2.45367	23.2	0.000116731		11.0476	1.01255	11.0476	-0.13226
23.25	2.45356	23.25	-0.000928387		11.0714	1.01148	11.0714	-0.133993
23.3	2.45334	23.3	-0.00193608		11.0952	1.01029	11.0952	-0.13567
23.35	2.45305	23.35	-0.00290637		11.119	1.00833	11.119	-0.137362
23.4	2.45295	23.4	-0.00382119		11.1429	1.00775	11.1429	-0.139098
23.45	2.45277	23.45	-0.00471679		11.1667	1.00716	11.1667	-0.140704
23.5	2.45245	23.5	-0.00555636		11.1905	1.00622	11.1905	-0.142335
23.55	2.45215	23.55	-0.00636918		11.2143	1.00575	11.2143	-0.143937
23.6	2.45207	23.6	-0.00714694		11.2381	1.00469	11.2381	-0.145529
23.65	2.45198	23.65	-0.00789623		11.2619	1.00471	11.2619	-0.146989
23.7	2.45192	23.7	-0.00861339		11.2857	1.00426	11.2857	-0.148449
23.75	2.45162	23.75	-0.00929638		11.3095	1.00332	11.3095	-0.14988
23.8	2.45143	23.8	-0.00996625		11.3333	1.00358	11.3333	-0.151244
23.85	2.45102	23.85	-0.0105861		11.3571	1.0033	11.3571	-0.15263
23.9	2.45077	23.9	-0.0111572		11.381	1.00273	11.381	-0.153901
23.95	2.45046	23.95	-0.0117167		11.4048	1.00189	11.4048	-0.155157
24	2.4502	24	-0.0122286		11.4286	1.00155	11.4286	-0.156412
24.05	2.45007	24.05	-0.0127315		11.4524	1.00141	11.4524	-0.157778
24.1	2.44986	24.1	-0.0131794		11.4762	1.00115	11.4762	-0.159006
24.15	2.44966	24.15	-0.0136133		11.5	1.00063	11.5	-0.160242
24.2	2.44945	24.2	-0.0140242		11.5238	1.00007	11.5238	-0.161472
24.25	2.44927	24.25	-0.0143385		11.5476	0.999394	11.5476	-0.162731
24.3	2.44929	24.3	-0.0146751		11.5714	0.998999	11.5714	-0.163894
24.35	2.44916	24.35	-0.0149447		11.5952	0.99815	11.5952	-0.165148
24.4	2.44906	24.4	-0.0151868		11.619	0.997434	11.619	-0.166272
24.45	2.44909	24.45	-0.0154263		11.6429	0.996718	11.6429	-0.167335
24.5	2.44913	24.5	-0.0156413		11.6667	0.996016	11.6667	-0.168388
24.55	2.44889	24.55	-0.0158332		11.6905	0.995959	11.6905	-0.169385
24.6	2.44871	24.6	-0.0159909		11.7143	0.995602	11.7143	-0.170393
24.65	2.44861	24.65	-0.0161199		11.7381	0.995245	11.7381	-0.171288
24.7	2.44852	24.7	-0.0162338		11.7619	0.994843	11.7619	-0.172103
24.75	2.44832	24.75	-0.0162961		11.7857	0.994679	11.7857	-0.173051
24.8	2.44827	24.8	-0.0163472		11.8095	0.994124	11.8095	-0.173934
24.85	2.44818	24.85	-0.0164088		11.8333	0.994366	11.8333	-0.174741
24.9	2.44809	24.9	-0.0164287		11.8571	0.99448	11.8571	-0.175611
24.95	2.44796	24.95	-0.0164425		11.881	0.994156	11.881	-0.17634
25	2.44771	25	-0.0164236		11.9048	0.994142	11.9048	-0.177154
25.05	2.44758	25.05	-0.0164306		11.9286	0.994018	11.9286	-0.177873
25.1	2.44741	25.1	-0.0164161		11.9524	0.993374	11.9524	-0.178702
25.15	2.44719	25.15	-0.0163546		11.9762	0.992337	11.9762	-0.179363
25.2	2.44689	25.2	-0.0163498		12	0.991579	12	-0.180091
25.25	2.44672	25.25	-0.0162866		12.0238	0.990861	12.0238	-0.180723
25.3	2.44612	25.3	-0.0162774		12.0476	0.990438	12.0476	-0.181332
25.35	2.44597	25.35	-0.0162034		12.0714	0.989932	12.0714	-0.181931
25.4	2.44566	25.4	-0.0161437		12.0952	0.989177	12.0952	-0.182572
25.45	2.4441	25.45	-0.0160522		12.119	0.987839	12.119	-0.183185
					12.1429	0.986906	12.1429	-0.183791
					12.1667	0.986278	12.1667	-0.184316
					12.1905	0.986194	12.1905	-0.184789
					12.2143	0.986311	12.2143	-0.18528
					12.2381	0.985999	12.2381	-0.185721
					12.2619	0.985569	12.2619	-0.186175
					12.2857	0.985169	12.2857	-0.186624
					12.3095	0.984814	12.3095	-0.186999
					12.3333	0.983791	12.3333	-0.18741
					12.3571	0.983517	12.3571	-0.187804
					12.381	0.983377	12.381	-0.188134
					12.4048	0.983583	12.4048	-0.18846
					12.4286	0.983364	12.4286	-0.188826
					12.4524	0.98256	12.4524	-0.189058
					12.4762	0.982461	12.4762	-0.1894
					12.5	0.982345	12.5	-0.189729
					12.5238	0.982401	12.5238	-0.190077
					12.5476	0.982201	12.5476	-0.190269
					12.5714	0.982746	12.5714	-0.190492
					12.5952	0.982447	12.5952	-0.190698
					12.619	0.982691	12.619	-0.190885
					12.6429	0.982529	12.6429	-0.191021
					12.6667	0.982281	12.6667	-0.191107
					12.6905	0.981865	12.6905	-0.191284
					12.7143	0.982077	12.7143	-0.191513
					12.7381	0.982042	12.7381	-0.191578
					12.7619	0.9819	12.7619	-0.191757
					12.7857	0.98165	12.7857	-0.191816
					12.8095	0.981916	12.8095	-0.191927
					12.8333	0.981468	12.8333	-0.19211
					12.8571	0.981347	12.8571	-0.192192
					12.881	0.980514	12.881	-0.192308
					12.9048	0.98046	12.9048	-0.192425
					12.9286	0.980474	12.9286	-0.192564
					12.9524	0.980126	12.9524	-0.192672
					12.9762	0.979944	12.9762	-0.192779
					13	0.979504	13	-0.192814
					13.0238	0.978739	13.0238	-0.192813
					13.0476	0.977766	13.0476	-0.192832
					13.0714	0.97745	13.0714	-0.192842
					13.0952	0.977622	13.0952	-0.192813
					13.119	0.976982	13.119	-0.192766
					13.1429	0.976797	13.1429	-0.192745
					13.1667	0.976352	13.1667	-0.192635
					13.1905	0.97545	13.1905	-0.192508
					13.2143	0.974729	13.2143	-0.192424
					13.2381	0.974135	13.2381	-0.192318
					13.2619	0.973537	13.2619	-0.192164
					13.2857	0.97291	13.2857	-0.192047
					13.3095	0.972179	13.3095	-0.19195
					13.3333	0.97129	13.3333	-0.19177
					13.3571	0.971286	13.3571	-0.191551
					13.381	0.970709	13.381	-0.191344
					13.4048	0.970052	13.4048	-0.191141
					13.4286	0.969198	13.4286	-0.190942
					13.4524	0.968527	13.4524	-0.190764
					13.4762	0.967908	13.4762	-0.190451
					13.5	0.966784	13.5	-0.190024
					13.5238	0.965603	13.5238	-0.189718
					13.5476	0.964638	13.5476	-0.18931
					13.5714	0.963704	13.5714	-0.188972
					13.5952	0.962708	13.5952	-0.188647
					13.619	0.961661	13.619	-0.188284
					13.6429	0.961299	13.6429	-0.187953
					13.6667	0.960549	13.6667	-0.187574
					13.6905	0.959191	13.6905	-0.187256
					13.7143	0.958558	13.7143	-0.186899
					13.7381	0.95796	13.7381	-0.186521
					13.7619	0.956946	13.7619	-0.186126
					13.7857	0.956364	13.7857	-0.185772
					13.8095	0.955468	13.8095	-0.185283
					13.8333	0.954643	13.8333	-0.184897
					13.8571	0.954281	13.8571	-0.184434
					13.881	0.95392	13.881	-0.183925
					13.9048	0.95375	13.9048	-0.183313
					13.9286	0.953632	13.9286	-0.182783
					13.9524	0.953344	13.9524	-0.18228
					13.9762	0.952516	13.9762	-0.181772
					14	0.951978	14	-0.181249
					14.0238	0.950933	14.0238	-0.180754
					14.0476	0.949651	14.0476	-0.180193
					14.0714	0.949371	14.0714	-0.179653
					14.0952	0.948652	14.0952	-0.179197
					14.119	0.947859	14.119	-0.178761
					14.1429	0.947338	14.1429	-0.178163
					14.1667	0.947014	14.1667	-0.177567
					14.1905	0.946249	14.1905	-0.177021
					14.2143	0.945864	14.2143	-0.176361
					14.2381	0.94552	14.2381	-0.175874
					14.2619	0.945226	14.2619	-0.175243
					14.2857	0.945191	14.2857	-0.174691
					14.3095	0.945497	14.3095	-0.174143
					14.3333	0.945554	14.3333	-0.173409
					14.3571	0.945166	14.3571	-0.172775
					14.381	0.945309	14.381	-0.172023
					14.4048	0.944559	14.4048	-0.171426
					14.4286	0.94413	14.4286	-0.170749
					14.4524	0.943936	14.4524	-0.169997
					14.4762	0.94437	14.4762	-0.169354
					14.5	0.944194	14.5	-0.168623
					14.5238	0.944171	14.5238	-0.167904
					14.5476	0.943248	14.5476	-0.167254
					14.5714	0.942275	14.5714	-0.166529
					14.5952	0.941752	14.5952	-0.165784
					14.619	0.941757	14.619	-0.165085
					14.6429	0.941517	14.6429	-0.164321
					14.6667	0.940938	14.6667	-0.163615
					14.6905	0.940815	14.6905	-0.162845
					14.7143	0.940522	14.7143	-0.162059
					14.7381	0.939136	14.7381	-0.16127
					14.7619	0.937788	14.7619	-0.160511
					14.7857	0.937048	14.7857	-0.159621
					14.8095	0.936878	14.8095	-0.158868
					14.8333	0.936102	14.8333	-0.158032
					14.8571	0.935186	14.8571	-0.157194
					14.881	0.9344	14.881	-0.156301
					14.9048	0.933789	14.9048	-0.155487
					14.9286	0.932692	14.9286	-0.154626
					14.9524	0.932122	14.9524	-0.153846
					14.9762	0.930088	14.9762	-0.153048
					15	0.930029	15	-0.152195
					15.0238	0.928512	15.0238	-0.151404
					15.0476	0.927822	15.0476	-0.150454
					15.0714	0.927411	15.0714	-0.149549
					15.0952	0.92635	15.0952	-0.148706
					15.119	0.926178	15.119	-0.147853
					15.1429	0.925719	15.1429	-0.147074
					15.1667	0.924218	15.1667	-0.146168
					15.1905	0.922883	15.1905	-0.145229
					15.2143	0.922219	15.2143	-0.144309
					15.2381	0.921067	15.2381	-0.143406
					15.2619	0.919444	15.2619	-0.142446
					15.2857	0.918284	15.2857	-0.141431
					15.3095	0.917313	15.3095	-0.140519
					15.3333	0.916306	15.3333	-0.139519
					15.3571	0.91505	15.3571	-0.138576
					15.381	0.914719	15.381	-0.137649
					15.4048	0.914377	15.4048	-0.13666
					15.4286	0.913224	15.4286	-0.13564
					15.4524	0.912063	15.4524	-0.134718
					15.4762	0.911891	15.4762	-0.13374
					15.5	0.911446	15.5	-0.132695
					15.5238	0.91102	15.5238	-0.131709
					15.5476	0.910541	15.5476	-0.130765
					15.5714	0.910395	15.5714	-0.129756
					15.5952	0.909953	15.5952	-0.128765
					15.619	0.909189	15.619	-0.127818
					15.6429	0.908791	15.6429	-0.126774
					15.6667	0.908468	15.6667	-0.125768
					15.6905	0.908835	15.6905	-0.124759
					15.7143	0.909199	15.7143	-0.123786
					15.7381	0.908638	15.7381	-0.12283
					15.7619	0.909093	15.7619	-0.121788
					15.7857	0.909703	15.7857	-0.120776
					15.8095	0.909696	15.8095	-0.119704
					15.8333	0.909876	15.8333	-0.118777
					15.8571	0.910178	15.8571	-0.11789
					15.881	0.910517	15.881	-0.116988
					15.9048	0.910492	15.9048	-0.116085
					15.9286	0.910591	15.9286	-0.11509
					15.9524	0.911039	15.9524	-0.114078
					15.9762	0.911437	15.9762	-0.113171
					16	0.911063	16	-0.112213
					16.0238	0.911125	16.0238	-0.111259
					16.0476	0.911759	16.0476	-0.110281
					16.0714	0.911642	16.0714	-0.109297
					16.0952	0.9119	16.0952	-0.108303
					16.119	0.912314	16.119	-0.107357
					16.1429	0.91224	16.1429	-0.106315
					16.1667	0.912301	16.1667	-0.105348
					16.1905	0.912243	16.1905	-0.104393
					16.2143	0.912398	16.2143	-0.103389
					16.2381	0.912053	16.2381	-0.102503
					16.2619	0.911382	16.2619	-0.101561
					16.2857	0.910969	16.2857	-0.100611
					16.3095	0.910802	16.3095	-0.0995985
					16.3333	0.910911	16.3333	-0.0986454
					16.3571	0.910941	16.3571	-0.0976335
					16.381	0.911068	16.381	-0.096634
					16.4048	0.911059	16.4048	-0.0957254
					16.4286	0.910739	16.4286	-0.0947568
					16.4524	0.910307	16.4524	-0.0937101
					16.4762	0.91059	16.4762	-0.0926857
					16.5	0.91039	16.5	-0.0917563
					16.5238	0.910233	16.5238	-0.0908283
					16.5476	0.909856	16.5476	-0.0898842
					16.5714	0.909402	16.5714	-0.0890043
					16.5952	0.90864	16.5952	-0.0880057
					16.619	0.908754	16.619	-0.0871422
					16.6429	0.908208	16.6429	-0.086217
					16.6667	0.907709	16.6667	-0.0852454
					16.6905	0.907832	16.6905	-0.0844324
					16.7143	0.907328	16.7143	-0.0835465
					16.7381	0.906752	16.7381	-0.0826756
					16.7619	0.907016	16.7619	-0.0817555
					16.7857	0.906689	16.7857	-0.0809135
					16.8095	0.90501	16.8095	-0.0800586
					16.8333	0.90514	16.8333	-0.0792063
					16.8571	0.904065	16.8571	-0.0783503
					16.881	0.903815	16.881	-0.0774755
					16.9048	0.902642	16.9048	-0.0765989
					16.9286	0.901978	16.9286	-0.0757657
					16.9524	0.901694	16.9524	-0.0748914
					16.9762	0.901304	16.9762	-0.0740158
					17	0.900775	17	-0.0731399
					17.0238	0.900321	17.0238	-0.072334
					17.0476	0.900134	17.0476	-0.0715226
					17.0714	0.899247	17.0714	-0.0706789
					17.0952	0.899667	17.0952	-0.0699112
					17.119	0.90046	17.119	-0.0691149
					17.1429	0.899815	17.1429	-0.0684029
					17.1667	0.899354	17.1667	-0.067539
					17.1905	0.899616	17.1905	-0.0668188
					17.2143	0.898918	17.2143	-0.0660932
					17.2381	0.899917	17.2381	-0.0653412
					17.2619	0.900035	17.2619	-0.064591
					17.2857	0.900663	17.2857	-0.0638815
					17.3095	0.900458	17.3095	-0.0630862
					17.3333	0.901123	17.3333	-0.0622527
					17.3571	0.900469	17.3571	-0.0614598
					17.381	0.900694	17.381	-0.0607303
					17.4048	0.900875	17.4048	-0.0600758
					17.4286	0.901247	17.4286	-0.0594098
					17.4524	0.900715	17.4524	-0.0586638
					17.4762	0.900915	17.4762	-0.0578954
					17.5	0.900613	17.5	-0.0571439
					17.5238	0.901309	17.5238	-0.0564283
					17.5476	0.9017	17.5476	-0.0558028
					17.5714	0.901773	17.5714	-0.0551813
					17.5952	0.902556	17.5952	-0.0545367
					17.619	0.903426	17.619	-0.0538553
					17.6429	0.904426	17.6429	-0.0532581
					17.6667	0.905444	17.6667	-0.0526451
					17.6905	0.905846	17.6905	-0.0519543
					17.7143	0.906505	17.7143	-0.0513171
					17.7381	0.906933	17.7381	-0.0507471
					17.7619	0.907139	17.7619	-0.0501678
					17.7857	0.907491	17.7857	-0.049574
					17.8095	0.908329	17.8095	-0.0489148
					17.8333	0.907764	17.8333	-0.0483272
					17.8571	0.907747	17.8571	-0.0478214
					17.881	0.907013	17.881	-0.0472922
					17.9048	0.907849	17.9048	-0.0467503
					17.9286	0.908342	17.9286	-0.0463121
					17.9524	0.909231	17.9524	-0.0458214
					17.9762	0.909986	17.9762	-0.0453
					18	0.910329	18	-0.0448677
					18.0238	0.910872	18.0238	-0.044361
					18.0476	0.910207	18.0476	-0.0438377
					18.0714	0.909928	18.0714	-0.0433834
					18.0952	0.910304	18.0952	-0.0428999
					18.119	0.910057	18.119	-0.0424596
					18.1429	0.909997	18.1429	-0.0419876
					18.1667	0.910166	18.1667	-0.0415529
					18.1905	0.909979	18.1905	-0.041091
					18.2143	0.910546	18.2143	-0.0406606
					18.2381	0.910463	18.2381	-0.0401698
					18.2619	0.910559	18.2619	-0.0397842
					18.2857	0.909805	18.2857	-0.0394067
					18.3095	0.909382	18.3095	-0.0389954
					18.3333	0.908244	18.3333	-0.0386024
					18.3571	0.90763	18.3571	-0.0381941
					18.381	0.907228	18.381	-0.0377817
					18.4048	0.906767	18.4048	-0.0374196
					18.4286	0.905416	18.4286	-0.0370589
					18.4524	0.904814	18.4524	-0.0367642
					18.4762	0.904365	18.4762	-0.0364196
					18.5	0.903502	18.5	-0.0361369
					18.5238	0.903282	18.5238	-0.0358425
					18.5476	0.903303	18.5476	-0.0354646
					18.5714	0.902731	18.5714	-0.0350788
					18.5952	0.9026	18.5952	-0.03477
					18.619	0.902615	18.619	-0.0345163
					18.6429	0.902266	18.6429	-0.0342439
					18.6667	0.901727	18.6667	-0.0339492
					18.6905	0.901732	18.6905	-0.0336362
					18.7143	0.901516	18.7143	-0.0334326
					18.7381	0.901821	18.7381	-0.0332331
					18.7619	0.901818	18.7619	-0.0329746
					18.7857	0.901453	18.7857	-0.0327203
					18.8095	0.900785	18.8095	-0.0325139
					18.8333	0.900665	18.8333	-0.032321
					18.8571	0.901071	18.8571	-0.0320792
					18.881	0.901554	18.881	-0.0318479
					18.9048	0.901751	18.9048	-0.0316287
					18.9286	0.90232	18.9286	-0.0314959
					18.9524	0.902687	18.9524	-0.0313498
					18.9762	0.902864	18.9762	-0.0311673
					19	0.902887	19	-0.0310135
					19.0238	0.903014	19.0238	-0.0308171
					19.0476	0.902854	19.0476	-0.0306603
					19.0714	0.903051	19.0714	-0.0305542
					19.0952	0.90342	19.0952	-0.0304551
					19.119	0.903572	19.119	-0.0302662
					19.1429	0.904115	19.1429	-0.0301544
					19.1667	0.905973	19.1667	-0.0300886
					19.1905	0.905978	19.1905	-0.0299863
					19.2143	0.906687	19.2143	-0.0298919
					19.2381	0.906891	19.2381	-0.0298255
					19.2619	0.908	19.2619	-0.029789
					19.2857	0.908892	19.2857	-0.0297227
					19.3095	0.90896	19.3095	-0.029739
					19.3333	0.909152	19.3333	-0.0296646
					19.3571	0.909974	19.3571	-0.0296447
					19.381	0.909819	19.381	-0.0295507
					19.4048	0.910332	19.4048	-0.0295238
					19.4286	0.911033	19.4286	-0.0295628
					19.4524	0.910552	19.4524	-0.0294634
					19.4762	0.910423	19.4762	-0.0294497
					19.5	0.910931	19.5	-0.0294256
					19.5238	0.911448	19.5238	-0.0294273
					19.5476	0.911629	19.5476	-0.0294223
					19.5714	0.912885	19.5714	-0.0294554
					19.5952	0.912111	19.5952	-0.0294756
					19.619	0.911924	19.619	-0.0295252
					19.6429	0.911255	19.6429	-0.0295632
					19.6667	0.911068	19.6667	-0.0296921
					19.6905	0.911952	19.6905	-0.0298167
					19.7143	0.912257	19.7143	-0.0298269
					19.7381	0.913236	19.7381	-0.0298663
					19.7619	0.913285	19.7619	-0.0297982
					19.7857	0.913069	19.7857	-0.029847
					19.8095	0.914079	19.8095	-0.0298823
					19.8333	0.913539	19.8333	-0.0299351
					19.8571	0.913997	19.8571	-0.0299827
					19.881	0.914122	19.881	-0.0299804
					19.9048	0.914117	19.9048	-0.0299005
					19.9286	0.913956	19.9286	-0.0299412
					19.9524	0.914406	19.9524	-0.0299638
					19.9762	0.913855	19.9762	-0.0301373
					20	0.913323	20	-0.0301154
					20.0238	0.913003	20.0238	-0.0300806
					20.0476	0.912867	20.0476	-0.0301427
					20.0714	0.912544	20.0714	-0.0302241
					20.0952	0.912638	20.0952	-0.0301895
					20.119	0.912658	20.119	-0.0301674
					20.1429	0.913288	20.1429	-0.0302106
					20.1667	0.912442	20.1667	-0.0302307
					20.1905	0.912855	20.1905	-0.0303522
					20.2143	0.912644	20.2143	-0.0303464
					20.2381	0.913418	20.2381	-0.0303554
					20.2619	0.91259	20.2619	-0.0304485
					20.2857	0.912529	20.2857	-0.0304621
					20.3095	0.911217	20.3095	-0.0304466
					20.3333	0.910622	20.3333	-0.0304518
					20.3571	0.910565	20.3571	-0.0304731
					20.381	0.910372	20.381	-0.0304182
					20.4048	0.911406	20.4048	-0.0304722
					20.4286	0.911728	20.4286	-0.030507
					20.4524	0.911483	20.4524	-0.0305079
					20.4762	0.911143	20.4762	-0.0306309
					20.5	0.910476	20.5	-0.0306951
					20.5238	0.91	20.5238	-0.0305679
					20.5476	0.909883	20.5476	-0.0305009
					20.5714	0.909516	20.5714	-0.030505
					20.5952	0.909316	20.5952	-0.0305178
					20.619	0.909296	20.619	-0.0304123
					20.6429	0.909897	20.6429	-0.0303986
					20.6667	0.909712	20.6667	-0.0303439
					20.6905	0.910285	20.6905	-0.0303722
					20.7143	0.910104	20.7143	-0.030332
					20.7381	0.910071	20.7381	-0.0303213
					20.7619	0.909748	20.7619	-0.0302892
					20.7857	0.910623	20.7857	-0.0302117
					20.8095	0.910387	20.8095	-0.0301859
					20.8333	0.909955	20.8333	-0.0302651
					20.8571	0.911069	20.8571	-0.0303426
					20.881	0.910738	20.881	-0.0303898
					20.9048	0.910241	20.9048	-0.0303973
					20.9286	0.910311	20.9286	-0.0304881
					20.9524	0.910075	20.9524	-0.0304821
					20.9762	0.909354	20.9762	-0.0304511
					21	0.909712	21	-0.0304681
					21.0238	0.909748	21.0238	-0.0304303
					21.0476	0.909405	21.0476	-0.0304635
					21.0714	0.909382	21.0714	-0.0304222
					21.0952	0.908429	21.0952	-0.0303809
					21.119	0.908397	21.119	-0.0303758
					21.1429	0.908057	21.1429	-0.0303694
					21.1667	0.90817	21.1667	-0.0303917
					21.1905	0.907396	21.1905	-0.0303675
					21.2143	0.906358	21.2143	-0.0303043
					21.2381	0.905241	21.2381	-0.0302897
					21.2619	0.905025	21.2619	-0.0302439
					21.2857	0.904039	21.2857	-0.0300789
					21.3095	0.90376	21.3095	-0.0300468
					21.3333	0.902923	21.3333	-0.029987
					21.3571	0.902291	21.3571	-0.0298904
					21.381	0.901871	21.381	-0.0298331
					21.4048	0.901509	21.4048	-0.0297231
					21.4286	0.901323	21.4286	-0.0295938
					21.4524	0.900598	21.4524	-0.0294659
					21.4762	0.900111	21.4762	-0.0293923
					21.5	0.899554	21.5	-0.0292581
					21.5238	0.898717	21.5238	-0.0291095
					21.5476	0.897979	21.5476	-0.0289393
					21.5714	0.897403	21.5714	-0.0287714
					21.5952	0.896675	21.5952	-0.028577
					21.619	0.896938	21.619	-0.0283073
					21.6429	0.896664	21.6429	-0.0280886
					21.6667	0.896547	21.6667	-0.0278103
					21.6905	0.896008	21.6905	-0.027629
					21.7143	0.895015	21.7143	-0.0273759
					21.7381	0.895323	21.7381	-0.0271782
					21.7619	0.894653	21.7619	-0.0269015
					21.7857	0.894031	21.7857	-0.0266172
					21.8095	0.894274	21.8095	-0.0264092
					21.8333	0.893547	21.8333	-0.0261426
					21.8571	0.893086	21.8571	-0.0258771
					21.881	0.89265	21.881	-0.0256222
					21.9048	0.8921	21.9048	-0.0253168
					21.9286	0.8913	21.9286	-0.0249822
					21.9524	0.891402	21.9524	-0.0246544
					21.9762	0.890964	21.9762	-0.0243672
					22	0.890859	22	-0.0240259
					22.0238	0.890869	22.0238	-0.0236401
					22.0476	0.890184	22.0476	-0.023286
					22.0714	0.889892	22.0714	-0.022952
					22.0952	0.889188	22.0952	-0.0225703
					22.119	0.888879	22.119	-0.0223187
					22.1429	0.888182	22.1429	-0.0219394
					22.1667	0.887898	22.1667	-0.0214734
					22.1905	0.887514	22.1905	-0.0211915
					22.2143	0.886993	22.2143	-0.0207755
					22.2381	0.88672	22.2381	-0.0204709
					22.2619	0.886427	22.2619	-0.0200181
					22.2857	0.88596	22.2857	-0.0195883
					22.3095	0.885618	22.3095	-0.0191796
					22.3333	0.885507	22.3333	-0.0187332
					22.3571	0.885475	22.3571	-0.0183824
					22.381	0.884689	22.381	-0.0179909
					22.4048	0.884693	22.4048	-0.0175801
					22.4286	0.884856	22.4286	-0.0170809
					22.4524	0.884168	22.4524	-0.0167837
					22.4762	0.883874	22.4762	-0.0164681
					22.5	0.882878	22.5	-0.0160244
					22.5238	0.883432	22.5238	-0.0157087
					22.5476	0.883098	22.5476	-0.0152153
					22.5714	0.882777	22.5714	-0.014766
					22.5952	0.882429	22.5952	-0.0143836
					22.619	0.882452	22.619	-0.0139249
					22.6429	0.881955	22.6429	-0.0135715
					22.6667	0.882081	22.6667	-0.0131482
					22.6905	0.882381	22.6905	-0.0126708
					22.7143	0.882564	22.7143	-0.0121622
					22.7381	0.882118	22.7381	-0.0117405
					22.7619	0.881173	22.7619	-0.0112753
					22.7857	0.880408	22.7857	-0.0110092
					22.8095	0.880489	22.8095	-0.0106258
					22.8333	0.880378	22.8333	-0.0101078
					22.8571	0.880587	22.8571	-0.00971479
					22.881	0.880771	22.881	-0.00954215
					22.9048	0.880501	22.9048	-0.00912067
					22.9286	0.880482	22.9286	-0.00865113
					22.9524	0.880416	22.9524	-0.00835857
					22.9762	0.880785	22.9762	-0.00807461
					23	0.880267	23	-0.00761934
					23.0238	0.880107	23.0238	-0.00730131
					23.0476	0.880346	23.0476	-0.00676969
					23.0714	0.880793	23.0714	-0.00644254
					23.0952	0.880654	23.0952	-0.00610261
					23.119	0.881075	23.119	-0.00580355
					23.1429	0.881342	23.1429	-0.00548751
					23.1667	0.881932	23.1667	-0.00515611
					23.1905	0.882456	23.1905	-0.0045928
					23.2143	0.882071	23.2143	-0.00400202
					23.2381	0.882254	23.2381	-0.00335806
					23.2619	0.882441	23.2619	-0.00294374
					23.2857	0.882212	23.2857	-0.00242186
					23.3095	0.881896	23.3095	-0.00210704
					23.3333	0.882604	23.3333	-0.00174582
					23.3571	0.88193	23.3571	-0.0012651
					23.381	0.882201	23.381	-0.00090664
					23.4048	0.882621	23.4048	-0.000350159
					23.4286	0.882933	23.4286	-1.5016e-05
					23.4524	0.883455	23.4524	0.000384361
					23.4762	0.883452	23.4762	0.000886493
					23.5	0.883845	23.5	0.00137933
					23.5238	0.884399	23.5238	0.0018181
					23.5476	0.884678	23.5476	0.00222858
					23.5714	0.885013	23.5714	0.00248472
					23.5952	0.885493	23.5952	0.00300092
					23.619	0.885585	23.619	0.00348808
					23.6429	0.885759	23.6429	0.0039561
					23.6667	0.886096	23.6667	0.00449763
					23.6905	0.886487	23.6905	0.00491551
					23.7143	0.886922	23.7143	0.00525889
					23.7381	0.887201	23.7381	0.00571998
					23.7619	0.886797	23.7619	0.006155
					23.7857	0.887167	23.7857	0.00671008
					23.8095	0.887323	23.8095	0.00709921
					23.8333	0.887395	23.8333	0.00748295
					23.8571	0.88729	23.8571	0.00790979
					23.881	0.887192	23.881	0.00827144
					23.9048	0.887779	23.9048	0.00867466
					23.9286	0.888755	23.9286	0.00900654
					23.9524	0.889028	23.9524	0.00924012
					23.9762	0.888749	23.9762	0.00949143
					24	0.888797	24	0.00981337
					24.0238	0.889135	24.0238	0.0100813
					24.0476	0.889652	24.0476	0.0104411
					24.0714	0.889827	24.0714	0.0107032
					24.0952	0.889491	24.0952	0.0109982
					24.119	0.889916	24.119	0.0113087
					24.1429	0.890205	24.1429	0.0116631
					24.1667	0.89021	24.1667	0.0119822
					24.1905	0.890218	24.1905	0.0122473
					24.2143	0.890436	24.2143	0.0124442
					24.2381	0.890594	24.2381	0.0126119
					24.2619	0.890938	24.2619	0.0128234
					24.2857	0.890379	24.2857	0.0130057
					24.3095	0.890052	24.3095	0.01317
					24.3333	0.89024	24.3333	0.0134008
					24.3571	0.890859	24.3571	0.0135809
					24.381	0.891694	24.381	0.0138289
					24.4048	0.891543	24.4048	0.0139807
					24.4286	0.891608	24.4286	0.014152
					24.4524	0.891721	24.4524	0.0142308
					24.4762	0.892606	24.4762	0.0143622
					24.5	0.89306	24.5	0.0144693
					24.5238	0.892735	24.5238	0.0145053
					24.5476	0.893027	24.5476	0.0146121
					24.5714	0.893759	24.5714	0.0147271
					24.5952	0.894216	24.5952	0.0148144
					24.619	0.894564	24.619	0.0148117
					24.6429	0.895384	24.6429	0.0147956
					24.6667	0.89509	24.6667	0.0149035
					24.6905	0.895442	24.6905	0.014961
					24.7143	0.895495	24.7143	0.0149656
					24.7381	0.896019	24.7381	0.0150327
					24.7619	0.895578	24.7619	0.0149989
					24.7857	0.895421	24.7857	0.0149918
					24.8095	0.896569	24.8095	0.0151575
					24.8333	0.896652	24.8333	0.0151948
					24.8571	0.897194	24.8571	0.0151709
					24.881	0.897665	24.881	0.0151792
					24.9048	0.897827	24.9048	0.0151297
					24.9286	0.89796	24.9286	0.0149502
					24.9524	0.898335	24.9524	0.0149167
					24.9762	0.898443	24.9762	0.014878
					25	0.898985	25	0.0149439
					25.0238	0.898785	25.0238	0.0148415
					25.0476	0.898425	25.0476	0.0146231
					25.0714	0.899051	25.0714	0.014535
					25.0952	0.899865	25.0952	0.0143041
					25.119	0.901109	25.119	0.0141347
					25.1429	0.901266	25.1429	0.0142196
					25.1667	0.901845	25.1667	0.0141326
					25.1905	0.902834	25.1905	0.014049
					25.2143	0.903272	25.2143	0.0139168
					25.2381	0.904468	25.2381	0.0138797
					25.2619	0.905704	25.2619	0.0137275
					25.2857	0.905442	25.2857	0.0135784
					25.3095	0.905876	25.3095	0.0135036
					25.3333	0.905014	25.3333	0.0133948
					25.3571	0.906295	25.3571	0.0131655
					25.381	0.907374	25.381	0.0130028
					25.4048	0.907715	25.4048	0.0127491
					25.4286	0.907648	25.4286	0.0126217
					25.4524	0.907918	25.4524	0.0124593

## Sheet: Figure 3
CSW 54 phi	E (Pa)	STD
0.01	3203.12	1355.73
0.05	3103.47	363.643
0.1	20349.2	9219.96
0.2	148568	27403.7
0.5	315562	52116.6
1	712125	220726
2	906116	197897
4	1.15334e+06	173911
0.02	2857.81	621.943
CSW 53 phi	E (Pa)	STD	Note: The value of E for 0.01, 0.05, 0.1 and 0.2 are too small to be measured, we use 1 for E and 0 for STD here.
0.01	1	0
0.05	1	0
0.1	1	0
0.2	1	0
0.5	213769	115324
1	498833	67096.1
2	1.20306e+06	243967
4	1386750	80345
CSE	E (Pa)	STD
0.01	6237.19	2817.52
0.05	6122.11	998.527
0.5	12993.3	3642.44
4	24349.8	12653.2

## Sheet: Figure 4b
time_sand	position_sand(mm)	time_PDMS+sand	position_PDMS+sand(mm)
-0.0334857	92.7225	-0.0334857	92.785
-0.0334286	92.7425	-0.0334286	92.9675
-0.0333714	92.46	-0.0333714	92.4975
-0.0333143	92.455	-0.0333143	92.305
-0.0332571	92.0975	-0.0332571	92.305
-0.0332	92.27	-0.0332	91.7725
-0.0331429	92.1575	-0.0331429	92.1625
-0.0330857	91.94	-0.0330857	91.925
-0.0330286	91.855	-0.0330286	91.735
-0.0329714	91.7875	-0.0329714	91.3425
-0.0329143	91.485	-0.0329143	91.345
-0.0328571	91.37	-0.0328571	90.9975
-0.0328	91.4075	-0.0328	91.13
-0.0327429	91.1275	-0.0327429	90.9875
-0.0326857	91.0225	-0.0326857	90.705
-0.0326286	90.605	-0.0326286	90.8125
-0.0325714	90.5625	-0.0325714	90.56
-0.0325143	90.4925	-0.0325143	90.1175
-0.0324571	90.12	-0.0324571	90.345
-0.0324	89.9575	-0.0324	90.4725
-0.0323429	90.1675	-0.0323429	89.77
-0.0322857	89.6075	-0.0322857	89.7
-0.0322286	89.7	-0.0322286	89.665
-0.0321714	89.5325	-0.0321714	89.3825
-0.0321143	89.4575	-0.0321143	89.28
-0.0320571	88.9575	-0.0320571	88.8875
-0.032	89.14	-0.032	89.275
-0.0319429	89.145	-0.0319429	88.985
-0.0318857	88.72	-0.0318857	88.545
-0.0318286	88.605	-0.0318286	88.7125
-0.0317714	88.66	-0.0317714	88.435
-0.0317143	88.2175	-0.0317143	88.2825
-0.0316571	88.335	-0.0316571	88.07
-0.0316	88.32	-0.0316	87.7
-0.0315429	87.7225	-0.0315429	87.7375
-0.0314857	87.625	-0.0314857	87.5975
-0.0314286	87.6375	-0.0314286	87.595
-0.0313714	87.2175	-0.0313714	87.625
-0.0313143	87.1725	-0.0313143	86.7975
-0.0312571	86.9775	-0.0312571	86.7575
-0.0312	86.8175	-0.0312	86.86
-0.0311429	86.98	-0.0311429	86.5075
-0.0310857	86.88	-0.0310857	86.39
-0.0310286	86.355	-0.0310286	86.7325
-0.0309714	86.355	-0.0309714	86.385
-0.0309143	86.0475	-0.0309143	86.02
-0.0308571	85.9875	-0.0308571	86.1425
-0.0308	85.91	-0.0308	86.0325
-0.0307429	85.7225	-0.0307429	85.7375
-0.0306857	85.7825	-0.0306857	85.64
-0.0306286	85.44	-0.0306286	85.5225
-0.0305714	85.1075	-0.0305714	85.54
-0.0305143	85.23	-0.0305143	85.285
-0.0304571	84.6575	-0.0304571	85.175
-0.0304	84.5575	-0.0304	84.69
-0.0303429	84.6525	-0.0303429	84.57
-0.0302857	84.615	-0.0302857	84.5075
-0.0302286	84.5675	-0.0302286	84.5175
-0.0301714	84.2025	-0.0301714	84.075
-0.0301143	84.1475	-0.0301143	83.85
-0.0300571	83.82	-0.0300571	83.88
-0.03	83.655	-0.03	83.7625
-0.0299429	83.675	-0.0299429	83.7125
-0.0298857	83.3625	-0.0298857	83.415
-0.0298286	83.4875	-0.0298286	83.5125
-0.0297714	83.1125	-0.0297714	83.28
-0.0297143	82.89	-0.0297143	83
-0.0296571	82.7375	-0.0296571	82.725
-0.0296	82.7925	-0.0296	82.8125
-0.0295429	82.505	-0.0295429	82.295
-0.0294857	82.37	-0.0294857	82.3625
-0.0294286	82.41	-0.0294286	82.27
-0.0293714	82.0875	-0.0293714	82.0175
-0.0293143	82.0375	-0.0293143	81.68
-0.0292571	81.725	-0.0292571	81.8375
-0.0292	81.73	-0.0292	81.6125
-0.0291429	81.23	-0.0291429	81.64
-0.0290857	81.3925	-0.0290857	81.0875
-0.0290286	81.1275	-0.0290286	81.195
-0.0289714	81.1075	-0.0289714	80.8925
-0.0289143	80.62	-0.0289143	80.6625
-0.0288571	80.63	-0.0288571	80.8275
-0.0288	80.535	-0.0288	80.3275
-0.0287429	80.3525	-0.0287429	80.625
-0.0286857	80.2775	-0.0286857	80.2325
-0.0286286	79.985	-0.0286286	79.9175
-0.0285714	79.8375	-0.0285714	79.8975
-0.0285143	79.7175	-0.0285143	79.685
-0.0284571	79.6225	-0.0284571	79.29
-0.0284	79.675	-0.0284	79.495
-0.0283429	79.125	-0.0283429	79.1725
-0.0282857	79.0925	-0.0282857	79.06
-0.0282286	79.1825	-0.0282286	79.1225
-0.0281714	78.7275	-0.0281714	78.67
-0.0281143	78.6925	-0.0281143	78.6325
-0.0280571	78.6875	-0.0280571	78.79
-0.028	78.51	-0.028	78.3525
-0.0279429	78.455	-0.0279429	78.465
-0.0278857	78.08	-0.0278857	77.9225
-0.0278286	77.96	-0.0278286	77.8775
-0.0277714	77.8325	-0.0277714	77.9125
-0.0277143	77.5525	-0.0277143	77.805
-0.0276571	77.59	-0.0276571	77.5475
-0.0276	77.35	-0.0276	77.135
-0.0275429	77.1375	-0.0275429	77.39
-0.0274857	77.0025	-0.0274857	76.9175
-0.0274286	76.865	-0.0274286	76.6775
-0.0273714	76.9175	-0.0273714	76.635
-0.0273143	76.33	-0.0273143	76.6925
-0.0272571	76.2525	-0.0272571	76.6475
-0.0272	76.2975	-0.0272	76.3175
-0.0271429	76.2475	-0.0271429	76.035
-0.0270857	76.0075	-0.0270857	76.015
-0.0270286	75.6825	-0.0270286	75.7975
-0.0269714	75.7375	-0.0269714	75.705
-0.0269143	75.4425	-0.0269143	75.3825
-0.0268571	75.065	-0.0268571	75.3925
-0.0268	75.27	-0.0268	75.1625
-0.0267429	75.2275	-0.0267429	74.8375
-0.0266857	74.8825	-0.0266857	74.925
-0.0266286	75.165	-0.0266286	74.915
-0.0265714	74.49	-0.0265714	74.4325
-0.0265143	74.3525	-0.0265143	74.5225
-0.0264571	74.085	-0.0264571	74.3
-0.0264	74.15	-0.0264	74.2275
-0.0263429	74.3675	-0.0263429	74.025
-0.0262857	73.925	-0.0262857	74.0625
-0.0262286	73.6875	-0.0262286	73.67
-0.0261714	73.73	-0.0261714	73.7075
-0.0261143	73.445	-0.0261143	73.225
-0.0260571	73.275	-0.0260571	73.46
-0.026	73.1925	-0.026	72.92
-0.0259429	72.7925	-0.0259429	72.63
-0.0258857	72.5375	-0.0258857	72.79
-0.0258286	72.6775	-0.0258286	72.4525
-0.0257714	72.3975	-0.0257714	72.285
-0.0257143	72.2825	-0.0257143	72.33
-0.0256571	72.2575	-0.0256571	72.2925
-0.0256	71.9875	-0.0256	71.8
-0.0255429	71.81	-0.0255429	72.0475
-0.0254857	71.6975	-0.0254857	71.795
-0.0254286	71.7275	-0.0254286	71.4425
-0.0253714	71.3025	-0.0253714	71.455
-0.0253143	71.2825	-0.0253143	71.04
-0.0252571	71.2825	-0.0252571	71.055
-0.0252	71.055	-0.0252	70.9625
-0.0251429	70.625	-0.0251429	70.6425
-0.0250857	70.6375	-0.0250857	70.58
-0.0250286	70.5075	-0.0250286	70.6725
-0.0249714	70.5625	-0.0249714	70.155
-0.0249143	69.81	-0.0249143	69.8325
-0.0248571	69.98	-0.0248571	69.9425
-0.0248	70.0275	-0.0248	69.675
-0.0247429	69.4525	-0.0247429	69.715
-0.0246857	69.7075	-0.0246857	69.4175
-0.0246286	69.43	-0.0246286	69.2975
-0.0245714	68.9275	-0.0245714	69.3875
-0.0245143	69.1275	-0.0245143	69.165
-0.0244571	68.965	-0.0244571	68.95
-0.0244	68.7525	-0.0244	68.5975
-0.0243429	68.59	-0.0243429	68.4425
-0.0242857	68.58	-0.0242857	68.675
-0.0242286	68.58	-0.0242286	68.2925
-0.0241714	68.0625	-0.0241714	68.2925
-0.0241143	67.9775	-0.0241143	68.2425
-0.0240571	67.7325	-0.0240571	67.69
-0.024	67.7925	-0.024	67.765
-0.0239429	67.645	-0.0239429	67.42
-0.0238857	67.175	-0.0238857	67.3075
-0.0238286	67.24	-0.0238286	67.2
-0.0237714	66.9275	-0.0237714	67.0975
-0.0237143	66.7225	-0.0237143	66.8975
-0.0236571	66.61	-0.0236571	66.655
-0.0236	66.32	-0.0236	66.6575
-0.0235429	66.4175	-0.0235429	66.565
-0.0234857	66.13	-0.0234857	66.4275
-0.0234286	66.0125	-0.0234286	66.025
-0.0233714	65.9275	-0.0233714	65.925
-0.0233143	65.7275	-0.0233143	66.175
-0.0232571	65.795	-0.0232571	65.5525
-0.0232	65.59	-0.0232	65.5375
-0.0231429	65.365	-0.0231429	65.7225
-0.0230857	65.3125	-0.0230857	65.1025
-0.0230286	65.4075	-0.0230286	64.89
-0.0229714	64.91	-0.0229714	64.8225
-0.0229143	64.6025	-0.0229143	64.68
-0.0228571	64.48	-0.0228571	64.745
-0.0228	64.4625	-0.0228	64.5325
-0.0227429	64.2225	-0.0227429	64.0925
-0.0226857	63.8975	-0.0226857	64.1775
-0.0226286	63.855	-0.0226286	63.65
-0.0225714	63.7725	-0.0225714	63.715
-0.0225143	63.7825	-0.0225143	63.5125
-0.0224571	63.74	-0.0224571	63.2575
-0.0224	63.2875	-0.0224	63.2275
-0.0223429	63.245	-0.0223429	63.365
-0.0222857	63.1175	-0.0222857	63.22
-0.0222286	62.6775	-0.0222286	62.8225
-0.0221714	62.4525	-0.0221714	62.85
-0.0221143	62.4075	-0.0221143	62.2225
-0.0220571	62.5425	-0.0220571	62.22
-0.022	62.08	-0.022	62.2125
-0.0219429	62.06	-0.0219429	62.2575
-0.0218857	61.83	-0.0218857	61.8875
-0.0218286	61.815	-0.0218286	61.865
-0.0217714	61.63	-0.0217714	61.34
-0.0217143	61.555	-0.0217143	61.545
-0.0216571	61.52	-0.0216571	61.055
-0.0216	61.3975	-0.0216	60.87
-0.0215429	60.88	-0.0215429	60.87
-0.0214857	60.91	-0.0214857	60.7225
-0.0214286	60.4725	-0.0214286	60.6325
-0.0213714	60.545	-0.0213714	60.51
-0.0213143	60.4125	-0.0213143	60.1425
-0.0212571	60.04	-0.0212571	60.1625
-0.0212	59.985	-0.0212	60.2675
-0.0211429	59.96	-0.0211429	60.0475
-0.0210857	59.725	-0.0210857	59.5125
-0.0210286	59.565	-0.0210286	59.535
-0.0209714	59.3925	-0.0209714	59.345
-0.0209143	59.3675	-0.0209143	59.1375
-0.0208571	59.025	-0.0208571	58.9575
-0.0208	58.7475	-0.0208	58.7625
-0.0207429	58.9775	-0.0207429	58.7525
-0.0206857	58.5125	-0.0206857	58.6025
-0.0206286	58.44	-0.0206286	58.5175
-0.0205714	58.4925	-0.0205714	58.435
-0.0205143	57.985	-0.0205143	58.1225
-0.0204571	57.98	-0.0204571	57.9725
-0.0204	57.78	-0.0204	57.8975
-0.0203429	57.685	-0.0203429	57.7925
-0.0202857	57.66	-0.0202857	57.4025
-0.0202286	57.27	-0.0202286	57.2875
-0.0201714	57.0875	-0.0201714	57.155
-0.0201143	57.105	-0.0201143	57.05
-0.0200571	56.9625	-0.0200571	56.855
-0.02	56.7	-0.02	56.6025
-0.0199429	56.495	-0.0199429	56.7875
-0.0198857	56.325	-0.0198857	56.55
-0.0198286	56.07	-0.0198286	56.3325
-0.0197714	55.8825	-0.0197714	56.1725
-0.0197143	56.03	-0.0197143	56.035
-0.0196571	55.8075	-0.0196571	55.83
-0.0196	55.68	-0.0196	55.6325
-0.0195429	55.535	-0.0195429	55.575
-0.0194857	55.0975	-0.0194857	55.38
-0.0194286	55.2	-0.0194286	55.3375
-0.0193714	54.95	-0.0193714	55.0025
-0.0193143	54.9525	-0.0193143	54.8425
-0.0192571	54.5075	-0.0192571	54.63
-0.0192	54.54	-0.0192	54.675
-0.0191429	54.4575	-0.0191429	54.3325
-0.0190857	54.175	-0.0190857	54.1475
-0.0190286	53.905	-0.0190286	54
-0.0189714	53.895	-0.0189714	53.8175
-0.0189143	53.7225	-0.0189143	53.7125
-0.0188571	53.785	-0.0188571	53.545
-0.0188	53.3825	-0.0188	53.4225
-0.0187429	53.1575	-0.0187429	53.2
-0.0186857	53.0975	-0.0186857	53.0875
-0.0186286	52.8525	-0.0186286	53.0575
-0.0185714	52.6825	-0.0185714	52.685
-0.0185143	52.5625	-0.0185143	52.86
-0.0184571	52.4875	-0.0184571	52.535
-0.0184	52.2125	-0.0184	52.3025
-0.0183429	52.1175	-0.0183429	52.1325
-0.0182857	52.0275	-0.0182857	52.0425
-0.0182286	51.8925	-0.0182286	51.6725
-0.0181714	51.575	-0.0181714	51.8425
-0.0181143	51.625	-0.0181143	51.47
-0.0180571	51.4975	-0.0180571	51.195
-0.018	51.09	-0.018	51.2025
-0.0179429	50.995	-0.0179429	50.965
-0.0178857	50.9525	-0.0178857	51.0925
-0.0178286	50.505	-0.0178286	50.5475
-0.0177714	50.6025	-0.0177714	50.425
-0.0177143	50.37	-0.0177143	50.425
-0.0176571	50.2775	-0.0176571	50.2325
-0.0176	49.98	-0.0176	50.025
-0.0175429	49.7825	-0.0175429	49.89
-0.0174857	49.8525	-0.0174857	49.86
-0.0174286	49.8525	-0.0174286	49.5475
-0.0173714	49.5575	-0.0173714	49.4175
-0.0173143	49.3875	-0.0173143	49.035
-0.0172571	49.2225	-0.0172571	49.0825
-0.0172	48.955	-0.0172	48.875
-0.0171429	48.9475	-0.0171429	48.765
-0.0170857	48.475	-0.0170857	48.7125
-0.0170286	48.625	-0.0170286	48.5
-0.0169714	48.3825	-0.0169714	48.4925
-0.0169143	48.1175	-0.0169143	48.225
-0.0168571	47.9775	-0.0168571	47.975
-0.0168	48.0225	-0.0168	47.84
-0.0167429	47.82	-0.0167429	47.8475
-0.0166857	47.5975	-0.0166857	47.3375
-0.0166286	47.4675	-0.0166286	47.3925
-0.0165714	47.26	-0.0165714	47.3075
-0.0165143	47.13	-0.0165143	47.065
-0.0164571	47.075	-0.0164571	46.84
-0.0164	46.815	-0.0164	46.72
-0.0163429	46.6625	-0.0163429	46.65
-0.0162857	46.45	-0.0162857	46.375
-0.0162286	46.2	-0.0162286	46.4425
-0.0161714	46.045	-0.0161714	46.05
-0.0161143	46.0325	-0.0161143	45.7425
-0.0160571	45.6925	-0.0160571	45.805
-0.016	45.6825	-0.016	45.6475
-0.0159429	45.515	-0.0159429	45.5
-0.0158857	45.3075	-0.0158857	45.2725
-0.0158286	45.335	-0.0158286	45.1125
-0.0157714	44.71	-0.0157714	44.96
-0.0157143	44.7775	-0.0157143	44.7075
-0.0156571	44.49	-0.0156571	44.395
-0.0156	44.6425	-0.0156	44.515
-0.0155429	44.24	-0.0155429	44.5625
-0.0154857	44.055	-0.0154857	44.2175
-0.0154286	44.1025	-0.0154286	44.05
-0.0153714	43.95	-0.0153714	43.88
-0.0153143	43.6375	-0.0153143	43.68
-0.0152571	43.505	-0.0152571	43.4575
-0.0152	43.4525	-0.0152	43.2
-0.0151429	43.02	-0.0151429	43.0975
-0.0150857	43.3575	-0.0150857	42.9375
-0.0150286	42.9625	-0.0150286	42.995
-0.0149714	42.9025	-0.0149714	42.675
-0.0149143	42.5	-0.0149143	42.7475
-0.0148571	42.2875	-0.0148571	42.3625
-0.0148	42.1275	-0.0148	42.385
-0.0147429	42.155	-0.0147429	42.18
-0.0146857	42.1725	-0.0146857	41.875
-0.0146286	41.7975	-0.0146286	41.975
-0.0145714	41.7225	-0.0145714	41.6125
-0.0145143	41.615	-0.0145143	41.29
-0.0144571	41.3075	-0.0144571	41.3975
-0.0144	41.355	-0.0144	41.245
-0.0143429	41.045	-0.0143429	40.9825
-0.0142857	40.915	-0.0142857	40.8725
-0.0142286	41.0675	-0.0142286	40.6475
-0.0141714	40.6075	-0.0141714	40.4875
-0.0141143	40.5125	-0.0141143	40.25
-0.0140571	40.105	-0.0140571	39.94
-0.014	40.1025	-0.014	40.1425
-0.0139429	39.9325	-0.0139429	39.71
-0.0138857	39.675	-0.0138857	39.7
-0.0138286	39.7	-0.0138286	39.45
-0.0137714	39.3875	-0.0137714	39.4725
-0.0137143	39.3675	-0.0137143	39.3475
-0.0136571	39.1975	-0.0136571	39.12
-0.0136	38.95	-0.0136	38.845
-0.0135429	39.1	-0.0135429	38.895
-0.0134857	38.82	-0.0134857	38.545
-0.0134286	38.44	-0.0134286	38.55
-0.0133714	38.605	-0.0133714	38.3375
-0.0133143	38.3975	-0.0133143	38.015
-0.0132571	38.0075	-0.0132571	37.9375
-0.0132	37.645	-0.0132	37.9075
-0.0131429	37.63	-0.0131429	37.6
-0.0130857	37.6025	-0.0130857	37.5725
-0.0130286	37.4775	-0.0130286	37.6725
-0.0129714	37.2175	-0.0129714	37.09
-0.0129143	37.02	-0.0129143	37.4
-0.0128571	36.7375	-0.0128571	37.045
-0.0128	36.6875	-0.0128	36.7075
-0.0127429	36.6	-0.0127429	36.4325
-0.0126857	36.355	-0.0126857	36.3125
-0.0126286	36.445	-0.0126286	36.22
-0.0125714	36.285	-0.0125714	35.9175
-0.0125143	35.915	-0.0125143	35.8725
-0.0124571	35.95	-0.0124571	35.7
-0.0124	35.505	-0.0124	35.6525
-0.0123429	35.3875	-0.0123429	35.3675
-0.0122857	35.44	-0.0122857	35.315
-0.0122286	35.1	-0.0122286	35.0675
-0.0121714	34.87	-0.0121714	35.09
-0.0121143	34.7725	-0.0121143	34.9275
-0.0120571	34.7025	-0.0120571	34.5225
-0.012	34.435	-0.012	34.5525
-0.0119429	34.22	-0.0119429	34.3875
-0.0118857	33.985	-0.0118857	34.14
-0.0118286	34.0225	-0.0118286	34.095
-0.0117714	33.9675	-0.0117714	33.655
-0.0117143	33.5475	-0.0117143	33.5525
-0.0116571	33.33	-0.0116571	33.375
-0.0116	33.3625	-0.0116	33.265
-0.0115429	32.9225	-0.0115429	33.12
-0.0114857	33.255	-0.0114857	32.8175
-0.0114286	32.815	-0.0114286	32.8175
-0.0113714	32.9325	-0.0113714	32.735
-0.0113143	32.44	-0.0113143	32.37
-0.0112571	32.43	-0.0112571	32.45
-0.0112	32.32	-0.0112	32.165
-0.0111429	32.0575	-0.0111429	31.965
-0.0110857	31.96	-0.0110857	31.705
-0.0110286	31.685	-0.0110286	31.81
-0.0109714	31.5175	-0.0109714	31.6275
-0.0109143	31.3475	-0.0109143	31.185
-0.0108571	31.0875	-0.0108571	31.3025
-0.0108	31.1475	-0.0108	31.0025
-0.0107429	30.935	-0.0107429	30.9625
-0.0106857	30.6825	-0.0106857	30.5525
-0.0106286	30.6125	-0.0106286	30.9675
-0.0105714	30.415	-0.0105714	30.3975
-0.0105143	30.5675	-0.0105143	30.3075
-0.0104571	29.9825	-0.0104571	30.02
-0.0104	30.11	-0.0104	29.875
-0.0103429	29.845	-0.0103429	29.795
-0.0102857	29.5975	-0.0102857	29.66
-0.0102286	29.45	-0.0102286	29.3325
-0.0101714	29.15	-0.0101714	29.3025
-0.0101143	29.31	-0.0101143	29.275
-0.0100571	28.955	-0.0100571	28.605
-0.01	28.6725	-0.01	28.9775
-0.00994286	28.63	-0.00994286	28.6125
-0.00988571	28.4825	-0.00988571	28.48
-0.00982857	28.2575	-0.00982857	28.22
-0.00977143	28.465	-0.00977143	28.2025
-0.00971429	28.0175	-0.00971429	27.8025
-0.00965714	28.0675	-0.00965714	27.82
-0.0096	27.3675	-0.0096	27.395
-0.00954286	27.725	-0.00954286	27.3925
-0.00948571	27.35	-0.00948571	27.2975
-0.00942857	27.12	-0.00942857	27.1325
-0.00937143	27.2075	-0.00937143	26.9775
-0.00931429	26.94	-0.00931429	26.9
-0.00925714	26.885	-0.00925714	26.68
-0.0092	26.4975	-0.0092	26.3825
-0.00914286	26.3425	-0.00914286	26.2925
-0.00908571	26.0925	-0.00908571	26.03
-0.00902857	26.3175	-0.00902857	25.92
-0.00897143	25.6675	-0.00897143	25.71
-0.00891429	25.7325	-0.00891429	26.0475
-0.00885714	25.605	-0.00885714	25.6525
-0.0088	25.325	-0.0088	25.6125
-0.00874286	25.3925	-0.00874286	25.1375
-0.00868571	25.365	-0.00868571	24.8075
-0.00862857	24.855	-0.00862857	24.825
-0.00857143	24.6275	-0.00857143	24.615
-0.00851429	24.6075	-0.00851429	24.4275
-0.00845714	24.6825	-0.00845714	24.3025
-0.0084	24.445	-0.0084	24.3275
-0.00834286	23.9375	-0.00834286	23.9025
-0.00828571	23.9275	-0.00828571	23.8575
-0.00822857	23.6	-0.00822857	23.5975
-0.00817143	23.3525	-0.00817143	23.5875
-0.00811429	23.3825	-0.00811429	23.61
-0.00805714	23.0775	-0.00805714	23.065
-0.008	23.1625	-0.008	23.05
-0.00794286	22.9325	-0.00794286	22.9025
-0.00788571	22.89	-0.00788571	22.6775
-0.00782857	22.5	-0.00782857	22.6475
-0.00777143	22.6225	-0.00777143	22.415
-0.00771429	22.3225	-0.00771429	22.1375
-0.00765714	22.3025	-0.00765714	21.8825
-0.0076	22.11	-0.0076	21.9325
-0.00754286	21.5875	-0.00754286	21.705
-0.00748571	21.4775	-0.00748571	21.66
-0.00742857	21.335	-0.00742857	21.365
-0.00737143	21.31	-0.00737143	21.3825
-0.00731429	21.2875	-0.00731429	21.15
-0.00725714	21.0475	-0.00725714	20.795
-0.0072	20.645	-0.0072	20.825
-0.00714286	20.5675	-0.00714286	20.765
-0.00708571	20.4725	-0.00708571	20.305
-0.00702857	20.08	-0.00702857	20.3075
-0.00697143	20.2575	-0.00697143	20.09
-0.00691429	19.79	-0.00691429	20
-0.00685714	20.18	-0.00685714	19.6725
-0.0068	19.77	-0.0068	19.53
-0.00674286	19.26	-0.00674286	19.455
-0.00668571	19.265	-0.00668571	19.585
-0.00662857	19.1325	-0.00662857	19.045
-0.00657143	19.02	-0.00657143	18.935
-0.00651429	19.1	-0.00651429	18.665
-0.00645714	18.86	-0.00645714	18.57
-0.0064	18.385	-0.0064	18.4625
-0.00634286	18.475	-0.00634286	18.4025
-0.00628571	18.09	-0.00628571	17.9925
-0.00622857	18.1075	-0.00622857	18.2125
-0.00617143	17.7225	-0.00617143	17.9175
-0.00611429	17.7575	-0.00611429	17.7725
-0.00605714	17.7325	-0.00605714	17.405
-0.006	17.32	-0.006	17.1525
-0.00594286	17.2275	-0.00594286	17.2525
-0.00588571	17.0925	-0.00588571	16.96
-0.00582857	16.8125	-0.00582857	16.6325
-0.00577143	16.695	-0.00577143	16.7
-0.00571429	16.6575	-0.00571429	16.645
-0.00565714	16.3475	-0.00565714	16.3225
-0.0056	16.105	-0.0056	16.0875
-0.00554286	16.2325	-0.00554286	15.845
-0.00548571	15.77	-0.00548571	15.78
-0.00542857	15.72	-0.00542857	15.7475
-0.00537143	15.4725	-0.00537143	15.655
-0.00531429	15.3525	-0.00531429	15.3275
-0.00525714	14.9625	-0.00525714	15.52
-0.0052	15.235	-0.0052	14.9525
-0.00514286	14.9875	-0.00514286	14.95
-0.00508571	14.68	-0.00508571	14.825
-0.00502857	14.585	-0.00502857	14.485
-0.00497143	14.37	-0.00497143	14.5025
-0.00491429	14.015	-0.00491429	14.185
-0.00485714	14.0975	-0.00485714	14.045
-0.0048	13.64	-0.0048	13.755
-0.00474286	13.905	-0.00474286	13.8025
-0.00468571	13.7	-0.00468571	13.62
-0.00462857	13.6275	-0.00462857	13.505
-0.00457143	13.3425	-0.00457143	13.06
-0.00451429	13.0125	-0.00451429	12.9175
-0.00445714	12.85	-0.00445714	12.9625
-0.0044	12.5525	-0.0044	12.7375
-0.00434286	12.3475	-0.00434286	12.54
-0.00428571	12.5325	-0.00428571	12.4825
-0.00422857	12.265	-0.00422857	12.1475
-0.00417143	11.81	-0.00417143	11.8825
-0.00411429	12.1025	-0.00411429	11.6525
-0.00405714	11.7775	-0.00405714	11.735
-0.004	11.6775	-0.004	11.5425
-0.00394286	11.4875	-0.00394286	11.3075
-0.00388571	11.2275	-0.00388571	11.2475
-0.00382857	11.02	-0.00382857	10.9975
-0.00377143	10.8925	-0.00377143	10.8925
-0.00371429	10.7875	-0.00371429	10.74
-0.00365714	10.46	-0.00365714	10.33
-0.0036	10.66	-0.0036	10.3225
-0.00354286	10.265	-0.00354286	10.1025
-0.00348571	9.94	-0.00348571	9.9975
-0.00342857	10.0425	-0.00342857	9.7775
-0.00337143	9.62	-0.00337143	9.465
-0.00331429	9.7025	-0.00331429	9.495
-0.00325714	9.49	-0.00325714	9.23
-0.0032	9.33	-0.0032	9.36
-0.00314286	9.0825	-0.00314286	9.075
-0.00308571	9.0025	-0.00308571	8.5725
-0.00302857	8.6	-0.00302857	8.4775
-0.00297143	8.38	-0.00297143	8.545
-0.00291429	8.64	-0.00291429	8.225
-0.00285714	8.2575	-0.00285714	8.0525
-0.0028	8.13	-0.0028	7.7325
-0.00274286	7.8975	-0.00274286	8.09
-0.00268571	7.585	-0.00268571	7.905
-0.00262857	7.475	-0.00262857	7.615
-0.00257143	7.4475	-0.00257143	7.3625
-0.00251429	7.3125	-0.00251429	7.1225
-0.00245714	7.2825	-0.00245714	6.8025
-0.0024	6.8575	-0.0024	6.99
-0.00234286	6.775	-0.00234286	6.6075
-0.00228571	6.295	-0.00228571	6.7425
-0.00222857	6.2575	-0.00222857	6.26
-0.00217143	6.33	-0.00217143	6.385
-0.00211429	6.09	-0.00211429	6.1775
-0.00205714	6.0425	-0.00205714	5.8025
-0.002	5.8525	-0.002	5.5475
-0.00194286	5.455	-0.00194286	5.495
-0.00188571	5.5375	-0.00188571	5.32
-0.00182857	5.4775	-0.00182857	5.3475
-0.00177143	5.14	-0.00177143	4.8375
-0.00171429	4.725	-0.00171429	4.98
-0.00165714	4.9375	-0.00165714	4.8775
-0.0016	4.53	-0.0016	4.1525
-0.00154286	4.29	-0.00154286	4.3875
-0.00148571	4.09	-0.00148571	4.065
-0.00142857	4.15	-0.00142857	4.0825
-0.00137143	3.8625	-0.00137143	3.765
-0.00131429	3.6325	-0.00131429	3.3075
-0.00125714	3.6025	-0.00125714	3.18
-0.0012	3.3175	-0.0012	3.45
-0.00114286	3.1025	-0.00114286	3.1475
-0.00108571	3.0625	-0.00108571	2.915
-0.00102857	2.8275	-0.00102857	3.0775
-0.000971429	2.765	-0.000971429	2.6775
-0.000914286	2.64	-0.000914286	2.535
-0.000857143	2.295	-0.000857143	2.1525
-0.0008	2.17	-0.0008	2.025
-0.000742857	2.165	-0.000742857	2.1475
-0.000685714	1.8975	-0.000685714	2.015
-0.000628571	1.6525	-0.000628571	1.76
-0.000571429	1.61	-0.000571429	1.1225
-0.000514286	1.5875	-0.000514286	0.985
-0.000457143	1.2525	-0.000457143	1.2725
-0.0004	1.0475	-0.0004	1.195
-0.000342857	0.8625	-0.000342857	1.1525
-0.000285714	0.8675	-0.000285714	0.78
-0.000228571	0.7825	-0.000228571	0.3225
-0.000171429	0.45	-0.000171429	0.4175
-0.000114286	0.445	-0.000114286	0.0125
-5.71429e-05	0.365	-5.71429e-05	0.0375
0	0	0	0
5.71429e-05	0.075	5.71429e-05	-0.465
0.000114286	-0.3	0.000114286	-0.5025
0.000171429	-0.5025	0.000171429	-0.63
0.000228571	-0.89	0.000228571	-0.9775
0.000285714	-0.995	0.000285714	-0.7775
0.000342857	-1.21	0.000342857	-0.935
0.0004	-1.075	0.0004	-1.3575
0.000457143	-1.3525	0.000457143	-1.4375
0.000514286	-1.815	0.000514286	-1.8425
0.000571429	-1.7825	0.000571429	-2.1975
0.000628571	-1.75	0.000628571	-1.93
0.000685714	-2	0.000685714	-2.0475
0.000742857	-2.18	0.000742857	-2.5525
0.0008	-2.1975	0.0008	-2.4325
0.000857143	-2.415	0.000857143	-2.8825
0.000914286	-2.665	0.000914286	-2.6375
0.000971429	-2.7925	0.000971429	-2.9425
0.00102857	-2.915	0.00102857	-3.0825
0.00108571	-3.2275	0.00108571	-3.24
0.00114286	-3.22	0.00114286	-3.2225
0.0012	-3.47	0.0012	-3.3325
0.00125714	-3.4675	0.00125714	-3.235
0.00131429	-3.895	0.00131429	-3.8275
0.00137143	-3.7325	0.00137143	-3.56
0.00142857	-3.97	0.00142857	-3.685
0.00148571	-4.3375	0.00148571	-3.795
0.00154286	-4.28	0.00154286	-3.8525
0.0016	-4.2775	0.0016	-4.2925
0.00165714	-4.5225	0.00165714	-4.0975
0.00171429	-4.685	0.00171429	-4.4625
0.00177143	-4.805	0.00177143	-4.695
0.00182857	-4.99	0.00182857	-4.2425
0.00188571	-5.03	0.00188571	-4.59
0.00194286	-5.3	0.00194286	-4.5875
0.002	-5.1225	0.002	-4.76
0.00205714	-5.5025	0.00205714	-4.275
0.00211429	-5.415	0.00211429	-4.8575
0.00217143	-5.835	0.00217143	-4.5475
0.00222857	-5.915	0.00222857	-4.94
0.00228571	-5.98	0.00228571	-5.1
0.00234286	-6.0675	0.00234286	-4.8
0.0024	-6.6725	0.0024	-4.9725
0.00245714	-6.1425	0.00245714	-4.9275
0.00251429	-6.7775	0.00251429	-4.935
0.00257143	-6.8025	0.00257143	-4.6075
0.00262857	-7.095	0.00262857	-4.4925
0.00268571	-7.07	0.00268571	-4.615
0.00274286	-7.1525	0.00274286	-4.725
0.0028	-7.385	0.0028	-4.485
0.00285714	-7.6275	0.00285714	-4.4625
0.00291429	-7.4875	0.00291429	-4.2225
0.00297143	-7.7525	0.00297143	-4.63
0.00302857	-7.7725	0.00302857	-4.1975
0.00308571	-7.91	0.00308571	-4.055
0.00314286	-8.1475	0.00314286	-4.5875
0.0032	-8.1125	0.0032	-4.4325
0.00325714	-8.09	0.00325714	-4.5225
0.00331429	-8.4625	0.00331429	-4.23
0.00337143	-8.605	0.00337143	-4.15
0.00342857	-8.4875	0.00342857	-3.9675
0.00348571	-8.625	0.00348571	-4.1225
0.00354286	-8.54	0.00354286	-4.06
0.0036	-8.91	0.0036	-4.3975
0.00365714	-8.97	0.00365714	-4.2975
0.00371429	-8.825	0.00371429	-4.12
0.00377143	-9.0275	0.00377143	-4.23
0.00382857	-9.0725	0.00382857	-3.8225
0.00388571	-9.0025	0.00388571	-3.665
0.00394286	-9.4175	0.00394286	-4.025
0.004	-9.42	0.004	-3.55
0.00405714	-9.395	0.00405714	-3.405
0.00411429	-9.5375	0.00411429	-3.2525
0.00417143	-9.68	0.00417143	-3.6675
0.00422857	-9.6625	0.00422857	-3.32
0.00428571	-9.815	0.00428571	-3.425
0.00434286	-9.8025	0.00434286	-3.205
0.0044	-10.04	0.0044	-3.43
0.00445714	-9.8825	0.00445714	-3.6175
0.00451429	-9.9325	0.00451429	-3.565
0.00457143	-10.005	0.00457143	-3.1375
0.00462857	-10.3575	0.00462857	-3.1625
0.00468571	-10.155	0.00468571	-3.1875
0.00474286	-10.095	0.00474286	-2.675
0.0048	-10.1575	0.0048	-3.155
0.00485714	-10.1575	0.00485714	-3.165
0.00491429	-10.5775	0.00491429	-2.6
0.00497143	-10.4275	0.00497143	-2.9025
0.00502857	-10.3175	0.00502857	-2.8075
0.00508571	-10.445	0.00508571	-2.73
0.00514286	-10.575	0.00514286	-2.64
0.0052	-10.745	0.0052	-2.4275
0.00525714	-10.315	0.00525714	-2.6775
0.00531429	-10.63	0.00531429	-2.68
0.00537143	-11.075	0.00537143	-2.6225
0.00542857	-10.905	0.00542857	-2.7775
0.00548571	-10.9625	0.00548571	-2.69
0.00554286	-10.73	0.00554286	-2.58
0.0056	-11.055	0.0056	-2.57
0.00565714	-11.1025	0.00565714	-2.325
0.00571429	-11.14	0.00571429	-2.37
0.00577143	-11.225	0.00577143	-2.0475
0.00582857	-11.305	0.00582857	-2.2625
0.00588571	-11.335	0.00588571	-2.0675
0.00594286	-11.295	0.00594286	-2.1325
0.006	-11.3725	0.006	-2.1625
0.00605714	-11.71	0.00605714	-1.75
0.00611429	-11.8125	0.00611429	-1.7725
0.00617143	-11.625	0.00617143	-1.6
0.00622857	-12.005	0.00622857	-1.8175
0.00628571	-11.7025	0.00628571	-1.805
0.00634286	-11.9275	0.00634286	-1.765
0.0064	-11.56	0.0064	-1.685
0.00645714	-11.745	0.00645714	-1.5125
0.00651429	-12.2975	0.00651429	-1.68
0.00657143	-11.9675	0.00657143	-1.6725
0.00662857	-12.065	0.00662857	-1.39
0.00668571	-11.8675	0.00668571	-1.4575
0.00674286	-12.1925	0.00674286	-1.0625
0.0068	-12.06	0.0068	-1.345
0.00685714	-12.19	0.00685714	-1.235
0.00691429	-12.295	0.00691429	-1.4025
0.00697143	-12.3075	0.00697143	-0.7875
0.00702857	-12.5775	0.00702857	-0.6575
0.00708571	-12.39	0.00708571	-0.745
0.00714286	-12.6675	0.00714286	-0.8875
0.0072	-12.41	0.0072	-0.71
0.00725714	-12.63	0.00725714	-0.945
0.00731429	-12.6775	0.00731429	-0.605
0.00737143	-12.305	0.00737143	-0.32
0.00742857	-12.555	0.00742857	-0.5275
0.00748571	-12.875	0.00748571	-0.5125
0.00754286	-12.8925	0.00754286	-0.3425
0.0076	-13.0075	0.0076	-0.475
0.00765714	-12.805	0.00765714	-0.6125
0.00771429	-12.6175	0.00771429	-0.52
0.00777143	-13.1125	0.00777143	-0.405
0.00782857	-13.16	0.00782857	0.0375
0.00788571	-13.27	0.00788571	-0.2275
0.00794286	-12.805	0.00794286	-0.095
0.008	-12.89	0.008	-0.195
0.00805714	-13.245	0.00805714	-0.1225
0.00811429	-13.0975	0.00811429	0.0225
0.00817143	-13.22	0.00817143	-0.08
0.00822857	-13.2625	0.00822857	0.23
0.00828571	-13.4125	0.00828571	0.255
0.00834286	-13.5575	0.00834286	0.225
0.0084	-13.37	0.0084	0.19
0.00845714	-13.5325	0.00845714	0.1975
0.00851429	-13.4275	0.00851429	0.5125
0.00857143	-13.25	0.00857143	0.3675
0.00862857	-13.305	0.00862857	0.5875
0.00868571	-13.3825	0.00868571	0.33
0.00874286	-13.4025	0.00874286	0.4125
0.0088	-13.805	0.0088	0.495
0.00885714	-13.8825	0.00885714	0.605
0.00891429	-13.7325	0.00891429	0.4075
0.00897143	-13.4675	0.00897143	0.6375
0.00902857	-13.63	0.00902857	0.78
0.00908571	-13.7675	0.00908571	1.015
0.00914286	-14.1175	0.00914286	1.01
0.0092	-14.0325	0.0092	0.915
0.00925714	-13.92	0.00925714	0.8475
0.00931429	-14.17	0.00931429	0.9125
0.00937143	-14.2125	0.00937143	1.2275
0.00942857	-14.3975	0.00942857	1.305
0.00948571	-14.3725	0.00948571	1.4175
0.00954286	-14.3725	0.00954286	1.39
0.0096	-14.42	0.0096	1.41
0.00965714	-14.29	0.00965714	1.43
0.00971429	-14.7425	0.00971429	1.475
0.00977143	-14.35	0.00977143	1.34
0.00982857	-14.3925	0.00982857	1.405
0.00988571	-14.57	0.00988571	1.2625
0.00994286	-14.325	0.00994286	1.3575
0.01	-14.4725	0.01	1.3225
0.0100571	-14.745	0.0100571	1.7575
0.0101143	-14.6375	0.0101143	1.6625
0.0101714	-14.7725	0.0101714	1.675
0.0102286	-15.225	0.0102286	1.88
0.0102857	-15.015	0.0102857	2.05
0.0103429	-14.6625	0.0103429	1.7425
0.0104	-14.675	0.0104	1.7975
0.0104571	-14.9225	0.0104571	2.2025
0.0105143	-14.8125	0.0105143	2.125
0.0105714	-15.3875	0.0105714	2.0575
0.0106286	-15.055	0.0106286	2.1875
0.0106857	-15.03	0.0106857	2.295
0.0107429	-14.945	0.0107429	2.1825
0.0108	-15.175	0.0108	2.0075
0.0108571	-15.485	0.0108571	2.3025
0.0109143	-15.3825	0.0109143	2.3
0.0109714	-15.35	0.0109714	2.435
0.0110286	-15.38	0.0110286	2.525
0.0110857	-15.19	0.0110857	2.8575
0.0111429	-15.495	0.0111429	2.365
0.0112	-15.585	0.0112	2.3
0.0112571	-15.37	0.0112571	2.8925
0.0113143	-15.6	0.0113143	2.98
0.0113714	-15.53	0.0113714	2.64
0.0114286	-15.635	0.0114286	2.9025
0.0114857	-15.4925	0.0114857	2.86
0.0115429	-15.5925	0.0115429	3.005
0.0116	-15.48	0.0116	2.82
0.0116571	-16.205	0.0116571	2.84
0.0117143	-15.73	0.0117143	3.2275
0.0117714	-15.705	0.0117714	3.09
0.0118286	-15.54	0.0118286	3.2325
0.0118857	-15.195	0.0118857	3.1275
0.0119429	-15.8925	0.0119429	3.275
0.012	-15.815	0.012	3.32
0.0120571	-16.15	0.0120571	3.65
0.0121143	-15.93	0.0121143	3.695
0.0121714	-15.945	0.0121714	3.5425
0.0122286	-16.0975	0.0122286	3.66
0.0122857	-16.08	0.0122857	3.7575
0.0123429	-15.82	0.0123429	3.6525
0.0124	-16.175	0.0124	3.4175
0.0124571	-16.1975	0.0124571	3.625
0.0125143	-16.3975	0.0125143	3.9625
0.0125714	-16.465	0.0125714	3.8625
0.0126286	-16.1875	0.0126286	3.6125
0.0126857	-16.5175	0.0126857	3.5625
0.0127429	-16.0825	0.0127429	3.99
0.0128	-16.44	0.0128	4.26
0.0128571	-16.585	0.0128571	4.0125
0.0129143	-16.43	0.0129143	3.9875
0.0129714	-16.3575	0.0129714	4.3075
0.0130286	-16.58	0.0130286	4.2325
0.0130857	-16.325	0.0130857	4.15
0.0131429	-16.465	0.0131429	4.2875
0.0132	-16.475	0.0132	4.245
0.0132571	-16.7975	0.0132571	4.2075
0.0133143	-16.875	0.0133143	4.47
0.0133714	-16.97	0.0133714	4.345
0.0134286	-16.9525	0.0134286	4.7175
0.0134857	-16.79	0.0134857	4.7475
0.0135429	-16.9175	0.0135429	4.5875
0.0136	-16.815	0.0136	4.605
0.0136571	-16.525	0.0136571	4.66
0.0137143	-16.5725	0.0137143	4.7025
0.0137714	-17.0225	0.0137714	5.035
0.0138286	-16.57	0.0138286	4.725
0.0138857	-16.5125	0.0138857	5.0325
0.0139429	-16.9625	0.0139429	5.115
0.014	-17.285	0.014	5.1275
0.0140571	-17.31	0.0140571	5.265
0.0141143	-17.255	0.0141143	5.205
0.0141714	-17.305	0.0141714	5.36
0.0142286	-17.4225	0.0142286	5.185
0.0142857	-17.2475	0.0142857	5.4475
0.0143429	-16.9875	0.0143429	5.42
0.0144	-17.26	0.0144	5.3275
0.0144571	-17.185	0.0144571	5.45
0.0145143	-17.5575	0.0145143	5.6425
0.0145714	-17.735	0.0145714	5.31
0.0146286	-17.41	0.0146286	5.3975
0.0146857	-17.315	0.0146857	5.65
0.0147429	-17.19	0.0147429	5.5475
0.0148	-17.24	0.0148	5.84
0.0148571	-17.695	0.0148571	5.8225
0.0149143	-17.5475	0.0149143	5.6275
0.0149714	-17.295	0.0149714	5.8125
0.0150286	-17.59	0.0150286	5.9025
0.0150857	-17.655	0.0150857	6.045
0.0151429	-17.9075	0.0151429	6.0725
0.0152	-17.62	0.0152	5.78
0.0152571	-17.56	0.0152571	6.0475
0.0153143	-17.7075	0.0153143	6.295
0.0153714	-17.4275	0.0153714	6.1
0.0154286	-17.54	0.0154286	6.145
0.0154857	-17.835	0.0154857	6.1075
0.0155429	-17.57	0.0155429	6.2425
0.0156	-17.73	0.0156	6.4025
0.0156571	-18.0275	0.0156571	6.2025
0.0157143	-17.6825	0.0157143	6.41
0.0157714	-17.71	0.0157714	6.3375
0.0158286	-17.9525	0.0158286	6.665
0.0158857	-17.9425	0.0158857	6.5525
0.0159429	-17.8725	0.0159429	6.8825
0.016	-17.415	0.016	7.005
0.0160571	-17.8925	0.0160571	7.1475
0.0161143	-17.9	0.0161143	7.0225
0.0161714	-17.6675	0.0161714	7.135
0.0162286	-17.9175	0.0162286	6.945
0.0162857	-18.025	0.0162857	6.81
0.0163429	-18.4275	0.0163429	7.0425
0.0164	-18.0375	0.0164	6.9575
0.0164571	-18.0825	0.0164571	6.955
0.0165143	-18.1925	0.0165143	7.2075
0.0165714	-17.8625	0.0165714	6.93
0.0166286	-18.4175	0.0166286	7.2075
0.0166857	-18.445	0.0166857	7.15
0.0167429	-18.09	0.0167429	7.335
0.0168	-18.2775	0.0168	7.605
0.0168571	-18.0875	0.0168571	7.7675
0.0169143	-18.575	0.0169143	7.575
0.0169714	-18.305	0.0169714	7.62
0.0170286	-18.2175	0.0170286	7.8975
0.0170857	-18.7225	0.0170857	7.565
0.0171429	-18.4275	0.0171429	7.4375
0.0172	-18.4325	0.0172	8.0225
0.0172571	-18.3525	0.0172571	8.055
0.0173143	-18.0825	0.0173143	7.8
0.0173714	-18.3425	0.0173714	7.7
0.0174286	-18.355	0.0174286	7.8925
0.0174857	-18.065	0.0174857	7.895
0.0175429	-18.135	0.0175429	7.76
0.0176	-18.1225	0.0176	7.9025
0.0176571	-18.315	0.0176571	8.1525
0.0177143	-18.13	0.0177143	8.365
0.0177714	-18.5875	0.0177714	8.315
0.0178286	-18.605	0.0178286	8.29
0.0178857	-18.6625	0.0178857	8.3775
0.0179429	-18.42	0.0179429	8.5575
0.018	-18.82	0.018	8.46
0.0180571	-18.455	0.0180571	8.3675
0.0181143	-18.455	0.0181143	8.305
0.0181714	-18.455	0.0181714	8.3125
0.0182286	-18.455	0.0182286	8.51
0.0182857	-18.455	0.0182857	8.4625
0.0183429	-18.455	0.0183429	8.47
0.0184	-18.455	0.0184	8.81
0.0184571	-18.455	0.0184571	8.38
0.0185143	-18.455	0.0185143	8.7025
0.0185714	-18.455	0.0185714	8.53
0.0186286	-18.455	0.0186286	8.9875
0.0186857	-18.705	0.0186857	8.7275
0.0187429	-18.705	0.0187429	8.7675
0.0188	-18.705	0.0188	9.2225
0.0188571	-18.705	0.0188571	9.07
0.0189143	-18.705	0.0189143	9.1225
0.0189714	-18.705	0.0189714	9.1225
0.0190286	-18.705	0.0190286	9.19
0.0190857	-18.705	0.0190857	9.28
0.0191429	-18.705	0.0191429	9.2925
0.0192	-18.705	0.0192	9.335
0.0192571	-18.705	0.0192571	9.46
0.0193143	-18.705	0.0193143	9.345
0.0193714	-18.705	0.0193714	9.425
0.0194286	-18.705	0.0194286	9.6125
0.0194857	-18.705	0.0194857	9.4875
0.0195429	-18.705	0.0195429	9.825
0.0196	-18.705	0.0196	9.69
0.0196571	-18.705	0.0196571	9.5175
0.0197143	-18.705	0.0197143	9.86
0.0197714	-18.705	0.0197714	9.6725
0.0198286	-18.705	0.0198286	9.8075
0.0198857	-18.705	0.0198857	9.885
0.0199429	-18.705	0.0199429	9.795
0.02	-18.705	0.02	9.9675
0.0200571	-18.705	0.0200571	10.0575
0.0201143	-18.955	0.0201143	10.14
0.0201714	-18.955	0.0201714	10.215
0.0202286	-18.955	0.0202286	10.0325
0.0202857	-18.955	0.0202857	10.1175
0.0203429	-18.955	0.0203429	10.1225
0.0204	-18.955	0.0204	10.3525
0.0204571	-18.955	0.0204571	10.48
0.0205143	-18.955	0.0205143	10.4425
0.0205714	-18.955	0.0205714	10.3225
0.0206286	-18.955	0.0206286	10.51
0.0206857	-18.955	0.0206857	10.77
0.0207429	-18.955	0.0207429	10.7325
0.0208	-18.955	0.0208	10.6475
0.0208571	-18.955	0.0208571	10.735
0.0209143	-18.955	0.0209143	10.8425
0.0209714	-18.955	0.0209714	10.9275
0.0210286	-18.955	0.0210286	10.92
0.0210857	-18.955	0.0210857	11.2225
0.0211429	-18.955	0.0211429	10.8925
0.0212	-18.955	0.0212	10.71
0.0212571	-18.955	0.0212571	10.68
0.0213143	-18.955	0.0213143	10.75
0.0213714	-18.955	0.0213714	11.2
0.0214286	-18.955	0.0214286	11.265
0.0214857	-18.955	0.0214857	11.1425
0.0215429	-18.955	0.0215429	11.1175
0.0216	-19.205	0.0216	11.18
0.0216571	-19.205	0.0216571	11.2225
0.0217143	-19.205	0.0217143	11.5675
0.0217714	-19.205	0.0217714	11.4275
0.0218286	-19.205	0.0218286	11.41
0.0218857	-19.205	0.0218857	11.2875
0.0219429	-19.205	0.0219429	11.575
0.022	-19.205	0.022	11.68
0.0220571	-19.205	0.0220571	11.4
0.0221143	-19.205	0.0221143	11.8575
0.0221714	-19.205	0.0221714	11.665
0.0222286	-19.205	0.0222286	11.89
0.0222857	-19.205	0.0222857	11.9125
0.0223429	-19.205	0.0223429	12.0425
0.0224	-19.205	0.0224	11.675
0.0224571	-19.205	0.0224571	11.915
0.0225143	-19.205	0.0225143	12.0425
0.0225714	-19.205	0.0225714	12.12
0.0226286	-19.205	0.0226286	12.2975
0.0226857	-19.205	0.0226857	12.21
0.0227429	-19.205	0.0227429	12.18
0.0228	-19.205	0.0228	12.2525
0.0228571	-19.205	0.0228571	11.92
0.0229143	-19.205	0.0229143	12.255
0.0229714	-19.205	0.0229714	12.2475
0.0230286	-19.205	0.0230286	12.42
0.0230857	-19.205	0.0230857	12.6325
0.0231429	-19.205	0.0231429	12.41
0.0232	-19.205	0.0232	12.4225
0.0232571	-19.205	0.0232571	12.605
0.0233143	-19.205	0.0233143	12.6075
0.0233714	-19.205	0.0233714	12.505
0.0234286	-19.205	0.0234286	12.5425
0.0234857	-19.205	0.0234857	12.5125
0.0235429	-19.455	0.0235429	12.6725
0.0236	-19.455	0.0236	12.935
0.0236571	-19.455	0.0236571	12.6
0.0237143	-19.205	0.0237143	12.775
0.0237714	-19.455	0.0237714	12.9375
0.0238286	-19.205	0.0238286	13.045
0.0238857	-19.455	0.0238857	12.9275
0.0239429	-19.455	0.0239429	13.1575
0.024	-19.455	0.024	13.1275
0.0240571	-19.455	0.0240571	12.89
0.0241143	-19.455	0.0241143	13.2675
0.0241714	-19.455	0.0241714	13.1675
0.0242286	-19.455	0.0242286	13.335
0.0242857	-19.455	0.0242857	13.3175
0.0243429	-19.455	0.0243429	13.29
0.0244	-19.455	0.0244	13.15
0.0244571	-19.455	0.0244571	13.6375
0.0245143	-19.455	0.0245143	13.615
0.0245714	-19.455	0.0245714	13.73
0.0246286	-19.455	0.0246286	13.5625
0.0246857	-19.455	0.0246857	13.5225
0.0247429	-19.455	0.0247429	13.4875
0.0248	-19.455	0.0248	13.495
0.0248571	-19.455	0.0248571	13.8475
0.0249143	-19.455	0.0249143	13.445
0.0249714	-19.455	0.0249714	13.925
0.0250286	-19.455	0.0250286	13.8675
0.0250857	-19.455	0.0250857	13.5275
0.0251429	-19.455	0.0251429	13.9425
0.0252	-19.455	0.0252	14.06
0.0252571	-19.455	0.0252571	14.1075
0.0253143	-19.455	0.0253143	13.8575
0.0253714	-19.455	0.0253714	13.95
0.0254286	-19.455	0.0254286	14.2725
0.0254857	-19.455	0.0254857	14.3025
0.0255429	-19.455	0.0255429	14.46
0.0256	-19.455	0.0256	14.3275
0.0256571	-19.455	0.0256571	14.305
0.0257143	-19.455	0.0257143	14.2075
0.0257714	-19.455	0.0257714	14.55
0.0258286	-19.455	0.0258286	14.2925
0.0258857	-19.455	0.0258857	14.505
0.0259429	-19.455	0.0259429	14.395
0.026	-19.455	0.026	14.4525
0.0260571	-19.455	0.0260571	14.445
0.0261143	-19.455	0.0261143	14.51
0.0261714	-19.455	0.0261714	14.76
0.0262286	-19.455	0.0262286	14.63
0.0262857	-19.455	0.0262857	14.8625
0.0263429	-19.455	0.0263429	14.6725
0.0264	-19.455	0.0264	14.655
0.0264571	-19.455	0.0264571	14.8625
0.0265143	-19.455	0.0265143	14.955
0.0265714	-19.455	0.0265714	14.7425
0.0266286	-19.455	0.0266286	14.9425
0.0266857	-19.455	0.0266857	14.8925
0.0267429	-19.455	0.0267429	14.9825
0.0268	-19.455	0.0268	15.285
0.0268571	-19.455	0.0268571	15.1175
0.0269143	-19.455	0.0269143	15.34
0.0269714	-19.455	0.0269714	15.08
0.0270286	-19.455	0.0270286	15.2725
0.0270857	-19.455	0.0270857	15.3625
0.0271429	-19.455	0.0271429	15.315
0.0272	-19.455	0.0272	15.3125
0.0272571	-19.455	0.0272571	15.435
0.0273143	-19.455	0.0273143	15.55
0.0273714	-19.455	0.0273714	15.525
0.0274286	-19.455	0.0274286	15.5825
0.0274857	-19.455	0.0274857	15.6
0.0275429	-19.455	0.0275429	15.5825
0.0276	-19.455	0.0276	15.6075
0.0276571	-19.455	0.0276571	15.6825
0.0277143	-19.705	0.0277143	15.68
0.0277714	-19.455	0.0277714	15.79
0.0278286	-19.455	0.0278286	15.9375
0.0278857	-19.455	0.0278857	15.9725
0.0279429	-19.455	0.0279429	16.04
0.028	-19.455	0.028	15.9525
0.0280571	-19.455	0.0280571	15.8625
0.0281143	-19.455	0.0281143	15.9675
0.0281714	-19.455	0.0281714	16
0.0282286	-19.455	0.0282286	16.3025
0.0282857	-19.455	0.0282857	16.285
0.0283429	-19.455	0.0283429	16.31
0.0284	-19.455	0.0284	16.5325
0.0284571	-19.455	0.0284571	16.4925
0.0285143	-19.455	0.0285143	16.51
0.0285714	-19.455	0.0285714	16.295
0.0286286	-19.455	0.0286286	16.3775
0.0286857	-19.455	0.0286857	16.43
0.0287429	-19.455	0.0287429	16.265
0.0288	-19.455	0.0288	16.665
0.0288571	-19.705	0.0288571	16.5
0.0289143	-19.455	0.0289143	16.8475
0.0289714	-19.455	0.0289714	16.715
0.0290286	-19.455	0.0290286	16.5675
0.0290857	-19.455	0.0290857	16.6325
0.0291429	-19.455	0.0291429	16.9875
0.0292	-19.455	0.0292	16.85
0.0292571	-19.455	0.0292571	16.845
0.0293143	-19.455	0.0293143	16.9225
0.0293714	-19.455	0.0293714	16.925
0.0294286	-19.455	0.0294286	17.095
0.0294857	-19.455	0.0294857	17
0.0295429	-19.455	0.0295429	17.1875
0.0296	-19.455	0.0296	17.275
0.0296571	-19.455	0.0296571	17.2525
0.0297143	-19.705	0.0297143	17.0675
0.0297714	-19.455	0.0297714	17.1875
0.0298286	-19.455	0.0298286	17.685
0.0298857	-19.455	0.0298857	17.28
0.0299429	-19.455	0.0299429	17.455
0.03	-19.455	0.03	17.59
0.0300571	-19.455	0.0300571	17.225
0.0301143	-19.455	0.0301143	17.635
0.0301714	-19.455	0.0301714	17.36
0.0302286	-19.455	0.0302286	17.7825
0.0302857	-19.455	0.0302857	17.6175
0.0303429	-19.455	0.0303429	17.54
0.0304	-19.455	0.0304	17.69
0.0304571	-19.455	0.0304571	17.795
0.0305143	-19.705	0.0305143	17.875
0.0305714	-19.455	0.0305714	17.8175
0.0306286	-19.455	0.0306286	17.92
0.0306857	-19.705	0.0306857	17.9225
0.0307429	-19.705	0.0307429	17.615
0.0308	-19.705	0.0308	18.0525
0.0308571	-19.705	0.0308571	18.0525
0.0309143	-19.455	0.0309143	18.0175
0.0309714	-19.455	0.0309714	18.01
0.0310286	-19.705	0.0310286	18.11
0.0310857	-19.455	0.0310857	18.045
0.0311429	-19.455	0.0311429	18.395
0.0312	-19.455	0.0312	18.7
0.0312571	-19.705	0.0312571	18.155
0.0313143	-19.455	0.0313143	18.305
0.0313714	-19.455	0.0313714	18.2525
0.0314286	-19.455	0.0314286	18.275
0.0314857	-19.455	0.0314857	18.7625
0.0315429	-19.705	0.0315429	18.5625
0.0316	-19.455	0.0316	18.865
0.0316571	-19.455	0.0316571	18.42
0.0317143	-19.705	0.0317143	18.5875
0.0317714	-19.705	0.0317714	18.65
0.0318286	-19.455	0.0318286	18.545
0.0318857	-19.455	0.0318857	18.7
0.0319429	-19.705	0.0319429	18.7675
0.032	-19.455	0.032	18.6875
0.0320571	-19.705	0.0320571	18.7
0.0321143	-19.455	0.0321143	18.605
0.0321714	-19.705	0.0321714	18.79
0.0322286	-19.455	0.0322286	19.155
0.0322857	-19.455	0.0322857	19
0.0323429	-19.705	0.0323429	19.06
0.0324	-19.455	0.0324	18.92
0.0324571	-19.705	0.0324571	19.0075
0.0325143	-19.455	0.0325143	19.255
0.0325714	-19.705	0.0325714	19.2625
0.0326286	-19.455	0.0326286	19.1375
0.0326857	-19.455	0.0326857	19.4025
0.0327429	-19.455	0.0327429	19.1925
0.0328	-19.705	0.0328	19.3825
0.0328571	-19.455	0.0328571	19.255
0.0329143	-19.455	0.0329143	19.495
0.0329714	-19.455	0.0329714	19.6875
0.0330286	-19.455	0.0330286	19.4825
0.0330857	-19.455	0.0330857	19.4375
0.0331429	-19.455	0.0331429	19.4725
0.0332	-19.705	0.0332	19.395
0.0332571	-19.455	0.0332571	19.5175
0.0333143	-19.455	0.0333143	19.6725
0.0333714	-19.455	0.0333714	19.65
0.0334286	-19.455	0.0334286	19.59
0.0334857	-19.455	0.0334857	19.7925
0.0335429	-19.455	0.0335429	19.885
0.0336	-19.455	0.0336	19.4825
0.0336571	-19.455	0.0336571	19.8025
0.0337143	-19.455	0.0337143	19.9475
0.0337714	-19.455	0.0337714	19.8825
0.0338286	-19.705	0.0338286	19.9325
0.0338857	-19.455	0.0338857	19.9025
0.0339429	-19.705	0.0339429	20.015
0.034	-19.455	0.034	19.8425
0.0340571	-19.705	0.0340571	20.0725
0.0341143	-19.455	0.0341143	20.1275
0.0341714	-19.455	0.0341714	20.1975
0.0342286	-19.455	0.0342286	20.3975
0.0342857	-19.455	0.0342857	20.4025
0.0343429	-19.455	0.0343429	20.3425
0.0344	-19.455	0.0344	20.3375
0.0344571	-19.455	0.0344571	20.255
0.0345143	-19.455	0.0345143	20.485
0.0345714	-19.455	0.0345714	20.455
0.0346286	-19.455	0.0346286	20.4
0.0346857	-19.455	0.0346857	20.6825
0.0347429	-19.705	0.0347429	20.5825
0.0348	-19.455	0.0348	20.455
0.0348571	-19.455	0.0348571	20.64
0.0349143	-19.455	0.0349143	20.5525
0.0349714	-19.455	0.0349714	20.55
0.0350286	-19.455	0.0350286	20.67
0.0350857	-19.455	0.0350857	20.5175
0.0351429	-19.455	0.0351429	20.8
0.0352	-19.455	0.0352	20.74
0.0352571	-19.455	0.0352571	20.795
0.0353143	-19.455	0.0353143	20.795
0.0353714	-19.455	0.0353714	20.7475
0.0354286	-19.455	0.0354286	20.82
0.0354857	-19.455	0.0354857	21.07
0.0355429	-19.455	0.0355429	21.1025
0.0356	-19.455	0.0356	20.8
0.0356571	-19.455	0.0356571	21.045
0.0357143	-19.455	0.0357143	20.9875
0.0357714	-19.455	0.0357714	21.21
0.0358286	-19.455	0.0358286	21.3
0.0358857	-19.455	0.0358857	21.4575
0.0359429	-19.455	0.0359429	21.5125
0.036	-19.455	0.036	21.26
0.0360571	-19.455	0.0360571	21.3925
0.0361143	-19.455	0.0361143	21.48
0.0361714	-19.455	0.0361714	21.3525
0.0362286	-19.455	0.0362286	21.7175
0.0362857	-19.455	0.0362857	21.56
0.0363429	-19.455	0.0363429	21.365
0.0364	-19.455	0.0364	21.5575
0.0364571	-19.455	0.0364571	21.6975
0.0365143	-19.455	0.0365143	21.4525
0.0365714	-19.455	0.0365714	21.97
0.0366286	-19.455	0.0366286	21.6475
0.0366857	-19.455	0.0366857	21.975
0.0367429	-19.455	0.0367429	21.7875
0.0368	-19.455	0.0368	21.755
0.0368571	-19.455	0.0368571	21.93
0.0369143	-19.705	0.0369143	21.905
0.0369714	-19.455	0.0369714	22.0075
0.0370286	-19.455	0.0370286	21.9825
0.0370857	-19.455	0.0370857	22.0875
0.0371429	-19.455	0.0371429	22.0625
0.0372	-19.455	0.0372	22.1325
0.0372571	-19.455	0.0372571	22.03
0.0373143	-19.455	0.0373143	22.36
0.0373714	-19.455	0.0373714	22.25
0.0374286	-19.455	0.0374286	22.19
0.0374857	-19.455	0.0374857	22.52
0.0375429	-19.455	0.0375429	22.74
0.0376	-19.455	0.0376	22.15
0.0376571	-19.455	0.0376571	22.5825
0.0377143	-19.455	0.0377143	22.355
0.0377714	-19.455	0.0377714	22.3275
0.0378286	-19.455	0.0378286	22.465
0.0378857	-19.455	0.0378857	22.605
0.0379429	-19.455	0.0379429	22.7
0.038	-19.455	0.038	22.42
0.0380571	-19.455	0.0380571	23.025
0.0381143	-19.455	0.0381143	22.7775
0.0381714	-19.455	0.0381714	22.5675
0.0382286	-19.455	0.0382286	22.58
0.0382857	-19.455	0.0382857	22.755
0.0383429	-19.455	0.0383429	22.9125
0.0384	-19.455	0.0384	22.9025
0.0384571	-19.455	0.0384571	22.9525
0.0385143	-19.455	0.0385143	23.2775
0.0385714	-19.455	0.0385714	22.9275
0.0386286	-19.455	0.0386286	23.03
0.0386857	-19.455	0.0386857	22.93
0.0387429	-19.455	0.0387429	22.985
0.0388	-19.455	0.0388	22.955
0.0388571	-19.455	0.0388571	23.63
0.0389143	-19.455	0.0389143	23.3975
0.0389714	-19.455	0.0389714	23.335
0.0390286	-19.455	0.0390286	23.1725
0.0390857	-19.455	0.0390857	23.2025
0.0391429	-19.705	0.0391429	23.2725
0.0392	-19.455	0.0392	23.475
0.0392571	-19.455	0.0392571	23.785
0.0393143	-19.705	0.0393143	23.695
0.0393714	-19.455	0.0393714	23.5625
0.0394286	-19.455	0.0394286	23.3625
0.0394857	-19.455	0.0394857	23.45
0.0395429	-19.455	0.0395429	23.645
0.0396	-19.705	0.0396	23.53
0.0396571	-19.455	0.0396571	23.7225
0.0397143	-19.455	0.0397143	23.4925
0.0397714	-19.455	0.0397714	23.7275
0.0398286	-19.705	0.0398286	23.9025
0.0398857	-19.455	0.0398857	23.635
0.0399429	-19.455	0.0399429	23.96
0.04	-19.455	0.04	23.92
0.0400571	-19.455	0.0400571	23.7825
0.0401143	-19.455	0.0401143	23.9775
0.0401714	-19.705	0.0401714	23.855
0.0402286	-19.705	0.0402286	23.8225
0.0402857	-19.455	0.0402857	23.81
0.0403429	-19.455	0.0403429	23.91
0.0404	-19.705	0.0404	23.98
0.0404571	-19.455	0.0404571	23.965
0.0405143	-19.455	0.0405143	24.0975
0.0405714	-19.705	0.0405714	24.14
0.0406286	-19.705	0.0406286	24.34
0.0406857	-19.455	0.0406857	24.45
0.0407429	-19.455	0.0407429	24.2175
0.0408	-19.455	0.0408	24.2075
0.0408571	-19.455	0.0408571	24.3075
0.0409143	-19.455	0.0409143	24.2575
0.0409714	-19.455	0.0409714	24.49
0.0410286	-19.455	0.0410286	24.4625
0.0410857	-19.705	0.0410857	24.52
0.0411429	-19.455	0.0411429	24.6575
0.0412	-19.455	0.0412	24.6875
0.0412571	-19.455	0.0412571	24.4125
0.0413143	-19.455	0.0413143	24.5625
0.0413714	-19.455	0.0413714	24.495
0.0414286	-19.455	0.0414286	24.755
0.0414857	-19.455	0.0414857	24.505
0.0415429	-19.455	0.0415429	24.6375
0.0416	-19.705	0.0416	24.815
0.0416571	-19.455	0.0416571	24.9825
0.0417143	-19.455	0.0417143	24.895
0.0417714	-19.455	0.0417714	24.865
0.0418286	-19.705	0.0418286	24.835
0.0418857	-19.455	0.0418857	24.9475
0.0419429	-19.705	0.0419429	24.7175
0.042	-19.705	0.042	24.81
0.0420571	-19.455	0.0420571	25.0475
0.0421143	-19.455	0.0421143	25.0575
0.0421714	-19.455	0.0421714	25.325
0.0422286	-19.455	0.0422286	25.1625
0.0422857	-19.455	0.0422857	25.215
0.0423429	-19.455	0.0423429	25.175
0.0424	-19.455	0.0424	24.925
0.0424571	-19.455	0.0424571	25.295
0.0425143	-19.455	0.0425143	25.3175
0.0425714	-19.455	0.0425714	25.3125
0.0426286	-19.705	0.0426286	25.3025
0.0426857	-19.455	0.0426857	25.5725
0.0427429	-19.455	0.0427429	25.52
0.0428	-19.455	0.0428	25.335
0.0428571	-19.455	0.0428571	25.485
0.0429143	-19.455	0.0429143	25.4675
0.0429714	-19.455	0.0429714	25.6625
0.0430286	-19.455	0.0430286	25.68
0.0430857	-19.455	0.0430857	25.5575
0.0431429	-19.705	0.0431429	25.75
0.0432	-19.455	0.0432	25.325
0.0432571	-19.455	0.0432571	25.635
0.0433143	-19.455	0.0433143	25.79
0.0433714	-19.455	0.0433714	25.6875
0.0434286	-19.455	0.0434286	25.6875
0.0434857	-19.455	0.0434857	25.6575
0.0435429	-19.705	0.0435429	25.9475
0.0436	-19.455	0.0436	26.055
0.0436571	-19.705	0.0436571	25.9375
0.0437143	-19.455	0.0437143	25.77
0.0437714	-19.455	0.0437714	26.145
0.0438286	-19.455	0.0438286	26.035
0.0438857	-19.455	0.0438857	25.7575
0.0439429	-19.455	0.0439429	26.0475
0.044	-19.705	0.044	26.1525
0.0440571	-19.455	0.0440571	26.2175
0.0441143	-19.455	0.0441143	26.2075
0.0441714	-19.705	0.0441714	26.0075
0.0442286	-19.455	0.0442286	26.3
0.0442857	-19.705	0.0442857	26.53
0.0443429	-19.455	0.0443429	26.6425
0.0444	-19.455	0.0444	26.0675
0.0444571	-19.455	0.0444571	26.3375
0.0445143	-19.455	0.0445143	26.3525
0.0445714	-19.455	0.0445714	26.3925
0.0446286	-19.455	0.0446286	26.3825
0.0446857	-19.455	0.0446857	26.3325
0.0447429	-19.455	0.0447429	26.7925
0.0448	-19.455	0.0448	26.5075
0.0448571	-19.455	0.0448571	26.38
0.0449143	-19.455	0.0449143	26.505
0.0449714	-19.455	0.0449714	26.4925
0.0450286	-19.455	0.0450286	26.9475
0.0450857	-19.455	0.0450857	26.78
0.0451429	-19.455	0.0451429	26.705
0.0452	-19.455	0.0452	26.7675
0.0452571	-19.455	0.0452571	26.805
0.0453143	-19.455	0.0453143	26.8975
0.0453714	-19.455	0.0453714	26.8475
0.0454286	-19.455	0.0454286	26.8
0.0454857	-19.455	0.0454857	26.7725
0.0455429	-19.455	0.0455429	26.955
0.0456	-19.455	0.0456	27.0175
0.0456571	-19.455	0.0456571	27.06
0.0457143	-19.455	0.0457143	27.02
0.0457714	-19.455	0.0457714	27.1325
0.0458286	-19.455	0.0458286	26.915
0.0458857	-19.455	0.0458857	27.1975
0.0459429	-19.455	0.0459429	27.29
0.046	-19.455	0.046	27.36
0.0460571	-19.455	0.0460571	27.3825
0.0461143	-19.455	0.0461143	27.2175
0.0461714	-19.455	0.0461714	27.3525
0.0462286	-19.455	0.0462286	27.17
0.0462857	-19.455	0.0462857	27.42
0.0463429	-19.705	0.0463429	27.525
0.0464	-19.455	0.0464	27.4275
0.0464571	-19.455	0.0464571	27.505
0.0465143	-19.455	0.0465143	27.515
0.0465714	-19.455	0.0465714	27.705
0.0466286	-19.455	0.0466286	27.4975
0.0466857	-19.455	0.0466857	27.525
0.0467429	-19.455	0.0467429	27.5375
0.0468	-19.455	0.0468	27.6375
0.0468571	-19.705	0.0468571	27.58
0.0469143	-19.455	0.0469143	27.84
0.0469714	-19.455	0.0469714	27.4475
0.0470286	-19.455	0.0470286	27.775
0.0470857	-19.455	0.0470857	27.7925
0.0471429	-19.455	0.0471429	27.7475
0.0472	-19.705	0.0472	27.895
0.0472571	-19.705	0.0472571	27.9275
0.0473143	-19.705	0.0473143	28.12
0.0473714	-19.455	0.0473714	27.9175
0.0474286	-19.455	0.0474286	27.72
0.0474857	-19.705	0.0474857	27.7525
0.0475429	-19.455	0.0475429	27.8
0.0476	-19.455	0.0476	27.9175
0.0476571	-19.705	0.0476571	27.9625
0.0477143	-19.455	0.0477143	27.795
0.0477714	-19.705	0.0477714	27.9325
0.0478286	-19.455	0.0478286	28.2175
0.0478857	-19.705	0.0478857	28.0475
0.0479429	-19.705	0.0479429	28.2575
0.048	-19.455	0.048	28.385
0.0480571	-19.705	0.0480571	28.2575
0.0481143	-19.455	0.0481143	28.195
0.0481714	-19.705	0.0481714	28.255
0.0482286	-19.705	0.0482286	28.2825
0.0482857	-19.705	0.0482857	28.19
0.0483429	-19.705	0.0483429	28.525
0.0484	-19.455	0.0484	28.3475
0.0484571	-19.705	0.0484571	28.415
0.0485143	-19.705	0.0485143	28.51
0.0485714	-19.705	0.0485714	28.9375
0.0486286	-19.705	0.0486286	28.55
0.0486857	-19.455	0.0486857	28.6275
0.0487429	-19.705	0.0487429	28.6325
0.0488	-19.705	0.0488	28.56
0.0488571	-19.705	0.0488571	28.52
0.0489143	-19.705	0.0489143	28.49
0.0489714	-19.705	0.0489714	28.815
0.0490286	-19.705	0.0490286	28.7975
0.0490857	-19.705	0.0490857	28.9175
0.0491429	-19.705	0.0491429	28.6975
0.0492	-19.455	0.0492	28.8425
0.0492571	-19.705	0.0492571	29.0875
0.0493143	-19.705	0.0493143	28.98
0.0493714	-19.705	0.0493714	28.89
0.0494286	-19.705	0.0494286	29.085
0.0494857	-19.455	0.0494857	28.955
0.0495429	-19.455	0.0495429	28.9225
0.0496	-19.705	0.0496	28.8025
0.0496571	-19.705	0.0496571	29.1225
0.0497143	-19.705	0.0497143	29.1
0.0497714	-19.455	0.0497714	29.0775
0.0498286	-19.705	0.0498286	29.18
0.0498857	-19.705	0.0498857	29.18
0.0499429	-19.705	0.0499429	29.195
0.05	-19.705	0.05	29.175
0.0500571	-19.455	0.0500571	29.445
0.0501143	-19.705	0.0501143	29.46
0.0501714	-19.455	0.0501714	29.265
0.0502286	-19.705	0.0502286	29.29
0.0502857	-19.455	0.0502857	29.4025
0.0503429	-19.455	0.0503429	29.4875
0.0504	-19.455	0.0504	29.555
0.0504571	-19.455	0.0504571	29.545
0.0505143	-19.455	0.0505143	29.345
0.0505714	-19.705	0.0505714	29.4875
0.0506286	-19.455	0.0506286	29.52
0.0506857	-19.705	0.0506857	29.77
0.0507429	-19.705	0.0507429	29.56
0.0508	-19.705	0.0508	29.5475
0.0508571	-19.705	0.0508571	29.765
0.0509143	-19.705	0.0509143	29.6425
0.0509714	-19.705	0.0509714	29.53
0.0510286	-19.705	0.0510286	29.6
0.0510857	-19.705	0.0510857	29.5675
0.0511429	-19.705	0.0511429	29.555
0.0512	-19.705	0.0512	29.9125
0.0512571	-19.705	0.0512571	29.965
0.0513143	-19.705	0.0513143	29.7575
0.0513714	-19.705	0.0513714	29.84
0.0514286	-19.705	0.0514286	29.9975
0.0514857	-19.455	0.0514857	29.98
0.0515429	-19.705	0.0515429	29.8325
0.0516	-19.705	0.0516	29.96
0.0516571	-19.705	0.0516571	30.29
0.0517143	-19.455	0.0517143	30.01
0.0517714	-19.455	0.0517714	30.2575
0.0518286	-19.455	0.0518286	29.98
0.0518857	-19.455	0.0518857	30.105
0.0519429	-19.455	0.0519429	30.195
0.052	-19.705	0.052	30.3125
0.0520571	-19.705	0.0520571	30.1825
0.0521143	-19.455	0.0521143	30.1625
0.0521714	-19.705	0.0521714	30.395
0.0522286	-19.455	0.0522286	30.11
0.0522857	-19.705	0.0522857	30.3325
0.0523429	-19.455	0.0523429	30.28
0.0524	-19.705	0.0524	30.1825
0.0524571	-19.705	0.0524571	30.56
0.0525143	-19.705	0.0525143	30.6725
0.0525714	-19.705	0.0525714	30.6225
0.0526286	-19.705	0.0526286	30.6225
0.0526857	-19.705	0.0526857	30.5725
0.0527429	-19.705	0.0527429	30.3575
0.0528	-19.455	0.0528	30.79
0.0528571	-19.455	0.0528571	30.6575
0.0529143	-19.455	0.0529143	30.6825
0.0529714	-19.455	0.0529714	30.5725
0.0530286	-19.455	0.0530286	30.7175
0.0530857	-19.455	0.0530857	30.4925
0.0531429	-19.455	0.0531429	30.66
0.0532	-19.455	0.0532	30.7875
0.0532571	-19.705	0.0532571	31.0025
0.0533143	-19.455	0.0533143	30.9
0.0533714	-19.705	0.0533714	30.9425
0.0534286	-19.455	0.0534286	30.86
0.0534857	-19.705	0.0534857	30.6675
0.0535429	-19.455	0.0535429	30.95
0.0536	-19.705	0.0536	31.195
0.0536571	-19.455	0.0536571	31.16
0.0537143	-19.705	0.0537143	30.93
0.0537714	-19.705	0.0537714	31.1775
0.0538286	-19.705	0.0538286	30.7475
0.0538857	-19.705	0.0538857	31.095
0.0539429	-19.455	0.0539429	31.425
0.054	-19.455	0.054	31.0275
0.0540571	-19.705	0.0540571	31.0775
0.0541143	-19.705	0.0541143	31.5675
0.0541714	-19.705	0.0541714	31.26
0.0542286	-19.455	0.0542286	31.26
0.0542857	-19.455	0.0542857	31.3025
0.0543429	-19.455	0.0543429	31.26
0.0544	-19.455	0.0544	31.38
0.0544571	-19.705	0.0544571	31.4175
0.0545143	-19.705	0.0545143	31.3875
0.0545714	-19.705	0.0545714	31.5625
0.0546286	-19.455	0.0546286	31.5525
0.0546857	-19.455	0.0546857	31.5475
0.0547429	-19.455	0.0547429	31.6025
0.0548	-19.455	0.0548	31.77
0.0548571	-19.705	0.0548571	31.5975
0.0549143	-19.705	0.0549143	31.4225
0.0549714	-19.455	0.0549714	31.6625
0.0550286	-19.455	0.0550286	31.415
0.0550857	-19.455	0.0550857	31.9875
0.0551429	-19.705	0.0551429	31.74
0.0552	-19.705	0.0552	31.68
0.0552571	-19.705	0.0552571	31.6425
0.0553143	-19.705	0.0553143	31.6125
0.0553714	-19.705	0.0553714	31.71
0.0554286	-19.705	0.0554286	31.7575
0.0554857	-19.705	0.0554857	31.8025
0.0555429	-19.455	0.0555429	31.74
0.0556	-19.455	0.0556	31.8325
0.0556571	-19.455	0.0556571	32.07
0.0557143	-19.705	0.0557143	31.895
0.0557714	-19.455	0.0557714	31.785
0.0558286	-19.455	0.0558286	31.9775
0.0558857	-19.705	0.0558857	31.9575
0.0559429	-19.705	0.0559429	32.125
0.056	-19.455	0.056	32.065
0.0560571	-19.705	0.0560571	32.015
0.0561143	-19.705	0.0561143	32.0625
0.0561714	-19.705	0.0561714	32.145
0.0562286	-19.455	0.0562286	31.9175
0.0562857	-19.455	0.0562857	31.9475
0.0563429	-19.705	0.0563429	32.2725
0.0564	-19.705	0.0564	32.4675
0.0564571	-19.705	0.0564571	32.32
0.0565143	-19.455	0.0565143	32.255
0.0565714	-19.705	0.0565714	32.17
0.0566286	-19.705	0.0566286	32.3
0.0566857	-19.705	0.0566857	32.42
0.0567429	-19.705	0.0567429	32.3125
0.0568	-19.705	0.0568	32.3675
0.0568571	-19.705	0.0568571	32.4275
0.0569143	-19.705	0.0569143	32.4275
0.0569714	-19.705	0.0569714	32.4175
0.0570286	-19.705	0.0570286	32.5425
0.0570857	-19.705	0.0570857	32.4975
0.0571429	-19.705	0.0571429	32.445
0.0572	-19.705	0.0572	32.4925
0.0572571	-19.455	0.0572571	32.6275
0.0573143	-19.705	0.0573143	32.7025
0.0573714	-19.705	0.0573714	32.8725
0.0574286	-19.705	0.0574286	32.8275
0.0574857	-19.705	0.0574857	32.795
0.0575429	-19.455	0.0575429	32.7175
0.0576	-19.455	0.0576	32.82
0.0576571	-19.455	0.0576571	32.54
0.0577143	-19.705	0.0577143	32.8075
0.0577714	-19.705	0.0577714	32.9525
0.0578286	-19.455	0.0578286	32.7025
0.0578857	-19.705	0.0578857	32.7275
0.0579429	-19.455	0.0579429	32.765
0.058	-19.705	0.058	32.5975
0.0580571	-19.705	0.0580571	32.9425
0.0581143	-19.705	0.0581143	32.8175
0.0581714	-19.705	0.0581714	33.14
0.0582286	-19.455	0.0582286	32.8275
0.0582857	-19.705	0.0582857	33.1075
0.0583429	-19.705	0.0583429	33.2225
0.0584	-19.705	0.0584	32.925
0.0584571	-19.455	0.0584571	32.81
0.0585143	-19.705	0.0585143	33.13
0.0585714	-19.455	0.0585714	33.255
0.0586286	-19.705	0.0586286	33.1525
0.0586857	-19.705	0.0586857	33.005
0.0587429	-19.455	0.0587429	33.0075
0.0588	-19.705	0.0588	33.0975
0.0588571	-19.455	0.0588571	33.185
0.0589143	-19.705	0.0589143	33.295
0.0589714	-19.455	0.0589714	33.1925
0.0590286	-19.705	0.0590286	33.4475
0.0590857	-19.705	0.0590857	33.26
0.0591429	-19.705	0.0591429	33.615
0.0592	-19.705	0.0592	33.4
0.0592571	-19.455	0.0592571	33.5475
0.0593143	-19.705	0.0593143	33.39
0.0593714	-19.705	0.0593714	33.3875
0.0594286	-19.705	0.0594286	33.27
0.0594857	-19.705	0.0594857	33.5825
0.0595429	-19.705	0.0595429	33.73
0.0596	-19.705	0.0596	33.4525
0.0596571	-19.705	0.0596571	33.51
0.0597143	-19.705	0.0597143	33.5125
0.0597714	-19.455	0.0597714	33.69
0.0598286	-19.455	0.0598286	33.6575
0.0598857	-19.455	0.0598857	33.66
0.0599429	-19.455	0.0599429	33.8475
0.06	-19.705	0.06	33.6025
0.0600571	-19.455	0.0600571	33.5425
0.0601143	-19.705	0.0601143	33.6525
0.0601714	-19.705	0.0601714	33.645
0.0602286	-19.705	0.0602286	33.78
0.0602857	-19.705	0.0602857	33.6875
0.0603429	-19.455	0.0603429	33.67
0.0604	-19.455	0.0604	33.94
0.0604571	-19.705	0.0604571	33.9225
0.0605143	-19.455	0.0605143	33.9075
0.0605714	-19.705	0.0605714	33.9375
0.0606286	-19.705	0.0606286	34.0775
0.0606857	-19.455	0.0606857	34.04
0.0607429	-19.455	0.0607429	33.9425
0.0608	-19.705	0.0608	34.1075
0.0608571	-19.705	0.0608571	34.01
0.0609143	-19.455	0.0609143	34.1
0.0609714	-19.455	0.0609714	34.265
0.0610286	-19.455	0.0610286	33.97
0.0610857	-19.455	0.0610857	34.145
0.0611429	-19.455	0.0611429	34.21
0.0612	-19.455	0.0612	33.95
0.0612571	-19.455	0.0612571	34.4425
0.0613143	-19.455	0.0613143	34.23
0.0613714	-19.455	0.0613714	34.1675
0.0614286	-19.455	0.0614286	34.5125
0.0614857	-19.455	0.0614857	34.4625
0.0615429	-19.705	0.0615429	34.3925
0.0616	-19.705	0.0616	34.425
0.0616571	-19.705	0.0616571	34.3675
0.0617143	-19.455	0.0617143	34.355
0.0617714	-19.705	0.0617714	34.4775
0.0618286	-19.455	0.0618286	34.2975
0.0618857	-19.455	0.0618857	34.4075
0.0619429	-19.705	0.0619429	34.6625
0.062	-19.455	0.062	34.42
0.0620571	-19.455	0.0620571	34.5675
0.0621143	-19.705	0.0621143	34.5625
0.0621714	-19.455	0.0621714	34.855
0.0622286	-19.455	0.0622286	34.61
0.0622857	-19.455	0.0622857	34.5675
0.0623429	-19.455	0.0623429	34.55
0.0624	-19.455	0.0624	34.6225
0.0624571	-19.455	0.0624571	34.6325
0.0625143	-19.455	0.0625143	34.805
0.0625714	-19.455	0.0625714	34.7625
0.0626286	-19.455	0.0626286	34.685
0.0626857	-19.705	0.0626857	34.5275
0.0627429	-19.455	0.0627429	34.8175
0.0628	-19.455	0.0628	35.2975
0.0628571	-19.705	0.0628571	34.865
0.0629143	-19.705	0.0629143	34.79
0.0629714	-19.455	0.0629714	34.7375
0.0630286	-19.455	0.0630286	34.8225
0.0630857	-19.455	0.0630857	35.0375
0.0631429	-19.705	0.0631429	35.015
0.0632	-19.455	0.0632	34.6525
0.0632571	-19.455	0.0632571	35.0575
0.0633143	-19.705	0.0633143	34.925
0.0633714	-19.455	0.0633714	35.075
0.0634286	-19.455	0.0634286	34.92
0.0634857	-19.455	0.0634857	35.1525
0.0635429	-19.455	0.0635429	35.1575
0.0636	-19.705	0.0636	35.2275
0.0636571	-19.455	0.0636571	35.07
0.0637143	-19.455	0.0637143	35.22
0.0637714	-19.455	0.0637714	35.3225
0.0638286	-19.455	0.0638286	35.2175
0.0638857	-19.455	0.0638857	35.5
0.0639429	-19.455	0.0639429	35.055
0.064	-19.455	0.064	35.0875
0.0640571	-19.705	0.0640571	35.245
0.0641143	-19.705	0.0641143	35.24
0.0641714	-19.455	0.0641714	35.295
0.0642286	-19.455	0.0642286	35.14
0.0642857	-19.455	0.0642857	35.4625
0.0643429	-19.455	0.0643429	35.4475
0.0644	-19.455	0.0644	35.345
0.0644571	-19.455	0.0644571	35.53
0.0645143	-19.455	0.0645143	35.5975
0.0645714	-19.705	0.0645714	35.4475
0.0646286	-19.455	0.0646286	35.495
0.0646857	-19.455	0.0646857	35.5725
0.0647429	-19.705	0.0647429	35.495
0.0648	-19.705	0.0648	35.58
0.0648571	-19.705	0.0648571	35.4375
0.0649143	-19.705	0.0649143	35.41
0.0649714	-19.705	0.0649714	35.74
0.0650286	-19.705	0.0650286	35.4525
0.0650857	-19.705	0.0650857	35.68
0.0651429	-19.705	0.0651429	35.76
0.0652	-19.455	0.0652	35.5075
0.0652571	-19.705	0.0652571	35.785
0.0653143	-19.705	0.0653143	35.77
0.0653714	-19.705	0.0653714	35.5675
0.0654286	-19.455	0.0654286	35.92
0.0654857	-19.455	0.0654857	35.8
0.0655429	-19.455	0.0655429	35.67
0.0656	-19.455	0.0656	35.9325
0.0656571	-19.455	0.0656571	35.8125
0.0657143	-19.705	0.0657143	35.9125
0.0657714	-19.705	0.0657714	35.9225
0.0658286	-19.455	0.0658286	36.1925
0.0658857	-19.705	0.0658857	36.0125
0.0659429	-19.705	0.0659429	35.925
0.066	-19.705	0.066	35.8125
0.0660571	-19.455	0.0660571	35.915
0.0661143	-19.705	0.0661143	35.9625
0.0661714	-19.705	0.0661714	36.0175
0.0662286	-19.455	0.0662286	36.105
0.0662857	-19.705	0.0662857	36.1875
0.0663429	-19.705	0.0663429	36.1875
0.0664	-19.705	0.0664	36.0775
0.0664571	-19.705	0.0664571	36.1875
0.0665143	-19.705	0.0665143	36.1175
0.0665714	-19.455	0.0665714	36.4425
0.0666286	-19.705	0.0666286	36.175
0.0666857	-19.455	0.0666857	36.11
0.0667429	-19.705	0.0667429	36.2875
0.0668	-19.705	0.0668	36.18
0.0668571	-19.455	0.0668571	36.2
0.0669143	-19.455	0.0669143	36.1625
0.0669714	-19.455	0.0669714	36.21
0.0670286	-19.455	0.0670286	36.5225
0.0670857	-19.705	0.0670857	36.1775
0.0671429	-19.705	0.0671429	36.145
0.0672	-19.455	0.0672	36.0775
0.0672571	-19.455	0.0672571	36.2025
0.0673143	-19.705	0.0673143	36.3
0.0673714	-19.455	0.0673714	36.555
0.0674286	-19.455	0.0674286	36.43
0.0674857	-19.705	0.0674857	36.5825
0.0675429	-19.705	0.0675429	36.1275
0.0676	-19.455	0.0676	36.55
0.0676571	-19.705	0.0676571	36.56
0.0677143	-19.705	0.0677143	36.4575
0.0677714	-19.705	0.0677714	36.5975
0.0678286	-19.455	0.0678286	36.7075
0.0678857	-19.455	0.0678857	36.515
0.0679429	-19.705	0.0679429	36.7325
0.068	-19.705	0.068	36.61
0.0680571	-19.705	0.0680571	36.6625
0.0681143	-19.455	0.0681143	36.5575
0.0681714	-19.705	0.0681714	36.5525
0.0682286	-19.455	0.0682286	36.42
0.0682857	-19.705	0.0682857	36.665
0.0683429	-19.455	0.0683429	36.8675
0.0684	-19.455	0.0684	36.855
0.0684571	-19.455	0.0684571	36.84
0.0685143	-19.455	0.0685143	36.6425
0.0685714	-19.705	0.0685714	36.7
0.0686286	-19.455	0.0686286	36.7325
0.0686857	-19.455	0.0686857	36.615
0.0687429	-19.455	0.0687429	36.5125
0.0688	-19.705	0.0688	36.8375
0.0688571	-19.455	0.0688571	36.6725
0.0689143	-19.455	0.0689143	36.785
0.0689714	-19.455	0.0689714	36.8425
0.0690286	-19.455	0.0690286	36.7925
0.0690857	-19.455	0.0690857	36.865
0.0691429	-19.455	0.0691429	36.815
0.0692	-19.455	0.0692	37.315
0.0692571	-19.455	0.0692571	37.2
0.0693143	-19.455	0.0693143	37.0525
0.0693714	-19.705	0.0693714	37.125
0.0694286	-19.455	0.0694286	36.9275
0.0694857	-19.455	0.0694857	37.1925
0.0695429	-19.705	0.0695429	36.865
0.0696	-19.705	0.0696	37.3125
0.0696571	-19.705	0.0696571	37.29
0.0697143	-19.705	0.0697143	37.475
0.0697714	-19.705	0.0697714	37.27
0.0698286	-19.455	0.0698286	37.295
0.0698857	-19.455	0.0698857	37.07
0.0699429	-19.705	0.0699429	36.915
0.07	-19.455	0.07	37.17
0.0700571	-19.455	0.0700571	36.97
0.0701143	-19.705	0.0701143	37.2875
0.0701714	-19.455	0.0701714	37.55
0.0702286	-19.455	0.0702286	37.45
0.0702857	-19.455	0.0702857	37.335
0.0703429	-19.455	0.0703429	37.485
0.0704	-19.455	0.0704	37.3375
0.0704571	-19.455	0.0704571	37.5125
0.0705143	-19.455	0.0705143	37.375
0.0705714	-19.455	0.0705714	37.35
0.0706286	-19.455	0.0706286	37.465
0.0706857	-19.455	0.0706857	37.6325
0.0707429	-19.455	0.0707429	37.37
0.0708	-19.455	0.0708	37.4575
0.0708571	-19.455	0.0708571	37.455
0.0709143	-19.705	0.0709143	37.4775
0.0709714	-19.455	0.0709714	37.595
0.0710286	-19.455	0.0710286	37.375
0.0710857	-19.455	0.0710857	37.61
0.0711429	-19.705	0.0711429	37.7775
0.0712	-19.455	0.0712	37.46
0.0712571	-19.705	0.0712571	37.425
0.0713143	-19.455	0.0713143	37.3975
0.0713714	-19.705	0.0713714	37.64
0.0714286	-19.455	0.0714286	37.3425
0.0714857	-19.455	0.0714857	38.01
0.0715429	-19.455	0.0715429	37.6075
0.0716	-19.455	0.0716	37.605
0.0716571	-19.705	0.0716571	37.8
0.0717143	-19.455	0.0717143	37.965
0.0717714	-19.455	0.0717714	37.685
0.0718286	-19.455	0.0718286	37.8625
0.0718857	-19.705	0.0718857	37.925
0.0719429	-19.705	0.0719429	37.93
0.072	-19.705	0.072	37.7625
0.0720571	-19.705	0.0720571	37.675
0.0721143	-19.455	0.0721143	37.78
0.0721714	-19.705	0.0721714	37.7075
0.0722286	-19.455	0.0722286	37.995
0.0722857	-19.705	0.0722857	38.0525
0.0723429	-19.455	0.0723429	38.045
0.0724	-19.455	0.0724	38.2075
0.0724571	-19.455	0.0724571	38.07
0.0725143	-19.705	0.0725143	37.8575
0.0725714	-19.705	0.0725714	38.005
0.0726286	-19.705	0.0726286	38.0375
0.0726857	-19.705	0.0726857	38.215
0.0727429	-19.705	0.0727429	38.3
0.0728	-19.705	0.0728	37.93
0.0728571	-19.705	0.0728571	37.8975
0.0729143	-19.705	0.0729143	37.8225
0.0729714	-19.455	0.0729714	37.925
0.0730286	-19.455	0.0730286	37.8875
0.0730857	-19.455	0.0730857	37.8225
0.0731429	-19.705	0.0731429	37.9925
0.0732	-19.705	0.0732	38.0475
0.0732571	-19.705	0.0732571	38.2625
0.0733143	-19.705	0.0733143	37.9525
0.0733714	-19.705	0.0733714	38.4425
0.0734286	-19.705	0.0734286	38.035
0.0734857	-19.705	0.0734857	38.4025
0.0735429	-19.705	0.0735429	38.2125
0.0736	-19.705	0.0736	38.2925
0.0736571	-19.705	0.0736571	38.3375
0.0737143	-19.705	0.0737143	38.325
0.0737714	-19.705	0.0737714	38.08
0.0738286	-19.455	0.0738286	38.265
0.0738857	-19.705	0.0738857	38.2275
0.0739429	-19.705	0.0739429	38.2525
0.074	-19.705	0.074	38.1375
0.0740571	-19.705	0.0740571	38.345
0.0741143	-19.705	0.0741143	38.38
0.0741714	-19.705	0.0741714	38.395
0.0742286	-19.705	0.0742286	38.4525
0.0742857	-19.705	0.0742857	38.275
0.0743429	-19.705	0.0743429	38.2825
0.0744	-19.705	0.0744	38.505
0.0744571	-19.705	0.0744571	38.4275
0.0745143	-19.705	0.0745143	38.455
0.0745714	-19.705	0.0745714	38.5
0.0746286	-19.705	0.0746286	38.6025
0.0746857	-19.705	0.0746857	38.6775
0.0747429	-19.705	0.0747429	38.4275
0.0748	-19.705	0.0748	38.4275
0.0748571	-19.705	0.0748571	38.5475
0.0749143	-19.705	0.0749143	38.53
0.0749714	-19.705	0.0749714	38.33
0.0750286	-19.455	0.0750286	38.535
0.0750857	-19.705	0.0750857	38.46
0.0751429	-19.705	0.0751429	38.7075
0.0752	-19.705	0.0752	38.65
0.0752571	-19.705	0.0752571	38.6625
0.0753143	-19.705	0.0753143	38.595
0.0753714	-19.705	0.0753714	38.67
0.0754286	-19.705	0.0754286	38.775
0.0754857	-19.705	0.0754857	38.5675
0.0755429	-19.705	0.0755429	38.315
0.0756	-19.455	0.0756	38.6025
0.0756571	-19.705	0.0756571	38.765
0.0757143	-19.705	0.0757143	38.8775
0.0757714	-19.705	0.0757714	38.9425
0.0758286	-19.705	0.0758286	38.7375
0.0758857	-19.705	0.0758857	38.57
0.0759429	-19.455	0.0759429	38.915
0.076	-19.455	0.076	38.705
0.0760571	-19.705	0.0760571	39.07
0.0761143	-19.455	0.0761143	39.2
0.0761714	-19.705	0.0761714	38.8725
0.0762286	-19.455	0.0762286	38.955
0.0762857	-19.455	0.0762857	38.6825
0.0763429	-19.705	0.0763429	38.65
0.0764	-19.705	0.0764	38.6425
0.0764571	-19.705	0.0764571	38.725
0.0765143	-19.455	0.0765143	38.6525
0.0765714	-19.705	0.0765714	38.9625
0.0766286	-19.705	0.0766286	38.755
0.0766857	-19.705	0.0766857	39.2025
0.0767429	-19.455	0.0767429	38.8775
0.0768	-19.705	0.0768	39.1725
0.0768571	-19.705	0.0768571	38.96
0.0769143	-19.705	0.0769143	38.915
0.0769714	-19.705	0.0769714	39.215
0.0770286	-19.455	0.0770286	39.14
0.0770857	-19.705	0.0770857	39.0525
0.0771429	-19.705	0.0771429	39.2725
0.0772	-19.455	0.0772	39.08
0.0772571	-19.705	0.0772571	39.045
0.0773143	-19.455	0.0773143	39.1525
0.0773714	-19.705	0.0773714	39.1675
0.0774286	-19.705	0.0774286	39.225
0.0774857	-19.705	0.0774857	39.135
0.0775429	-19.455	0.0775429	39.1525
0.0776	-19.455	0.0776	39.12
0.0776571	-19.455	0.0776571	38.955
0.0777143	-19.455	0.0777143	39.3825
0.0777714	-19.455	0.0777714	39.085
0.0778286	-19.705	0.0778286	39.19
0.0778857	-19.705	0.0778857	39.325
0.0779429	-19.705	0.0779429	39.605
0.078	-19.455	0.078	39.3
0.0780571	-19.705	0.0780571	39.11
0.0781143	-19.455	0.0781143	39.4725
0.0781714	-19.455	0.0781714	39.39
0.0782286	-19.455	0.0782286	39.265
0.0782857	-19.455	0.0782857	39.2625
0.0783429	-19.455	0.0783429	39.41
0.0784	-19.4558	0.0784	39.5775
0.0784571	-19.4558	0.0784571	39.085
0.0785143	-19.4558	0.0785143	39.2475
0.0785714	-19.7058	0.0785714	39.29
0.0786286	-19.7058	0.0786286	39.13
0.0786857	-19.4558	0.0786857	39.355
0.0787429	-19.4558	0.0787429	39.395
0.0788	-19.4558	0.0788	39.5325
0.0788571	-19.7058	0.0788571	39.52
0.0789143	-19.7058	0.0789143	39.2975
0.0789714	-19.4558	0.0789714	39.6775
0.0790286	-19.7058	0.0790286	39.3625
0.0790857	-19.4558	0.0790857	39.19
0.0791429	-19.4558	0.0791429	39.325
0.0792	-19.4558	0.0792	39.455
0.0792571	-19.7058	0.0792571	39.5375
0.0793143	-19.4558	0.0793143	39.5425
0.0793714	-19.4558	0.0793714	39.4275
0.0794286	-19.4558	0.0794286	39.3225
0.0794857	-19.4558	0.0794857	39.345
0.0795429	-19.7058	0.0795429	39.645
0.0796	-19.7058	0.0796	39.51
0.0796571	-19.7058	0.0796571	39.6775
0.0797143	-19.7058	0.0797143	39.6975
0.0797714	-19.4558	0.0797714	39.4725
0.0798286	-19.4558	0.0798286	39.42
0.0798857	-19.7058	0.0798857	39.7975
0.0799429	-19.7058	0.0799429	39.48
0.08	-19.4558	0.08	39.645
0.0800571	-19.7058	0.0800571	39.7675
0.0801143	-19.7058	0.0801143	39.6225
0.0801714	-19.4558	0.0801714	39.65
0.0802286	-19.4558	0.0802286	39.6275
0.0802857	-19.4558	0.0802857	39.6125
0.0803429	-19.4558	0.0803429	39.6125
0.0804	-19.4558	0.0804	39.415
0.0804571	-19.4558	0.0804571	39.5675
0.0805143	-19.7058	0.0805143	39.5325
0.0805714	-19.4558	0.0805714	39.795
0.0806286	-19.7058	0.0806286	39.76
0.0806857	-19.7058	0.0806857	39.755
[truncated: 3,076 more rows]

## Sheet: Figure 4c
coated sand	E (Pa)	STD (Pa)
0.01	275519	67682.6
0.05	346888	55627.3
0.1	313219	26341.7
0.2	537294	222308
0.5	1014125	122997
1	1202875	203171
2	1234375	79645.2
4	1.42794e+06	228821
bare sand	E(Pa)	STD (Pa)
0.01	101915	36083.1
0.05	107854	25514.8
0.5	94523.4	34040.6
2	110951	33819.8
4	109181	2928.12

## Sheet: Figure4d
PDMS	E (Pa)	STD (Pa)							PDMS	E (Pa)	STD (Pa)
0.01	8265.94	2493.3							0.01	8265.94	2493.3
0.05	29570	2525.78							0.05	29570	2525.78
0.5	350121	54938.4							0.5	350121	54938.4
4	808147	78614.2							4	808147	78614.2

## Sheet: FigureS2a,b
The data of FigureS2(a) and (b) is included in the ‘.txt’ files named ‘FigureS2_a.txt’ and ‘FigureS2_b.txt’. The rows of the data indicate frame, the frame rate is 1/42000s, and the columns indicate pixel, Where one pixel is ~0.33 mm.

## Sheet: FigureS3
shear rate(1/s)	viscosity(Pa.s)	shear stress(Pa)
0.004958	746.8	3.70263
0.009728	804.9	7.83007
0.01468	832.1	12.2152
0.01964	891	17.4992
0.02563	891.2	22.8415
0.02971	1072	31.8491
0.03448	1132	39.0314
0.03988	1357	54.1172
0.04489	1613	72.4076
0.04988	1993	99.4108
0.05484	2548	139.732
0.06004	3214	192.969
0.06492	4142	268.899
0.0696	5173	360.041
0.07446	6650	495.159
0.0793	8459	670.799
0.08444	10850	916.174
0.09017	13110	1182.13
0.09486	15440	1464.64
0.09959	17560	1748.8
0.1042	19890	2072.54
0.1093	21910	2394.76
0.1142	23690	2705.4
0.1199	25300	3033.47
0.1244	26870	3342.63
0.1303	28340	3692.7
0.1341	30360	4071.28
0.1393	31650	4408.85
0.1441	32740	4717.83
0.1494	33850	5057.19
0.1551	35000	5428.5
0.1592	36260	5772.59
0.1646	37160	6116.54
0.1694	38210	6472.77
0.1747	38950	6804.56
0.1801	39400	7095.94
0.1846	39900	7365.54
0.1897	40330	7650.6
0.1943	40790	7925.5
0.1999	40860	8167.91
0.2048	40240	8241.15
0.2095	39460	8266.87
0.2146	38560	8274.98
0.22	37440	8236.8
